# Supplementary material for: Protuberances are organized distinct regions of long-term callus: histological and transcriptomic analyses in kiwifruit
Source: Plant Cell Rep. 2021 Feb 5;40(4):637–65. doi: 10.1007/s00299-021-02661-0 (PMC7954764; doi:10.1007/s00299-021-02661-0)
Supplement: Supplementary file 4 — Supplementary file4 Suppl. Data S1 GO and KEGG annotations of unigenes Actinidia chinensis cv. deliciosa (XLSX 1612 KB) [file 299_2021_2661_MOESM4_ESM.xlsx]

## Sheet: File 1_GO annotation
BP	14823
MF	2300
CC	6354
Total	23477
	Biological proces				Molecular function				Cellular component
BP	Term	Genes number	Percent of genes	MF	Term	Genes number	Percent of genes	CC	Term	Genes number	Percent of genes
GO:0006351	transcription DNA-templated	16196	0.0274522	GO:0005524	ATP binding	42842	0.0888949	GO:0005737	cytoplasm	44239	0.108016
GO:0006355	regulation of transcription DNA-templated	8646	0.014655	GO:0046872	metal ion binding	35141	0.0729157	GO:0016021	integral component of membrane	40217	0.0981956
GO:0015074	DNA integration	6729	0.0114057	GO:0003677	DNA binding	15569	0.0323049	GO:0005634	nucleus	32780	0.0800371
GO:0006310	DNA recombination	5181	0.0087818	GO:0003723	RNA binding	12155	0.025221	GO:0005886	plasma membrane	30050	0.0733714
GO:0006412	translation	4646	0.00787498	GO:0008270	zinc ion binding	10958	0.0227373	GO:0005829	cytosol	16532	0.0403653
GO:0051301	cell division	4198	0.00711562	GO:0004519	endonuclease activity	8471	0.0175769	GO:0009507	chloroplast	8898	0.0217258
GO:0015031	protein transport	3893	0.00659864	GO:0003676	nucleic acid binding	8159	0.0169295	GO:0005739	mitochondrion	8339	0.0203609
GO:0006281	DNA repair	3626	0.00614608	GO:0004190	aspartic-type endopeptidase activity	7034	0.0145952	GO:0005576	extracellular region	7609	0.0185785
GO:0007049	cell cycle	3538	0.00599692	GO:0003964	RNA-directed DNA polymerase activity	6720	0.0139436	GO:0016020	membrane	7507	0.0183294
GO:0071555	cell wall organization	3197	0.00541892	GO:0004674	protein serine/threonine kinase activity	6355	0.0131863	GO:0005794	Golgi apparatus	5557	0.0135682
GO:0006952	defense response	2912	0.00493584	GO:0003700	DNA-binding transcription factor activity	6099	0.0126551	GO:0005789	endoplasmic reticulum membrane	5404	0.0131946
GO:0006468	protein phosphorylation	2854	0.00483753	GO:0005525	GTP binding	4371	0.00906959	GO:0005783	endoplasmic reticulum	4893	0.011947
GO:0007165	signal transduction	2827	0.00479177	GO:0003735	structural constituent of ribosome	4134	0.00857783	GO:0005654	nucleoplasm	4442	0.0108458
GO:0005975	carbohydrate metabolic process	2784	0.00471888	GO:0005509	calcium ion binding	3397	0.0070486	GO:0005730	nucleolus	4315	0.0105357
GO:0007275	multicellular organism development	2639	0.00447311	GO:0051539	4 iron 4 sulfur cluster binding	3097	0.00642611	GO:0005887	integral component of plasma membrane	4163	0.0101646
GO:0006260	DNA replication	2629	0.00445616	GO:0043565	sequence-specific DNA binding	3049	0.00632651	GO:0009506	plasmodesma	3987	0.00973484
GO:0016567	protein ubiquitination	2531	0.00429005	GO:0042802	identical protein binding	2861	0.00593642	GO:0000139	Golgi membrane	3968	0.00968845
GO:0006397	mRNA processing	2323	0.00393749	GO:0000049	tRNA binding	2777	0.00576213	GO:0043231	intracellular membrane-bounded organelle	3155	0.00770339
GO:0030154	cell differentiation	2199	0.00372731	GO:0020037	heme binding	2759	0.00572478	GO:0005615	extracellular space	2710	0.00661686
GO:0035556	intracellular signal transduction	2088	0.00353916	GO:0000287	magnesium ion binding	2718	0.00563971	GO:0005622	intracellular	2568	0.00627014
GO:0045944	positive regulation of transcription by RNA polymerase II	2073	0.00351374	GO:0042803	protein homodimerization activity	2623	0.00544259	GO:0005840	ribosome	2566	0.00626526
GO:0008360	regulation of cell shape	2005	0.00339848	GO:0019843	rRNA binding	2583	0.00535959	GO:0009570	chloroplast stroma	2555	0.0062384
GO:0045893	positive regulation of transcription DNA-templated	1845	0.00312728	GO:0005516	calmodulin binding	2450	0.00508362	GO:0005774	vacuolar membrane	2404	0.00586971
GO:0009651	response to salt stress	1787	0.00302897	GO:0003924	GTPase activity	2411	0.0050027	GO:0005874	microtubule	2402	0.00586483
GO:0006364	rRNA processing	1760	0.0029832	GO:0008017	microtubule binding	2339	0.0048533	GO:0005773	vacuole	2199	0.00536918
GO:0009451	RNA modification	1706	0.00289167	GO:0005506	iron ion binding	2329	0.00483255	GO:0005618	cell wall	2114	0.00516164
GO:0042742	defense response to bacterium	1699	0.00287981	GO:0016887	ATPase activity	2319	0.0048118	GO:0005768	endosome	2053	0.0050127
GO:0006886	intracellular protein transport	1561	0.0026459	GO:0004386	helicase activity	2252	0.00467278	GO:0005743	mitochondrial inner membrane	1966	0.00480027
GO:0009737	response to abscisic acid	1554	0.00263403	GO:0003887	DNA-directed DNA polymerase activity	2191	0.00454621	GO:0009535	chloroplast thylakoid membrane	1899	0.00463668
GO:0007018	microtubule-based movement	1551	0.00262895	GO:0016491	oxidoreductase activity	2169	0.00450056	GO:0005802	trans-Golgi network	1759	0.00429485
GO:0009793	embryo development ending in seed dormancy	1516	0.00256962	GO:0004842	ubiquitin-protein transferase activity	2081	0.00431796	GO:0009941	chloroplast envelope	1636	0.00399453
GO:0045892	negative regulation of transcription DNA-templated	1510	0.00255945	GO:0004672	protein kinase activity	1994	0.00413744	GO:0042025	host cell nucleus	1584	0.00386757
GO:0007166	cell surface receptor signaling pathway	1490	0.00252555	GO:0046983	protein dimerization activity	1967	0.00408142	GO:0048471	perinuclear region of cytoplasm	1469	0.00358678
GO:0046777	protein autophosphorylation	1488	0.00252216	GO:0030246	carbohydrate binding	1917	0.00397767	GO:0005856	cytoskeleton	1397	0.00341098
GO:0008033	tRNA processing	1480	0.0025086	GO:0003968	RNA-directed 5	1875	0.00389053	GO:0009986	cell surface	1386	0.00338412
GO:0006357	regulation of transcription by RNA polymerase II	1471	0.00249335	GO:0005198	structural molecule activity	1815	0.00376603	GO:0070062	extracellular exosome	1338	0.00326692
GO:0008152	metabolic process	1433	0.00242894	GO:0004252	serine-type endopeptidase activity	1797	0.00372868	GO:0005759	mitochondrial matrix	1292	0.0031546
GO:0006511	ubiquitin-dependent protein catabolic process	1403	0.00237809	GO:0003729	mRNA binding	1746	0.00362286	GO:0048046	apoplast	1276	0.00311554
GO:0006979	response to oxidative stress	1395	0.00236453	GO:0004523	RNA-DNA hybrid ribonuclease activity	1739	0.00360833	GO:0030054	cell junction	1233	0.00301055
GO:0006457	protein folding	1390	0.00235605	GO:0016787	hydrolase activity	1705	0.00353778	GO:0030430	host cell cytoplasm	1096	0.00267604
GO:0045087	innate immune response	1379	0.00233741	GO:0042626	ATPase activity coupled to transmembrane movement of substances	1622	0.00336556	GO:0016324	apical plasma membrane	1080	0.00263698
GO:0007155	cell adhesion	1347	0.00228317	GO:0016740	transferase activity	1620	0.00336141	GO:0031965	nuclear membrane	1076	0.00262721
GO:0009252	peptidoglycan biosynthetic process	1297	0.00219842	GO:0061630	ubiquitin protein ligase activity	1617	0.00335519	GO:0005777	peroxisome	1067	0.00260523
GO:0006096	glycolytic process	1272	0.00215604	GO:0003899	DNA-directed 5	1610	0.00334066	GO:0032991	protein-containing complex	1062	0.00259303
GO:0050832	defense response to fungus	1202	0.00203739	GO:0050660	flavin adenine dinucleotide binding	1556	0.00322862	GO:0010008	endosome membrane	1042	0.00254419
GO:0039694	viral RNA genome replication	1202	0.00203739	GO:0030170	pyridoxal phosphate binding	1522	0.00315807	GO:0009536	plastid	1033	0.00252222
GO:0009908	flower development	1198	0.00203061	GO:0043531	ADP binding	1521	0.00315599	GO:0016607	nuclear speck	1007	0.00245874
GO:0000122	negative regulation of transcription by RNA polymerase II	1196	0.00202722	GO:0003777	microtubule motor activity	1498	0.00310827	GO:0055036	virion membrane	1003	0.00244897
GO:0043161	proteasome-mediated ubiquitin-dependent protein catabolic process	1150	0.00194925	GO:0051287	NAD binding	1463	0.00303565	GO:0005635	nuclear envelope	979	0.00239037
GO:0046686	response to cadmium ion	1138	0.00192891	GO:0000166	nucleotide binding	1462	0.00303357	GO:0005813	centrosome	962	0.00234886
GO:0009734	auxin-activated signaling pathway	1125	0.00190688	GO:0000981	RNA polymerase II transcription factor activity sequence-specific DNA binding	1450	0.00300867	GO:0012505	endomembrane system	940	0.00229515
GO:0006974	cellular response to DNA damage stimulus	1120	0.0018984	GO:0003682	chromatin binding	1447	0.00300245	GO:0043025	neuronal cell body	933	0.00227805
GO:0009414	response to water deprivation	1112	0.00188484	GO:0003779	actin binding	1406	0.00291738	GO:0020002	host cell plasma membrane	933	0.00227805
GO:0009409	response to cold	1110	0.00188145	GO:0004222	metalloendopeptidase activity	1331	0.00276175	GO:0030425	dendrite	912	0.00222678
GO:0016192	vesicle-mediated transport	1077	0.00182552	GO:0016301	kinase activity	1263	0.00262066	GO:0005694	chromosome	911	0.00222434
GO:0009738	abscisic acid-activated signaling pathway	1073	0.00181874	GO:0046982	protein heterodimerization activity	1241	0.00257501	GO:0019012	virion	833	0.00203389
GO:0006633	fatty acid biosynthetic process	1068	0.00181026	GO:0008168	methyltransferase activity	1214	0.00251899	GO:0030424	axon	820	0.00200215
GO:0055085	transmembrane transport	1050	0.00177975	GO:0002161	aminoacyl-tRNA editing activity	1164	0.00241524	GO:0000932	P-body	798	0.00194843
GO:0006541	glutamine metabolic process	1047	0.00177467	GO:0051082	unfolded protein binding	1150	0.00238619	GO:0009505	plant-type cell wall	793	0.00193622
GO:0006897	endocytosis	1038	0.00175941	GO:0004197	cysteine-type endopeptidase activity	1141	0.00236751	GO:0019031	viral envelope	757	0.00184833
GO:0008380	RNA splicing	1033	0.00175094	GO:0005096	GTPase activator activity	1124	0.00233224	GO:0031410	cytoplasmic vesicle	753	0.00183856
GO:0009405	pathogenesis	1022	0.00173229	GO:0044212	transcription regulatory region DNA binding	1105	0.00229282	GO:0031225	anchored component of membrane	749	0.00182879
GO:0009733	response to auxin	1018	0.00172551	GO:0008233	peptidase activity	1104	0.00229074	GO:0005819	spindle	736	0.00179705
GO:0009626	plant-type hypersensitive response	1016	0.00172212	GO:0016757	transferase activity transferring glycosyl groups	1089	0.00225962	GO:0005764	lysosome	715	0.00174578
GO:0016042	lipid catabolic process	979	0.00165941	GO:0004497	monooxygenase activity	1048	0.00217454	GO:0031969	chloroplast membrane	714	0.00174333
GO:0048364	root development	979	0.00165941	GO:0050661	NADP binding	1035	0.00214757	GO:0005681	spliceosomal complex	692	0.00168962
GO:0009408	response to heat	976	0.00165432	GO:0004004	ATP-dependent RNA helicase activity	1010	0.0020957	GO:0005938	cell cortex	681	0.00166276
GO:0006325	chromatin organization	955	0.00161873	GO:0003743	translation initiation factor activity	1010	0.0020957	GO:0005769	early endosome	679	0.00165788
GO:0006486	protein glycosylation	945	0.00160178	GO:0019901	protein kinase binding	1008	0.00209155	GO:0000790	nuclear chromatin	677	0.00165299
GO:0006508	proteolysis	940	0.0015933	GO:0016874	ligase activity	1004	0.00208325	GO:0005765	lysosomal membrane	672	0.00164079
GO:0051321	meiotic cell cycle	926	0.00156957	GO:0004930	G-protein coupled receptor activity	1003	0.00208117	GO:0009524	phragmoplast	671	0.00163834
GO:0006915	apoptotic process	913	0.00154754	GO:0008289	lipid binding	992	0.00205835	GO:0031902	late endosome membrane	658	0.0016066
GO:0006099	tricarboxylic acid cycle	906	0.00153567	GO:0031625	ubiquitin protein ligase binding	926	0.0019214	GO:0033644	host cell membrane	656	0.00160172
GO:0019062	virion attachment to host cell	905	0.00153398	GO:0051015	actin filament binding	914	0.0018965	GO:0005871	kinesin complex	641	0.00156509
GO:0007283	spermatogenesis	904	0.00153228	GO:0004675	transmembrane receptor protein serine/threonine kinase activity	914	0.0018965	GO:0043005	neuron projection	625	0.00152603
GO:0045454	cell redox homeostasis	900	0.0015255	GO:0009055	electron transfer activity	913	0.00189443	GO:0045211	postsynaptic membrane	624	0.00152359
GO:0007186	G-protein coupled receptor signaling pathway	861	0.0014594	GO:0005507	copper ion binding	902	0.0018716	GO:0009705	plant-type vacuole membrane	622	0.0015187
GO:0015986	ATP synthesis coupled proton transport	823	0.00139499	GO:0022857	transmembrane transporter activity	893	0.00185293	GO:0009706	chloroplast inner membrane	611	0.00149184
GO:0018105	peptidyl-serine phosphorylation	805	0.00136448	GO:0031177	phosphopantetheine binding	874	0.0018135	GO:0000943	retrotransposon nucleocapsid	608	0.00148452
GO:0000105	histidine biosynthetic process	802	0.00135939	GO:0048038	quinone binding	848	0.00175956	GO:0045202	synapse	602	0.00146987
GO:0006396	RNA processing	798	0.00135261	GO:0008237	metallopeptidase activity	842	0.00174711	GO:0016459	myosin complex	602	0.00146987
GO:0006914	autophagy	796	0.00134922	GO:0008137	NADH dehydrogenase (ubiquinone) activity	800	0.00165996	GO:0042597	periplasmic space	591	0.00144301
GO:0009611	response to wounding	794	0.00134583	GO:0016705	oxidoreductase activity acting on paired donors with incorporation or reduction of molecular oxygen	784	0.00162676	GO:0031966	mitochondrial membrane	576	0.00140639
GO:0006526	arginine biosynthetic process	791	0.00134075	GO:0090729	toxin activity	772	0.00160186	GO:0000922	spindle pole	567	0.00138441
GO:0009873	ethylene-activated signaling pathway	789	0.00133736	GO:0004540	ribonuclease activity	761	0.00157903	GO:0016323	basolateral plasma membrane	562	0.0013722
GO:0015979	photosynthesis	776	0.00131532	GO:0003697	single-stranded DNA binding	754	0.00156451	GO:0005643	nuclear pore	558	0.00136244
GO:0055114	oxidation-reduction process	770	0.00130515	GO:0000977	RNA polymerase II regulatory region sequence-specific DNA binding	728	0.00151056	GO:0015935	small ribosomal subunit	555	0.00135511
GO:0008284	positive regulation of cell proliferation	769	0.00130346	GO:0005102	signaling receptor binding	712	0.00147736	GO:0005770	late endosome	552	0.00134779
GO:0043066	negative regulation of apoptotic process	763	0.00129329	GO:0036459	thiol-dependent ubiquitinyl hydrolase activity	679	0.00140889	GO:0016592	mediator complex	549	0.00134046
GO:0000398	mRNA splicing via spliceosome	763	0.00129329	GO:0042393	histone binding	672	0.00139436	GO:0005741	mitochondrial outer membrane	547	0.00133558
GO:0006417	regulation of translation	752	0.00127464	GO:0051537	2 iron 2 sulfur cluster binding	670	0.00139021	GO:0030659	cytoplasmic vesicle membrane	542	0.00132337
GO:0040008	regulation of growth	743	0.00125939	GO:0019899	enzyme binding	648	0.00134457	GO:0019013	viral nucleocapsid	541	0.00132093
GO:0032197	transposition RNA-mediated	739	0.00125261	GO:0003684	damaged DNA binding	643	0.00133419	GO:0044220	host cell perinuclear region of cytoplasm	533	0.0013014
GO:0006289	nucleotide-excision repair	738	0.00125091	GO:0019904	protein domain specific binding	634	0.00131552	GO:0019028	viral capsid	530	0.00129407
GO:0009555	pollen development	736	0.00124752	GO:0008234	cysteine-type peptidase activity	633	0.00131344	GO:0009279	cell outer membrane	515	0.00125745
GO:0051607	defense response to virus	730	0.00123735	GO:0003746	translation elongation factor activity	626	0.00129892	GO:0005929	cilium	513	0.00125256
GO:0006811	ion transport	729	0.00123566	GO:0015293	symporter activity	618	0.00128232	GO:0005788	endoplasmic reticulum lumen	513	0.00125256
GO:0046718	viral entry into host cell	721	0.0012221	GO:0043621	protein self-association	603	0.00125119	GO:0031090	organelle membrane	509	0.0012428
GO:0016032	viral process	720	0.0012204	GO:0008134	transcription factor binding	585	0.00121384	GO:0016604	nuclear body	500	0.00122082
GO:0009073	aromatic amino acid family biosynthetic process	714	0.00121023	GO:0003824	catalytic activity	576	0.00119517	GO:0030176	integral component of endoplasmic reticulum membrane	499	0.00121838
GO:0006094	gluconeogenesis	708	0.00120006	GO:0044877	protein-containing complex binding	573	0.00118894	GO:0009897	external side of plasma membrane	494	0.00120617
GO:0010468	regulation of gene expression	701	0.0011882	GO:0005215	transporter activity	556	0.00115367	GO:0045261	proton-transporting ATP synthase complex catalytic core F(1)	487	0.00118908
GO:0010628	positive regulation of gene expression	700	0.0011865	GO:0003724	RNA helicase activity	540	0.00112047	GO:0046658	anchored component of plasma membrane	483	0.00117931
GO:0006629	lipid metabolic process	692	0.00117294	GO:0010181	FMN binding	537	0.00111425	GO:0045121	membrane raft	469	0.00114513
GO:0009432	SOS response	692	0.00117294	GO:0046933	proton-transporting ATP synthase activity rotational mechanism	529	0.00109765	GO:0022626	cytosolic ribosome	466	0.00113781
GO:0009423	chorismate biosynthetic process	692	0.00117294	GO:0003774	motor activity	521	0.00108105	GO:0009534	chloroplast thylakoid	464	0.00113292
GO:0006954	inflammatory response	666	0.00112887	GO:0000978	RNA polymerase II proximal promoter sequence-specific DNA binding	518	0.00107482	GO:0000781	chromosome telomeric region	460	0.00112316
GO:0009791	post-embryonic development	666	0.00112887	GO:0008565	protein transporter activity	514	0.00106652	GO:0000785	chromatin	455	0.00111095
GO:0008283	cell proliferation	659	0.00111701	GO:0030983	mismatched DNA binding	512	0.00106237	GO:0005815	microtubule organizing center	453	0.00110607
GO:0034765	regulation of ion transmembrane transport	653	0.00110684	GO:0004601	peroxidase activity	508	0.00105407	GO:0014069	postsynaptic density	451	0.00110118
GO:0030163	protein catabolic process	651	0.00110345	GO:0030145	manganese ion binding	505	0.00104785	GO:0022625	cytosolic large ribosomal subunit	426	0.00104014
GO:0016579	protein deubiquitination	650	0.00110175	GO:0004722	protein serine/threonine phosphatase activity	503	0.0010437	GO:0005925	focal adhesion	425	0.0010377
GO:0044205	'de novo' UMP biosynthetic process	647	0.00109667	GO:0003690	double-stranded DNA binding	502	0.00104162	GO:0031901	early endosome membrane	422	0.00103037
GO:0031047	gene silencing by RNA	646	0.00109497	GO:0004518	nuclease activity	499	0.0010354	GO:0080008	Cul4-RING E3 ubiquitin ligase complex	421	0.00102793
GO:0042254	ribosome biogenesis	639	0.00108311	GO:0004713	protein tyrosine kinase activity	495	0.0010271	GO:0000325	plant-type vacuole	420	0.00102549
GO:0006970	response to osmotic stress	638	0.00108141	GO:0015297	antiporter activity	494	0.00102502	GO:0070469	respiratory chain	419	0.00102305
GO:0006298	mismatch repair	637	0.00107972	GO:0004553	hydrolase activity hydrolyzing O-glycosyl compounds	485	0.00100635	GO:0031012	extracellular matrix	408	0.000996191
GO:0006189	'de novo' IMP biosynthetic process	637	0.00107972	GO:0004003	ATP-dependent DNA helicase activity	483	0.0010022	GO:0044167	host cell endoplasmic reticulum membrane	405	0.000988866
GO:0010501	RNA secondary structure unwinding	636	0.00107802	GO:0009982	pseudouridine synthase activity	476	0.000987675	GO:0005667	transcription factor complex	401	0.0009791
GO:0018298	protein-chromophore linkage	634	0.00107463	GO:0005262	calcium channel activity	475	0.0009856	GO:0015934	large ribosomal subunit	392	0.000957125
GO:0009826	unidimensional cell growth	634	0.00107463	GO:0016746	transferase activity transferring acyl groups	473	0.00098145	GO:0000151	ubiquitin ligase complex	387	0.000944916
GO:0009658	chloroplast organization	632	0.00107124	GO:0000155	phosphorelay sensor kinase activity	471	0.0009773	GO:0019898	extrinsic component of membrane	387	0.000944916
GO:0006869	lipid transport	631	0.00106955	GO:0003713	transcription coactivator activity	470	0.000975225	GO:0031514	motile cilium	387	0.000944916
GO:0007015	actin filament organization	628	0.00106446	GO:0003755	peptidyl-prolyl cis-trans isomerase activity	460	0.000954476	GO:0071013	catalytic step 2 spliceosome	383	0.00093515
GO:0006888	ER to Golgi vesicle-mediated transport	625	0.00105938	GO:0016853	isomerase activity	453	0.000939951	GO:0000502	proteasome complex	381	0.000930267
GO:0016114	terpenoid biosynthetic process	614	0.00104073	GO:0016788	hydrolase activity acting on ester bonds	445	0.000923351	GO:0009579	thylakoid	379	0.000925383
GO:0006400	tRNA modification	613	0.00103904	GO:0004888	transmembrane signaling receptor activity	444	0.000921277	GO:0010494	cytoplasmic stress granule	378	0.000922942
GO:0039520	induction by virus of host autophagy	613	0.00103904	GO:0043022	ribosome binding	443	0.000919202	GO:0032040	small-subunit processome	374	0.000913175
GO:0006782	protoporphyrinogen IX biosynthetic process	612	0.00103734	GO:0030247	polysaccharide binding	439	0.000910902	GO:0030018	Z disc	371	0.00090585
GO:0006366	transcription by RNA polymerase II	608	0.00103056	GO:0005388	calcium-transporting ATPase activity	437	0.000906752	GO:0043235	receptor complex	369	0.000900967
GO:0000209	protein polyubiquitination	608	0.00103056	GO:0035091	phosphatidylinositol binding	436	0.000904677	GO:0019005	SCF ubiquitin ligase complex	344	0.000839926
GO:0008285	negative regulation of cell proliferation	606	0.00102717	GO:0004177	aminopeptidase activity	434	0.000900527	GO:0009380	excinuclease repair complex	344	0.000839926
GO:0051028	mRNA transport	604	0.00102378	GO:0032549	ribonucleoside binding	433	0.000898452	GO:0015629	actin cytoskeleton	340	0.000830159
GO:0007623	circadian rhythm	586	0.000993271	GO:0004826	phenylalanine-tRNA ligase activity	428	0.000888077	GO:0005814	centriole	332	0.000810626
GO:0009751	response to salicylic acid	585	0.000991576	GO:0051213	dioxygenase activity	426	0.000883927	GO:0034045	phagophore assembly site membrane	329	0.000803301
GO:0000724	double-strand break repair via homologous recombination	570	0.000966151	GO:0017137	Rab GTPase binding	424	0.000879778	GO:0000329	fungal-type vacuole membrane	328	0.000800859
GO:0008654	phospholipid biosynthetic process	564	0.000955981	GO:0004843	thiol-dependent ubiquitin-specific protease activity	423	0.000877703	GO:0043204	perikaryon	325	0.000793535
GO:0006338	chromatin remodeling	563	0.000954286	GO:0004721	phosphoprotein phosphatase activity	418	0.000867328	GO:0032153	cell division site	323	0.000788651
GO:0009245	lipid A biosynthetic process	559	0.000947506	GO:0004725	protein tyrosine phosphatase activity	418	0.000867328	GO:0000775	chromosome centromeric region	323	0.000788651
GO:0006887	exocytosis	558	0.000945811	GO:0008408	3'-5' exonuclease activity	415	0.000861103	GO:0030027	lamellipodium	319	0.000778885
GO:0001666	response to hypoxia	557	0.000944116	GO:0004527	exonuclease activity	414	0.000859028	GO:0030496	midbody	317	0.000774001
GO:0009723	response to ethylene	548	0.000928861	GO:0008236	serine-type peptidase activity	409	0.000848653	GO:0005911	cell-cell junction	312	0.000761793
GO:0007059	chromosome segregation	543	0.000920386	GO:0005200	structural constituent of cytoskeleton	404	0.000838279	GO:0031982	vesicle	310	0.00075691
GO:0007399	nervous system development	537	0.000910216	GO:0005216	ion channel activity	403	0.000836204	GO:0005623	cell	307	0.000749585
GO:0009089	lysine biosynthetic process via diaminopimelate	536	0.000908521	GO:0051087	chaperone binding	399	0.000827904	GO:0009707	chloroplast outer membrane	307	0.000749585
GO:0006816	calcium ion transport	531	0.000900046	GO:0001077	transcriptional activator activity RNA polymerase II proximal promoter sequence-specific DNA binding	396	0.000821679	GO:0043197	dendritic spine	306	0.000747143
GO:0039654	fusion of virus membrane with host endosome membrane	529	0.000896656	GO:0005085	guanyl-nucleotide exchange factor activity	394	0.000817529	GO:0042651	thylakoid membrane	305	0.000744702
GO:0009416	response to light stimulus	525	0.000889876	GO:0043130	ubiquitin binding	388	0.000805079	GO:0032580	Golgi cisterna membrane	303	0.000739818
GO:0060271	cilium assembly	524	0.000888181	GO:0003714	transcription corepressor activity	383	0.000794705	GO:0000784	nuclear chromosome telomeric region	299	0.000730052
GO:0042744	hydrogen peroxide catabolic process	517	0.000876316	GO:0004822	isoleucine-tRNA ligase activity	379	0.000786405	GO:0042383	sarcolemma	298	0.00072761
GO:0009228	thiamine biosynthetic process	515	0.000872926	GO:0071949	FAD binding	377	0.000782255	GO:0044385	integral to membrane of host cell	295	0.000720285
GO:0039502	suppression by virus of host type I interferon-mediated signaling pathway	510	0.000864451	GO:0004482	mRNA (guanine-N7-)-methyltransferase activity	375	0.000778105	GO:0016363	nuclear matrix	293	0.000715402
GO:0007601	visual perception	507	0.000859366	GO:0003911	DNA ligase (NAD+) activity	367	0.000761506	GO:0022627	cytosolic small ribosomal subunit	290	0.000708077
GO:0042493	response to drug	507	0.000859366	GO:0016829	lyase activity	364	0.000755281	GO:0030687	preribosome large subunit precursor	287	0.000700752
GO:0009624	response to nematode	502	0.000850891	GO:0008094	DNA-dependent ATPase activity	362	0.000751131	GO:0005905	clathrin-coated pit	283	0.000690985
GO:0043065	positive regulation of apoptotic process	501	0.000849196	GO:0016597	amino acid binding	360	0.000746981	GO:0000776	kinetochore	282	0.000688544
GO:0009742	brassinosteroid mediated signaling pathway	499	0.000845806	GO:0005089	Rho guanyl-nucleotide exchange factor activity	358	0.000742831	GO:0005604	basement membrane	282	0.000688544
GO:0051260	protein homooligomerization	498	0.000844111	GO:0003725	double-stranded RNA binding	352	0.000730381	GO:0030136	clathrin-coated vesicle	280	0.000683661
GO:0046677	response to antibiotic	496	0.000840721	GO:0004823	leucine-tRNA ligase activity	351	0.000728306	GO:0071944	cell periphery	278	0.000678777
GO:0009735	response to cytokinin	492	0.000833941	GO:0016151	nickel cation binding	345	0.000715857	GO:0005930	axoneme	278	0.000678777
GO:0006207	'de novo' pyrimidine nucleobase biosynthetic process	490	0.000830551	GO:0030976	thiamine pyrophosphate binding	337	0.000699257	GO:0005758	mitochondrial intermembrane space	277	0.000676336
GO:0010150	leaf senescence	489	0.000828856	GO:0038023	signaling receptor activity	337	0.000699257	GO:0005811	lipid droplet	272	0.000664127
GO:0030435	sporulation resulting in formation of a cellular spore	489	0.000828856	GO:0004813	alanine-tRNA ligase activity	337	0.000699257	GO:0036064	ciliary basal body	272	0.000664127
GO:0006814	sodium ion transport	487	0.000825466	GO:0004867	serine-type endopeptidase inhibitor activity	336	0.000697182	GO:0005778	peroxisomal membrane	270	0.000659244
GO:0010228	vegetative to reproductive phase transition of meristem	485	0.000822076	GO:0000149	SNARE binding	335	0.000695107	GO:0030426	growth cone	269	0.000656802
GO:0009617	response to bacterium	484	0.000820381	GO:0016709	oxidoreductase activity acting on paired donors with incorporation or reduction of molecular oxygen NAD(P)H as one donor and incorporation of one atom of oxygen	335	0.000695107	GO:0034399	nuclear periphery	267	0.000651919
GO:0019288	isopentenyl diphosphate biosynthetic process methylerythritol 4-phosphate pathway	484	0.000820381	GO:0008757	S-adenosylmethionine-dependent methyltransferase activity	333	0.000690957	GO:0005852	eukaryotic translation initiation factor 3 complex	267	0.000651919
GO:0051259	protein complex oligomerization	480	0.000813601	GO:0030674	protein binding bridging	332	0.000688882	GO:0009523	photosystem II	267	0.000651919
GO:0006955	immune response	475	0.000805126	GO:0004814	arginine-tRNA ligase activity	332	0.000688882	GO:0031201	SNARE complex	264	0.000644594
GO:0007346	regulation of mitotic cell cycle	475	0.000805126	GO:0051536	iron-sulfur cluster binding	327	0.000678508	GO:0016605	PML body	260	0.000634828
GO:0008643	carbohydrate transport	474	0.000803431	GO:0018024	histone-lysine N-methyltransferase activity	326	0.000676433	GO:0042788	polysomal ribosome	259	0.000632386
GO:0048366	leaf development	473	0.000801736	GO:0045296	cadherin binding	325	0.000674358	GO:0072686	mitotic spindle	257	0.000627503
GO:0006302	double-strand break repair	471	0.000798346	GO:0001228	transcriptional activator activity RNA polymerase II transcription regulatory region sequence-specific DNA binding	324	0.000672283	GO:0000777	condensed chromosome kinetochore	255	0.000622619
GO:0043547	positive regulation of GTPase activity	468	0.000793261	GO:0017124	SH3 domain binding	324	0.000672283	GO:0000794	condensed nuclear chromosome	247	0.000603086
GO:0016477	cell migration	467	0.000791566	GO:0015035	protein disulfide oxidoreductase activity	323	0.000670208	GO:0034707	chloride channel complex	246	0.000600645
GO:0007411	axon guidance	463	0.000784786	GO:0008559	xenobiotic transmembrane transporting ATPase activity	320	0.000663983	GO:0000145	exocyst	239	0.000583553
GO:0009860	pollen tube growth	462	0.000783091	GO:0008026	ATP-dependent helicase activity	316	0.000655683	GO:0009295	nucleoid	239	0.000583553
GO:0007420	brain development	461	0.000781396	GO:0080043	quercetin 3-O-glucosyltransferase activity	316	0.000655683	GO:0030286	dynein complex	239	0.000583553
GO:0007507	heart development	456	0.000772921	GO:0004832	valine-tRNA ligase activity	314	0.000651533	GO:0009522	photosystem I	237	0.00057867
GO:0010629	negative regulation of gene expression	451	0.000764446	GO:0080044	quercetin 7-O-glucosyltransferase activity	312	0.000647383	GO:0015630	microtubule cytoskeleton	235	0.000573787
GO:0001525	angiogenesis	448	0.000759361	GO:0001135	RNA polymerase II transcription factor recruiting activity	311	0.000645309	GO:0010287	plastoglobule	235	0.000573787
GO:0006284	base-excision repair	443	0.000750886	GO:0008022	protein C-terminus binding	310	0.000643234	GO:0000786	nucleosome	233	0.000568903
GO:0042127	regulation of cell proliferation	443	0.000750886	GO:0008201	heparin binding	309	0.000641159	GO:0045177	apical part of cell	232	0.000566462
GO:0002098	tRNA wobble uridine modification	443	0.000750886	GO:0016760	cellulose synthase (UDP-forming) activity	307	0.000637009	GO:0045335	phagocytic vesicle	229	0.000559137
GO:0009086	methionine biosynthetic process	441	0.000747496	GO:0016168	chlorophyll binding	306	0.000634934	GO:0090406	pollen tube	225	0.00054937
GO:0005978	glycogen biosynthetic process	438	0.000742411	GO:0016791	phosphatase activity	305	0.000632859	GO:0032300	mismatch repair complex	224	0.000546928
GO:0009909	regulation of flower development	438	0.000742411	GO:0004693	cyclin-dependent protein serine/threonine kinase activity	304	0.000630784	GO:0042995	cell projection	222	0.000542045
GO:0009585	red far-red light phototransduction	437	0.000740716	GO:0008536	Ran GTPase binding	300	0.000622484	GO:0019029	helical viral capsid	222	0.000542045
GO:0051603	proteolysis involved in cellular protein catabolic process	435	0.000737326	GO:0052689	carboxylic ester hydrolase activity	299	0.000620409	GO:0005923	bicellular tight junction	221	0.000539603
GO:0030036	actin cytoskeleton organization	434	0.000735631	GO:0008483	transaminase activity	298	0.000618334	GO:0030133	transport vesicle	219	0.00053472
GO:0042391	regulation of membrane potential	431	0.000730546	GO:0031418	L-ascorbic acid binding	297	0.000616259	GO:0055037	recycling endosome	218	0.000532279
GO:0006432	phenylalanyl-tRNA aminoacylation	429	0.000727156	GO:0004364	glutathione transferase activity	296	0.000614184	GO:0030686	90S preribosome	215	0.000524954
GO:0030244	cellulose biosynthetic process	428	0.000725461	GO:0045505	dynein intermediate chain binding	295	0.000612109	GO:0000407	phagophore assembly site	214	0.000522512
GO:0007156	homophilic cell adhesion via plasma membrane adhesion molecules	427	0.000723766	GO:0051959	dynein light intermediate chain binding	293	0.000607959	GO:0045263	proton-transporting ATP synthase complex coupling factor F(o)	212	0.000517629
GO:0009620	response to fungus	424	0.000718681	GO:0004712	protein serine/threonine/tyrosine kinase activity	290	0.000601735	GO:0035267	NuA4 histone acetyltransferase complex	205	0.000500537
GO:0042981	regulation of apoptotic process	422	0.000715291	GO:0002020	protease binding	287	0.00059551	GO:0000148	13-beta-D-glucan synthase complex	205	0.000500537
GO:0009753	response to jasmonic acid	419	0.000710206	GO:0019706	protein-cysteine S-palmitoyltransferase activity	286	0.000593435	GO:0005935	cellular bud neck	204	0.000498096
GO:0034599	cellular response to oxidative stress	411	0.000696646	GO:0045503	dynein light chain binding	286	0.000593435	GO:0005875	microtubule associated complex	204	0.000498096
GO:0006813	potassium ion transport	408	0.000691561	GO:0004565	beta-galactosidase activity	285	0.00059136	GO:0071011	precatalytic spliceosome	202	0.000493212
GO:0018144	RNA-protein covalent cross-linking	408	0.000691561	GO:0008569	ATP-dependent microtubule motor activity minus-end-directed	283	0.00058721	GO:0031463	Cul3-RING ubiquitin ligase complex	201	0.000490771
GO:0006606	protein import into nucleus	407	0.000689866	GO:0005543	phospholipid binding	282	0.000585135	GO:0009501	amyloplast	199	0.000485887
GO:0007005	mitochondrion organization	405	0.000686476	GO:0016758	transferase activity transferring hexosyl groups	281	0.00058306	GO:0031430	M band	198	0.000483446
GO:0000902	cell morphogenesis	402	0.000681391	GO:0016614	oxidoreductase activity acting on CH-OH group of donors	281	0.00058306	GO:0032587	ruffle membrane	197	0.000481004
GO:0042773	ATP synthesis coupled electron transport	401	0.000679696	GO:0004714	transmembrane receptor protein tyrosine kinase activity	280	0.000580985	GO:1990904	ribonucleoprotein complex	196	0.000478562
GO:0035999	tetrahydrofolate interconversion	399	0.000676306	GO:0016747	transferase activity transferring acyl groups other than amino-acyl groups	279	0.00057891	GO:0030126	COPI vesicle coat	196	0.000478562
GO:0006890	retrograde vesicle-mediated transport Golgi to ER	398	0.000674611	GO:0004402	histone acetyltransferase activity	278	0.000576835	GO:0005844	polysome	195	0.000476121
GO:0010200	response to chitin	398	0.000674611	GO:0015078	proton transmembrane transporter activity	278	0.000576835	GO:0005901	caveola	193	0.000471237
GO:0019082	viral protein processing	398	0.000674611	GO:0004984	olfactory receptor activity	278	0.000576835	GO:0005912	adherens junction	190	0.000463912
GO:0006935	chemotaxis	396	0.000671221	GO:0016783	sulfurtransferase activity	276	0.000572685	GO:0031234	extrinsic component of cytoplasmic side of plasma membrane	189	0.000461471
GO:0006006	glucose metabolic process	394	0.000667831	GO:0017056	structural constituent of nuclear pore	275	0.00057061	GO:0030288	outer membrane-bounded periplasmic space	186	0.000454146
GO:0006730	one-carbon metabolic process	394	0.000667831	GO:0004175	endopeptidase activity	274	0.000568536	GO:0030127	COPII vesicle coat	186	0.000454146
GO:0016055	Wnt signaling pathway	391	0.000662746	GO:0004176	ATP-dependent peptidase activity	274	0.000568536	GO:0035861	site of double-strand break	185	0.000451704
GO:0030048	actin filament-based movement	389	0.000659356	GO:0031072	heat shock protein binding	272	0.000564386	GO:0030173	integral component of Golgi membrane	182	0.000444379
GO:0075512	clathrin-dependent endocytosis of virus by host cell	387	0.000655966	GO:0005179	hormone activity	272	0.000564386	GO:0005776	autophagosome	182	0.000444379
GO:0000278	mitotic cell cycle	386	0.000654271	GO:0003951	NAD+ kinase activity	271	0.000562311	GO:0043186	P granule	180	0.000439496
GO:0009736	cytokinin-activated signaling pathway	385	0.000652576	GO:0004829	threonine-tRNA ligase activity	271	0.000562311	GO:0005747	mitochondrial respiratory chain complex I	179	0.000437054
GO:0006270	DNA replication initiation	384	0.000650881	GO:0015079	potassium ion transmembrane transporter activity	270	0.000560236	GO:0043190	ATP-binding cassette (ABC) transporter complex	179	0.000437054
GO:0006428	isoleucyl-tRNA aminoacylation	379	0.000642406	GO:0008422	beta-glucosidase activity	268	0.000556086	GO:0030139	endocytic vesicle	178	0.000434613
GO:0000226	microtubule cytoskeleton organization	378	0.000640711	GO:0004818	glutamate-tRNA ligase activity	268	0.000556086	GO:0019033	viral tegument	178	0.000434613
GO:0045490	pectin catabolic process	378	0.000640711	GO:0015171	amino acid transmembrane transporter activity	266	0.000551936	GO:0008074	guanylate cyclase complex soluble	176	0.000429729
GO:0009435	NAD biosynthetic process	376	0.000637321	GO:0015238	drug transmembrane transporter activity	266	0.000551936	GO:0009317	acetyl-CoA carboxylase complex	176	0.000429729
GO:0006402	mRNA catabolic process	376	0.000637321	GO:0004012	phospholipid-translocating ATPase activity	264	0.000547786	GO:0072494	host multivesicular body	176	0.000429729
GO:0009553	embryo sac development	375	0.000635626	GO:0003688	DNA replication origin binding	264	0.000547786	GO:0009898	cytoplasmic side of plasma membrane	175	0.000427288
GO:0030335	positive regulation of cell migration	371	0.000628846	GO:0004525	ribonuclease III activity	263	0.000545711	GO:0044175	host cell endosome membrane	173	0.000422405
GO:0007605	sensory perception of sound	370	0.000627151	GO:0005484	SNAP receptor activity	260	0.000539486	GO:0001726	ruffle	170	0.00041508
GO:0009098	leucine biosynthetic process	368	0.000623761	GO:0042277	peptide binding	257	0.000533261	GO:0005682	U5 snRNP	168	0.000410196
GO:0075713	establishment of integrated proviral latency	367	0.000622066	GO:0008083	growth factor activity	257	0.000533261	GO:0016328	lateral plasma membrane	167	0.000407755
GO:0044826	viral genome integration into host DNA	367	0.000622066	GO:0008242	omega peptidase activity	255	0.000529112	GO:0016442	RISC complex	167	0.000407755
GO:0009103	lipopolysaccharide biosynthetic process	366	0.000620371	GO:0005249	voltage-gated potassium channel activity	254	0.000527037	GO:0031526	brush border membrane	165	0.000402871
GO:0080167	response to karrikin	365	0.000618676	GO:0003989	acetyl-CoA carboxylase activity	253	0.000524962	GO:0030479	actin cortical patch	163	0.000397988
GO:0042128	nitrate assimilation	362	0.000613591	GO:0009378	four-way junction helicase activity	248	0.000514587	GO:0009504	cell plate	162	0.000395546
GO:0016036	cellular response to phosphate starvation	360	0.000610201	GO:0004825	methionine-tRNA ligase activity	247	0.000512512	GO:0031011	Ino80 complex	162	0.000395546
GO:0007264	small GTPase mediated signal transduction	359	0.000608506	GO:0050662	coenzyme binding	245	0.000508362	GO:0030015	CCR4-NOT core complex	162	0.000395546
GO:0006406	mRNA export from nucleus	358	0.000606811	GO:0045735	nutrient reservoir activity	244	0.000506287	GO:0005847	mRNA cleavage and polyadenylation specificity factor complex	161	0.000393105
GO:0009788	negative regulation of abscisic acid-activated signaling pathway	357	0.000605116	GO:0004791	thioredoxin-disulfide reductase activity	240	0.000497987	GO:0051286	cell tip	160	0.000390663
GO:0000162	tryptophan biosynthetic process	354	0.000600031	GO:0004683	calmodulin-dependent protein kinase activity	239	0.000495912	GO:0009543	chloroplast thylakoid lumen	160	0.000390663
GO:0008616	queuosine biosynthetic process	354	0.000600031	GO:0005355	glucose transmembrane transporter activity	236	0.000489688	GO:0001650	fibrillar center	159	0.000388222
GO:0006368	transcription elongation from RNA polymerase II promoter	352	0.000596641	GO:0031491	nucleosome binding	234	0.000485538	GO:0031594	neuromuscular junction	158	0.00038578
GO:0006429	leucyl-tRNA aminoacylation	351	0.000594946	GO:0035064	methylated histone binding	234	0.000485538	GO:0005669	transcription factor TFIID complex	157	0.000383338
GO:0030433	ubiquitin-dependent ERAD pathway	350	0.000593251	GO:0005125	cytokine activity	234	0.000485538	GO:0030956	glutamyl-tRNA(Gln) amidotransferase complex	157	0.000383338
GO:0007030	Golgi organization	349	0.000591556	GO:0008139	nuclear localization sequence binding	230	0.000477238	GO:0005680	anaphase-promoting complex	156	0.000380897
GO:0010087	phloem or xylem histogenesis	348	0.000589861	GO:0004521	endoribonuclease activity	229	0.000475163	GO:0042734	presynaptic membrane	155	0.000378455
GO:0001522	pseudouridine synthesis	348	0.000589861	GO:0043546	molybdopterin cofactor binding	229	0.000475163	GO:0055028	cortical microtubule	154	0.000376013
GO:0009846	pollen germination	345	0.000584775	GO:0003727	single-stranded RNA binding	226	0.000468938	GO:0030175	filopodium	154	0.000376013
GO:0006605	protein targeting	345	0.000584775	GO:0032947	protein-containing complex scaffold activity	225	0.000466863	GO:0044178	host cell Golgi membrane	153	0.000373572
GO:0039648	modulation by virus of host protein ubiquitination	344	0.00058308	GO:0004040	amidase activity	225	0.000466863	GO:0001669	acrosomal vesicle	152	0.00037113
GO:0000462	maturation of SSU-rRNA from tricistronic rRNA transcript (SSU-rRNA 5.8S rRNA LSU-rRNA)	344	0.00058308	GO:0039660	structural constituent of virion	225	0.000466863	GO:0008021	synaptic vesicle	151	0.000368688
GO:0009845	seed germination	342	0.00057969	GO:0008553	proton-exporting ATPase activity phosphorylative mechanism	224	0.000464788	GO:0000324	fungal-type vacuole	150	0.000366247
GO:0007010	cytoskeleton organization	340	0.0005763	GO:0030151	molybdenum ion binding	224	0.000464788	GO:0033017	sarcoplasmic reticulum membrane	150	0.000366247
GO:0042147	retrograde transport endosome to Golgi	340	0.0005763	GO:0004185	serine-type carboxypeptidase activity	222	0.000460638	GO:0044172	host cell endoplasmic reticulum-Golgi intermediate compartment	150	0.000366247
GO:0009229	thiamine diphosphate biosynthetic process	337	0.000571215	GO:0003866	3-phosphoshikimate 1-carboxyvinyltransferase activity	222	0.000460638	GO:0005891	voltage-gated calcium channel complex	149	0.000363805
GO:0006419	alanyl-tRNA aminoacylation	336	0.00056952	GO:0004088	carbamoyl-phosphate synthase (glutamine-hydrolyzing) activity	219	0.000454413	GO:0019897	extrinsic component of plasma membrane	149	0.000363805
GO:0006631	fatty acid metabolic process	335	0.000567825	GO:0005351	carbohydrate:proton symporter activity	218	0.000452338	GO:0043195	terminal bouton	147	0.000358922
GO:0009236	cobalamin biosynthetic process	335	0.000567825	GO:0008174	mRNA methyltransferase activity	217	0.000450264	GO:0042470	melanosome	147	0.000358922
GO:0048544	recognition of pollen	335	0.000567825	GO:0009381	excinuclease ABC activity	216	0.000448189	GO:0005876	spindle microtubule	146	0.00035648
GO:0007338	single fertilization	334	0.00056613	GO:0004827	proline-tRNA ligase activity	215	0.000446114	GO:0031674	I band	146	0.00035648
GO:0007267	cell-cell signaling	334	0.00056613	GO:0030165	PDZ domain binding	211	0.000437814	GO:0031307	integral component of mitochondrial outer membrane	146	0.00035648
GO:0042542	response to hydrogen peroxide	332	0.00056274	GO:0000976	transcription regulatory region sequence-specific DNA binding	210	0.000435739	GO:0030017	sarcomere	145	0.000354038
GO:0006420	arginyl-tRNA aminoacylation	332	0.00056274	GO:0030515	snoRNA binding	210	0.000435739	GO:0009331	glycerol-3-phosphate dehydrogenase complex	145	0.000354038
GO:0007268	chemical synaptic transmission	331	0.000561045	GO:0016462	pyrophosphatase activity	210	0.000435739	GO:0005771	multivesicular body	143	0.000349155
GO:0009965	leaf morphogenesis	330	0.00055935	GO:0047134	protein-disulfide reductase activity	209	0.000433664	GO:0033116	endoplasmic reticulum-Golgi intermediate compartment membrane	143	0.000349155
GO:0006378	mRNA polyadenylation	330	0.00055935	GO:0003993	acid phosphatase activity	209	0.000433664	GO:0005665	RNA polymerase II core complex	143	0.000349155
GO:0006891	intra-Golgi vesicle-mediated transport	328	0.00055596	GO:0003678	DNA helicase activity	208	0.000431589	GO:0071004	U2-type prespliceosome	142	0.000346714
GO:0006265	DNA topological change	328	0.00055596	GO:0032266	phosphatidylinositol-3-phosphate binding	208	0.000431589	GO:0060170	ciliary membrane	141	0.000344272
GO:0001701	in utero embryonic development	326	0.00055257	GO:0005178	integrin binding	208	0.000431589	GO:0009514	glyoxysome	141	0.000344272
GO:0006303	double-strand break repair via nonhomologous end joining	325	0.000550875	GO:0004298	threonine-type endopeptidase activity	208	0.000431589	GO:0044162	host cell cytoplasmic vesicle membrane	141	0.000344272
GO:0015995	chlorophyll biosynthetic process	324	0.00054918	GO:0102483	scopolin beta-glucosidase activity	207	0.000429514	GO:0008023	transcription elongation factor complex	140	0.00034183
GO:0015937	coenzyme A biosynthetic process	323	0.000547485	GO:0003918	DNA topoisomerase type II (ATP-hydrolyzing) activity	206	0.000427439	GO:0005801	cis-Golgi network	140	0.00034183
GO:0006839	mitochondrial transport	323	0.000547485	GO:0004820	glycine-tRNA ligase activity	206	0.000427439	GO:0046930	pore complex	139	0.000339389
GO:0000160	phosphorelay signal transduction system	322	0.00054579	GO:0003843	13-beta-D-glucan synthase activity	204	0.000423289	GO:0030131	clathrin adaptor complex	139	0.000339389
GO:0017038	protein import	322	0.00054579	GO:0004373	glycogen (starch) synthase activity	204	0.000423289	GO:0005581	collagen trimer	138	0.000336947
GO:0009615	response to virus	321	0.000544095	GO:0030599	pectinesterase activity	203	0.000421214	GO:0031977	thylakoid lumen	138	0.000336947
GO:0000723	telomere maintenance	320	0.0005424	GO:0004642	phosphoribosylformylglycinamidine synthase activity	203	0.000421214	GO:0031252	cell leading edge	138	0.000336947
GO:0006855	drug transmembrane transport	319	0.000540705	GO:0003883	CTP synthase activity	202	0.000419139	GO:0005902	microvillus	137	0.000334505
GO:0019877	diaminopimelate biosynthetic process	319	0.000540705	GO:0045330	aspartyl esterase activity	202	0.000419139	GO:0032154	cleavage furrow	136	0.000332064
GO:0006950	response to stress	318	0.00053901	GO:0050897	cobalt ion binding	201	0.000417064	GO:0005762	mitochondrial large ribosomal subunit	136	0.000332064
GO:0006520	cellular amino acid metabolic process	318	0.00053901	GO:0004715	non-membrane spanning protein tyrosine kinase activity	200	0.000414989	GO:0005903	brush border	136	0.000332064
GO:0048477	oogenesis	316	0.00053562	GO:0035251	UDP-glucosyltransferase activity	200	0.000414989	GO:0000123	histone acetyltransferase complex	135	0.000329622
GO:0055072	iron ion homeostasis	316	0.00053562	GO:0004347	glucose-6-phosphate isomerase activity	199	0.000412914	GO:0015030	Cajal body	135	0.000329622
GO:0000184	nuclear-transcribed mRNA catabolic process nonsense-mediated decay	315	0.000533925	GO:0004817	cysteine-tRNA ligase activity	199	0.000412914	GO:0005795	Golgi stack	134	0.00032718
GO:0009097	isoleucine biosynthetic process	312	0.00052884	GO:0004129	cytochrome-c oxidase activity	199	0.000412914	GO:0044732	mitotic spindle pole body	134	0.00032718
GO:0071230	cellular response to amino acid stimulus	312	0.00052884	GO:0051117	ATPase binding	198	0.00041084	GO:0005657	replication fork	134	0.00032718
GO:0009058	biosynthetic process	310	0.00052545	GO:0046961	proton-transporting ATPase activity rotational mechanism	197	0.000408765	GO:0001750	photoreceptor outer segment	133	0.000324739
GO:0017148	negative regulation of translation	309	0.000523755	GO:0032977	membrane insertase activity	197	0.000408765	GO:0030665	clathrin-coated vesicle membrane	133	0.000324739
GO:0006438	valyl-tRNA aminoacylation	308	0.00052206	GO:0042162	telomeric DNA binding	196	0.00040669	GO:0005720	nuclear heterochromatin	132	0.000322297
GO:0009636	response to toxic substance	307	0.000520365	GO:0030276	clathrin binding	196	0.00040669	GO:0042645	mitochondrial nucleoid	131	0.000319855
GO:0006807	nitrogen compound metabolic process	306	0.00051867	GO:0009931	calcium-dependent protein serine/threonine kinase activity	196	0.00040669	GO:0030014	CCR4-NOT complex	131	0.000319855
GO:0010090	trichome morphogenesis	306	0.00051867	GO:0004019	adenylosuccinate synthase activity	196	0.00040669	GO:0009925	basal plasma membrane	130	0.000317414
GO:0030198	extracellular matrix organization	306	0.00051867	GO:0004970	ionotropic glutamate receptor activity	194	0.00040254	GO:0005666	RNA polymerase III complex	129	0.000314972
GO:0009926	auxin polar transport	306	0.00051867	GO:0004821	histidine-tRNA ligase activity	192	0.00039839	GO:0012507	ER to Golgi transport vesicle membrane	129	0.000314972
GO:0006635	fatty acid beta-oxidation	305	0.000516975	GO:0015299	solute:proton antiporter activity	192	0.00039839	GO:0000015	phosphopyruvate hydratase complex	128	0.000312531
GO:0009102	biotin biosynthetic process	303	0.000513585	GO:0003712	transcription coregulator activity	190	0.00039424	GO:0000118	histone deacetylase complex	128	0.000312531
GO:0010224	response to UV-B	302	0.00051189	GO:0016651	oxidoreductase activity acting on NAD(P)H	190	0.00039424	GO:0046540	U4/U6 x U5 tri-snRNP complex	128	0.000312531
GO:0051726	regulation of cell cycle	301	0.000510195	GO:0001085	RNA polymerase II transcription factor binding	189	0.000392165	GO:0098793	presynapse	127	0.000310089
GO:0030308	negative regulation of cell growth	301	0.000510195	GO:0010333	terpene synthase activity	189	0.000392165	GO:0030658	transport vesicle membrane	127	0.000310089
GO:0000272	polysaccharide catabolic process	300	0.0005085	GO:0003910	DNA ligase (ATP) activity	189	0.000392165	GO:0030428	cell septum	127	0.000310089
GO:0019722	calcium-mediated signaling	300	0.0005085	GO:0005245	voltage-gated calcium channel activity	188	0.00039009	GO:0043680	filiform apparatus	127	0.000310089
GO:0017000	antibiotic biosynthetic process	299	0.000506805	GO:0004630	phospholipase D activity	187	0.000388015	GO:0008076	voltage-gated potassium channel complex	126	0.000307647
GO:0048511	rhythmic process	298	0.00050511	GO:0017112	Rab guanyl-nucleotide exchange factor activity	187	0.000388015	GO:0005884	actin filament	126	0.000307647
GO:0031098	stress-activated protein kinase signaling cascade	297	0.000503415	GO:0003856	3-dehydroquinate synthase activity	186	0.00038594	GO:0062023	collagen-containing extracellular matrix	125	0.000305206
GO:0030307	positive regulation of cell growth	296	0.00050172	GO:0003922	GMP synthase (glutamine-hydrolyzing) activity	186	0.00038594	GO:0005913	cell-cell adherens junction	125	0.000305206
GO:0039707	pore formation by virus in membrane of host cell	295	0.000500025	GO:0004096	catalase activity	186	0.00038594	GO:0000124	SAGA complex	123	0.000300322
GO:0006353	DNA-templated transcription termination	294	0.00049833	GO:0070290	N-acylphosphatidylethanolamine-specific phospholipase D activity	186	0.00038594	GO:0000228	nuclear chromosome	123	0.000300322
GO:0009867	jasmonic acid mediated signaling pathway	294	0.00049833	GO:0043140	ATP-dependent 3	185	0.000383865	GO:0043332	mating projection tip	120	0.000292997
GO:0007568	aging	292	0.00049494	GO:0004622	lysophospholipase activity	185	0.000383865	GO:0035327	transcriptionally active chromatin	120	0.000292997
GO:0035023	regulation of Rho protein signal transduction	292	0.00049494	GO:0004709	MAP kinase kinase kinase activity	185	0.000383865	GO:0005859	muscle myosin complex	120	0.000292997
GO:0016226	iron-sulfur cluster assembly	292	0.00049494	GO:0005244	voltage-gated ion channel activity	184	0.00038179	GO:0008180	COP9 signalosome	120	0.000292997
GO:0007131	reciprocal meiotic recombination	290	0.00049155	GO:0019903	protein phosphatase binding	184	0.00038179	GO:0031305	integral component of mitochondrial inner membrane	119	0.000290556
GO:0006874	cellular calcium ion homeostasis	289	0.000489855	GO:0070006	metalloaminopeptidase activity	184	0.00038179	GO:0000159	protein phosphatase type 2A complex	118	0.000288114
GO:0090630	activation of GTPase activity	289	0.000489855	GO:0004806	triglyceride lipase activity	183	0.000379715	GO:0097730	non-motile cilium	118	0.000288114
GO:0050821	protein stabilization	288	0.00048816	GO:0050839	cell adhesion molecule binding	182	0.00037764	GO:0005868	cytoplasmic dynein complex	117	0.000285672
GO:0006470	protein dephosphorylation	288	0.00048816	GO:0008173	RNA methyltransferase activity	182	0.00037764	GO:0030897	HOPS complex	117	0.000285672
GO:0006744	ubiquinone biosynthetic process	288	0.00048816	GO:0033201	alpha-14-glucan synthase activity	182	0.00037764	GO:0070545	PeBoW complex	116	0.000283231
GO:0030488	tRNA methylation	287	0.000486465	GO:0004383	guanylate cyclase activity	182	0.00037764	GO:0032588	trans-Golgi network membrane	116	0.000283231
GO:0006777	Mo-molybdopterin cofactor biosynthetic process	286	0.00048477	GO:0009881	photoreceptor activity	181	0.000375565	GO:0005685	U1 snRNP	115	0.000280789
GO:0009739	response to gibberellin	285	0.000483075	GO:0043169	cation binding	181	0.000375565	GO:0042555	MCM complex	114	0.000278347
GO:0032147	activation of protein kinase activity	285	0.000483075	GO:0005254	chloride channel activity	181	0.000375565	GO:0030315	T-tubule	114	0.000278347
GO:0006487	protein N-linked glycosylation	284	0.00048138	GO:0047485	protein N-terminus binding	180	0.00037349	GO:0043209	myelin sheath	114	0.000278347
GO:0009741	response to brassinosteroid	284	0.00048138	GO:0000179	rRNA (adenine-N6N6-)-dimethyltransferase activity	180	0.00037349	GO:0017119	Golgi transport complex	113	0.000275906
GO:0016573	histone acetylation	283	0.000479685	GO:0008061	chitin binding	180	0.00037349	GO:0016529	sarcoplasmic reticulum	113	0.000275906
GO:0008340	determination of adult lifespan	283	0.000479685	GO:0003756	protein disulfide isomerase activity	180	0.00037349	GO:0005793	endoplasmic reticulum-Golgi intermediate compartment	112	0.000273464
GO:0006898	receptor-mediated endocytosis	283	0.000479685	GO:0016759	cellulose synthase activity	180	0.00037349	GO:0005637	nuclear inner membrane	111	0.000271023
GO:0010118	stomatal movement	283	0.000479685	GO:0005261	cation channel activity	180	0.00037349	GO:0000795	synaptonemal complex	111	0.000271023
GO:0048316	seed development	282	0.00047799	GO:0008307	structural constituent of muscle	178	0.000369341	GO:0001518	voltage-gated sodium channel complex	111	0.000271023
GO:0009267	cellular response to starvation	281	0.000476295	GO:0004315	3-oxoacyl-[acyl-carrier-protein] synthase activity	178	0.000369341	GO:0000178	exosome (RNase complex)	110	0.000268581
GO:0039657	suppression by virus of host gene expression	281	0.000476295	GO:0008649	rRNA methyltransferase activity	177	0.000367266	GO:0000793	condensed chromosome	110	0.000268581
GO:0006342	chromatin silencing	278	0.00047121	GO:0004654	polyribonucleotide nucleotidyltransferase activity	175	0.000363116	GO:0005934	cellular bud tip	109	0.000266139
GO:0031146	SCF-dependent proteasomal ubiquitin-dependent protein catabolic process	278	0.00047121	GO:0009011	starch synthase activity	175	0.000363116	GO:0000307	cyclin-dependent protein kinase holoenzyme complex	109	0.000266139
GO:0019079	viral genome replication	278	0.00047121	GO:0000175	3'-5'-exoribonuclease activity	174	0.000361041	GO:0000974	Prp19 complex	109	0.000266139
GO:0000911	cytokinesis by cell plate formation	273	0.000462735	GO:0043424	protein histidine kinase binding	174	0.000361041	GO:0044297	cell body	109	0.000266139
GO:0015991	ATP hydrolysis coupled proton transport	270	0.00045765	GO:0004828	serine-tRNA ligase activity	174	0.000361041	GO:0005782	peroxisomal matrix	109	0.000266139
GO:0000045	autophagosome assembly	268	0.00045426	GO:0016413	O-acetyltransferase activity	174	0.000361041	GO:0005763	mitochondrial small ribosomal subunit	109	0.000266139
GO:0010976	positive regulation of neuron projection development	268	0.00045426	GO:0008138	protein tyrosine/serine/threonine phosphatase activity	173	0.000358966	GO:0005700	polytene chromosome	108	0.000263698
GO:0009911	positive regulation of flower development	268	0.00045426	GO:0008144	drug binding	173	0.000358966	GO:0030672	synaptic vesicle membrane	108	0.000263698
GO:0002250	adaptive immune response	268	0.00045426	GO:0047429	nucleoside-triphosphate diphosphatase activity	172	0.000356891	GO:0032420	stereocilium	108	0.000263698
GO:0044550	secondary metabolite biosynthetic process	268	0.00045426	GO:0008353	RNA polymerase II carboxy-terminal domain kinase activity	171	0.000354816	GO:0005779	integral component of peroxisomal membrane	108	0.000263698
GO:0006435	threonyl-tRNA aminoacylation	268	0.00045426	GO:0044325	ion channel binding	171	0.000354816	GO:0033588	Elongator holoenzyme complex	108	0.000263698
GO:0070588	calcium ion transmembrane transport	267	0.000452565	GO:0004764	shikimate 3-dehydrogenase (NADP+) activity	171	0.000354816	GO:0005832	chaperonin-containing T-complex	108	0.000263698
GO:0006424	glutamyl-tRNA aminoacylation	267	0.000452565	GO:0052381	tRNA dimethylallyltransferase activity	170	0.000352741	GO:1904115	axon cytoplasm	108	0.000263698
GO:0043087	regulation of GTPase activity	266	0.00045087	GO:0005315	inorganic phosphate transmembrane transporter activity	169	0.000350666	GO:0032993	protein-DNA complex	107	0.000261256
GO:0051289	protein homotetramerization	265	0.000449175	GO:0016779	nucleotidyltransferase activity	169	0.000350666	GO:0031931	TORC1 complex	106	0.000258814
GO:0009740	gibberellic acid mediated signaling pathway	265	0.000449175	GO:0004017	adenylate kinase activity	169	0.000350666	GO:0001917	photoreceptor inner segment	106	0.000258814
GO:0000281	mitotic cytokinesis	263	0.000445785	GO:0004375	glycine dehydrogenase (decarboxylating) activity	169	0.000350666	GO:0005686	U2 snRNP	105	0.000256373
GO:0000422	autophagy of mitochondrion	263	0.000445785	GO:0016884	carbon-nitrogen ligase activity with glutamine as amido-N-donor	169	0.000350666	GO:0031672	A band	105	0.000256373
GO:0009099	valine biosynthetic process	263	0.000445785	GO:0001078	transcriptional repressor activity RNA polymerase II proximal promoter sequence-specific DNA binding	167	0.000346516	GO:0017053	transcriptional repressor complex	104	0.000253931
GO:0070374	positive regulation of ERK1 and ERK2 cascade	263	0.000445785	GO:0050567	glutaminyl-tRNA synthase (glutamine-hydrolyzing) activity	167	0.000346516	GO:0030141	secretory granule	104	0.000253931
GO:0044210	'de novo' CTP biosynthetic process	262	0.00044409	GO:0015020	glucuronosyltransferase activity	166	0.000344441	GO:0005663	DNA replication factor C complex	104	0.000253931
GO:0019509	L-methionine salvage from methylthioadenosine	261	0.000442395	GO:0005546	phosphatidylinositol-45-bisphosphate binding	166	0.000344441	GO:0005736	RNA polymerase I complex	104	0.000253931
GO:0006071	glycerol metabolic process	260	0.0004407	GO:0044183	protein binding involved in protein folding	166	0.000344441	GO:0014704	intercalated disc	103	0.000251489
GO:0061077	chaperone-mediated protein folding	260	0.0004407	GO:0046914	transition metal ion binding	166	0.000344441	GO:0008305	integrin complex	103	0.000251489
GO:0009816	defense response to bacterium incompatible interaction	259	0.000439005	GO:0030234	enzyme regulator activity	165	0.000342366	GO:0032865	ERMES complex	103	0.000251489
GO:0006906	vesicle fusion	259	0.000439005	GO:0019825	oxygen binding	165	0.000342366	GO:0032541	cortical endoplasmic reticulum	103	0.000251489
GO:0048367	shoot system development	259	0.000439005	GO:0008964	phosphoenolpyruvate carboxylase activity	164	0.000340291	GO:0031226	intrinsic component of plasma membrane	102	0.000249048
GO:0007017	microtubule-based process	259	0.000439005	GO:0005044	scavenger receptor activity	164	0.000340291	GO:0043198	dendritic shaft	102	0.000249048
GO:0006334	nucleosome assembly	258	0.00043731	GO:0003844	14-alpha-glucan branching enzyme activity	164	0.000340291	GO:0030016	myofibril	102	0.000249048
GO:0009792	embryo development ending in birth or egg hatching	257	0.000435615	GO:0102752	14-alpha-glucan branching enzyme activity (using a glucosylated glycogenin as primer for glycogen synthesis)	164	0.000340291	GO:0044185	host cell late endosome membrane	102	0.000249048
GO:0050829	defense response to Gram-negative bacterium	257	0.000435615	GO:0016773	phosphotransferase activity alcohol group as acceptor	164	0.000340291	GO:0055038	recycling endosome membrane	101	0.000246606
GO:0034605	cellular response to heat	256	0.00043392	GO:0017025	TBP-class protein binding	163	0.000338216	GO:1990077	primosome complex	101	0.000246606
GO:0098609	cell-cell adhesion	254	0.00043053	GO:0005086	ARF guanyl-nucleotide exchange factor activity	163	0.000338216	GO:0005882	intermediate filament	101	0.000246606
GO:0006783	heme biosynthetic process	254	0.00043053	GO:0008810	cellulase activity	163	0.000338216	GO:0012506	vesicle membrane	101	0.000246606
GO:0032496	response to lipopolysaccharide	253	0.000428835	GO:0031490	chromatin DNA binding	162	0.000336141	GO:0008540	proteasome regulatory particle base subcomplex	101	0.000246606
GO:0075732	viral penetration into host nucleus	253	0.000428835	GO:0008235	metalloexopeptidase activity	162	0.000336141	GO:0000812	Swr1 complex	100	0.000244164
GO:0048481	plant ovule development	252	0.00042714	GO:0009036	type II site-specific deoxyribonuclease activity	162	0.000336141	GO:0000778	condensed nuclear chromosome kinetochore	100	0.000244164
GO:0000165	MAPK cascade	252	0.00042714	GO:0019900	kinase binding	162	0.000336141	GO:0005796	Golgi lumen	100	0.000244164
GO:0019221	cytokine-mediated signaling pathway	251	0.000425445	GO:0004372	glycine hydroxymethyltransferase activity	162	0.000336141	GO:0034515	proteasome storage granule	99	0.000241723
GO:0032543	mitochondrial translation	251	0.000425445	GO:0140078	class I DNA-(apurinic or apyrimidinic site) endonuclease activity	161	0.000334066	GO:0005816	spindle pole body	98	0.000239281
GO:0034220	ion transmembrane transport	251	0.000425445	GO:0003950	NAD+ ADP-ribosyltransferase activity	160	0.000331992	GO:0032585	multivesicular body membrane	98	0.000239281
GO:0034613	cellular protein localization	250	0.00042375	GO:0030955	potassium ion binding	160	0.000331992	GO:0000421	autophagosome membrane	98	0.000239281
GO:0002181	cytoplasmic translation	250	0.00042375	GO:0008661	1-deoxy-D-xylulose-5-phosphate synthase activity	160	0.000331992	GO:0000131	incipient cellular bud site	98	0.000239281
GO:0006506	GPI anchor biosynthetic process	249	0.000422055	GO:0019888	protein phosphatase regulator activity	159	0.000329917	GO:0070847	core mediator complex	97	0.00023684
GO:0030245	cellulose catabolic process	249	0.000422055	GO:0061711	N(6)-L-threonylcarbamoyladenine synthase activity	159	0.000329917	GO:0009574	preprophase band	97	0.00023684
GO:0009813	flavonoid biosynthetic process	249	0.000422055	GO:0003730	mRNA 3	159	0.000329917	GO:0005881	cytoplasmic microtubule	96	0.000234398
GO:0001934	positive regulation of protein phosphorylation	248	0.00042036	GO:0004070	aspartate carbamoyltransferase activity	159	0.000329917	GO:0001725	stress fiber	96	0.000234398
GO:0006431	methionyl-tRNA aminoacylation	248	0.00042036	GO:0000146	microfilament motor activity	159	0.000329917	GO:0030670	phagocytic vesicle membrane	95	0.000231956
GO:0000027	ribosomal large subunit assembly	247	0.000418665	GO:0030552	cAMP binding	158	0.000327842	GO:0031618	nuclear pericentric heterochromatin	94	0.000229515
GO:0009637	response to blue light	247	0.000418665	GO:0004535	poly(A)-specific ribonuclease activity	157	0.000325767	GO:0044191	host cell mitochondrial membrane	94	0.000229515
GO:0019252	starch biosynthetic process	246	0.00041697	GO:0008066	glutamate receptor activity	157	0.000325767	GO:0009318	exodeoxyribonuclease VII complex	94	0.000229515
GO:0006749	glutathione metabolic process	245	0.000415275	GO:0008013	beta-catenin binding	156	0.000323692	GO:0045275	respiratory chain complex III	94	0.000229515
GO:0051092	positive regulation of NF-kappaB transcription factor activity	245	0.000415275	GO:0002039	p53 binding	156	0.000323692	GO:0071458	integral component of cytoplasmic side of endoplasmic reticulum membrane	93	0.000227073
GO:0007204	positive regulation of cytosolic calcium ion concentration	245	0.000415275	GO:0019905	syntaxin binding	155	0.000321617	GO:0044186	host cell lipid droplet	93	0.000227073
GO:0001764	neuron migration	243	0.000411885	GO:0097367	carbohydrate derivative binding	155	0.000321617	GO:0009277	fungal-type cell wall	92	0.000224631
GO:0010091	trichome branching	242	0.00041019	GO:0003855	3-dehydroquinate dehydratase activity	154	0.000319542	GO:0005865	striated muscle thin filament	92	0.000224631
GO:0009640	photomorphogenesis	242	0.00041019	GO:0004619	phosphoglycerate mutase activity	154	0.000319542	GO:0070971	endoplasmic reticulum exit site	92	0.000224631
GO:2001295	malonyl-CoA biosynthetic process	241	0.000408495	GO:0005344	oxygen carrier activity	154	0.000319542	GO:0031461	cullin-RING ubiquitin ligase complex	91	0.00022219
GO:0006418	tRNA aminoacylation for protein translation	241	0.000408495	GO:0070402	NADPH binding	153	0.000317467	GO:0019774	proteasome core complex beta-subunit complex	91	0.00022219
GO:0016485	protein processing	240	0.0004068	GO:0005248	voltage-gated sodium channel activity	153	0.000317467	GO:0000243	commitment complex	90	0.000219748
GO:0008615	pyridoxine biosynthetic process	240	0.0004068	GO:0016765	transferase activity transferring alkyl or aryl (other than methyl) groups	153	0.000317467	GO:0005791	rough endoplasmic reticulum	90	0.000219748
GO:0042593	glucose homeostasis	239	0.000405105	GO:0004834	tryptophan synthase activity	153	0.000317467	GO:0045171	intercellular bridge	90	0.000219748
GO:0016236	macroautophagy	238	0.00040341	GO:0008253	5'-nucleotidase activity	153	0.000317467	GO:0030667	secretory granule membrane	90	0.000219748
GO:0006623	protein targeting to vacuole	236	0.00040002	GO:0004857	enzyme inhibitor activity	151	0.000313317	GO:0030904	retromer complex	90	0.000219748
GO:0051865	protein autoubiquitination	236	0.00040002	GO:0015631	tubulin binding	150	0.000311242	GO:0043679	axon terminus	90	0.000219748
GO:0009116	nucleoside metabolic process	236	0.00040002	GO:0019887	protein kinase regulator activity	150	0.000311242	GO:0030688	preribosome small subunit precursor	88	0.000214865
GO:0016126	sterol biosynthetic process	236	0.00040002	GO:0017048	Rho GTPase binding	149	0.000309167	GO:0043202	lysosomal lumen	88	0.000214865
GO:0010311	lateral root formation	235	0.000398325	GO:0003872	6-phosphofructokinase activity	149	0.000309167	GO:0005658	alpha DNA polymerase:primase complex	88	0.000214865
GO:0043312	neutrophil degranulation	235	0.000398325	GO:0008883	glutamyl-tRNA reductase activity	149	0.000309167	GO:0071541	eukaryotic translation initiation factor 3 complex eIF3m	88	0.000214865
GO:0007219	Notch signaling pathway	234	0.00039663	GO:1990841	promoter-specific chromatin binding	148	0.000307092	GO:0071556	integral component of lumenal side of endoplasmic reticulum membrane	88	0.000214865
GO:0032259	methylation	234	0.00039663	GO:0004483	mRNA (nucleoside-2	148	0.000307092	GO:0036156	inner dynein arm	88	0.000214865
GO:0007033	vacuole organization	234	0.00039663	GO:0070040	rRNA (adenine-C2-)-methyltransferase activity	148	0.000307092	GO:0072562	blood microparticle	88	0.000214865
GO:0032968	positive regulation of transcription elongation from RNA polymerase II promoter	233	0.000394935	GO:0003896	DNA primase activity	147	0.000305017	GO:0035619	root hair tip	87	0.000212423
GO:0007608	sensory perception of smell	233	0.000394935	GO:0070403	NAD+ binding	147	0.000305017	GO:0043596	nuclear replication fork	87	0.000212423
GO:0018107	peptidyl-threonine phosphorylation	233	0.000394935	GO:0046910	pectinesterase inhibitor activity	147	0.000305017	GO:0090575	RNA polymerase II transcription factor complex	86	0.000209981
GO:0019253	reductive pentose-phosphate cycle	231	0.000391545	GO:0003942	N-acetyl-gamma-glutamyl-phosphate reductase activity	146	0.000302942	GO:0033263	CORVET complex	86	0.000209981
GO:0010073	meristem maintenance	230	0.00038985	GO:0005201	extracellular matrix structural constituent	145	0.000300867	GO:0044177	host cell Golgi apparatus	85	0.00020754
GO:0007169	transmembrane receptor protein tyrosine kinase signaling pathway	230	0.00038985	GO:0052906	tRNA (guanine(37)-N(1))-methyltransferase activity	145	0.000300867	GO:0039618	T=pseudo3 icosahedral viral capsid	85	0.00020754
GO:0030259	lipid glycosylation	228	0.00038646	GO:0003861	3-isopropylmalate dehydratase activity	144	0.000298792	GO:0000419	RNA polymerase V complex	84	0.000205098
GO:0006261	DNA-dependent DNA replication	228	0.00038646	GO:0042973	glucan endo-13-beta-D-glucosidase activity	144	0.000298792	GO:0030864	cortical actin cytoskeleton	84	0.000205098
GO:0008299	isoprenoid biosynthetic process	228	0.00038646	GO:0008574	ATP-dependent microtubule motor activity plus-end-directed	143	0.000296717	GO:0016471	vacuolar proton-transporting V-type ATPase complex	83	0.000202657
GO:0009306	protein secretion	227	0.000384765	GO:0004594	pantothenate kinase activity	143	0.000296717	GO:0009532	plastid stroma	83	0.000202657
GO:0008203	cholesterol metabolic process	227	0.000384765	GO:0051991	UDP-N-acetyl-D-glucosamine:N-acetylmuramoyl-L-alanyl-D-glutamyl-meso-26-diaminopimelyl-D-alanyl-D-alanine-diphosphoundecaprenol 4-beta-N-acetylglucosaminlytransferase activity	143	0.000296717	GO:0035869	ciliary transition zone	83	0.000202657
GO:0010182	sugar mediated signaling pathway	227	0.000384765	GO:0050511	undecaprenyldiphospho-muramoylpentapeptide beta-N-acetylglucosaminyltransferase activity	143	0.000296717	GO:0039624	viral outer capsid	83	0.000202657
GO:0007417	central nervous system development	226	0.00038307	GO:0031419	cobalamin binding	142	0.000294642	GO:0044219	host cell plasmodesma	83	0.000202657
GO:0006865	amino acid transport	226	0.00038307	GO:0004400	histidinol-phosphate transaminase activity	142	0.000294642	GO:0045111	intermediate filament cytoskeleton	82	0.000200215
GO:0010212	response to ionizing radiation	225	0.000381375	GO:0042826	histone deacetylase binding	141	0.000292568	GO:0048786	presynaptic active zone	82	0.000200215
GO:0046740	transport of virus in host cell to cell	225	0.000381375	GO:0003707	steroid hormone receptor activity	141	0.000292568	GO:0019008	molybdopterin synthase complex	82	0.000200215
GO:0009789	positive regulation of abscisic acid-activated signaling pathway	224	0.00037968	GO:0031369	translation initiation factor binding	141	0.000292568	GO:0005839	proteasome core complex	81	0.000197773
GO:0003333	amino acid transmembrane transport	224	0.00037968	GO:0015288	porin activity	141	0.000292568	GO:0042644	chloroplast nucleoid	81	0.000197773
GO:0007596	blood coagulation	222	0.00037629	GO:0017022	myosin binding	140	0.000290493	GO:0008250	oligosaccharyltransferase complex	80	0.000195332
GO:0071805	potassium ion transmembrane transport	222	0.00037629	GO:0016722	oxidoreductase activity oxidizing metal ions	140	0.000290493	GO:0031080	nuclear pore outer ring	80	0.000195332
GO:0086010	membrane depolarization during action potential	222	0.00037629	GO:0004623	phospholipase A2 activity	140	0.000290493	GO:0005697	telomerase holoenzyme complex	80	0.000195332
GO:0034976	response to endoplasmic reticulum stress	221	0.000374595	GO:0004831	tyrosine-tRNA ligase activity	140	0.000290493	GO:0000930	gamma-tubulin complex	80	0.000195332
GO:0006879	cellular iron ion homeostasis	221	0.000374595	GO:0030331	estrogen receptor binding	139	0.000288418	GO:0008622	epsilon DNA polymerase complex	80	0.000195332
GO:0071456	cellular response to hypoxia	220	0.0003729	GO:0031624	ubiquitin conjugating enzyme binding	139	0.000288418	GO:0043614	multi-eIF complex	80	0.000195332
GO:0006275	regulation of DNA replication	220	0.0003729	GO:0005544	calcium-dependent phospholipid binding	139	0.000288418	GO:0005628	prospore membrane	79	0.00019289
GO:0039548	suppression by virus of host IRF3 activity	220	0.0003729	GO:0004499	NN-dimethylaniline monooxygenase activity	139	0.000288418	GO:0000347	THO complex	79	0.00019289
GO:0009833	plant-type primary cell wall biogenesis	220	0.0003729	GO:0004824	lysine-tRNA ligase activity	139	0.000288418	GO:0000428	DNA-directed RNA polymerase complex	79	0.00019289
GO:0009664	plant-type cell wall organization	219	0.000371205	GO:0016671	oxidoreductase activity acting on a sulfur group of donors disulfide as acceptor	138	0.000286343	GO:0031941	filamentous actin	79	0.00019289
GO:0016311	dephosphorylation	218	0.00036951	GO:0051010	microtubule plus-end binding	137	0.000284268	GO:0044295	axonal growth cone	79	0.00019289
GO:0008361	regulation of cell size	218	0.00036951	GO:0003886	DNA (cytosine-5-)-methyltransferase activity	137	0.000284268	GO:0008541	proteasome regulatory particle lid subcomplex	78	0.000190448
GO:0031122	cytoplasmic microtubule organization	218	0.00036951	GO:0043021	ribonucleoprotein complex binding	137	0.000284268	GO:0032391	photoreceptor connecting cilium	78	0.000190448
GO:0006936	muscle contraction	218	0.00036951	GO:0005518	collagen binding	137	0.000284268	GO:0009654	photosystem II oxygen evolving complex	78	0.000190448
GO:0046323	glucose import	218	0.00036951	GO:0004765	shikimate kinase activity	137	0.000284268	GO:0017101	aminoacyl-tRNA synthetase multienzyme complex	78	0.000190448
GO:0039689	negative stranded viral RNA replication	217	0.000367815	GO:0004359	glutaminase activity	135	0.000280118	GO:0044614	nuclear pore cytoplasmic filaments	77	0.000188007
GO:0007229	integrin-mediated signaling pathway	217	0.000367815	GO:0052908	16S rRNA (adenine(1518)-N(6)/adenine(1519)-N(6))-dimethyltransferase activity	135	0.000280118	GO:0000923	equatorial microtubule organizing center	77	0.000188007
GO:0008104	protein localization	217	0.000367815	GO:0008963	phospho-N-acetylmuramoyl-pentapeptide-transferase activity	135	0.000280118	GO:0005677	chromatin silencing complex	77	0.000188007
GO:0044208	'de novo' AMP biosynthetic process	217	0.000367815	GO:0016879	ligase activity forming carbon-nitrogen bonds	134	0.000278043	GO:0005834	heterotrimeric G-protein complex	77	0.000188007
GO:0048467	gynoecium development	216	0.00036612	GO:0005496	steroid binding	134	0.000278043	GO:0030140	trans-Golgi network transport vesicle	76	0.000185565
GO:0002237	response to molecule of bacterial origin	215	0.000364425	GO:0003977	UDP-N-acetylglucosamine diphosphorylase activity	134	0.000278043	GO:0009328	phenylalanine-tRNA ligase complex	76	0.000185565
GO:0031175	neuron projection development	215	0.000364425	GO:0051371	muscle alpha-actinin binding	133	0.000275968	GO:0010319	stromule	76	0.000185565
GO:0006433	prolyl-tRNA aminoacylation	215	0.000364425	GO:0016410	N-acyltransferase activity	132	0.000273893	GO:0044611	nuclear pore inner ring	76	0.000185565
GO:0071897	DNA biosynthetic process	214	0.00036273	GO:0008716	D-alanine-D-alanine ligase activity	132	0.000273893	GO:0005640	nuclear outer membrane	75	0.000183123
GO:0006004	fucose metabolic process	214	0.00036273	GO:0008121	ubiquinol-cytochrome-c reductase activity	132	0.000273893	GO:0000176	nuclear exosome (RNase complex)	74	0.000180682
GO:0051453	regulation of intracellular pH	213	0.000361035	GO:0004609	phosphatidylserine decarboxylase activity	132	0.000273893	GO:0030660	Golgi-associated vesicle membrane	74	0.000180682
GO:0016117	carotenoid biosynthetic process	213	0.000361035	GO:0016298	lipase activity	131	0.000271818	GO:0019773	proteasome core complex alpha-subunit complex	73	0.00017824
GO:0042545	cell wall modification	212	0.00035934	GO:0004748	ribonucleoside-diphosphate reductase activity thioredoxin disulfide as acceptor	131	0.000271818	GO:0034455	t-UTP complex	73	0.00017824
GO:0030001	metal ion transport	212	0.00035934	GO:0008327	methyl-CpG binding	130	0.000269743	GO:0009360	DNA polymerase III complex	73	0.00017824
GO:0040007	growth	211	0.000357645	GO:0031593	polyubiquitin modification-dependent protein binding	130	0.000269743	GO:0000220	vacuolar proton-transporting V-type ATPase V0 domain	72	0.000175798
GO:0009853	photorespiration	211	0.000357645	GO:0008381	mechanosensitive ion channel activity	130	0.000269743	GO:0030915	Smc5-Smc6 complex	72	0.000175798
GO:0043123	positive regulation of I-kappaB kinase/NF-kappaB signaling	211	0.000357645	GO:0045156	electron transporter transferring electrons within the cyclic electron transport pathway of photosynthesis activity	130	0.000269743	GO:0005833	hemoglobin complex	72	0.000175798
GO:0007409	axonogenesis	211	0.000357645	GO:0016303	1-phosphatidylinositol-3-kinase activity	129	0.000267668	GO:0030134	COPII-coated ER to Golgi transport vesicle	72	0.000175798
GO:0042632	cholesterol homeostasis	211	0.000357645	GO:0004477	methenyltetrahydrofolate cyclohydrolase activity	129	0.000267668	GO:0009379	Holliday junction helicase complex	72	0.000175798
GO:0042752	regulation of circadian rhythm	210	0.00035595	GO:0004488	methylenetetrahydrofolate dehydrogenase (NADP+) activity	129	0.000267668	GO:0016593	Cdc73/Paf1 complex	72	0.000175798
GO:0006097	glyoxylate cycle	210	0.00035595	GO:0005049	nuclear export signal receptor activity	129	0.000267668	GO:0031298	replication fork protection complex	71	0.000173357
GO:0009744	response to sucrose	210	0.00035595	GO:0005247	voltage-gated chloride channel activity	129	0.000267668	GO:0001891	phagocytic cup	71	0.000173357
GO:0010119	regulation of stomatal movement	210	0.00035595	GO:0004634	phosphopyruvate hydratase activity	128	0.000265593	GO:0071540	eukaryotic translation initiation factor 3 complex eIF3e	71	0.000173357
GO:0050896	response to stimulus	209	0.000354255	GO:0004181	metallocarboxypeptidase activity	128	0.000265593	GO:0030132	clathrin coat of coated pit	71	0.000173357
GO:0023014	signal transduction by protein phosphorylation	209	0.000354255	GO:0051538	3 iron 4 sulfur cluster binding	128	0.000265593	GO:0048188	Set1C/COMPASS complex	70	0.000170915
GO:0001558	regulation of cell growth	208	0.00035256	GO:0004029	aldehyde dehydrogenase (NAD) activity	128	0.000265593	GO:0005719	nuclear euchromatin	70	0.000170915
GO:0045214	sarcomere organization	208	0.00035256	GO:0004076	biotin synthase activity	128	0.000265593	GO:0031251	PAN complex	70	0.000170915
GO:0008295	spermidine biosynthetic process	208	0.00035256	GO:0004325	ferrochelatase activity	128	0.000265593	GO:0005689	U12-type spliceosomal complex	69	0.000168473
GO:0039563	suppression by virus of host STAT1 activity	208	0.00035256	GO:0016992	lipoate synthase activity	128	0.000265593	GO:0071339	MLL1 complex	69	0.000168473
GO:0006646	phosphatidylethanolamine biosynthetic process	207	0.000350865	GO:0004367	glycerol-3-phosphate dehydrogenase [NAD+] activity	128	0.000265593	GO:0016327	apicolateral plasma membrane	69	0.000168473
GO:0007160	cell-matrix adhesion	207	0.000350865	GO:0004100	chitin synthase activity	128	0.000265593	GO:0005605	basal lamina	69	0.000168473
GO:0000082	G1/S transition of mitotic cell cycle	206	0.00034917	GO:0015386	potassium:proton antiporter activity	127	0.000263518	GO:0071014	post-mRNA release spliceosomal complex	69	0.000168473
GO:0010506	regulation of autophagy	206	0.00034917	GO:0004435	phosphatidylinositol phospholipase C activity	127	0.000263518	GO:0005849	mRNA cleavage factor complex	69	0.000168473
GO:0097056	selenocysteinyl-tRNA(Sec) biosynthetic process	206	0.00034917	GO:0043015	gamma-tubulin binding	127	0.000263518	GO:0031314	extrinsic component of mitochondrial inner membrane	69	0.000168473
GO:0010218	response to far red light	205	0.000347475	GO:0001046	core promoter sequence-specific DNA binding	126	0.000261443	GO:0000177	cytoplasmic exosome (RNase complex)	68	0.000166032
GO:0070475	rRNA base methylation	204	0.00034578	GO:0008092	cytoskeletal protein binding	126	0.000261443	GO:0051233	spindle midzone	68	0.000166032
GO:0009834	plant-type secondary cell wall biogenesis	203	0.000344085	GO:0004650	polygalacturonase activity	126	0.000261443	GO:0016282	eukaryotic 43S preinitiation complex	68	0.000166032
GO:0006546	glycine catabolic process	203	0.000344085	GO:0008271	secondary active sulfate transmembrane transporter activity	126	0.000261443	GO:0031258	lamellipodium membrane	68	0.000166032
GO:0010051	xylem and phloem pattern formation	203	0.000344085	GO:0004042	acetyl-CoA:L-glutamate N-acetyltransferase activity	125	0.000259368	GO:0030130	clathrin coat of trans-Golgi network vesicle	68	0.000166032
GO:0039579	suppression by virus of host ISG15 activity	202	0.00034239	GO:0030553	cGMP binding	125	0.000259368	GO:0090543	Flemming body	67	0.00016359
GO:0009231	riboflavin biosynthetic process	202	0.00034239	GO:0008763	UDP-N-acetylmuramate-L-alanine ligase activity	125	0.000259368	GO:0005826	actomyosin contractile ring	67	0.00016359
GO:0006306	DNA methylation	201	0.000340695	GO:0004160	dihydroxy-acid dehydratase activity	125	0.000259368	GO:0034271	phosphatidylinositol 3-kinase complex class III type I	67	0.00016359
GO:0048767	root hair elongation	201	0.000340695	GO:0000982	transcription factor activity RNA polymerase II proximal promoter sequence-specific DNA binding	124	0.000257293	GO:0000418	RNA polymerase IV complex	67	0.00016359
GO:0030334	regulation of cell migration	201	0.000340695	GO:0004652	polynucleotide adenylyltransferase activity	124	0.000257293	GO:1903561	extracellular vesicle	67	0.00016359
GO:0042273	ribosomal large subunit biogenesis	201	0.000340695	GO:0004707	MAP kinase activity	124	0.000257293	GO:0044166	host cell endoplasmic reticulum lumen	67	0.00016359
GO:0006098	pentose-phosphate shunt	200	0.000339	GO:0015116	sulfate transmembrane transporter activity	124	0.000257293	GO:0035097	histone methyltransferase complex	66	0.000161149
GO:0009825	multidimensional cell growth	200	0.000339	GO:0003917	DNA topoisomerase type I activity	123	0.000255218	GO:0071007	U2-type catalytic step 2 spliceosome	66	0.000161149
GO:0042546	cell wall biogenesis	199	0.000337305	GO:0003871	5-methyltetrahydropteroyltriglutamate-homocysteine S-methyltransferase activity	123	0.000255218	GO:0032039	integrator complex	66	0.000161149
GO:0010043	response to zinc ion	199	0.000337305	GO:0001664	G-protein coupled receptor binding	123	0.000255218	GO:0016514	SWI/SNF complex	66	0.000161149
GO:0032436	positive regulation of proteasomal ubiquitin-dependent protein catabolic process	199	0.000337305	GO:0070330	aromatase activity	123	0.000255218	GO:0005744	mitochondrial inner membrane presequence translocase complex	66	0.000161149
GO:0006177	GMP biosynthetic process	199	0.000337305	GO:0015385	sodium:proton antiporter activity	122	0.000253144	GO:0032590	dendrite membrane	66	0.000161149
GO:0032508	DNA duplex unwinding	198	0.00033561	GO:0097110	scaffold protein binding	122	0.000253144	GO:0005797	Golgi medial cisterna	65	0.000158707
GO:0030422	production of siRNA involved in RNA interference	198	0.00033561	GO:0004526	ribonuclease P activity	122	0.000253144	GO:0000792	heterochromatin	65	0.000158707
GO:0016125	sterol metabolic process	198	0.00033561	GO:0004016	adenylate cyclase activity	122	0.000253144	GO:0031932	TORC2 complex	65	0.000158707
GO:0002949	tRNA threonylcarbamoyladenosine modification	197	0.000333915	GO:0000156	phosphorelay response regulator activity	122	0.000253144	GO:0016591	RNA polymerase II holoenzyme	65	0.000158707
GO:0032502	developmental process	197	0.000333915	GO:0000030	mannosyltransferase activity	121	0.000251069	GO:0043657	host cell	64	0.000156265
GO:0048573	photoperiodism flowering	197	0.000333915	GO:0008047	enzyme activator activity	121	0.000251069	GO:0034272	phosphatidylinositol 3-kinase complex class III type II	64	0.000156265
GO:0010029	regulation of seed germination	197	0.000333915	GO:0016896	exoribonuclease activity producing 5	121	0.000251069	GO:0000938	GARP complex	64	0.000156265
GO:0006885	regulation of pH	196	0.00033222	GO:0051992	UDP-N-acetylmuramoyl-L-alanyl-D-glutamyl-meso-26-diaminopimelyl-D-alanyl-D-alanine:undecaprenyl-phosphate transferase activity	121	0.000251069	GO:0033179	proton-transporting V-type ATPase V0 domain	64	0.000156265
GO:0003341	cilium movement	196	0.00033222	GO:0004427	inorganic diphosphatase activity	120	0.000248994	GO:0005858	axonemal dynein complex	64	0.000156265
GO:0031408	oxylipin biosynthetic process	195	0.000330525	GO:0008276	protein methyltransferase activity	120	0.000248994	GO:0009341	beta-galactosidase complex	64	0.000156265
GO:0019538	protein metabolic process	195	0.000330525	GO:0016702	oxidoreductase activity acting on single donors with incorporation of molecular oxygen incorporation of two atoms of oxygen	120	0.000248994	GO:0035371	microtubule plus-end	63	0.000153824
GO:0046856	phosphatidylinositol dephosphorylation	195	0.000330525	GO:0052716	hydroquinone:oxygen oxidoreductase activity	120	0.000248994	GO:0036464	cytoplasmic ribonucleoprotein granule	63	0.000153824
GO:0010154	fruit development	195	0.000330525	GO:0017108	5'-flap endonuclease activity	120	0.000248994	GO:0031519	PcG protein complex	63	0.000153824
GO:0009117	nucleotide metabolic process	194	0.00032883	GO:0046789	host cell surface receptor binding	120	0.000248994	GO:0031209	SCAR complex	63	0.000153824
GO:0006904	vesicle docking involved in exocytosis	194	0.00032883	GO:0008239	dipeptidyl-peptidase activity	119	0.000246919	GO:0034451	centriolar satellite	63	0.000153824
GO:0006075	(1->3)-beta-D-glucan biosynthetic process	194	0.00032883	GO:0030506	ankyrin binding	119	0.000246919	GO:0070531	BRCA1-A complex	63	0.000153824
GO:0072659	protein localization to plasma membrane	194	0.00032883	GO:0004467	long-chain fatty acid-CoA ligase activity	119	0.000246919	GO:0036126	sperm flagellum	62	0.000151382
GO:0009234	menaquinone biosynthetic process	194	0.00032883	GO:0016157	sucrose synthase activity	119	0.000246919	GO:0035101	FACT complex	62	0.000151382
GO:0002229	defense response to oomycetes	194	0.00032883	GO:0050515	4-(cytidine 5'-diphospho)-2-C-methyl-D-erythritol kinase activity	119	0.000246919	GO:0045252	oxoglutarate dehydrogenase complex	62	0.000151382
GO:0051592	response to calcium ion	193	0.000327135	GO:0042800	histone methyltransferase activity (H3-K4 specific)	118	0.000244844	GO:0005675	holo TFIIH complex	61	0.00014894
GO:0007062	sister chromatid cohesion	193	0.000327135	GO:0008375	acetylglucosaminyltransferase activity	118	0.000244844	GO:0031235	intrinsic component of the cytoplasmic side of the plasma membrane	61	0.00014894
GO:0009088	threonine biosynthetic process	193	0.000327135	GO:0005385	zinc ion transmembrane transporter activity	118	0.000244844	GO:0009508	plastid chromosome	61	0.00014894
GO:0006423	cysteinyl-tRNA aminoacylation	193	0.000327135	GO:0004107	chorismate synthase activity	118	0.000244844	GO:0016235	aggresome	61	0.00014894
GO:0006426	glycyl-tRNA aminoacylation	193	0.000327135	GO:0004799	thymidylate synthase activity	118	0.000244844	GO:0005828	kinetochore microtubule	60	0.000146499
GO:0043524	negative regulation of neuron apoptotic process	192	0.00032544	GO:0004439	phosphatidylinositol-45-bisphosphate 5-phosphatase activity	118	0.000244844	GO:0031595	nuclear proteasome complex	60	0.000146499
GO:0008219	cell death	192	0.00032544	GO:0015301	anion:anion antiporter activity	117	0.000242769	GO:0034388	Pwp2p-containing subcomplex of 90S preribosome	60	0.000146499
GO:0009399	nitrogen fixation	192	0.00032544	GO:0008198	ferrous iron binding	117	0.000242769	GO:0072546	ER membrane protein complex	60	0.000146499
GO:0009607	response to biotic stimulus	192	0.00032544	GO:0042132	fructose 16-bisphosphate 1-phosphatase activity	117	0.000242769	GO:1990130	GATOR1 complex	60	0.000146499
GO:0006427	histidyl-tRNA aminoacylation	192	0.00032544	GO:0070008	serine-type exopeptidase activity	117	0.000242769	GO:1990316	Atg1/ULK1 kinase complex	60	0.000146499
GO:0019064	fusion of virus membrane with host plasma membrane	192	0.00032544	GO:0030570	pectate lyase activity	117	0.000242769	GO:1990023	mitotic spindle midzone	59	0.000144057
GO:0007626	locomotory behavior	191	0.000323745	GO:0004853	uroporphyrinogen decarboxylase activity	117	0.000242769	GO:0000242	pericentriolar material	59	0.000144057
GO:0000187	activation of MAPK activity	191	0.000323745	GO:0019134	glucosamine-1-phosphate N-acetyltransferase activity	117	0.000242769	GO:0030056	hemidesmosome	59	0.000144057
GO:0090305	nucleic acid phosphodiester bond hydrolysis	190	0.00032205	GO:0010329	auxin efflux transmembrane transporter activity	117	0.000242769	GO:0039620	T=7 icosahedral viral capsid	59	0.000144057
GO:0006401	RNA catabolic process	188	0.00031866	GO:0005088	Ras guanyl-nucleotide exchange factor activity	116	0.000240694	GO:0051285	cell cortex of cell tip	58	0.000141615
GO:0070417	cellular response to cold	188	0.00031866	GO:0070034	telomerase RNA binding	116	0.000240694	GO:0097038	perinuclear endoplasmic reticulum	58	0.000141615
GO:0009630	gravitropism	188	0.00031866	GO:0097493	structural molecule activity conferring elasticity	116	0.000240694	GO:0009349	riboflavin synthase complex	58	0.000141615
GO:0006413	translational initiation	188	0.00031866	GO:0000400	four-way junction DNA binding	115	0.000238619	GO:0071439	clathrin complex	58	0.000141615
GO:0017004	cytochrome complex assembly	188	0.00031866	GO:0016763	transferase activity transferring pentosyl groups	115	0.000238619	GO:0030427	site of polarized growth	57	0.000139174
GO:0042594	response to starvation	187	0.000316965	GO:0004533	exoribonuclease H activity	115	0.000238619	GO:0005845	mRNA cap binding complex	57	0.000139174
GO:0051017	actin filament bundle assembly	187	0.000316965	GO:0015450	P-P-bond-hydrolysis-driven protein transmembrane transporter activity	115	0.000238619	GO:0033180	proton-transporting V-type ATPase V1 domain	57	0.000139174
GO:0007050	cell cycle arrest	186	0.00031527	GO:0008176	tRNA (guanine-N7-)-methyltransferase activity	115	0.000238619	GO:0000417	HIR complex	57	0.000139174
GO:0006367	transcription initiation from RNA polymerase II promoter	186	0.00031527	GO:0103045	methione N-acyltransferase activity	115	0.000238619	GO:0010369	chromocenter	57	0.000139174
GO:0120029	proton export across plasma membrane	186	0.00031527	GO:0004568	chitinase activity	114	0.000236544	GO:0031597	cytosolic proteasome complex	57	0.000139174
GO:0001822	kidney development	185	0.000313575	GO:0004807	triose-phosphate isomerase activity	114	0.000236544	GO:0005786	signal recognition particle endoplasmic reticulum targeting	57	0.000139174
GO:0009910	negative regulation of flower development	185	0.000313575	GO:0008097	5S rRNA binding	114	0.000236544	GO:0035579	specific granule membrane	56	0.000136732
GO:0000463	maturation of LSU-rRNA from tricistronic rRNA transcript (SSU-rRNA 5.8S rRNA LSU-rRNA)	185	0.000313575	GO:0008764	UDP-N-acetylmuramoylalanine-D-glutamate ligase activity	114	0.000236544	GO:0034774	secretory granule lumen	56	0.000136732
GO:0032869	cellular response to insulin stimulus	185	0.000313575	GO:0033612	receptor serine/threonine kinase binding	114	0.000236544	GO:0016461	unconventional myosin complex	56	0.000136732
GO:0000070	mitotic sister chromatid segregation	184	0.00031188	GO:0008514	organic anion transmembrane transporter activity	114	0.000236544	GO:0009511	plasmodesmatal endoplasmic reticulum	56	0.000136732
GO:0030968	endoplasmic reticulum unfolded protein response	184	0.00031188	GO:0008556	potassium-transporting ATPase activity	114	0.000236544	GO:0010330	cellulose synthase complex	56	0.000136732
GO:0045995	regulation of embryonic development	184	0.00031188	GO:0003906	DNA-(apurinic or apyrimidinic site) endonuclease activity	113	0.000234469	GO:0000408	EKC/KEOPS complex	55	0.00013429
GO:0015940	pantothenate biosynthetic process	184	0.00031188	GO:0004357	glutamate-cysteine ligase activity	113	0.000234469	GO:0031261	DNA replication preinitiation complex	55	0.00013429
GO:0006182	cGMP biosynthetic process	184	0.00031188	GO:0004055	argininosuccinate synthase activity	113	0.000234469	GO:0033557	Slx1-Slx4 complex	55	0.00013429
GO:0080156	mitochondrial mRNA modification	184	0.00031188	GO:0050560	aspartate-tRNA(Asn) ligase activity	113	0.000234469	GO:0032432	actin filament bundle	55	0.00013429
GO:0051056	regulation of small GTPase mediated signal transduction	183	0.000310185	GO:0004559	alpha-mannosidase activity	112	0.000232394	GO:0005885	Arp2/3 protein complex	55	0.00013429
GO:0006650	glycerophospholipid metabolic process	183	0.000310185	GO:0047262	polygalacturonate 4-alpha-galacturonosyltransferase activity	112	0.000232394	GO:0032586	protein storage vacuole membrane	54	0.000131849
GO:0000289	nuclear-transcribed mRNA poly(A) tail shortening	182	0.00030849	GO:0016984	ribulose-bisphosphate carboxylase activity	112	0.000232394	GO:0005749	mitochondrial respiratory chain complex II succinate dehydrogenase complex (ubiquinone)	54	0.000131849
GO:0005992	trehalose biosynthetic process	182	0.00030849	GO:0003852	2-isopropylmalate synthase activity	112	0.000232394	GO:0000796	condensin complex	54	0.000131849
GO:0042060	wound healing	181	0.000306795	GO:0004370	glycerol kinase activity	112	0.000232394	GO:0000783	nuclear telomere cap complex	54	0.000131849
GO:0051897	positive regulation of protein kinase B signaling	181	0.000306795	GO:0016831	carboxy-lyase activity	112	0.000232394	GO:0071006	U2-type catalytic step 1 spliceosome	54	0.000131849
GO:1902600	proton transmembrane transport	180	0.0003051	GO:0016149	translation release factor activity codon specific	112	0.000232394	GO:0005703	polytene chromosome puff	54	0.000131849
GO:0006607	NLS-bearing protein import into nucleus	180	0.0003051	GO:0017147	Wnt-protein binding	111	0.000230319	GO:0005798	Golgi-associated vesicle	54	0.000131849
GO:0007224	smoothened signaling pathway	180	0.0003051	GO:0102567	phospholipase A2 activity (consuming 12-dipalmitoylphosphatidylcholine)	111	0.000230319	GO:0031528	microvillus membrane	54	0.000131849
GO:0045766	positive regulation of angiogenesis	179	0.000303405	GO:0102568	phospholipase A2 activity consuming 12-dioleoylphosphatidylethanolamine)	111	0.000230319	GO:0000326	protein storage vacuole	53	0.000129407
GO:0015977	carbon fixation	178	0.00030171	GO:0004056	argininosuccinate lyase activity	111	0.000230319	GO:0032044	DSIF complex	53	0.000129407
GO:0070814	hydrogen sulfide biosynthetic process	178	0.00030171	GO:0005319	lipid transporter activity	110	0.000228244	GO:0070652	HAUS complex	53	0.000129407
GO:0043687	post-translational protein modification	178	0.00030171	GO:0008324	cation transmembrane transporter activity	110	0.000228244	GO:0030870	Mre11 complex	53	0.000129407
GO:2000024	regulation of leaf development	178	0.00030171	GO:0015095	magnesium ion transmembrane transporter activity	109	0.000226169	GO:0005655	nucleolar ribonuclease P complex	53	0.000129407
GO:0016024	CDP-diacylglycerol biosynthetic process	178	0.00030171	GO:0004045	aminoacyl-tRNA hydrolase activity	109	0.000226169	GO:0043078	polar nucleus	53	0.000129407
GO:0030242	autophagy of peroxisome	176	0.00029832	GO:0070300	phosphatidic acid binding	109	0.000226169	GO:0098794	postsynapse	53	0.000129407
GO:0000086	G2/M transition of mitotic cell cycle	176	0.00029832	GO:0015485	cholesterol binding	109	0.000226169	GO:0097042	extrinsic component of fungal-type vacuolar membrane	53	0.000129407
GO:0000266	mitochondrial fission	176	0.00029832	GO:0061608	nuclear import signal receptor activity	109	0.000226169	GO:0031359	integral component of chloroplast outer membrane	53	0.000129407
GO:0007076	mitotic chromosome condensation	176	0.00029832	GO:0008784	alanine racemase activity	109	0.000226169	GO:0030057	desmosome	52	0.000126966
GO:0009749	response to glucose	176	0.00029832	GO:0008469	histone-arginine N-methyltransferase activity	108	0.000224094	GO:0002080	acrosomal membrane	52	0.000126966
GO:0042538	hyperosmotic salinity response	176	0.00029832	GO:0004479	methionyl-tRNA formyltransferase activity	108	0.000224094	GO:0097060	synaptic membrane	52	0.000126966
GO:0060548	negative regulation of cell death	175	0.000296625	GO:0004478	methionine adenosyltransferase activity	108	0.000224094	GO:0031527	filopodium membrane	52	0.000126966
GO:0043622	cortical microtubule organization	175	0.000296625	GO:0016208	AMP binding	107	0.000222019	GO:0097440	apical dendrite	52	0.000126966
GO:0055129	L-proline biosynthetic process	175	0.000296625	GO:0004198	calcium-dependent cysteine-type endopeptidase activity	106	0.000219944	GO:0005775	vacuolar lumen	51	0.000124524
GO:0071215	cellular response to abscisic acid stimulus	174	0.00029493	GO:0004743	pyruvate kinase activity	106	0.000219944	GO:0071561	nucleus-vacuole junction	51	0.000124524
GO:0030317	flagellated sperm motility	174	0.00029493	GO:0005536	glucose binding	106	0.000219944	GO:0097228	sperm principal piece	51	0.000124524
GO:0009877	nodulation	174	0.00029493	GO:0004620	phospholipase activity	106	0.000219944	GO:0045178	basal part of cell	51	0.000124524
GO:1900150	regulation of defense response to fungus	174	0.00029493	GO:0008878	glucose-1-phosphate adenylyltransferase activity	105	0.000217869	GO:0043034	costamere	51	0.000124524
GO:0009809	lignin biosynthetic process	173	0.000293235	GO:0004641	phosphoribosylformylglycinamidine cyclo-ligase activity	105	0.000217869	GO:0005750	mitochondrial respiratory chain complex III	51	0.000124524
GO:0006434	seryl-tRNA aminoacylation	173	0.000293235	GO:0050380	undecaprenyl-diphosphatase activity	105	0.000217869	GO:0045179	apical cortex	51	0.000124524
GO:0006370	7-methylguanosine mRNA capping	172	0.00029154	GO:0004048	anthranilate phosphoribosyltransferase activity	104	0.000215794	GO:0005960	glycine cleavage complex	51	0.000124524
GO:0009411	response to UV	172	0.00029154	GO:0016830	carbon-carbon lyase activity	104	0.000215794	GO:0000138	Golgi trans cisterna	50	0.000122082
GO:0045324	late endosome to vacuole transport	172	0.00029154	GO:0008839	4-hydroxy-tetrahydrodipicolinate reductase	104	0.000215794	GO:0097431	mitotic spindle pole	50	0.000122082
GO:0006352	DNA-templated transcription initiation	171	0.000289845	GO:0070204	2-succinyl-5-enolpyruvyl-6-hydroxy-3-cyclohexene-1-carboxylic-acid synthase activity	104	0.000215794	GO:0090404	pollen tube tip	50	0.000122082
GO:0071222	cellular response to lipopolysaccharide	171	0.000289845	GO:0000993	RNA polymerase II complex binding	103	0.00021372	GO:0032982	myosin filament	50	0.000122082
GO:0046654	tetrahydrofolate biosynthetic process	171	0.000289845	GO:0003934	GTP cyclohydrolase I activity	103	0.00021372	GO:0032809	neuronal cell body membrane	50	0.000122082
GO:0009693	ethylene biosynthetic process	171	0.000289845	GO:0016811	hydrolase activity acting on carbon-nitrogen (but not peptide) bonds in linear amides	103	0.00021372	GO:0017146	NMDA selective glutamate receptor complex	50	0.000122082
GO:0006909	phagocytosis	170	0.00028815	GO:0004152	dihydroorotate dehydrogenase activity	103	0.00021372	GO:0030089	phycobilisome	50	0.000122082
GO:0010033	response to organic substance	170	0.00028815	GO:0008171	O-methyltransferase activity	102	0.000211645	GO:0000445	THO complex part of transcription export complex	49	0.000119641
GO:0035264	multicellular organism growth	170	0.00028815	GO:0042805	actinin binding	102	0.000211645	GO:0031143	pseudopodium	49	0.000119641
GO:0016197	endosomal transport	170	0.00028815	GO:0004022	alcohol dehydrogenase (NAD) activity	102	0.000211645	GO:0005740	mitochondrial envelope	49	0.000119641
GO:0051103	DNA ligation involved in DNA repair	170	0.00028815	GO:0004618	phosphoglycerate kinase activity	102	0.000211645	GO:0005942	phosphatidylinositol 3-kinase complex	49	0.000119641
GO:0031338	regulation of vesicle fusion	170	0.00028815	GO:0015250	water channel activity	102	0.000211645	GO:0032302	MutSbeta complex	49	0.000119641
GO:0043410	positive regulation of MAPK cascade	170	0.00028815	GO:0042286	glutamate-1-semialdehyde 21-aminomutase activity	102	0.000211645	GO:0030992	intraciliary transport particle B	49	0.000119641
GO:0031348	negative regulation of defense response	170	0.00028815	GO:0008495	protoheme IX farnesyltransferase activity	102	0.000211645	GO:0005892	acetylcholine-gated channel complex	49	0.000119641
GO:0009820	alkaloid metabolic process	169	0.000286455	GO:0070577	lysine-acetylated histone binding	101	0.00020957	GO:0044188	host cell lysosomal membrane	49	0.000119641
GO:0016973	poly(A)+ mRNA export from nucleus	169	0.000286455	GO:0004413	homoserine kinase activity	101	0.00020957	GO:0043240	Fanconi anaemia nuclear complex	48	0.000117199
GO:0071356	cellular response to tumor necrosis factor	169	0.000286455	GO:0048037	cofactor binding	101	0.00020957	GO:0034362	low-density lipoprotein particle	48	0.000117199
GO:0051646	mitochondrion localization	169	0.000286455	GO:0004869	cysteine-type endopeptidase inhibitor activity	100	0.000207495	GO:0030666	endocytic vesicle membrane	48	0.000117199
GO:0000712	resolution of meiotic recombination intermediates	168	0.00028476	GO:0033897	ribonuclease T2 activity	100	0.000207495	GO:0005835	fatty acid synthase complex	48	0.000117199
GO:0010507	negative regulation of autophagy	168	0.00028476	GO:0008534	oxidized purine nucleobase lesion DNA N-glycosylase activity	100	0.000207495	GO:0034703	cation channel complex	48	0.000117199
GO:0080188	RNA-directed DNA methylation	167	0.000283065	GO:0030060	L-malate dehydrogenase activity	100	0.000207495	GO:0039625	viral inner capsid	48	0.000117199
GO:0009944	polarity specification of adaxial/abaxial axis	167	0.000283065	GO:0015140	malate transmembrane transporter activity	100	0.000207495	GO:0033650	host cell mitochondrion	47	0.000114757
GO:0016575	histone deacetylation	166	0.00028137	GO:0046873	metal ion transmembrane transporter activity	100	0.000207495	GO:0044228	host cell surface	47	0.000114757
GO:0007368	determination of left/right symmetry	166	0.00028137	GO:0016762	xyloglucan:xyloglucosyl transferase activity	100	0.000207495	GO:0032433	filopodium tip	47	0.000114757
GO:0007286	spermatid development	166	0.00028137	GO:0008143	poly(A) binding	99	0.00020542	GO:0009316	3-isopropylmalate dehydratase complex	47	0.000114757
GO:0010305	leaf vascular tissue pattern formation	166	0.00028137	GO:0005452	inorganic anion exchanger activity	99	0.00020542	GO:0009346	citrate lyase complex	47	0.000114757
GO:0006812	cation transport	166	0.00028137	GO:0080025	phosphatidylinositol-35-bisphosphate binding	99	0.00020542	GO:0009509	chromoplast	47	0.000114757
GO:0001843	neural tube closure	165	0.000279675	GO:0070628	proteasome binding	99	0.00020542	GO:0039619	T=4 icosahedral viral capsid	47	0.000114757
GO:0007517	muscle organ development	165	0.000279675	GO:0016798	hydrolase activity acting on glycosyl bonds	98	0.000203345	GO:0000439	core TFIIH complex	46	0.000112316
GO:0048527	lateral root development	165	0.000279675	GO:0052929	ATP:3'-cytidine-cytidine-tRNA adenylyltransferase activity	98	0.000203345	GO:0009289	pilus	46	0.000112316
GO:0006048	UDP-N-acetylglucosamine biosynthetic process	164	0.00027798	GO:0052928	CTP:3'-cytidine-tRNA cytidylyltransferase activity	98	0.000203345	GO:0101003	ficolin-1-rich granule membrane	46	0.000112316
GO:0051262	protein tetramerization	164	0.00027798	GO:0052927	CTP:tRNA cytidylyltransferase activity	98	0.000203345	GO:0034507	chromosome centromeric outer repeat region	46	0.000112316
GO:0030336	negative regulation of cell migration	164	0.00027798	GO:0004784	superoxide dismutase activity	98	0.000203345	GO:0071546	pi-body	46	0.000112316
GO:0007189	adenylate cyclase-activating G-protein coupled receptor signaling pathway	164	0.00027798	GO:0004180	carboxypeptidase activity	97	0.00020127	GO:0030008	TRAPP complex	46	0.000112316
GO:0006644	phospholipid metabolic process	164	0.00027798	GO:0000822	inositol hexakisphosphate binding	97	0.00020127	GO:0005921	gap junction	46	0.000112316
GO:0000302	response to reactive oxygen species	164	0.00027798	GO:0031683	G-protein beta/gamma-subunit complex binding	97	0.00020127	GO:0009337	sulfite reductase complex (NADPH)	46	0.000112316
GO:0016045	detection of bacterium	164	0.00027798	GO:0008966	phosphoglucosamine mutase activity	96	0.000199195	GO:0009376	HslUV protease complex	46	0.000112316
GO:0009060	aerobic respiration	164	0.00027798	GO:0035242	protein-arginine omega-N asymmetric methyltransferase activity	96	0.000199195	GO:0031361	integral component of thylakoid membrane	46	0.000112316
GO:0014070	response to organic cyclic compound	163	0.000276285	GO:0004151	dihydroorotase activity	96	0.000199195	GO:0043564	Ku70:Ku80 complex	45	0.000109874
GO:0080092	regulation of pollen tube growth	163	0.000276285	GO:0004127	cytidylate kinase activity	96	0.000199195	GO:1904813	ficolin-1-rich granule lumen	45	0.000109874
GO:0090307	mitotic spindle assembly	163	0.000276285	GO:0005549	odorant binding	96	0.000199195	GO:0070821	tertiary granule membrane	45	0.000109874
GO:0007031	peroxisome organization	163	0.000276285	GO:0016730	oxidoreductase activity acting on iron-sulfur proteins as donors	96	0.000199195	GO:0005787	signal peptidase complex	45	0.000109874
GO:0018108	peptidyl-tyrosine phosphorylation	163	0.000276285	GO:0019894	kinesin binding	95	0.00019712	GO:0005753	mitochondrial proton-transporting ATP synthase complex	45	0.000109874
GO:1900426	positive regulation of defense response to bacterium	163	0.000276285	GO:0051020	GTPase binding	95	0.00019712	GO:0044322	endoplasmic reticulum quality control compartment	45	0.000109874
GO:0009817	defense response to fungus incompatible interaction	163	0.000276285	GO:0016627	oxidoreductase activity acting on the CH-CH group of donors	95	0.00019712	GO:0005790	smooth endoplasmic reticulum	45	0.000109874
GO:1902476	chloride transmembrane transport	163	0.000276285	GO:0070063	RNA polymerase binding	95	0.00019712	GO:0005922	connexin complex	45	0.000109874
GO:0048510	regulation of timing of transition from vegetative to reproductive phase	162	0.00027459	GO:2001070	starch binding	95	0.00019712	GO:0009358	polyphosphate kinase complex	45	0.000109874
GO:0018279	protein N-linked glycosylation via asparagine	162	0.00027459	GO:0102391	decanoate-CoA ligase activity	95	0.00019712	GO:0005652	nuclear lamina	44	0.000107432
GO:0032880	regulation of protein localization	162	0.00027459	GO:0051879	Hsp90 protein binding	95	0.00019712	GO:0044666	MLL3/4 complex	44	0.000107432
GO:0045471	response to ethanol	162	0.00027459	GO:0048365	Rac GTPase binding	95	0.00019712	GO:0044613	nuclear pore central transport channel	44	0.000107432
GO:0042026	protein refolding	162	0.00027459	GO:0004471	malate dehydrogenase (decarboxylating) (NAD+) activity	95	0.00019712	GO:0034704	calcium channel complex	44	0.000107432
GO:0006002	fructose 6-phosphate metabolic process	162	0.00027459	GO:0016706	oxidoreductase activity acting on paired donors with incorporation or reduction of molecular oxygen 2-oxoglutarate as one donor and incorporation of one atom each of oxygen into both donors	95	0.00019712	GO:0043083	synaptic cleft	44	0.000107432
GO:0016925	protein sumoylation	161	0.000272895	GO:0017111	nucleoside-triphosphatase activity	94	0.000195045	GO:0034361	very-low-density lipoprotein particle	44	0.000107432
GO:0009718	anthocyanin-containing compound biosynthetic process	161	0.000272895	GO:0051920	peroxiredoxin activity	94	0.000195045	GO:0070419	nonhomologous end joining complex	44	0.000107432
GO:0090090	negative regulation of canonical Wnt signaling pathway	161	0.000272895	GO:0008195	phosphatidate phosphatase activity	94	0.000195045	GO:0044163	host cytoskeleton	44	0.000107432
GO:0007218	neuropeptide signaling pathway	161	0.000272895	GO:0008855	exodeoxyribonuclease VII activity	94	0.000195045	GO:0031428	box C/D snoRNP complex	44	0.000107432
GO:0090436	leaf pavement cell development	161	0.000272895	GO:0050518	2-C-methyl-D-erythritol 4-phosphate cytidylyltransferase activity	94	0.000195045	GO:0044173	host cell endoplasmic reticulum-Golgi intermediate compartment membrane	44	0.000107432
GO:0019264	glycine biosynthetic process from serine	161	0.000272895	GO:0047952	glycerol-3-phosphate dehydrogenase [NAD(P)+] activity	94	0.000195045	GO:0005664	nuclear origin of replication recognition complex	43	0.000104991
GO:0051091	positive regulation of DNA-binding transcription factor activity	160	0.0002712	GO:0051119	sugar transmembrane transporter activity	93	0.00019297	GO:0034993	meiotic nuclear membrane microtubule tethering complex	43	0.000104991
GO:0045727	positive regulation of translation	160	0.0002712	GO:0000991	transcription factor activity core RNA polymerase II binding	93	0.00019297	GO:0000815	ESCRT III complex	43	0.000104991
GO:0071281	cellular response to iron ion	160	0.0002712	GO:0004845	uracil phosphoribosyltransferase activity	93	0.00019297	GO:0044196	host cell nucleolus	43	0.000104991
GO:0010252	auxin homeostasis	160	0.0002712	GO:0004418	hydroxymethylbilane synthase activity	93	0.00019297	GO:0031985	Golgi cisterna	43	0.000104991
GO:0039595	induction by virus of catabolism of host mRNA	160	0.0002712	GO:0052692	raffinose alpha-galactosidase activity	93	0.00019297	GO:0045273	respiratory chain complex II	43	0.000104991
GO:0052865	1-deoxy-D-xylulose 5-phosphate biosynthetic process	160	0.0002712	GO:0030544	Hsp70 protein binding	93	0.00019297	GO:0030532	small nuclear ribonucleoprotein complex	43	0.000104991
GO:0071277	cellular response to calcium ion	159	0.000269505	GO:0004816	asparagine-tRNA ligase activity	93	0.00019297	GO:0071782	endoplasmic reticulum tubular network	43	0.000104991
GO:0019748	secondary metabolic process	159	0.000269505	GO:0000404	heteroduplex DNA loop binding	93	0.00019297	GO:0032009	early phagosome	43	0.000104991
GO:0071260	cellular response to mechanical stimulus	159	0.000269505	GO:0008837	diaminopimelate epimerase activity	93	0.00019297	GO:0005742	mitochondrial outer membrane translocase complex	43	0.000104991
GO:0007032	endosome organization	159	0.000269505	GO:0004300	enoyl-CoA hydratase activity	92	0.000190895	GO:0097546	ciliary base	43	0.000104991
GO:0031505	fungal-type cell wall organization	158	0.00026781	GO:0003987	acetate-CoA ligase activity	92	0.000190895	GO:0046695	SLIK (SAGA-like) complex	42	0.000102549
GO:0050830	defense response to Gram-positive bacterium	158	0.00026781	GO:0008948	oxaloacetate decarboxylase activity	92	0.000190895	GO:0033553	rDNA heterochromatin	42	0.000102549
GO:0090263	positive regulation of canonical Wnt signaling pathway	158	0.00026781	GO:0047372	acylglycerol lipase activity	92	0.000190895	GO:0005732	small nucleolar ribonucleoprotein complex	42	0.000102549
GO:0019674	NAD metabolic process	158	0.00026781	GO:0004585	ornithine carbamoyltransferase activity	92	0.000190895	GO:0031093	platelet alpha granule lumen	42	0.000102549
GO:0009644	response to high light intensity	158	0.00026781	GO:0009039	urease activity	92	0.000190895	GO:0005956	protein kinase CK2 complex	42	0.000102549
GO:0010114	response to red light	158	0.00026781	GO:0004556	alpha-amylase activity	91	0.00018882	GO:0070772	PAS complex	42	0.000102549
GO:0006656	phosphatidylcholine biosynthetic process	157	0.000266115	GO:0019199	transmembrane receptor protein kinase activity	91	0.00018882	GO:0035577	azurophil granule membrane	42	0.000102549
GO:1990830	cellular response to leukemia inhibitory factor	157	0.000266115	GO:0015562	efflux transmembrane transporter activity	91	0.00018882	GO:0089701	U2AF	41	0.000100107
GO:0006995	cellular response to nitrogen starvation	157	0.000266115	GO:0004673	protein histidine kinase activity	91	0.00018882	GO:0042405	nuclear inclusion body	41	0.000100107
GO:0048589	developmental growth	157	0.000266115	GO:0004592	pantoate-beta-alanine ligase activity	91	0.00018882	GO:0044615	nuclear pore nuclear basket	41	0.000100107
GO:0001736	establishment of planar polarity	157	0.000266115	GO:0008762	UDP-N-acetylmuramate dehydrogenase activity	91	0.00018882	GO:0008275	gamma-tubulin small complex	41	0.000100107
GO:0009814	defense response incompatible interaction	157	0.000266115	GO:0030604	1-deoxy-D-xylulose-5-phosphate reductoisomerase activity	91	0.00018882	GO:0045239	tricarboxylic acid cycle enzyme complex	41	0.000100107
GO:0007051	spindle organization	156	0.00026442	GO:0005267	potassium channel activity	90	0.000186745	GO:0036157	outer dynein arm	41	0.000100107
GO:0045494	photoreceptor cell maintenance	156	0.00026442	GO:0035198	miRNA binding	90	0.000186745	GO:0097542	ciliary tip	41	0.000100107
GO:0008584	male gonad development	156	0.00026442	GO:0004639	phosphoribosylaminoimidazolesuccinocarboxamide synthase activity	90	0.000186745	GO:0009526	plastid envelope	41	0.000100107
GO:0046854	phosphatidylinositol phosphorylation	156	0.00026442	GO:0003958	NADPH-hemoprotein reductase activity	90	0.000186745	GO:0009539	photosystem II reaction center	41	0.000100107
GO:0006108	malate metabolic process	156	0.00026442	GO:0043548	phosphatidylinositol 3-kinase binding	90	0.000186745	GO:0045277	respiratory chain complex IV	41	0.000100107
GO:0005985	sucrose metabolic process	156	0.00026442	GO:0103039	protein methylthiotransferase activity	90	0.000186745	GO:0039615	T=1 icosahedral viral capsid	41	0.000100107
GO:0002119	nematode larval development	155	0.000262725	GO:0004860	protein kinase inhibitor activity	89	0.00018467	GO:0033391	chromatoid body	41	0.000100107
GO:0072583	clathrin-dependent endocytosis	155	0.000262725	GO:0032454	histone demethylase activity (H3-K9 specific)	89	0.00018467	GO:0048226	Casparian strip	41	0.000100107
GO:0006817	phosphate ion transport	154	0.00026103	GO:0004781	sulfate adenylyltransferase (ATP) activity	89	0.00018467	GO:0000127	transcription factor TFIIIC complex	40	9.76658e-05
GO:0006348	chromatin silencing at telomere	154	0.00026103	GO:0004591	oxoglutarate dehydrogenase (succinyl-transferring) activity	89	0.00018467	GO:0000137	Golgi cis cisterna	40	9.76658e-05
GO:1902074	response to salt	154	0.00026103	GO:0004424	imidazoleglycerol-phosphate dehydratase activity	89	0.00018467	GO:0005846	nuclear cap binding complex	40	9.76658e-05
GO:0009835	fruit ripening	154	0.00026103	GO:0008131	primary amine oxidase activity	89	0.00018467	GO:0005863	striated muscle myosin thick filament	40	9.76658e-05
GO:0044209	AMP salvage	154	0.00026103	GO:0008821	crossover junction endodeoxyribonuclease activity	89	0.00018467	GO:0016272	prefoldin complex	40	9.76658e-05
GO:0016571	histone methylation	153	0.000259335	GO:0004815	aspartate-tRNA ligase activity	89	0.00018467	GO:0034719	SMN-Sm protein complex	40	9.76658e-05
GO:0048015	phosphatidylinositol-mediated signaling	153	0.000259335	GO:0008840	4-hydroxy-tetrahydrodipicolinate synthase	89	0.00018467	GO:0005751	mitochondrial respiratory chain complex IV	40	9.76658e-05
GO:0045489	pectin biosynthetic process	153	0.000259335	GO:0003823	antigen binding	88	0.000182595	GO:0045271	respiratory chain complex I	40	9.76658e-05
GO:0007584	response to nutrient	153	0.000259335	GO:0030971	receptor tyrosine kinase binding	88	0.000182595	GO:0060076	excitatory synapse	40	9.76658e-05
GO:0006164	purine nucleotide biosynthetic process	153	0.000259335	GO:0004864	protein phosphatase inhibitor activity	88	0.000182595	GO:0071010	prespliceosome	39	9.52241e-05
GO:0045493	xylan catabolic process	153	0.000259335	GO:0008199	ferric iron binding	88	0.000182595	GO:0060171	stereocilium membrane	39	9.52241e-05
GO:0050982	detection of mechanical stimulus	153	0.000259335	GO:0003994	aconitate hydratase activity	88	0.000182595	GO:0005639	integral component of nuclear inner membrane	39	9.52241e-05
GO:0043966	histone H3 acetylation	152	0.00025764	GO:0004350	glutamate-5-semialdehyde dehydrogenase activity	88	0.000182595	GO:0044214	spanning component of plasma membrane	39	9.52241e-05
GO:0031297	replication fork processing	152	0.00025764	GO:0004143	diacylglycerol kinase activity	87	0.00018052	GO:0005684	U2-type spliceosomal complex	39	9.52241e-05
GO:0010483	pollen tube reception	152	0.00025764	GO:0004365	glyceraldehyde-3-phosphate dehydrogenase (NAD+) (phosphorylating) activity	87	0.00018052	GO:0032045	guanyl-nucleotide exchange factor complex	39	9.52241e-05
GO:0075509	endocytosis involved in viral entry into host cell	152	0.00025764	GO:0003841	1-acylglycerol-3-phosphate O-acyltransferase activity	87	0.00018052	GO:0005761	mitochondrial ribosome	39	9.52241e-05
GO:0007035	vacuolar acidification	151	0.000255945	GO:0004595	pantetheine-phosphate adenylyltransferase activity	87	0.00018052	GO:0031362	anchored component of external side of plasma membrane	39	9.52241e-05
GO:0042753	positive regulation of circadian rhythm	151	0.000255945	GO:0001540	amyloid-beta binding	87	0.00018052	GO:0009538	photosystem I reaction center	39	9.52241e-05
GO:0019563	glycerol catabolic process	151	0.000255945	GO:0005545	1-phosphatidylinositol binding	87	0.00018052	GO:0000935	division septum	38	9.27825e-05
GO:0010204	defense response signaling pathway resistance gene-independent	151	0.000255945	GO:0015106	bicarbonate transmembrane transporter activity	87	0.00018052	GO:0031262	Ndc80 complex	38	9.27825e-05
GO:0051781	positive regulation of cell division	150	0.00025425	GO:0004430	1-phosphatidylinositol 4-kinase activity	86	0.000178445	GO:0044218	other organism cell membrane	38	9.27825e-05
GO:0001889	liver development	150	0.00025425	GO:0016538	cyclin-dependent protein serine/threonine kinase regulator activity	86	0.000178445	GO:0034364	high-density lipoprotein particle	38	9.27825e-05
GO:0007157	heterophilic cell-cell adhesion via plasma membrane cell adhesion molecules	150	0.00025425	GO:0003857	3-hydroxyacyl-CoA dehydrogenase activity	86	0.000178445	GO:0032421	stereocilium bundle	38	9.27825e-05
GO:0009639	response to red or far red light	150	0.00025425	GO:0004590	orotidine-5'-phosphate decarboxylase activity	86	0.000178445	GO:0031301	integral component of organelle membrane	38	9.27825e-05
GO:0007613	memory	150	0.00025425	GO:0004798	thymidylate kinase activity	86	0.000178445	GO:0005851	eukaryotic translation initiation factor 2B complex	38	9.27825e-05
GO:0007416	synapse assembly	150	0.00025425	GO:0050840	extracellular matrix binding	86	0.000178445	GO:0005950	anthranilate synthase complex	38	9.27825e-05
GO:0010411	xyloglucan metabolic process	150	0.00025425	GO:0008200	ion channel inhibitor activity	86	0.000178445	GO:0000276	mitochondrial proton-transporting ATP synthase complex coupling factor F(o)	37	9.03409e-05
GO:0007064	mitotic sister chromatid cohesion	149	0.000252555	GO:0004366	glycerol-3-phosphate O-acyltransferase activity	86	0.000178445	GO:0000780	condensed nuclear chromosome centromeric region	37	9.03409e-05
GO:0050714	positive regulation of protein secretion	149	0.000252555	GO:0047451	3-hydroxyoctanoyl-[acyl-carrier-protein] dehydratase activity	86	0.000178445	GO:0000800	lateral element	37	9.03409e-05
GO:0010584	pollen exine formation	149	0.000252555	GO:0004849	uridine kinase activity	86	0.000178445	GO:0005656	nuclear pre-replicative complex	37	9.03409e-05
GO:0016075	rRNA catabolic process	148	0.00025086	GO:0016645	oxidoreductase activity acting on the CH-NH group of donors	86	0.000178445	GO:0001772	immunological synapse	37	9.03409e-05
GO:0048813	dendrite morphogenesis	148	0.00025086	GO:0051753	mannan synthase activity	85	0.000176371	GO:0033290	eukaryotic 48S preinitiation complex	37	9.03409e-05
GO:0006012	galactose metabolic process	148	0.00025086	GO:0000774	adenyl-nucleotide exchange factor activity	85	0.000176371	GO:0032592	integral component of mitochondrial membrane	37	9.03409e-05
GO:0006464	cellular protein modification process	148	0.00025086	GO:0048487	beta-tubulin binding	85	0.000176371	GO:0035253	ciliary rootlet	37	9.03409e-05
GO:0050731	positive regulation of peptidyl-tyrosine phosphorylation	148	0.00025086	GO:0004345	glucose-6-phosphate dehydrogenase activity	85	0.000176371	GO:0031436	BRCA1-BARD1 complex	37	9.03409e-05
GO:0051645	Golgi localization	148	0.00025086	GO:0004866	endopeptidase inhibitor activity	85	0.000176371	GO:0032281	AMPA glutamate receptor complex	37	9.03409e-05
GO:1905515	non-motile cilium assembly	148	0.00025086	GO:0004515	nicotinate-nucleotide adenylyltransferase activity	85	0.000176371	GO:0005721	pericentric heterochromatin	36	8.78992e-05
GO:0019228	neuronal action potential	148	0.00025086	GO:0005534	galactose binding	85	0.000176371	GO:0071627	integral component of fungal-type vacuolar membrane	36	8.78992e-05
GO:0010216	maintenance of DNA methylation	147	0.000249165	GO:0004385	guanylate kinase activity	85	0.000176371	GO:0016586	RSC-type complex	36	8.78992e-05
GO:0065003	protein-containing complex assembly	147	0.000249165	GO:0008760	UDP-N-acetylglucosamine 1-carboxyvinyltransferase activity	85	0.000176371	GO:0035068	micro-ribonucleoprotein complex	36	8.78992e-05
GO:0010286	heat acclimation	146	0.00024747	GO:0009014	succinyl-diaminopimelate desuccinylase activity	85	0.000176371	GO:0097225	sperm midpiece	36	8.78992e-05
GO:0019068	virion assembly	146	0.00024747	GO:0008409	5'-3' exonuclease activity	84	0.000174296	GO:0030863	cortical cytoskeleton	36	8.78992e-05
GO:0042158	lipoprotein biosynthetic process	146	0.00024747	GO:0008266	poly(U) RNA binding	84	0.000174296	GO:0044164	host cell cytosol	36	8.78992e-05
GO:0030162	regulation of proteolysis	145	0.000245775	GO:0005547	phosphatidylinositol-345-trisphosphate binding	84	0.000174296	GO:0005687	U4 snRNP	36	8.78992e-05
GO:0045859	regulation of protein kinase activity	145	0.000245775	GO:0019902	phosphatase binding	84	0.000174296	GO:0002102	podosome	36	8.78992e-05
GO:0043171	peptide catabolic process	145	0.000245775	GO:0033819	lipoyl(octanoyl) transferase activity	84	0.000174296	GO:0036038	MKS complex	36	8.78992e-05
GO:0040011	locomotion	145	0.000245775	GO:0008690	3-deoxy-manno-octulosonate cytidylyltransferase activity	84	0.000174296	GO:0031904	endosome lumen	36	8.78992e-05
GO:0048443	stamen development	145	0.000245775	GO:0004808	tRNA (5-methylaminomethyl-2-thiouridylate)-methyltransferase activity	84	0.000174296	GO:0030121	AP-1 adaptor complex	36	8.78992e-05
GO:0006122	mitochondrial electron transport ubiquinol to cytochrome c	145	0.000245775	GO:0001653	peptide receptor activity	84	0.000174296	GO:0039622	T=16 icosahedral viral capsid	36	8.78992e-05
GO:0021987	cerebral cortex development	145	0.000245775	GO:0043495	protein membrane anchor	83	0.000172221	GO:0000799	nuclear condensin complex	35	8.54576e-05
GO:0030148	sphingolipid biosynthetic process	144	0.00024408	GO:0003691	double-stranded telomeric DNA binding	83	0.000172221	GO:0008278	cohesin complex	35	8.54576e-05
GO:0000003	reproduction	144	0.00024408	GO:0004013	adenosylhomocysteinase activity	83	0.000172221	GO:0000813	ESCRT I complex	35	8.54576e-05
GO:0019439	aromatic compound catabolic process	144	0.00024408	GO:0033818	beta-ketoacyl-acyl-carrier-protein synthase III activity	83	0.000172221	GO:0036128	CatSper complex	35	8.54576e-05
GO:0009612	response to mechanical stimulus	144	0.00024408	GO:0017046	peptide hormone binding	83	0.000172221	GO:0044853	plasma membrane raft	35	8.54576e-05
GO:0031347	regulation of defense response	144	0.00024408	GO:0008479	queuine tRNA-ribosyltransferase activity	83	0.000172221	GO:0032426	stereocilium tip	35	8.54576e-05
GO:2000377	regulation of reactive oxygen species metabolic process	144	0.00024408	GO:0102555	octanoyl transferase activity (acting on glycine-cleavage complex H protein)	83	0.000172221	GO:0042406	extrinsic component of endoplasmic reticulum membrane	35	8.54576e-05
GO:0006379	mRNA cleavage	144	0.00024408	GO:0030898	actin-dependent ATPase activity	83	0.000172221	GO:0036513	Derlin-1 retrotranslocation complex	35	8.54576e-05
GO:0070301	cellular response to hydrogen peroxide	144	0.00024408	GO:0005234	extracellularly glutamate-gated ion channel activity	83	0.000172221	GO:0030964	NADH dehydrogenase complex	35	8.54576e-05
GO:0043967	histone H4 acetylation	143	0.000242385	GO:0008378	galactosyltransferase activity	82	0.000170146	GO:0032839	dendrite cytoplasm	35	8.54576e-05
GO:0006383	transcription by RNA polymerase III	143	0.000242385	GO:0102420	sn-1-glycerol-3-phosphate C16:0-DCA-CoA acyl transferase activity	82	0.000170146	GO:0039617	T=3 icosahedral viral capsid	35	8.54576e-05
GO:0007163	establishment or maintenance of cell polarity	143	0.000242385	GO:0001227	transcriptional repressor activity RNA polymerase II transcription regulatory region sequence-specific DNA binding	81	0.000168071	GO:0001673	male germ cell nucleus	34	8.30159e-05
GO:0001933	negative regulation of protein phosphorylation	143	0.000242385	GO:0070273	phosphatidylinositol-4-phosphate binding	81	0.000168071	GO:0034706	sodium channel complex	34	8.30159e-05
GO:0032355	response to estradiol	143	0.000242385	GO:0000150	recombinase activity	81	0.000168071	GO:1990454	L-type voltage-gated calcium channel complex	34	8.30159e-05
GO:0060151	peroxisome localization	143	0.000242385	GO:0008519	ammonium transmembrane transporter activity	81	0.000168071	GO:0033268	node of Ranvier	34	8.30159e-05
GO:0006458	'de novo' protein folding	143	0.000242385	GO:0033613	activating transcription factor binding	81	0.000168071	GO:0035098	ESC/E(Z) complex	34	8.30159e-05
GO:0010492	maintenance of shoot apical meristem identity	143	0.000242385	GO:0000987	proximal promoter sequence-specific DNA binding	81	0.000168071	GO:0034657	GID complex	34	8.30159e-05
GO:0048666	neuron development	142	0.00024069	GO:0005080	protein kinase C binding	81	0.000168071	GO:0044306	neuron projection terminus	34	8.30159e-05
GO:0048194	Golgi vesicle budding	142	0.00024069	GO:0003862	3-isopropylmalate dehydrogenase activity	81	0.000168071	GO:0009425	bacterial-type flagellum basal body	34	8.30159e-05
GO:0048278	vesicle docking	142	0.00024069	GO:0004049	anthranilate synthase activity	81	0.000168071	GO:0046861	glyoxysomal membrane	34	8.30159e-05
GO:0007020	microtubule nucleation	142	0.00024069	GO:0004329	formate-tetrahydrofolate ligase activity	81	0.000168071	GO:0035859	Seh1-associated complex	33	8.05743e-05
GO:0035725	sodium ion transmembrane transport	142	0.00024069	GO:0001618	virus receptor activity	81	0.000168071	GO:0005662	DNA replication factor A complex	33	8.05743e-05
GO:0071472	cellular response to salt stress	142	0.00024069	GO:0008310	single-stranded DNA 3	80	0.000165996	GO:0032116	SMC loading complex	33	8.05743e-05
GO:0000373	Group II intron splicing	142	0.00024069	GO:0031433	telethonin binding	80	0.000165996	GO:0030673	axolemma	33	8.05743e-05
GO:0009686	gibberellin biosynthetic process	142	0.00024069	GO:0004075	biotin carboxylase activity	80	0.000165996	GO:0035792	other organism postsynaptic membrane	33	8.05743e-05
GO:0009407	toxin catabolic process	142	0.00024069	GO:0103025	alpha-amylase activity (releasing maltohexaose)	80	0.000165996	GO:0005712	chiasma	33	8.05743e-05
GO:0070647	protein modification by small protein conjugation or removal	141	0.000238995	GO:0004550	nucleoside diphosphate kinase activity	80	0.000165996	GO:0097708	intracellular vesicle	33	8.05743e-05
GO:0030182	neuron differentiation	141	0.000238995	GO:0102336	3-oxo-arachidoyl-CoA synthase activity	80	0.000165996	GO:0042170	plastid membrane	33	8.05743e-05
GO:0032012	regulation of ARF protein signal transduction	141	0.000238995	GO:0102337	3-oxo-cerotoyl-CoA synthase activity	80	0.000165996	GO:0042641	actomyosin	33	8.05743e-05
GO:0009631	cold acclimation	141	0.000238995	GO:0102338	3-oxo-lignoceronyl-CoA synthase activity	80	0.000165996	GO:0031227	intrinsic component of endoplasmic reticulum membrane	32	7.81326e-05
GO:0044804	autophagy of nucleus	140	0.0002373	GO:0102756	very-long-chain 3-ketoacyl-CoA synthase activity	80	0.000165996	GO:0000221	vacuolar proton-transporting V-type ATPase V1 domain	32	7.81326e-05
GO:0051225	spindle assembly	140	0.0002373	GO:0051745	4-hydroxy-3-methylbut-2-en-1-yl diphosphate reductase activity	80	0.000165996	GO:0005724	nuclear telomeric heterochromatin	32	7.81326e-05
GO:0000055	ribosomal large subunit export from nucleus	140	0.0002373	GO:0000989	transcription factor activity transcription factor binding	79	0.000163921	GO:0000791	euchromatin	32	7.81326e-05
GO:0006032	chitin catabolic process	140	0.0002373	GO:0030332	cyclin binding	79	0.000163921	GO:1990423	RZZ complex	32	7.81326e-05
GO:0038083	peptidyl-tyrosine autophosphorylation	140	0.0002373	GO:0043141	ATP-dependent 5	79	0.000163921	GO:0070578	RISC-loading complex	32	7.81326e-05
GO:0009880	embryonic pattern specification	139	0.000235605	GO:0051864	histone demethylase activity (H3-K36 specific)	79	0.000163921	GO:0005785	signal recognition particle receptor complex	32	7.81326e-05
GO:0010389	regulation of G2/M transition of mitotic cell cycle	139	0.000235605	GO:0009029	tetraacyldisaccharide 4	79	0.000163921	GO:0072556	other organism presynaptic membrane	32	7.81326e-05
GO:0043484	regulation of RNA splicing	139	0.000235605	GO:0008265	Mo-molybdopterin cofactor sulfurase activity	79	0.000163921	GO:0055120	striated muscle dense body	32	7.81326e-05
GO:0045444	fat cell differentiation	139	0.000235605	GO:0004612	phosphoenolpyruvate carboxykinase (ATP) activity	79	0.000163921	GO:0045025	mitochondrial degradosome	32	7.81326e-05
GO:0000077	DNA damage checkpoint	139	0.000235605	GO:0016279	protein-lysine N-methyltransferase activity	78	0.000161846	GO:0045095	keratin filament	32	7.81326e-05
GO:0008344	adult locomotory behavior	139	0.000235605	GO:0004514	nicotinate-nucleotide diphosphorylase (carboxylating) activity	78	0.000161846	GO:0061908	phagophore	32	7.81326e-05
GO:0006430	lysyl-tRNA aminoacylation	139	0.000235605	GO:0048306	calcium-dependent protein binding	78	0.000161846	GO:0032807	DNA ligase IV complex	32	7.81326e-05
GO:0006313	transposition DNA-mediated	138	0.00023391	GO:0004089	carbonate dehydratase activity	78	0.000161846	GO:0012510	trans-Golgi network transport vesicle membrane	32	7.81326e-05
GO:0036297	interstrand cross-link repair	138	0.00023391	GO:0008395	steroid hydroxylase activity	78	0.000161846	GO:0070382	exocytic vesicle	32	7.81326e-05
GO:0060070	canonical Wnt signaling pathway	138	0.00023391	GO:0030295	protein kinase activator activity	78	0.000161846	GO:0016342	catenin complex	32	7.81326e-05
GO:2000028	regulation of photoperiodism flowering	138	0.00023391	GO:0042954	lipoprotein transporter activity	78	0.000161846	GO:0005933	cellular bud	32	7.81326e-05
GO:0016525	negative regulation of angiogenesis	138	0.00023391	GO:0001047	core promoter binding	77	0.000159771	GO:0030981	cortical microtubule cytoskeleton	32	7.81326e-05
GO:0039693	viral DNA genome replication	138	0.00023391	GO:0042974	retinoic acid receptor binding	77	0.000159771	GO:0005951	carbamoyl-phosphate synthase complex	32	7.81326e-05
GO:0006559	L-phenylalanine catabolic process	138	0.00023391	GO:0017070	U6 snRNA binding	77	0.000159771	GO:0009533	chloroplast stromal thylakoid	32	7.81326e-05
GO:0006231	dTMP biosynthetic process	138	0.00023391	GO:0016987	sigma factor activity	77	0.000159771	GO:0010598	NAD(P)H dehydrogenase complex (plastoquinone)	32	7.81326e-05
GO:0010152	pollen maturation	138	0.00023391	GO:0004564	beta-fructofuranosidase activity	77	0.000159771	GO:0016612	molybdenum-iron nitrogenase complex	32	7.81326e-05
GO:0006636	unsaturated fatty acid biosynthetic process	138	0.00023391	GO:0016881	acid-amino acid ligase activity	77	0.000159771	GO:0097361	CIA complex	32	7.81326e-05
GO:0006665	sphingolipid metabolic process	137	0.000232215	GO:0008331	high voltage-gated calcium channel activity	76	0.000157696	GO:0030867	rough endoplasmic reticulum membrane	31	7.5691e-05
GO:0007004	telomere maintenance via telomerase	137	0.000232215	GO:0003937	IMP cyclohydrolase activity	76	0.000157696	GO:0031588	nucleotide-activated protein kinase complex	31	7.5691e-05
GO:0032007	negative regulation of TOR signaling	137	0.000232215	GO:0004640	phosphoribosylanthranilate isomerase activity	76	0.000157696	GO:0000164	protein phosphatase type 1 complex	31	7.5691e-05
GO:0019556	histidine catabolic process to glutamate and formamide	137	0.000232215	GO:0004170	dUTP diphosphatase activity	76	0.000157696	GO:0031313	extrinsic component of endosome membrane	31	7.5691e-05
GO:0019557	histidine catabolic process to glutamate and formate	137	0.000232215	GO:0004844	uracil DNA N-glycosylase activity	76	0.000157696	GO:0035145	exon-exon junction complex	31	7.5691e-05
GO:0010268	brassinosteroid homeostasis	137	0.000232215	GO:0008914	leucyltransferase activity	76	0.000157696	GO:0071008	U2-type post-mRNA release spliceosomal complex	31	7.5691e-05
GO:0006493	protein O-linked glycosylation	136	0.00023052	GO:0004109	coproporphyrinogen oxidase activity	76	0.000157696	GO:0035102	PRC1 complex	31	7.5691e-05
GO:0014068	positive regulation of phosphatidylinositol 3-kinase signaling	136	0.00023052	GO:0032041	NAD-dependent histone deacetylase activity (H3-K14 specific)	75	0.000155621	GO:0000836	Hrd1p ubiquitin ligase complex	31	7.5691e-05
GO:0030509	BMP signaling pathway	136	0.00023052	GO:0030374	nuclear receptor transcription coactivator activity	75	0.000155621	GO:0042807	central vacuole	31	7.5691e-05
GO:0009307	DNA restriction-modification system	136	0.00023052	GO:0004069	L-aspartate:2-oxoglutarate aminotransferase activity	75	0.000155621	GO:0033178	proton-transporting two-sector ATPase complex catalytic domain	31	7.5691e-05
GO:0039645	modulation by virus of host G1/S transition checkpoint	136	0.00023052	GO:0008897	holo-[acyl-carrier-protein] synthase activity	75	0.000155621	GO:0030991	intraciliary transport particle A	31	7.5691e-05
GO:0009249	protein lipoylation	136	0.00023052	GO:0004324	ferredoxin-NADP+ reductase activity	75	0.000155621	GO:0034464	BBSome	31	7.5691e-05
GO:0009832	plant-type cell wall biogenesis	136	0.00023052	GO:0004332	fructose-bisphosphate aldolase activity	75	0.000155621	GO:0016602	CCAAT-binding factor complex	31	7.5691e-05
GO:0080001	mucilage extrusion from seed coat	136	0.00023052	GO:0004534	5'-3' exoribonuclease activity	75	0.000155621	GO:0071012	catalytic step 1 spliceosome	31	7.5691e-05
GO:0007140	male meiotic nuclear division	135	0.000228825	GO:0019104	DNA N-glycosylase activity	75	0.000155621	GO:0097729	9+2 motile cilium	31	7.5691e-05
GO:0000470	maturation of LSU-rRNA	135	0.000228825	GO:0070679	inositol 145 trisphosphate binding	75	0.000155621	GO:0005641	nuclear envelope lumen	30	7.32493e-05
GO:0019827	stem cell population maintenance	135	0.000228825	GO:0004733	pyridoxamine-phosphate oxidase activity	75	0.000155621	GO:0005838	proteasome regulatory particle	30	7.32493e-05
GO:0060048	cardiac muscle contraction	135	0.000228825	GO:0000403	Y-form DNA binding	74	0.000153546	GO:0000798	nuclear cohesin complex	30	7.32493e-05
GO:0006085	acetyl-CoA biosynthetic process	135	0.000228825	GO:0004425	indole-3-glycerol-phosphate synthase activity	74	0.000153546	GO:0031616	spindle pole centrosome	30	7.32493e-05
GO:0005983	starch catabolic process	135	0.000228825	GO:0019838	growth factor binding	74	0.000153546	GO:0044165	host cell endoplasmic reticulum	30	7.32493e-05
GO:0030168	platelet activation	135	0.000228825	GO:0046556	alpha-L-arabinofuranosidase activity	74	0.000153546	GO:0005688	U6 snRNP	30	7.32493e-05
GO:0039545	suppression by virus of host MAVS activity	135	0.000228825	GO:0019829	cation-transporting ATPase activity	74	0.000153546	GO:0055087	Ski complex	30	7.32493e-05
GO:0046916	cellular transition metal ion homeostasis	135	0.000228825	GO:0003879	ATP phosphoribosyltransferase activity	74	0.000153546	GO:0005869	dynactin complex	30	7.32493e-05
GO:0006308	DNA catabolic process	134	0.00022713	GO:0004360	glutamine-fructose-6-phosphate transaminase (isomerizing) activity	74	0.000153546	GO:1990071	TRAPPII protein complex	30	7.32493e-05
GO:0006273	lagging strand elongation	134	0.00022713	GO:0004420	hydroxymethylglutaryl-CoA reductase (NADPH) activity	74	0.000153546	GO:0045334	clathrin-coated endocytic vesicle	30	7.32493e-05
GO:0031640	killing of cells of other organism	134	0.00022713	GO:0030619	U1 snRNA binding	73	0.000151471	GO:0030123	AP-3 adaptor complex	30	7.32493e-05
GO:0030030	cell projection organization	134	0.00022713	GO:0005272	sodium channel activity	73	0.000151471	GO:0009276	Gram-negative-bacterium-type cell wall	30	7.32493e-05
GO:0031929	TOR signaling	134	0.00022713	GO:0008970	phosphatidylcholine 1-acylhydrolase activity	73	0.000151471	GO:0042627	chylomicron	30	7.32493e-05
GO:0010167	response to nitrate	134	0.00022713	GO:0004643	phosphoribosylaminoimidazolecarboxamide formyltransferase activity	73	0.000151471	GO:0033186	CAF-1 complex	30	7.32493e-05
GO:0015706	nitrate transport	134	0.00022713	GO:0031409	pigment binding	73	0.000151471	GO:0044176	host cell filopodium	30	7.32493e-05
GO:0006437	tyrosyl-tRNA aminoacylation	134	0.00022713	GO:0008374	O-acyltransferase activity	73	0.000151471	GO:0099053	activating signal cointegrator 1 complex	30	7.32493e-05
GO:0006471	protein ADP-ribosylation	133	0.000225435	GO:0008312	7S RNA binding	73	0.000151471	GO:0000779	condensed chromosome centromeric region	29	7.08077e-05
GO:0032456	endocytic recycling	133	0.000225435	GO:0046429	4-hydroxy-3-methylbut-2-en-1-yl diphosphate synthase activity	73	0.000151471	GO:1990707	nuclear subtelomeric heterochromatin	29	7.08077e-05
GO:0035690	cellular response to drug	133	0.000225435	GO:0030620	U2 snRNA binding	73	0.000151471	GO:0048476	Holliday junction resolvase complex	29	7.08077e-05
GO:0006893	Golgi to plasma membrane transport	133	0.000225435	GO:0016655	oxidoreductase activity acting on NAD(P)H quinone or similar compound as acceptor	73	0.000151471	GO:0008274	gamma-tubulin ring complex	29	7.08077e-05
GO:0009863	salicylic acid mediated signaling pathway	133	0.000225435	GO:0015112	nitrate transmembrane transporter activity	73	0.000151471	GO:0048500	signal recognition particle	29	7.08077e-05
GO:0007052	mitotic spindle organization	133	0.000225435	GO:0042586	peptide deformylase activity	73	0.000151471	GO:0005968	Rab-protein geranylgeranyltransferase complex	29	7.08077e-05
GO:0000002	mitochondrial genome maintenance	133	0.000225435	GO:0009678	hydrogen-translocating pyrophosphatase activity	72	0.000149396	GO:0043196	varicosity	29	7.08077e-05
GO:0034198	cellular response to amino acid starvation	133	0.000225435	GO:0010385	double-stranded methylated DNA binding	72	0.000149396	GO:0035974	meiotic spindle pole body	29	7.08077e-05
GO:0033962	cytoplasmic mRNA processing body assembly	133	0.000225435	GO:0003995	acyl-CoA dehydrogenase activity	72	0.000149396	GO:0031464	Cul4A-RING E3 ubiquitin ligase complex	29	7.08077e-05
GO:0032956	regulation of actin cytoskeleton organization	133	0.000225435	GO:0004775	succinate-CoA ligase (ADP-forming) activity	72	0.000149396	GO:0030906	retromer cargo-selective complex	29	7.08077e-05
GO:0002244	hematopoietic progenitor cell differentiation	132	0.00022374	GO:0102867	molybdenum cofactor sulfurtransferase activity	72	0.000149396	GO:0030690	Noc1p-Noc2p complex	29	7.08077e-05
GO:0044030	regulation of DNA methylation	132	0.00022374	GO:0000293	ferric-chelate reductase activity	72	0.000149396	GO:0043625	delta DNA polymerase complex	29	7.08077e-05
GO:0001501	skeletal system development	132	0.00022374	GO:0052723	inositol hexakisphosphate 1-kinase activity	72	0.000149396	GO:0043194	axon initial segment	29	7.08077e-05
GO:0006469	negative regulation of protein kinase activity	132	0.00022374	GO:0052724	inositol hexakisphosphate 3-kinase activity	72	0.000149396	GO:0031462	Cul2-RING ubiquitin ligase complex	29	7.08077e-05
GO:0006941	striated muscle contraction	132	0.00022374	GO:0000832	inositol hexakisphosphate 5-kinase activity	72	0.000149396	GO:0030125	clathrin vesicle coat	29	7.08077e-05
GO:0048268	clathrin coat assembly	132	0.00022374	GO:0001671	ATPase activator activity	71	0.000147321	GO:0030669	clathrin-coated endocytic vesicle membrane	29	7.08077e-05
GO:0030447	filamentous growth	131	0.000222045	GO:0003999	adenine phosphoribosyltransferase activity	71	0.000147321	GO:0030122	AP-2 adaptor complex	29	7.08077e-05
GO:0042149	cellular response to glucose starvation	131	0.000222045	GO:0000829	inositol heptakisphosphate kinase activity	71	0.000147321	GO:0019030	icosahedral viral capsid	29	7.08077e-05
GO:0006611	protein export from nucleus	131	0.000222045	GO:0008792	arginine decarboxylase activity	71	0.000147321	GO:0030124	AP-4 adaptor complex	29	7.08077e-05
GO:0042274	ribosomal small subunit biogenesis	131	0.000222045	GO:0022848	acetylcholine-gated cation-selective channel activity	71	0.000147321	GO:0039621	T=13 icosahedral viral capsid	29	7.08077e-05
GO:0071554	cell wall organization or biogenesis	131	0.000222045	GO:0008773	[protein-PII] uridylyltransferase activity	71	0.000147321	GO:0033276	transcription factor TFTC complex	28	6.83661e-05
GO:0051965	positive regulation of synapse assembly	130	0.00022035	GO:0035673	oligopeptide transmembrane transporter activity	70	0.000145246	GO:0000323	lytic vacuole	28	6.83661e-05
GO:0001708	cell fate specification	130	0.00022035	GO:0005227	calcium activated cation channel activity	70	0.000145246	GO:1990816	vacuole-mitochondrion membrane contact site	28	6.83661e-05
GO:0008286	insulin receptor signaling pathway	130	0.00022035	GO:0004014	adenosylmethionine decarboxylase activity	70	0.000145246	GO:0000788	nuclear nucleosome	28	6.83661e-05
GO:0009646	response to absence of light	130	0.00022035	GO:0004356	glutamate-ammonia ligase activity	70	0.000145246	GO:0031934	mating-type region heterochromatin	28	6.83661e-05
GO:0046470	phosphatidylcholine metabolic process	130	0.00022035	GO:0033926	glycopeptide alpha-N-acetylgalactosaminidase activity	70	0.000145246	GO:0042622	photoreceptor outer segment membrane	28	6.83661e-05
GO:1901657	glycosyl compound metabolic process	130	0.00022035	GO:0008776	acetate kinase activity	70	0.000145246	GO:0031160	spore wall	28	6.83661e-05
GO:0008045	motor neuron axon guidance	130	0.00022035	GO:0034511	U3 snoRNA binding	70	0.000145246	GO:0005614	interstitial matrix	28	6.83661e-05
GO:0009959	negative gravitropism	130	0.00022035	GO:0003949	1-(5-phosphoribosyl)-5-[(5-phosphoribosylamino)methylideneamino]imidazole-4-carboxamide isomerase activity	70	0.000145246	GO:0005610	laminin-5 complex	28	6.83661e-05
GO:0010431	seed maturation	129	0.000218655	GO:0000828	inositol hexakisphosphate kinase activity	70	0.000145246	GO:0045169	fusome	28	6.83661e-05
GO:0048208	COPII vesicle coating	129	0.000218655	GO:0004608	phosphatidylethanolamine N-methyltransferase activity	70	0.000145246	GO:0071005	U2-type precatalytic spliceosome	28	6.83661e-05
GO:0043044	ATP-dependent chromatin remodeling	129	0.000218655	GO:0000062	fatty-acyl-CoA binding	69	0.000143171	GO:0005940	septin ring	28	6.83661e-05
GO:0007179	transforming growth factor beta receptor signaling pathway	129	0.000218655	GO:0046332	SMAD binding	69	0.000143171	GO:0031981	nuclear lumen	28	6.83661e-05
GO:0040018	positive regulation of multicellular organism growth	129	0.000218655	GO:0005528	FK506 binding	69	0.000143171	GO:0031416	NatB complex	28	6.83661e-05
GO:0010606	positive regulation of cytoplasmic mRNA processing body assembly	129	0.000218655	GO:0004602	glutathione peroxidase activity	69	0.000143171	GO:0097255	R2TP complex	28	6.83661e-05
GO:0031288	sorocarp morphogenesis	129	0.000218655	GO:0004797	thymidine kinase activity	69	0.000143171	GO:0005850	eukaryotic translation initiation factor 2 complex	28	6.83661e-05
GO:0039564	suppression by virus of host STAT2 activity	129	0.000218655	GO:0008955	peptidoglycan glycosyltransferase activity	69	0.000143171	GO:1990075	periciliary membrane compartment	28	6.83661e-05
GO:0010018	far-red light signaling pathway	129	0.000218655	GO:0008184	glycogen phosphorylase activity	69	0.000143171	GO:0009569	chloroplast starch grain	28	6.83661e-05
GO:0042450	arginine biosynthetic process via ornithine	129	0.000218655	GO:0051011	microtubule minus-end binding	69	0.000143171	GO:0010445	nuclear dicing body	28	6.83661e-05
GO:0046168	glycerol-3-phosphate catabolic process	129	0.000218655	GO:0019789	SUMO transferase activity	68	0.000141096	GO:0030692	Noc4p-Nop14p complex	28	6.83661e-05
GO:0045332	phospholipid translocation	128	0.00021696	GO:0097157	pre-mRNA intronic binding	68	0.000141096	GO:0031429	box H/ACA snoRNP complex	28	6.83661e-05
GO:0048312	intracellular distribution of mitochondria	128	0.00021696	GO:0016308	1-phosphatidylinositol-4-phosphate 5-kinase activity	68	0.000141096	GO:0032777	Piccolo NuA4 histone acetyltransferase complex	28	6.83661e-05
GO:0001947	heart looping	128	0.00021696	GO:0008081	phosphoric diester hydrolase activity	68	0.000141096	GO:0039616	T=2 icosahedral viral capsid	28	6.83661e-05
GO:0071320	cellular response to cAMP	128	0.00021696	GO:0004165	dodecenoyl-CoA delta-isomerase activity	68	0.000141096	GO:0000214	tRNA-intron endonuclease complex	27	6.59244e-05
GO:0055075	potassium ion homeostasis	128	0.00021696	GO:0036381	pyridoxal 5'-phosphate synthase (glutamine hydrolysing) activity	68	0.000141096	GO:0036449	microtubule minus-end	27	6.59244e-05
GO:0006491	N-glycan processing	127	0.000215265	GO:0004659	prenyltransferase activity	68	0.000141096	GO:0000506	glycosylphosphatidylinositol-N-acetylglucosaminyltransferase (GPI-GnT) complex	27	6.59244e-05
GO:0007094	mitotic spindle assembly checkpoint	127	0.000215265	GO:0004766	spermidine synthase activity	68	0.000141096	GO:0070776	MOZ/MORF histone acetyltransferase complex	27	6.59244e-05
GO:0007029	endoplasmic reticulum organization	127	0.000215265	GO:0050750	low-density lipoprotein particle receptor binding	68	0.000141096	GO:1990112	RQC complex	27	6.59244e-05
GO:0006405	RNA export from nucleus	127	0.000215265	GO:0036402	proteasome-activating ATPase activity	68	0.000141096	GO:0042629	mast cell granule	27	6.59244e-05
GO:0030900	forebrain development	127	0.000215265	GO:0004358	glutamate N-acetyltransferase activity	68	0.000141096	GO:0016010	dystrophin-associated glycoprotein complex	27	6.59244e-05
GO:0050790	regulation of catalytic activity	127	0.000215265	GO:0102250	linear malto-oligosaccharide phosphorylase activity	68	0.000141096	GO:0016035	zeta DNA polymerase complex	27	6.59244e-05
GO:0009952	anterior/posterior pattern specification	127	0.000215265	GO:0102499	SHG alpha-glucan phosphorylase activity	68	0.000141096	GO:0043527	tRNA methyltransferase complex	27	6.59244e-05
GO:0032196	transposition	127	0.000215265	GO:0046523	S-methyl-5-thioribose-1-phosphate isomerase activity	68	0.000141096	GO:0005671	Ada2/Gcn5/Ada3 transcription activator complex	27	6.59244e-05
GO:0009056	catabolic process	127	0.000215265	GO:0042813	Wnt-activated receptor activity	67	0.000139021	GO:0034702	ion channel complex	27	6.59244e-05
GO:0060041	retina development in camera-type eye	127	0.000215265	GO:0042285	xylosyltransferase activity	67	0.000139021	GO:0031983	vesicle lumen	27	6.59244e-05
GO:0006821	chloride transport	127	0.000215265	GO:0030507	spectrin binding	67	0.000139021	GO:0097381	photoreceptor disc membrane	27	6.59244e-05
GO:0030155	regulation of cell adhesion	126	0.00021357	GO:0004879	nuclear receptor activity	67	0.000139021	GO:0032591	dendritic spine membrane	27	6.59244e-05
GO:0000288	nuclear-transcribed mRNA catabolic process deadenylation-dependent decay	126	0.00021357	GO:0016805	dipeptidase activity	67	0.000139021	GO:0005890	sodium:potassium-exchanging ATPase complex	27	6.59244e-05
GO:0009958	positive gravitropism	126	0.00021357	GO:0004455	ketol-acid reductoisomerase activity	67	0.000139021	GO:0031097	medial cortex	27	6.59244e-05
GO:0010540	basipetal auxin transport	126	0.00021357	GO:0004739	pyruvate dehydrogenase (acetyl-transferring) activity	67	0.000139021	GO:0009840	chloroplastic endopeptidase Clp complex	27	6.59244e-05
GO:0007040	lysosome organization	126	0.00021357	GO:0008728	GTP diphosphokinase activity	67	0.000139021	GO:1902711	GABA-A receptor complex	27	6.59244e-05
GO:0012501	programmed cell death	125	0.000211875	GO:0004484	mRNA guanylyltransferase activity	67	0.000139021	GO:0044201	host cell nuclear inner membrane	27	6.59244e-05
GO:0001756	somitogenesis	125	0.000211875	GO:0005540	hyaluronic acid binding	67	0.000139021	GO:0000110	nucleotide-excision repair factor 1 complex	26	6.34828e-05
GO:0030100	regulation of endocytosis	125	0.000211875	GO:0051392	tRNA N-acetyltransferase activity	67	0.000139021	GO:0016581	NuRD complex	26	6.34828e-05
GO:0006336	DNA replication-independent nucleosome assembly	125	0.000211875	GO:0004830	tryptophan-tRNA ligase activity	67	0.000139021	GO:0000331	contractile vacuole	26	6.34828e-05
GO:0030261	chromosome condensation	125	0.000211875	GO:0102092	5-diphosphoinositol pentakisphosphate 3-kinase activity	67	0.000139021	GO:0001939	female pronucleus	26	6.34828e-05
GO:0051604	protein maturation	125	0.000211875	GO:0033857	diphosphoinositol-pentakisphosphate kinase activity	67	0.000139021	GO:0031224	intrinsic component of membrane	26	6.34828e-05
GO:0031152	aggregation involved in sorocarp development	125	0.000211875	GO:0003878	ATP citrate synthase activity	67	0.000139021	GO:0042612	MHC class I protein complex	26	6.34828e-05
GO:0019344	cysteine biosynthetic process	125	0.000211875	GO:0043772	acyl-phosphate glycerol-3-phosphate acyltransferase activity	67	0.000139021	GO:0032389	MutLalpha complex	26	6.34828e-05
GO:0039696	RNA-templated viral transcription	124	0.00021018	GO:0042054	histone methyltransferase activity	66	0.000136947	GO:0016528	sarcoplasm	26	6.34828e-05
GO:0006360	transcription by RNA polymerase I	124	0.00021018	GO:0043023	ribosomal large subunit binding	66	0.000136947	GO:1990745	EARP complex	26	6.34828e-05
GO:0042176	regulation of protein catabolic process	124	0.00021018	GO:0004314	[acyl-carrier-protein] S-malonyltransferase activity	66	0.000136947	GO:0098024	virus tail fiber	26	6.34828e-05
GO:0042276	error-prone translesion synthesis	124	0.00021018	GO:0004563	beta-N-acetylhexosaminidase activity	66	0.000136947	GO:0035578	azurophil granule lumen	26	6.34828e-05
GO:0050909	sensory perception of taste	124	0.00021018	GO:0102148	N-acetyl-beta-D-galactosaminidase activity	66	0.000136947	GO:0044168	host cell rough endoplasmic reticulum	26	6.34828e-05
GO:0000050	urea cycle	124	0.00021018	GO:0001786	phosphatidylserine binding	66	0.000136947	GO:0008024	cyclin/CDK positive transcription elongation factor complex	25	6.10411e-05
GO:0006741	NADP biosynthetic process	124	0.00021018	GO:0008940	nitrate reductase activity	66	0.000136947	GO:0030289	protein phosphatase 4 complex	25	6.10411e-05
GO:0006166	purine ribonucleoside salvage	124	0.00021018	GO:0016810	hydrolase activity acting on carbon-nitrogen (but not peptide) bonds	66	0.000136947	GO:0016234	inclusion body	25	6.10411e-05
GO:0032199	reverse transcription involved in RNA-mediated transposition	124	0.00021018	GO:0052595	aliphatic-amine oxidase activity	66	0.000136947	GO:0098797	plasma membrane protein complex	25	6.10411e-05
GO:0001503	ossification	123	0.000208485	GO:0052594	aminoacetone:oxygen oxidoreductase(deaminating) activity	66	0.000136947	GO:0031515	tRNA (m1A) methyltransferase complex	25	6.10411e-05
GO:0031647	regulation of protein stability	123	0.000208485	GO:0052596	phenethylamine:oxygen oxidoreductase (deaminating) activity	66	0.000136947	GO:0033063	Rad51B-Rad51C-Rad51D-XRCC2 complex	25	6.10411e-05
GO:0030324	lung development	123	0.000208485	GO:0052593	tryptamine:oxygen oxidoreductase (deaminating) activity	66	0.000136947	GO:1990923	PET complex	25	6.10411e-05
GO:0007565	female pregnancy	123	0.000208485	GO:0034485	phosphatidylinositol-345-trisphosphate 5-phosphatase activity	66	0.000136947	GO:0097165	nuclear stress granule	25	6.10411e-05
GO:0019233	sensory perception of pain	123	0.000208485	GO:0016616	oxidoreductase activity acting on the CH-OH group of donors NAD or NADP as acceptor	65	0.000134872	GO:0042721	mitochondrial inner membrane protein insertion complex	25	6.10411e-05
GO:0006958	complement activation classical pathway	123	0.000208485	GO:0003954	NADH dehydrogenase activity	65	0.000134872	GO:0070765	gamma-secretase complex	25	6.10411e-05
GO:0006072	glycerol-3-phosphate metabolic process	123	0.000208485	GO:0016504	peptidase activator activity	65	0.000134872	GO:0120105	actomyosin contractile ring intermediate layer	25	6.10411e-05
GO:0006513	protein monoubiquitination	122	0.00020679	GO:0004896	cytokine receptor activity	65	0.000134872	GO:0043224	nuclear SCF ubiquitin ligase complex	25	6.10411e-05
GO:0048653	anther development	122	0.00020679	GO:0008692	3-hydroxybutyryl-CoA epimerase activity	65	0.000134872	GO:0001411	hyphal tip	25	6.10411e-05
GO:0009887	animal organ morphogenesis	122	0.00020679	GO:0003991	acetylglutamate kinase activity	65	0.000134872	GO:0070552	BRISC complex	25	6.10411e-05
GO:0030183	B cell differentiation	122	0.00020679	GO:0046857	oxidoreductase activity acting on other nitrogenous compounds as donors with NAD or NADP as acceptor	65	0.000134872	GO:0000328	fungal-type vacuole lumen	24	5.85995e-05
GO:0002576	platelet degranulation	122	0.00020679	GO:0033739	preQ1 synthase activity	65	0.000134872	GO:0000333	telomerase catalytic core complex	24	5.85995e-05
GO:0019432	triglyceride biosynthetic process	122	0.00020679	GO:0009815	1-aminocyclopropane-1-carboxylate oxidase activity	65	0.000134872	GO:0032133	chromosome passenger complex	24	5.85995e-05
GO:0008610	lipid biosynthetic process	122	0.00020679	GO:0004407	histone deacetylase activity	64	0.000132797	GO:0000940	condensed chromosome outer kinetochore	24	5.85995e-05
GO:0031425	chloroplast RNA processing	122	0.00020679	GO:0004321	fatty-acyl-CoA synthase activity	64	0.000132797	GO:0001533	cornified envelope	24	5.85995e-05
GO:0039644	suppression by virus of host NF-kappaB transcription factor activity	122	0.00020679	GO:0004047	aminomethyltransferase activity	64	0.000132797	GO:0070852	cell body fiber	24	5.85995e-05
GO:0007173	epidermal growth factor receptor signaling pathway	121	0.000205095	GO:0004318	enoyl-[acyl-carrier-protein] reductase (NADH) activity	64	0.000132797	GO:0035580	specific granule lumen	24	5.85995e-05
GO:0010508	positive regulation of autophagy	121	0.000205095	GO:0010011	auxin binding	64	0.000132797	GO:0016589	NURF complex	24	5.85995e-05
GO:0030587	sorocarp development	121	0.000205095	GO:0035197	siRNA binding	64	0.000132797	GO:0034098	VCP-NPL4-UFD1 AAA ATPase complex	24	5.85995e-05
GO:0033138	positive regulation of peptidyl-serine phosphorylation	121	0.000205095	GO:0070840	dynein complex binding	64	0.000132797	GO:1990578	perinuclear endoplasmic reticulum membrane	24	5.85995e-05
GO:0009395	phospholipid catabolic process	121	0.000205095	GO:0051499	D-aminoacyl-tRNA deacylase activity	64	0.000132797	GO:0034066	RIC1-RGP1 guanyl-nucleotide exchange factor complex	24	5.85995e-05
GO:0008217	regulation of blood pressure	121	0.000205095	GO:0061798	GTP 3',8'-cyclase activity	64	0.000132797	GO:0120104	actomyosin contractile ring proximal layer	24	5.85995e-05
GO:0046274	lignin catabolic process	121	0.000205095	GO:0043047	single-stranded telomeric DNA binding	63	0.000130722	GO:0009842	cyanelle	24	5.85995e-05
GO:0007205	protein kinase C-activating G-protein coupled receptor signaling pathway	121	0.000205095	GO:0016832	aldehyde-lyase activity	63	0.000130722	GO:0008328	ionotropic glutamate receptor complex	24	5.85995e-05
GO:0045492	xylan biosynthetic process	121	0.000205095	GO:0004144	diacylglycerol O-acyltransferase activity	63	0.000130722	GO:0000126	transcription factor TFIIIB complex	23	5.61578e-05
GO:0043486	histone exchange	120	0.0002034	GO:0004311	farnesyltranstransferase activity	63	0.000130722	GO:0001940	male pronucleus	23	5.61578e-05
GO:0009311	oligosaccharide metabolic process	120	0.0002034	GO:0004416	hydroxyacylglutathione hydrolase activity	63	0.000130722	GO:0000839	Hrd1p ubiquitin ligase ERAD-L complex	23	5.61578e-05
GO:0040029	regulation of gene expression epigenetic	120	0.0002034	GO:0004751	ribose-5-phosphate isomerase activity	63	0.000130722	GO:0009274	peptidoglycan-based cell wall	23	5.61578e-05
GO:0007602	phototransduction	120	0.0002034	GO:0004792	thiosulfate sulfurtransferase activity	63	0.000130722	GO:0012511	monolayer-surrounded lipid storage body	23	5.61578e-05
GO:0051209	release of sequestered calcium ion into cytosol	120	0.0002034	GO:0016817	hydrolase activity acting on acid anhydrides	63	0.000130722	GO:0042151	nematocyst	23	5.61578e-05
GO:0010044	response to aluminum ion	120	0.0002034	GO:0042169	SH2 domain binding	63	0.000130722	GO:0097526	spliceosomal tri-snRNP complex	23	5.61578e-05
GO:0006515	protein quality control for misfolded or incompletely synthesized proteins	120	0.0002034	GO:0017016	Ras GTPase binding	63	0.000130722	GO:0072669	tRNA-splicing ligase complex	23	5.61578e-05
GO:0009772	photosynthetic electron transport in photosystem II	120	0.0002034	GO:0008113	peptide-methionine (S)-S-oxide reductase activity	63	0.000130722	GO:0044232	organelle membrane contact site	23	5.61578e-05
GO:0009556	microsporogenesis	119	0.000201705	GO:0004349	glutamate 5-kinase activity	63	0.000130722	GO:0031256	leading edge membrane	23	5.61578e-05
GO:0045292	mRNA cis splicing via spliceosome	119	0.000201705	GO:0008175	tRNA methyltransferase activity	63	0.000130722	GO:0034363	intermediate-density lipoprotein particle	23	5.61578e-05
GO:0032465	regulation of cytokinesis	119	0.000201705	GO:0008527	taste receptor activity	63	0.000130722	GO:1990726	Lsm1-7-Pat1 complex	23	5.61578e-05
GO:0010025	wax biosynthetic process	119	0.000201705	GO:0004653	polypeptide N-acetylgalactosaminyltransferase activity	62	0.000128647	GO:0005958	DNA-dependent protein kinase-DNA ligase 4 complex	23	5.61578e-05
GO:0051568	histone H3-K4 methylation	118	0.00020001	GO:0016888	endodeoxyribonuclease activity producing 5	62	0.000128647	GO:0044327	dendritic spine head	23	5.61578e-05
GO:0048768	root hair cell tip growth	118	0.00020001	GO:0051219	phosphoprotein binding	62	0.000128647	GO:0010168	ER body	23	5.61578e-05
GO:0007616	long-term memory	118	0.00020001	GO:0004651	polynucleotide 5	62	0.000128647	GO:0030061	mitochondrial crista	23	5.61578e-05
GO:0000245	spliceosomal complex assembly	118	0.00020001	GO:0004031	aldehyde oxidase activity	62	0.000128647	GO:0005965	protein farnesyltransferase complex	23	5.61578e-05
GO:0007265	Ras protein signal transduction	118	0.00020001	GO:0015267	channel activity	62	0.000128647	GO:0044291	cell-cell contact zone	23	5.61578e-05
GO:0051276	chromosome organization	118	0.00020001	GO:0004438	phosphatidylinositol-3-phosphatase activity	62	0.000128647	GO:0055035	plastid thylakoid membrane	23	5.61578e-05
GO:0003007	heart morphogenesis	118	0.00020001	GO:0008420	CTD phosphatase activity	62	0.000128647	GO:0061927	TOC-TIC supercomplex I	23	5.61578e-05
GO:0048812	neuron projection morphogenesis	118	0.00020001	GO:0004414	homoserine O-acetyltransferase activity	62	0.000128647	GO:0039714	cytoplasmic viral factory	23	5.61578e-05
GO:2000012	regulation of auxin polar transport	118	0.00020001	GO:0008899	homoserine O-succinyltransferase activity	62	0.000128647	GO:0070867	mating projection tip membrane	22	5.37162e-05
GO:0042823	pyridoxal phosphate biosynthetic process	118	0.00020001	GO:0033862	UMP kinase activity	62	0.000128647	GO:0000142	cellular bud neck contractile ring	22	5.37162e-05
GO:0055088	lipid homeostasis	118	0.00020001	GO:0008686	34-dihydroxy-2-butanone-4-phosphate synthase activity	62	0.000128647	GO:0035838	growing cell tip	22	5.37162e-05
GO:0048825	cotyledon development	118	0.00020001	GO:0031402	sodium ion binding	62	0.000128647	GO:0000275	mitochondrial proton-transporting ATP synthase complex catalytic core F(1)	22	5.37162e-05
GO:0030097	hemopoiesis	117	0.000198315	GO:0015278	calcium-release channel activity	62	0.000128647	GO:0002142	stereocilia ankle link complex	22	5.37162e-05
GO:0007129	synapsis	117	0.000198315	GO:0046570	methylthioribulose 1-phosphate dehydratase activity	62	0.000128647	GO:0005579	membrane attack complex	22	5.37162e-05
GO:0051302	regulation of cell division	117	0.000198315	GO:0000285	1-phosphatidylinositol-3-phosphate 5-kinase activity	62	0.000128647	GO:0000172	ribonuclease MRP complex	22	5.37162e-05
GO:0007281	germ cell development	117	0.000198315	GO:0016717	oxidoreductase activity acting on paired donors with oxidation of a pair of donors resulting in the reduction of molecular oxygen to two molecules of water	62	0.000128647	GO:0034967	Set3 complex	22	5.37162e-05
GO:0006696	ergosterol biosynthetic process	117	0.000198315	GO:0008881	glutamate racemase activity	62	0.000128647	GO:0016028	rhabdomere	22	5.37162e-05
GO:0006754	ATP biosynthetic process	117	0.000198315	GO:0016407	acetyltransferase activity	61	0.000126572	GO:0043291	RAVE complex	22	5.37162e-05
GO:0010923	negative regulation of phosphatase activity	117	0.000198315	GO:0008515	sucrose transmembrane transporter activity	61	0.000126572	GO:0060077	inhibitory synapse	22	5.37162e-05
GO:0001649	osteoblast differentiation	117	0.000198315	GO:0005537	mannose binding	61	0.000126572	GO:1990429	peroxisomal importomer complex	22	5.37162e-05
GO:0006235	dTTP biosynthetic process	117	0.000198315	GO:0051018	protein kinase A binding	61	0.000126572	GO:0032301	MutSalpha complex	22	5.37162e-05
GO:0039690	positive stranded viral RNA replication	117	0.000198315	GO:0051393	alpha-actinin binding	61	0.000126572	GO:0046581	intercellular canaliculus	22	5.37162e-05
GO:0010197	polar nucleus fusion	117	0.000198315	GO:0003983	UTP:glucose-1-phosphate uridylyltransferase activity	61	0.000126572	GO:0061700	GATOR2 complex	22	5.37162e-05
GO:0016132	brassinosteroid biosynthetic process	117	0.000198315	GO:0004839	ubiquitin activating enzyme activity	61	0.000126572	GO:0009551	secondary plasmodesma	22	5.37162e-05
GO:0034227	tRNA thio-modification	117	0.000198315	GO:0016161	beta-amylase activity	61	0.000126572	GO:0097218	sieve plate	22	5.37162e-05
GO:0032922	circadian regulation of gene expression	116	0.00019662	GO:0052794	exo-alpha-(2->3)-sialidase activity	61	0.000126572	GO:0055044	symplast	22	5.37162e-05
GO:0030010	establishment of cell polarity	116	0.00019662	GO:0052795	exo-alpha-(2->6)-sialidase activity	61	0.000126572	GO:0030285	integral component of synaptic vesicle membrane	22	5.37162e-05
GO:0043069	negative regulation of programmed cell death	116	0.00019662	GO:0052796	exo-alpha-(2->8)-sialidase activity	61	0.000126572	GO:0035658	Mon1-Ccz1 complex	21	5.12745e-05
GO:0034446	substrate adhesion-dependent cell spreading	116	0.00019662	GO:0004656	procollagen-proline 4-dioxygenase activity	61	0.000126572	GO:0030914	STAGA complex	21	5.12745e-05
GO:0071902	positive regulation of protein serine/threonine kinase activity	115	0.000194925	GO:0005381	iron ion transmembrane transporter activity	61	0.000126572	GO:0072559	NLRP3 inflammasome complex	21	5.12745e-05
GO:0019835	cytolysis	115	0.000194925	GO:0070696	transmembrane receptor protein serine/threonine kinase binding	61	0.000126572	GO:0030117	membrane coat	21	5.12745e-05
GO:0042631	cellular response to water deprivation	115	0.000194925	GO:0004520	endodeoxyribonuclease activity	60	0.000124497	GO:0042765	GPI-anchor transamidase complex	21	5.12745e-05
GO:0010105	negative regulation of ethylene-activated signaling pathway	115	0.000194925	GO:0000980	RNA polymerase II distal enhancer sequence-specific DNA binding	60	0.000124497	GO:0098536	deuterosome	21	5.12745e-05
GO:0030490	maturation of SSU-rRNA	115	0.000194925	GO:0004803	transposase activity	60	0.000124497	GO:0001401	mitochondrial sorting and assembly machinery complex	21	5.12745e-05
GO:0009638	phototropism	115	0.000194925	GO:0051721	protein phosphatase 2A binding	60	0.000124497	GO:0043529	GET complex	21	5.12745e-05
GO:0030150	protein import into mitochondrial matrix	115	0.000194925	GO:0009007	site-specific DNA-methyltransferase (adenine-specific) activity	60	0.000124497	GO:0072558	NLRP1 inflammasome complex	21	5.12745e-05
GO:0016310	phosphorylation	114	0.00019323	GO:0004399	histidinol dehydrogenase activity	60	0.000124497	GO:0030691	Noc2p-Noc3p complex	21	5.12745e-05
GO:0051291	protein heterooligomerization	114	0.00019323	GO:0004648	O-phospho-L-serine:2-oxoglutarate aminotransferase activity	60	0.000124497	GO:0005879	axonemal microtubule	21	5.12745e-05
GO:0071333	cellular response to glucose stimulus	114	0.00019323	GO:0005070	SH3/SH2 adaptor activity	60	0.000124497	GO:0005918	septate junction	21	5.12745e-05
GO:0030512	negative regulation of transforming growth factor beta receptor signaling pathway	114	0.00019323	GO:0003935	GTP cyclohydrolase II activity	60	0.000124497	GO:0043296	apical junction complex	21	5.12745e-05
GO:0006919	activation of cysteine-type endopeptidase activity involved in apoptotic process	114	0.00019323	GO:0046934	phosphatidylinositol-45-bisphosphate 3-kinase activity	60	0.000124497	GO:0005952	cAMP-dependent protein kinase complex	21	5.12745e-05
GO:0009627	systemic acquired resistance	114	0.00019323	GO:0031176	endo-14-beta-xylanase activity	60	0.000124497	GO:0031254	cell trailing edge	21	5.12745e-05
GO:0000028	ribosomal small subunit assembly	114	0.00019323	GO:0017127	cholesterol transporter activity	60	0.000124497	GO:0005946	alphaalpha-trehalose-phosphate synthase complex (UDP-forming)	21	5.12745e-05
GO:0006007	glucose catabolic process	114	0.00019323	GO:0015347	sodium-independent organic anion transmembrane transporter activity	60	0.000124497	GO:0000427	plastid-encoded plastid RNA polymerase complex	21	5.12745e-05
GO:0006312	mitotic recombination	113	0.000191535	GO:0008685	2-C-methyl-D-erythritol 24-cyclodiphosphate synthase activity	60	0.000124497	GO:0030896	checkpoint clamp complex	21	5.12745e-05
GO:0007034	vacuolar transport	113	0.000191535	GO:0050681	androgen receptor binding	59	0.000122422	GO:0036266	Cdc48p-Npl4p-Vms1p AAA ATPase complex	21	5.12745e-05
GO:0006612	protein targeting to membrane	113	0.000191535	GO:0071889	14-3-3 protein binding	59	0.000122422	GO:0035841	new growing cell tip	20	4.88329e-05
GO:0000722	telomere maintenance via recombination	113	0.000191535	GO:0008432	JUN kinase binding	59	0.000122422	GO:0097344	Rix1 complex	20	4.88329e-05
GO:0031398	positive regulation of protein ubiquitination	113	0.000191535	GO:0004340	glucokinase activity	59	0.000122422	GO:0033597	mitotic checkpoint complex	20	4.88329e-05
GO:0009653	anatomical structure morphogenesis	113	0.000191535	GO:0004575	sucrose alpha-glucosidase activity	59	0.000122422	GO:0000814	ESCRT II complex	20	4.88329e-05
GO:0050727	regulation of inflammatory response	113	0.000191535	GO:0043236	laminin binding	59	0.000122422	GO:0005619	ascospore wall	20	4.88329e-05
GO:0044206	UMP salvage	113	0.000191535	GO:0008889	glycerophosphodiester phosphodiesterase activity	59	0.000122422	GO:0071438	invadopodium membrane	20	4.88329e-05
GO:0050900	leukocyte migration	113	0.000191535	GO:0003864	3-methyl-2-oxobutanoate hydroxymethyltransferase activity	59	0.000122422	GO:0032299	ribonuclease H2 complex	20	4.88329e-05
GO:0007188	adenylate cyclase-modulating G-protein coupled receptor signaling pathway	113	0.000191535	GO:0004810	tRNA adenylyltransferase activity	59	0.000122422	GO:0034359	mature chylomicron	20	4.88329e-05
GO:0046898	response to cycloheximide	113	0.000191535	GO:0042623	ATPase activity coupled	59	0.000122422	GO:0061617	MICOS complex	20	4.88329e-05
GO:0021766	hippocampus development	113	0.000191535	GO:0022890	inorganic cation transmembrane transporter activity	59	0.000122422	GO:0071203	WASH complex	20	4.88329e-05
GO:0022904	respiratory electron transport chain	113	0.000191535	GO:0051377	mannose-ethanolamine phosphotransferase activity	59	0.000122422	GO:1990696	USH2 complex	20	4.88329e-05
GO:0000271	polysaccharide biosynthetic process	112	0.00018984	GO:0034450	ubiquitin-ubiquitin ligase activity	58	0.000120347	GO:0039679	viral occlusion body	20	4.88329e-05
GO:0010038	response to metal ion	112	0.00018984	GO:0008859	exoribonuclease II activity	58	0.000120347	GO:0070069	cytochrome complex	20	4.88329e-05
GO:0010223	secondary shoot formation	112	0.00018984	GO:0003916	DNA topoisomerase activity	58	0.000120347	GO:0032221	Rpd3S complex	19	4.63912e-05
GO:0045010	actin nucleation	112	0.00018984	GO:0004141	dethiobiotin synthase activity	58	0.000120347	GO:1990421	subtelomeric heterochromatin	19	4.63912e-05
GO:0006556	S-adenosylmethionine biosynthetic process	112	0.00018984	GO:0008865	fructokinase activity	58	0.000120347	GO:0001741	XY body	19	4.63912e-05
GO:0006465	signal peptide processing	112	0.00018984	GO:0004789	thiamine-phosphate diphosphorylase activity	58	0.000120347	GO:0031390	Ctf18 RFC-like complex	19	4.63912e-05
GO:0048765	root hair cell differentiation	112	0.00018984	GO:0016163	nitrogenase activity	58	0.000120347	GO:0070390	transcription export complex 2	19	4.63912e-05
GO:0051707	response to other organism	112	0.00018984	GO:0009044	xylan 14-beta-xylosidase activity	58	0.000120347	GO:0030875	rDNA protrusion	19	4.63912e-05
GO:0015672	monovalent inorganic cation transport	112	0.00018984	GO:0015114	phosphate ion transmembrane transporter activity	58	0.000120347	GO:0043020	NADPH oxidase complex	19	4.63912e-05
GO:0050729	positive regulation of inflammatory response	111	0.000188145	GO:0004801	sedoheptulose-7-phosphate:D-glyceraldehyde-3-phosphate glyceronetransferase activity	58	0.000120347	GO:0008290	F-actin capping protein complex	19	4.63912e-05
GO:0007612	learning	111	0.000188145	GO:0010427	abscisic acid binding	58	0.000120347	GO:0034081	polyketide synthase complex	19	4.63912e-05
GO:0048146	positive regulation of fibroblast proliferation	111	0.000188145	GO:0043560	insulin receptor substrate binding	58	0.000120347	GO:0005642	annulate lamellae	19	4.63912e-05
GO:0031087	deadenylation-independent decapping of nuclear-transcribed mRNA	111	0.000188145	GO:0047151	methylenetetrahydrofolate-tRNA-(uracil-5-)-methyltransferase (FADH2-oxidizing) activity	58	0.000120347	GO:1990111	spermatoproteasome complex	19	4.63912e-05
GO:0019752	carboxylic acid metabolic process	111	0.000188145	GO:0052853	long-chain-(S)-2-hydroxy-long-chain-acid oxidase activity	58	0.000120347	GO:0034709	methylosome	19	4.63912e-05
GO:0010027	thylakoid membrane organization	111	0.000188145	GO:0052854	medium-chain-(S)-2-hydroxy-acid oxidase activity	58	0.000120347	GO:0035649	Nrd1 complex	19	4.63912e-05
GO:0005982	starch metabolic process	111	0.000188145	GO:0052852	very-long-chain-(S)-2-hydroxy-acid oxidase activity	58	0.000120347	GO:0072687	meiotic spindle	19	4.63912e-05
GO:0046785	microtubule polymerization	110	0.00018645	GO:0000034	adenine deaminase activity	57	0.000118272	GO:0043229	intracellular organelle	19	4.63912e-05
GO:0010942	positive regulation of cell death	110	0.00018645	GO:0004571	mannosyl-oligosaccharide 12-alpha-mannosidase activity	57	0.000118272	GO:0071341	medial cortical node	19	4.63912e-05
GO:0045184	establishment of protein localization	110	0.00018645	GO:0070530	K63-linked polyubiquitin modification-dependent protein binding	57	0.000118272	GO:0005964	phosphorylase kinase complex	19	4.63912e-05
GO:0042335	cuticle development	110	0.00018645	GO:0004516	nicotinate phosphoribosyltransferase activity	57	0.000118272	GO:0034715	pICln-Sm protein complex	19	4.63912e-05
GO:0000103	sulfate assimilation	110	0.00018645	GO:0050265	RNA uridylyltransferase activity	57	0.000118272	GO:0071821	FANCM-MHF complex	19	4.63912e-05
GO:0000447	endonucleolytic cleavage in ITS1 to separate SSU-rRNA from 5.8S rRNA and LSU-rRNA from tricistronic rRNA transcript (SSU-rRNA 5.8S rRNA LSU-rRNA)	110	0.00018645	GO:0017154	semaphorin receptor activity	57	0.000118272	GO:0032279	asymmetric synapse	19	4.63912e-05
GO:0039611	suppression by virus of host translation initiation factor activity	110	0.00018645	GO:0003680	AT DNA binding	57	0.000118272	GO:0005899	insulin receptor complex	19	4.63912e-05
GO:0006446	regulation of translational initiation	109	0.000184755	GO:0004087	carbamoyl-phosphate synthase (ammonia) activity	57	0.000118272	GO:0030877	beta-catenin destruction complex	19	4.63912e-05
GO:0046685	response to arsenic-containing substance	109	0.000184755	GO:0004819	glutamine-tRNA ligase activity	57	0.000118272	GO:0045180	basal cortex	19	4.63912e-05
GO:0051591	response to cAMP	109	0.000184755	GO:0016174	NAD(P)H oxidase activity	57	0.000118272	GO:0015627	type II protein secretion system complex	19	4.63912e-05
GO:0051290	protein heterotetramerization	109	0.000184755	GO:0034040	lipid-transporting ATPase activity	57	0.000118272	GO:0009347	aspartate carbamoyltransferase complex	19	4.63912e-05
GO:0010332	response to gamma radiation	109	0.000184755	GO:0008882	[glutamate-ammonia-ligase] adenylyltransferase activity	57	0.000118272	GO:0009428	bacterial-type flagellum basal body distal rod P ring	19	4.63912e-05
GO:0001570	vasculogenesis	109	0.000184755	GO:0047388	[glutamine synthetase]-adenylyl-L-tyrosine phosphorylase	57	0.000118272	GO:0098807	chloroplast thylakoid membrane protein complex	19	4.63912e-05
GO:0009953	dorsal/ventral pattern formation	109	0.000184755	GO:0004783	sulfite reductase (NADPH) activity	57	0.000118272	GO:0042613	MHC class II protein complex	19	4.63912e-05
GO:0071346	cellular response to interferon-gamma	109	0.000184755	GO:0000906	67-dimethyl-8-ribityllumazine synthase activity	57	0.000118272	GO:0048788	cytoskeleton of presynaptic active zone	19	4.63912e-05
GO:0070534	protein K63-linked ubiquitination	108	0.00018306	GO:0030623	U5 snRNA binding	57	0.000118272	GO:0042584	chromaffin granule membrane	19	4.63912e-05
GO:0043406	positive regulation of MAP kinase activity	108	0.00018306	GO:0004697	protein kinase C activity	56	0.000116197	GO:0036062	presynaptic periactive zone	19	4.63912e-05
GO:0039547	suppression by virus of host TRAF activity	108	0.00018306	GO:0003705	transcription factor activity RNA polymerase II distal enhancer sequence-specific binding	56	0.000116197	GO:0031083	BLOC-1 complex	19	4.63912e-05
GO:0032088	negative regulation of NF-kappaB transcription factor activity	108	0.00018306	GO:0051019	mitogen-activated protein kinase binding	56	0.000116197	GO:0034274	Atg12-Atg5-Atg16 complex	19	4.63912e-05
GO:0000132	establishment of mitotic spindle orientation	107	0.000181365	GO:0004558	alpha-14-glucosidase activity	56	0.000116197	GO:0043073	germ cell nucleus	18	4.39496e-05
GO:0043627	response to estrogen	107	0.000181365	GO:0004588	orotate phosphoribosyltransferase activity	56	0.000116197	GO:0010370	perinucleolar chromocenter	18	4.39496e-05
GO:0043067	regulation of programmed cell death	107	0.000181365	GO:0102229	amylopectin maltohydrolase activity	56	0.000116197	GO:1990879	CST complex	18	4.39496e-05
GO:0042245	RNA repair	107	0.000181365	GO:0005160	transforming growth factor beta receptor binding	56	0.000116197	GO:0042589	zymogen granule membrane	18	4.39496e-05
GO:0010267	production of ta-siRNAs involved in RNA interference	107	0.000181365	GO:0005391	sodium:potassium-exchanging ATPase activity	56	0.000116197	GO:0044156	host cell junction	18	4.39496e-05
GO:0006297	nucleotide-excision repair DNA gap filling	107	0.000181365	GO:0004316	3-oxoacyl-[acyl-carrier-protein] reductase (NADPH) activity	56	0.000116197	GO:0070860	RNA polymerase I core factor complex	18	4.39496e-05
GO:0006857	oligopeptide transport	106	0.00017967	GO:0000107	imidazoleglycerol-phosphate synthase activity	56	0.000116197	GO:0044233	ER-mitochondrion membrane contact site	18	4.39496e-05
GO:0052544	defense response by callose deposition in cell wall	106	0.00017967	GO:0102203	brassicasterol glucosyltransferase activity	56	0.000116197	GO:0005854	nascent polypeptide-associated complex	18	4.39496e-05
GO:0000387	spliceosomal snRNP assembly	106	0.00017967	GO:0102205	cholesterol allpha-glucosyltransferase activity	56	0.000116197	GO:0036057	slit diaphragm	18	4.39496e-05
GO:0034727	piecemeal microautophagy of the nucleus	106	0.00017967	GO:0102202	soladodine glucosyltransferase activity	56	0.000116197	GO:0033270	paranode region of axon	18	4.39496e-05
GO:0006282	regulation of DNA repair	106	0.00017967	GO:0052915	23S rRNA (guanine(2445)-N(2))-methyltransferase activity	56	0.000116197	GO:1902560	GMP reductase complex	18	4.39496e-05
GO:0050728	negative regulation of inflammatory response	106	0.00017967	GO:0050664	oxidoreductase activity acting on NAD(P)H oxygen as acceptor	56	0.000116197	GO:0033185	dolichol-phosphate-mannose synthase complex	18	4.39496e-05
GO:0050688	regulation of defense response to virus	106	0.00017967	GO:0001102	RNA polymerase II activating transcription factor binding	55	0.000114122	GO:1990425	ryanodine receptor complex	18	4.39496e-05
GO:0010193	response to ozone	106	0.00017967	GO:0008194	UDP-glycosyltransferase activity	55	0.000114122	GO:0009353	mitochondrial oxoglutarate dehydrogenase complex	18	4.39496e-05
GO:0070413	trehalose metabolism in response to stress	106	0.00017967	GO:0004301	epoxide hydrolase activity	55	0.000114122	GO:0045254	pyruvate dehydrogenase complex	18	4.39496e-05
GO:1900865	chloroplast RNA modification	106	0.00017967	GO:0008641	ubiquitin-like modifier activating enzyme activity	55	0.000114122	GO:0046696	lipopolysaccharide receptor complex	18	4.39496e-05
GO:0010020	chloroplast fission	106	0.00017967	GO:0051880	G-quadruplex DNA binding	55	0.000114122	GO:0031673	H zone	18	4.39496e-05
GO:0039540	suppression by virus of host RIG-I activity	106	0.00017967	GO:0005548	phospholipid transporter activity	55	0.000114122	GO:0014802	terminal cisterna	18	4.39496e-05
GO:0048359	mucilage metabolic process involved in seed coat development	105	0.000177975	GO:0003825	alphaalpha-trehalose-phosphate synthase (UDP-forming) activity	55	0.000114122	GO:0030135	coated vesicle	18	4.39496e-05
GO:0009266	response to temperature stimulus	105	0.000177975	GO:0004805	trehalose-phosphatase activity	55	0.000114122	GO:0010005	cortical microtubule transverse to long axis	18	4.39496e-05
GO:0006090	pyruvate metabolic process	105	0.000177975	GO:0005199	structural constituent of cell wall	55	0.000114122	GO:0035631	CD40 receptor complex	18	4.39496e-05
GO:0010072	primary shoot apical meristem specification	105	0.000177975	GO:0008186	RNA-dependent ATPase activity	55	0.000114122	GO:0044204	host cell nuclear matrix	18	4.39496e-05
GO:0006564	L-serine biosynthetic process	104	0.00017628	GO:0004749	ribose phosphate diphosphokinase activity	55	0.000114122	GO:0070209	ASTRA complex	18	4.39496e-05
GO:0006986	response to unfolded protein	104	0.00017628	GO:0047555	3',5'-cyclic-GMP phosphodiesterase activity	55	0.000114122	GO:0098687	chromosomal region	18	4.39496e-05
GO:0009934	regulation of meristem structural organization	104	0.00017628	GO:0005219	ryanodine-sensitive calcium-release channel activity	55	0.000114122	GO:0005705	polytene chromosome interband	17	4.1508e-05
GO:0030466	chromatin silencing at silent mating-type cassette	104	0.00017628	GO:0032051	clathrin light chain binding	55	0.000114122	GO:0032584	growth cone membrane	17	4.1508e-05
GO:0006349	regulation of gene expression by genetic imprinting	104	0.00017628	GO:0010521	telomerase inhibitor activity	54	0.000112047	GO:0120095	vacuole-isolation membrane contact site	17	4.1508e-05
GO:0045666	positive regulation of neuron differentiation	104	0.00017628	GO:0046975	histone methyltransferase activity (H3-K36 specific)	54	0.000112047	GO:0042585	germinal vesicle	17	4.1508e-05
GO:0007611	learning or memory	104	0.00017628	GO:0004802	transketolase activity	54	0.000112047	GO:0070187	shelterin complex	17	4.1508e-05
GO:0019087	transformation of host cell by virus	104	0.00017628	GO:0003992	N2-acetyl-L-ornithine:2-oxoglutarate 5-aminotransferase activity	54	0.000112047	GO:0019867	outer membrane	17	4.1508e-05
GO:0030042	actin filament depolymerization	104	0.00017628	GO:0008474	palmitoyl-(protein) hydrolase activity	54	0.000112047	GO:0072534	perineuronal net	17	4.1508e-05
GO:0051216	cartilage development	103	0.000174585	GO:0016906	sterol 3-beta-glucosyltransferase activity	54	0.000112047	GO:0043259	laminin-10 complex	17	4.1508e-05
GO:0009294	DNA mediated transformation	103	0.000174585	GO:0004854	xanthine dehydrogenase activity	54	0.000112047	GO:0061827	sperm head	17	4.1508e-05
GO:0006654	phosphatidic acid biosynthetic process	103	0.000174585	GO:0008107	galactoside 2-alpha-L-fucosyltransferase activity	54	0.000112047	GO:0030115	S-layer	17	4.1508e-05
GO:0043433	negative regulation of DNA-binding transcription factor activity	103	0.000174585	GO:0008915	lipid-A-disaccharide synthase activity	54	0.000112047	GO:0000808	origin recognition complex	17	4.1508e-05
GO:0055008	cardiac muscle tissue morphogenesis	103	0.000174585	GO:0102490	8-oxo-dGTP phosphohydrolase activity	53	0.000109972	GO:0009531	secondary cell wall	17	4.1508e-05
GO:0007098	centrosome cycle	103	0.000174585	GO:0102485	dATP phosphohydrolase activity	53	0.000109972	GO:0036396	RNA N6-methyladenosine methyltransferase complex	17	4.1508e-05
GO:0060326	cell chemotaxis	103	0.000174585	GO:0102486	dCTP phosphohydrolase activity	53	0.000109972	GO:0071957	old mitotic spindle pole body	17	4.1508e-05
GO:0010183	pollen tube guidance	103	0.000174585	GO:0102491	dGTP phosphohydrolase activity	53	0.000109972	GO:0045495	pole plasm	17	4.1508e-05
GO:0035998	78-dihydroneopterin 3	103	0.000174585	GO:0102488	dTTP phosphohydrolase activity	53	0.000109972	GO:0033162	melanosome membrane	17	4.1508e-05
GO:0070536	protein K63-linked deubiquitination	103	0.000174585	GO:0102487	dUTP phosphohydrolase activity	53	0.000109972	GO:0033596	TSC1-TSC2 complex	17	4.1508e-05
GO:0097264	self proteolysis	103	0.000174585	GO:0102489	GTP phosphohydrolase activity	53	0.000109972	GO:0016281	eukaryotic translation initiation factor 4F complex	17	4.1508e-05
GO:0006614	SRP-dependent cotranslational protein targeting to membrane	103	0.000174585	GO:0043138	3'-5' DNA helicase activity	53	0.000109972	GO:0034245	mitochondrial DNA-directed RNA polymerase complex	17	4.1508e-05
GO:0045333	cellular respiration	103	0.000174585	GO:0015459	potassium channel regulator activity	53	0.000109972	GO:0071683	sensory dendrite	17	4.1508e-05
GO:0075526	cap snatching	102	0.00017289	GO:0003952	NAD+ synthase (glutamine-hydrolyzing) activity	53	0.000109972	GO:0070762	nuclear pore transmembrane ring	17	4.1508e-05
GO:0006694	steroid biosynthetic process	102	0.00017289	GO:0043024	ribosomal small subunit binding	53	0.000109972	GO:0020015	glycosome	17	4.1508e-05
GO:0006518	peptide metabolic process	102	0.00017289	GO:0009927	histidine phosphotransfer kinase activity	53	0.000109972	GO:0005726	perichromatin fibrils	17	4.1508e-05
GO:0034497	protein localization to phagophore assembly site	102	0.00017289	GO:0102131	3-oxo-glutaryl-[acp] methyl ester reductase activity	53	0.000109972	GO:0035770	ribonucleoprotein granule	17	4.1508e-05
GO:0016233	telomere capping	102	0.00017289	GO:0102132	3-oxo-pimeloyl-[acp] methyl ester reductase activity	53	0.000109972	GO:1990124	messenger ribonucleoprotein complex	17	4.1508e-05
GO:0007095	mitotic G2 DNA damage checkpoint	102	0.00017289	GO:0043874	acireductone synthase activity	53	0.000109972	GO:0001405	presequence translocase-associated import motor	17	4.1508e-05
GO:0032784	regulation of DNA-templated transcription elongation	102	0.00017289	GO:0003997	acyl-CoA oxidase activity	53	0.000109972	GO:0005760	gamma DNA polymerase complex	17	4.1508e-05
GO:0009851	auxin biosynthetic process	102	0.00017289	GO:0046524	sucrose-phosphate synthase activity	53	0.000109972	GO:0031465	Cul4B-RING E3 ubiquitin ligase complex	17	4.1508e-05
GO:0006206	pyrimidine nucleobase metabolic process	102	0.00017289	GO:0015415	ATPase-coupled phosphate ion transmembrane transporter activity	53	0.000109972	GO:0031045	dense core granule	17	4.1508e-05
GO:0090351	seedling development	102	0.00017289	GO:0005328	neurotransmitter:sodium symporter activity	53	0.000109972	GO:0031533	mRNA cap methyltransferase complex	17	4.1508e-05
GO:0007389	pattern specification process	102	0.00017289	GO:0015271	outward rectifier potassium channel activity	52	0.000107897	GO:0045009	chitosome	17	4.1508e-05
GO:0048661	positive regulation of smooth muscle cell proliferation	102	0.00017289	GO:0032453	histone demethylase activity (H3-K4 specific)	52	0.000107897	GO:0005945	6-phosphofructokinase complex	17	4.1508e-05
GO:0051491	positive regulation of filopodium assembly	102	0.00017289	GO:0001530	lipopolysaccharide binding	52	0.000107897	GO:0033281	TAT protein transport complex	17	4.1508e-05
GO:0007200	phospholipase C-activating G-protein coupled receptor signaling pathway	102	0.00017289	GO:0045182	translation regulator activity	52	0.000107897	GO:0009527	plastid outer membrane	17	4.1508e-05
GO:0090333	regulation of stomatal closure	102	0.00017289	GO:0016620	oxidoreductase activity acting on the aldehyde or oxo group of donors NAD or NADP as acceptor	52	0.000107897	GO:0030118	clathrin coat	17	4.1508e-05
GO:0048034	heme O biosynthetic process	102	0.00017289	GO:0004161	dimethylallyltranstransferase activity	52	0.000107897	GO:0044754	autolysosome	17	4.1508e-05
GO:0045747	positive regulation of Notch signaling pathway	101	0.000171195	GO:0004473	malate dehydrogenase (decarboxylating) (NADP+) activity	52	0.000107897	GO:1990819	actin fusion focus	17	4.1508e-05
GO:0061024	membrane organization	101	0.000171195	GO:0004140	dephospho-CoA kinase activity	52	0.000107897	GO:0035361	Cul8-RING ubiquitin ligase complex	17	4.1508e-05
GO:0033314	mitotic DNA replication checkpoint	101	0.000171195	GO:0005154	epidermal growth factor receptor binding	52	0.000107897	GO:0039623	T=25 icosahedral viral capsid	17	4.1508e-05
GO:0002040	sprouting angiogenesis	101	0.000171195	GO:0004528	phosphodiesterase I activity	52	0.000107897	GO:0071818	BAT3 complex	17	4.1508e-05
GO:0006662	glycerol ether metabolic process	101	0.000171195	GO:0001968	fibronectin binding	52	0.000107897	GO:0120135	distal portion of axoneme	17	4.1508e-05
GO:0050852	T cell receptor signaling pathway	101	0.000171195	GO:0008710	8-amino-7-oxononanoate synthase activity	52	0.000107897	GO:0000112	nucleotide-excision repair factor 3 complex	16	3.90663e-05
GO:0007162	negative regulation of cell adhesion	101	0.000171195	GO:0034618	arginine binding	52	0.000107897	GO:0000153	cytoplasmic ubiquitin ligase complex	16	3.90663e-05
GO:0071300	cellular response to retinoic acid	101	0.000171195	GO:0016891	endoribonuclease activity producing 5	52	0.000107897	GO:0000235	astral microtubule	16	3.90663e-05
GO:0050826	response to freezing	101	0.000171195	GO:0045548	phenylalanine ammonia-lyase activity	52	0.000107897	GO:0034693	U11/U12 snRNP	16	3.90663e-05
GO:0039522	suppression by virus of host mRNA export from nucleus	101	0.000171195	GO:0050418	hydroxylamine reductase activity	52	0.000107897	GO:0071563	Myo2p-Vac17p-Vac8p transport complex	16	3.90663e-05
GO:0009932	cell tip growth	100	0.0001695	GO:0010328	auxin influx transmembrane transporter activity	52	0.000107897	GO:0000942	condensed nuclear chromosome outer kinetochore	16	3.90663e-05
GO:0033344	cholesterol efflux	100	0.0001695	GO:0001103	RNA polymerase II repressing transcription factor binding	51	0.000105822	GO:0034990	nuclear mitotic cohesin complex	16	3.90663e-05
GO:0023052	signaling	100	0.0001695	GO:0008146	sulfotransferase activity	51	0.000105822	GO:0070939	Dsl1/NZR complex	16	3.90663e-05
GO:0030041	actin filament polymerization	100	0.0001695	GO:0010997	anaphase-promoting complex binding	51	0.000105822	GO:0031091	platelet alpha granule	16	3.90663e-05
GO:0044179	hemolysis in other organism	100	0.0001695	GO:0043014	alpha-tubulin binding	51	0.000105822	GO:0009338	exodeoxyribonuclease V complex	16	3.90663e-05
GO:0045732	positive regulation of protein catabolic process	100	0.0001695	GO:0001882	nucleoside binding	51	0.000105822	GO:0000500	RNA polymerase I upstream activating factor complex	16	3.90663e-05
GO:0019933	cAMP-mediated signaling	100	0.0001695	GO:0004000	adenosine deaminase activity	51	0.000105822	GO:0005971	ribonucleoside-diphosphate reductase complex	16	3.90663e-05
GO:0031119	tRNA pseudouridine synthesis	100	0.0001695	GO:0004115	3',5'-cyclic-AMP phosphodiesterase activity	51	0.000105822	GO:0042565	RNA nuclear export complex	16	3.90663e-05
GO:1902183	regulation of shoot apical meristem development	100	0.0001695	GO:0004337	geranyltranstransferase activity	51	0.000105822	GO:0008091	spectrin	16	3.90663e-05
GO:0030632	D-alanine biosynthetic process	100	0.0001695	GO:0004616	phosphogluconate dehydrogenase (decarboxylating) activity	51	0.000105822	GO:0005916	fascia adherens	16	3.90663e-05
GO:0045943	positive regulation of transcription by RNA polymerase I	99	0.000167805	GO:0004635	phosphoribosyl-AMP cyclohydrolase activity	51	0.000105822	GO:0005746	mitochondrial respiratory chain	16	3.90663e-05
GO:0006272	leading strand elongation	99	0.000167805	GO:0102797	geranial:oxygen oxidoreductase activity	51	0.000105822	GO:0072557	IPAF inflammasome complex	16	3.90663e-05
GO:0006972	hyperosmotic response	99	0.000167805	GO:0102798	heptaldehyde:oxygen oxidoreductase activity	51	0.000105822	GO:0042719	mitochondrial intermembrane space protein transporter complex	16	3.90663e-05
GO:0009688	abscisic acid biosynthetic process	99	0.000167805	GO:0005164	tumor necrosis factor receptor binding	51	0.000105822	GO:1990909	Wnt signalosome	16	3.90663e-05
GO:0009966	regulation of signal transduction	99	0.000167805	GO:0005047	signal recognition particle binding	51	0.000105822	GO:0070449	elongin complex	16	3.90663e-05
GO:0048870	cell motility	99	0.000167805	GO:0015026	coreceptor activity	51	0.000105822	GO:0098025	virus tail baseplate	16	3.90663e-05
GO:0007528	neuromuscular junction development	99	0.000167805	GO:0001129	RNA polymerase II transcription factor activity TBP-class protein binding involved in preinitiation complex assembly	51	0.000105822	GO:0031084	BLOC-2 complex	16	3.90663e-05
GO:0048831	regulation of shoot system development	99	0.000167805	GO:0048027	mRNA 5'-UTR binding	51	0.000105822	GO:0031467	Cul7-RING ubiquitin ligase complex	16	3.90663e-05
GO:0050684	regulation of mRNA processing	99	0.000167805	GO:0070139	SUMO-specific endopeptidase activity	51	0.000105822	GO:0000109	nucleotide-excision repair complex	15	3.66247e-05
GO:0006695	cholesterol biosynthetic process	99	0.000167805	GO:1990883	rRNA cytidine N-acetyltransferase activity	51	0.000105822	GO:0036020	endolysosome membrane	15	3.66247e-05
GO:0009755	hormone-mediated signaling pathway	98	0.00016611	GO:0005220	inositol 145-trisphosphate-sensitive calcium-release channel activity	51	0.000105822	GO:0000346	transcription export complex	15	3.66247e-05
GO:0045824	negative regulation of innate immune response	98	0.00016611	GO:0004605	phosphatidate cytidylyltransferase activity	51	0.000105822	GO:0070522	ERCC4-ERCC1 complex	15	3.66247e-05
GO:0034644	cellular response to UV	98	0.00016611	GO:0015379	potassium:chloride symporter activity	51	0.000105822	GO:0071819	DUBm complex	15	3.66247e-05
GO:0050679	positive regulation of epithelial cell proliferation	98	0.00016611	GO:0005347	ATP transmembrane transporter activity	51	0.000105822	GO:1904724	tertiary granule lumen	15	3.66247e-05
GO:0031532	actin cytoskeleton reorganization	98	0.00016611	GO:0010485	H4 histone acetyltransferase activity	50	0.000103747	GO:0043220	Schmidt-Lanterman incisure	15	3.66247e-05
GO:0042102	positive regulation of T cell proliferation	98	0.00016611	GO:0005078	MAP-kinase scaffold activity	50	0.000103747	GO:0031499	TRAMP complex	15	3.66247e-05
GO:0001680	tRNA 3'-terminal CCA addition	98	0.00016611	GO:0005313	L-glutamate transmembrane transporter activity	50	0.000103747	GO:0090734	site of DNA damage	15	3.66247e-05
GO:0072593	reactive oxygen species metabolic process	98	0.00016611	GO:0097027	ubiquitin-protein transferase activator activity	50	0.000103747	GO:0032797	SMN complex	15	3.66247e-05
GO:0046330	positive regulation of JNK cascade	98	0.00016611	GO:0005521	lamin binding	50	0.000103747	GO:0097504	Gemini of coiled bodies	15	3.66247e-05
GO:0010017	red or far-red light signaling pathway	98	0.00016611	GO:0008311	double-stranded DNA 3	50	0.000103747	GO:0071564	npBAF complex	15	3.66247e-05
GO:0036159	inner dynein arm assembly	98	0.00016611	GO:0004072	aspartate kinase activity	50	0.000103747	GO:0000125	PCAF complex	15	3.66247e-05
GO:0043248	proteasome assembly	97	0.000164415	GO:0004491	methylmalonate-semialdehyde dehydrogenase (acylating) activity	50	0.000103747	GO:0005827	polar microtubule	15	3.66247e-05
GO:0006997	nucleus organization	97	0.000164415	GO:0004326	tetrahydrofolylpolyglutamate synthase activity	50	0.000103747	GO:1990635	proximal dendrite	15	3.66247e-05
GO:0071347	cellular response to interleukin-1	97	0.000164415	GO:0016985	mannan endo-14-beta-mannosidase activity	50	0.000103747	GO:0044224	juxtaparanode region of axon	15	3.66247e-05
GO:0019632	shikimate metabolic process	97	0.000164415	GO:0008984	protein-glutamate methylesterase activity	50	0.000103747	GO:0032589	neuron projection membrane	15	3.66247e-05
GO:0043419	urea catabolic process	97	0.000164415	GO:0017150	tRNA dihydrouridine synthase activity	50	0.000103747	GO:0034426	etioplast membrane	15	3.66247e-05
GO:0006809	nitric oxide biosynthetic process	97	0.000164415	GO:0016872	intramolecular lyase activity	50	0.000103747	GO:0030256	type I protein secretion system complex	15	3.66247e-05
GO:0014065	phosphatidylinositol 3-kinase signaling	97	0.000164415	GO:0050480	imidazolonepropionase activity	50	0.000103747	GO:0020011	apicoplast	15	3.66247e-05
GO:0071217	cellular response to external biotic stimulus	97	0.000164415	GO:0008987	quinolinate synthetase A activity	50	0.000103747	GO:0098975	postsynapse of neuromuscular junction	15	3.66247e-05
GO:0042255	ribosome assembly	97	0.000164415	GO:0008976	polyphosphate kinase activity	50	0.000103747	GO:0031164	contractile vacuolar membrane	15	3.66247e-05
GO:0006895	Golgi to endosome transport	97	0.000164415	GO:0035615	clathrin adaptor activity	50	0.000103747	GO:0097582	dolichyl-phosphate-mannose-protein mannosyltransferase Pmt1p-Pmt2p dimer complex	15	3.66247e-05
GO:0006517	protein deglycosylation	96	0.00016272	GO:0050404	zeatin O-beta-D-xylosyltransferase activity	50	0.000103747	GO:0035840	old growing cell tip	14	3.4183e-05
GO:0009566	fertilization	96	0.00016272	GO:0070491	repressing transcription factor binding	49	0.000101672	GO:0033573	high-affinity iron permease complex	14	3.4183e-05
GO:0031573	intra-S DNA damage checkpoint	96	0.00016272	GO:0097602	cullin family protein binding	49	0.000101672	GO:0070603	SWI/SNF superfamily-type complex	14	3.4183e-05
GO:0045910	negative regulation of DNA recombination	96	0.00016272	GO:0004322	ferroxidase activity	49	0.000101672	GO:0045120	pronucleus	14	3.4183e-05
GO:0055003	cardiac myofibril assembly	96	0.00016272	GO:0003689	DNA clamp loader activity	49	0.000101672	GO:0035061	interchromatin granule	14	3.4183e-05
GO:0044267	cellular protein metabolic process	96	0.00016272	GO:0031210	phosphatidylcholine binding	49	0.000101672	GO:0034456	UTP-C complex	14	3.4183e-05
GO:0035176	social behavior	96	0.00016272	GO:0004020	adenylylsulfate kinase activity	49	0.000101672	GO:0034457	Mpp10 complex	14	3.4183e-05
GO:0010214	seed coat development	96	0.00016272	GO:0009882	blue light photoreceptor activity	49	0.000101672	GO:0030681	multimeric ribonuclease P complex	14	3.4183e-05
GO:0010380	regulation of chlorophyll biosynthetic process	96	0.00016272	GO:0015232	heme transporter activity	49	0.000101672	GO:0005668	RNA polymerase transcription factor SL1 complex	14	3.4183e-05
GO:0010272	response to silver ion	96	0.00016272	GO:0005471	ATP:ADP antiporter activity	49	0.000101672	GO:0071547	piP-body	14	3.4183e-05
GO:2000114	regulation of establishment of cell polarity	96	0.00016272	GO:0019158	mannokinase activity	49	0.000101672	GO:0060091	kinocilium	14	3.4183e-05
GO:0015701	bicarbonate transport	96	0.00016272	GO:0005158	insulin receptor binding	49	0.000101672	GO:0005915	zonula adherens	14	3.4183e-05
GO:0009933	meristem structural organization	95	0.000161025	GO:0047334	diphosphate-fructose-6-phosphate 1-phosphotransferase activity	49	0.000101672	GO:0044354	macropinosome	14	3.4183e-05
GO:0033169	histone H3-K9 demethylation	95	0.000161025	GO:0001784	phosphotyrosine residue binding	49	0.000101672	GO:0044294	dendritic growth cone	14	3.4183e-05
GO:0035196	production of miRNAs involved in gene silencing by miRNA	95	0.000161025	GO:0030676	Rac guanyl-nucleotide exchange factor activity	49	0.000101672	GO:0033010	paranodal junction	14	3.4183e-05
GO:0045739	positive regulation of DNA repair	95	0.000161025	GO:0008188	neuropeptide receptor activity	49	0.000101672	GO:0140007	KICSTOR complex	14	3.4183e-05
GO:0009561	megagametogenesis	95	0.000161025	GO:0005384	manganese ion transmembrane transporter activity	49	0.000101672	GO:0032437	cuticular plate	14	3.4183e-05
GO:0071712	ER-associated misfolded protein catabolic process	95	0.000161025	GO:0000406	double-strand/single-strand DNA junction binding	49	0.000101672	GO:0031357	integral component of chloroplast inner membrane	14	3.4183e-05
GO:0007476	imaginal disc-derived wing morphogenesis	95	0.000161025	GO:0008308	voltage-gated anion channel activity	49	0.000101672	GO:0070937	CRD-mediated mRNA stability complex	14	3.4183e-05
GO:0009401	phosphoenolpyruvate-dependent sugar phosphotransferase system	95	0.000161025	GO:0097718	disordered domain specific binding	48	9.95975e-05	GO:0042720	mitochondrial inner membrane peptidase complex	14	3.4183e-05
GO:0007422	peripheral nervous system development	95	0.000161025	GO:0035035	histone acetyltransferase binding	48	9.95975e-05	GO:0106003	amyloid-beta complex	14	3.4183e-05
GO:0009960	endosperm development	95	0.000161025	GO:0003962	cystathionine gamma-synthase activity	48	9.95975e-05	GO:0034366	spherical high-density lipoprotein particle	14	3.4183e-05
GO:0009827	plant-type cell wall modification	95	0.000161025	GO:0004146	dihydrofolate reductase activity	48	9.95975e-05	GO:0098839	postsynaptic density membrane	14	3.4183e-05
GO:0006020	inositol metabolic process	95	0.000161025	GO:0004629	phospholipase C activity	48	9.95975e-05	GO:0030119	AP-type membrane coat adaptor complex	14	3.4183e-05
GO:0043570	maintenance of DNA repeat elements	95	0.000161025	GO:0016866	intramolecular transferase activity	48	9.95975e-05	GO:0042643	actomyosin actin portion	14	3.4183e-05
GO:0009272	fungal-type cell wall biogenesis	94	0.00015933	GO:0019531	oxalate transmembrane transporter activity	48	9.95975e-05	GO:0017133	mitochondrial electron transfer flavoprotein complex	14	3.4183e-05
GO:0042023	DNA endoreduplication	94	0.00015933	GO:0016165	linoleate 13S-lipoxygenase activity	48	9.95975e-05	GO:0033645	host cell endomembrane system	14	3.4183e-05
GO:0030838	positive regulation of actin filament polymerization	94	0.00015933	GO:0016903	oxidoreductase activity acting on the aldehyde or oxo group of donors	48	9.95975e-05	GO:1990718	axonemal central pair projection	14	3.4183e-05
GO:0030514	negative regulation of BMP signaling pathway	94	0.00015933	GO:0008833	deoxyribonuclease IV (phage-T4-induced) activity	48	9.95975e-05	GO:0031520	plasma membrane of cell tip	13	3.17414e-05
GO:0001932	regulation of protein phosphorylation	94	0.00015933	GO:0043295	glutathione binding	47	9.75225e-05	GO:0031933	telomeric heterochromatin	13	3.17414e-05
GO:0055046	microgametogenesis	94	0.00015933	GO:0008852	exodeoxyribonuclease I activity	47	9.75225e-05	GO:1990498	mitotic spindle microtubule	13	3.17414e-05
GO:0040017	positive regulation of locomotion	94	0.00015933	GO:0004737	pyruvate decarboxylase activity	47	9.75225e-05	GO:0042175	nuclear outer membrane-endoplasmic reticulum membrane network	13	3.17414e-05
GO:0001678	cellular glucose homeostasis	94	0.00015933	GO:0004708	MAP kinase kinase activity	47	9.75225e-05	GO:0033503	HULC complex	13	3.17414e-05
GO:2000280	regulation of root development	94	0.00015933	GO:0004415	hyalurononglucosaminidase activity	47	9.75225e-05	GO:0000789	cytoplasmic chromatin	13	3.17414e-05
GO:0009584	detection of visible light	94	0.00015933	GO:0003955	NAD(P)H dehydrogenase (quinone) activity	47	9.75225e-05	GO:0009330	DNA topoisomerase complex (ATP-hydrolyzing)	13	3.17414e-05
GO:0010089	xylem development	94	0.00015933	GO:0005432	calcium:sodium antiporter activity	47	9.75225e-05	GO:0031021	interphase microtubule organizing center	13	3.17414e-05
GO:0050992	dimethylallyl diphosphate biosynthetic process	94	0.00015933	GO:0004637	phosphoribosylamine-glycine ligase activity	47	9.75225e-05	GO:0042101	T cell receptor complex	13	3.17414e-05
GO:0006627	protein processing involved in protein targeting to mitochondrion	94	0.00015933	GO:0022841	potassium ion leak channel activity	47	9.75225e-05	GO:0042581	specific granule	13	3.17414e-05
GO:0045860	positive regulation of protein kinase activity	93	0.000157635	GO:0005041	low-density lipoprotein particle receptor activity	47	9.75225e-05	GO:0044174	host cell endosome	13	3.17414e-05
GO:0006301	postreplication repair	93	0.000157635	GO:0008705	methionine synthase activity	47	9.75225e-05	GO:0005577	fibrinogen complex	13	3.17414e-05
GO:0000056	ribosomal small subunit export from nucleus	93	0.000157635	GO:0019955	cytokine binding	47	9.75225e-05	GO:0009325	nitrate reductase complex	13	3.17414e-05
GO:0000060	protein import into nucleus translocation	93	0.000157635	GO:0000386	second spliceosomal transesterification activity	47	9.75225e-05	GO:0031897	Tic complex	13	3.17414e-05
GO:0010737	protein kinase A signaling	93	0.000157635	GO:0004719	protein-L-isoaspartate (D-aspartate) O-methyltransferase activity	47	9.75225e-05	GO:0005672	transcription factor TFIIA complex	13	3.17414e-05
GO:0030241	skeletal muscle myosin thick filament assembly	93	0.000157635	GO:0008765	UDP-N-acetylmuramoylalanyl-D-glutamate-26-diaminopimelate ligase activity	47	9.75225e-05	GO:0005731	nucleolus organizer region	13	3.17414e-05
GO:0006259	DNA metabolic process	93	0.000157635	GO:0017057	6-phosphogluconolactonase activity	47	9.75225e-05	GO:0008385	IkappaB kinase complex	13	3.17414e-05
GO:0010977	negative regulation of neuron projection development	93	0.000157635	GO:0035005	1-phosphatidylinositol-4-phosphate 3-kinase activity	47	9.75225e-05	GO:0031315	extrinsic component of mitochondrial outer membrane	13	3.17414e-05
GO:2000022	regulation of jasmonic acid mediated signaling pathway	93	0.000157635	GO:0008453	alanine-glyoxylate transaminase activity	47	9.75225e-05	GO:0017102	methionyl glutamyl tRNA synthetase complex	13	3.17414e-05
GO:0006421	asparaginyl-tRNA aminoacylation	93	0.000157635	GO:0015108	chloride transmembrane transporter activity	47	9.75225e-05	GO:0044304	main axon	13	3.17414e-05
GO:0039702	viral budding via host ESCRT complex	93	0.000157635	GO:0000339	RNA cap binding	46	9.54476e-05	GO:0071565	nBAF complex	13	3.17414e-05
GO:0021549	cerebellum development	92	0.00015594	GO:0008177	succinate dehydrogenase (ubiquinone) activity	46	9.54476e-05	GO:0033018	sarcoplasmic reticulum lumen	13	3.17414e-05
GO:0000381	regulation of alternative mRNA splicing via spliceosome	92	0.00015594	GO:0035241	protein-arginine omega-N monomethyltransferase activity	46	9.54476e-05	GO:0031095	platelet dense tubular network membrane	13	3.17414e-05
GO:0006013	mannose metabolic process	92	0.00015594	GO:0015280	ligand-gated sodium channel activity	46	9.54476e-05	GO:0031092	platelet alpha granule membrane	13	3.17414e-05
GO:0070072	vacuolar proton-transporting V-type ATPase complex assembly	92	0.00015594	GO:0003854	3-beta-hydroxy-delta5-steroid dehydrogenase activity	46	9.54476e-05	GO:1990712	HFE-transferrin receptor complex	13	3.17414e-05
GO:0006805	xenobiotic metabolic process	92	0.00015594	GO:0004310	farnesyl-diphosphate farnesyltransferase activity	46	9.54476e-05	GO:0071797	LUBAC complex	13	3.17414e-05
GO:0035066	positive regulation of histone acetylation	92	0.00015594	GO:0070180	large ribosomal subunit rRNA binding	46	9.54476e-05	GO:0043292	contractile fiber	13	3.17414e-05
GO:0045022	early endosome to late endosome transport	92	0.00015594	GO:0003747	translation release factor activity	46	9.54476e-05	GO:0030990	intraciliary transport particle	13	3.17414e-05
GO:0022008	neurogenesis	92	0.00015594	GO:0004057	arginyltransferase activity	46	9.54476e-05	GO:0099738	cell cortex region	13	3.17414e-05
GO:0048565	digestive tract development	92	0.00015594	GO:0008124	4-alpha-hydroxytetrahydrobiopterin dehydratase activity	46	9.54476e-05	GO:0120103	centriolar subdistal appendage	13	3.17414e-05
GO:0097009	energy homeostasis	92	0.00015594	GO:0035255	ionotropic glutamate receptor binding	46	9.54476e-05	GO:0005953	CAAX-protein geranylgeranyltransferase complex	13	3.17414e-05
GO:0048574	long-day photoperiodism flowering	92	0.00015594	GO:0008425	2-polyprenyl-6-methoxy-14-benzoquinone methyltransferase activity	46	9.54476e-05	GO:0009424	bacterial-type flagellum hook	13	3.17414e-05
GO:0018339	peptidyl-L-beta-methylthioaspartic acid biosynthetic process from peptidyl-aspartic acid	92	0.00015594	GO:0008689	3-demethylubiquinone-9 3-O-methyltransferase activity	46	9.54476e-05	GO:0043036	starch grain	13	3.17414e-05
GO:0006790	sulfur compound metabolic process	91	0.000154245	GO:0008939	nicotinate-nucleotide-dimethylbenzimidazole phosphoribosyltransferase activity	46	9.54476e-05	GO:0010007	magnesium chelatase complex	13	3.17414e-05
GO:0046034	ATP metabolic process	91	0.000154245	GO:0050403	trans-zeatin O-beta-D-glucosyltransferase activity	46	9.54476e-05	GO:0014731	spectrin-associated cytoskeleton	13	3.17414e-05
GO:0061025	membrane fusion	91	0.000154245	GO:0004536	deoxyribonuclease activity	45	9.33726e-05	GO:0097449	astrocyte projection	13	3.17414e-05
GO:0016539	intein-mediated protein splicing	91	0.000154245	GO:0018812	3-hydroxyacyl-CoA dehydratase activity	45	9.33726e-05	GO:0030663	COPI-coated vesicle membrane	13	3.17414e-05
GO:0016584	nucleosome positioning	91	0.000154245	GO:0046974	histone methyltransferase activity (H3-K9 specific)	45	9.33726e-05	GO:0036125	fatty acid beta-oxidation multienzyme complex	13	3.17414e-05
GO:0006268	DNA unwinding involved in DNA replication	91	0.000154245	GO:0046966	thyroid hormone receptor binding	45	9.33726e-05	GO:0097362	MCM8-MCM9 complex	13	3.17414e-05
GO:0008356	asymmetric cell division	91	0.000154245	GO:0005522	profilin binding	45	9.33726e-05	GO:0044665	MLL1/2 complex	12	2.92997e-05
GO:0033674	positive regulation of kinase activity	91	0.000154245	GO:0003785	actin monomer binding	45	9.33726e-05	GO:0061957	NVT complex	12	2.92997e-05
GO:0060213	positive regulation of nuclear-transcribed mRNA poly(A) tail shortening	91	0.000154245	GO:0003978	UDP-glucose 4-epimerase activity	45	9.33726e-05	GO:1902377	nuclear rDNA heterochromatin	12	2.92997e-05
GO:0007635	chemosensory behavior	91	0.000154245	GO:0004066	asparagine synthase (glutamine-hydrolyzing) activity	45	9.33726e-05	GO:0046536	dosage compensation complex	12	2.92997e-05
GO:0006536	glutamate metabolic process	91	0.000154245	GO:0051996	squalene synthase activity	45	9.33726e-05	GO:0000805	X chromosome	12	2.92997e-05
GO:0032868	response to insulin	91	0.000154245	GO:0004476	mannose-6-phosphate isomerase activity	45	9.33726e-05	GO:0000801	central element	12	2.92997e-05
GO:0009725	response to hormone	91	0.000154245	GO:0031435	mitogen-activated protein kinase kinase kinase binding	45	9.33726e-05	GO:0000811	GINS complex	12	2.92997e-05
GO:0006896	Golgi to vacuole transport	91	0.000154245	GO:0050431	transforming growth factor beta binding	45	9.33726e-05	GO:0000837	Doa10p ubiquitin ligase complex	12	2.92997e-05
GO:0051480	regulation of cytosolic calcium ion concentration	91	0.000154245	GO:0004445	inositol-polyphosphate 5-phosphatase activity	45	9.33726e-05	GO:0061497	inner plaque of mitotic spindle pole body	12	2.92997e-05
GO:0046580	negative regulation of Ras protein signal transduction	90	0.00015255	GO:0004812	aminoacyl-tRNA ligase activity	45	9.33726e-05	GO:0097224	sperm connecting piece	12	2.92997e-05
GO:0042732	D-xylose metabolic process	90	0.00015255	GO:0052589	malate dehydrogenase (menaquinone) activity	45	9.33726e-05	GO:0031232	extrinsic component of external side of plasma membrane	12	2.92997e-05
GO:0098719	sodium ion import across plasma membrane	90	0.00015255	GO:0008924	malate dehydrogenase (quinone) activity	45	9.33726e-05	GO:0005583	fibrillar collagen trimer	12	2.92997e-05
GO:0005977	glycogen metabolic process	90	0.00015255	GO:0008901	ferredoxin hydrogenase activity	45	9.33726e-05	GO:0005606	laminin-1 complex	12	2.92997e-05
GO:0032958	inositol phosphate biosynthetic process	90	0.00015255	GO:0031071	cysteine desulfurase activity	45	9.33726e-05	GO:0044161	host cell cytoplasmic vesicle	12	2.92997e-05
GO:0000919	cell plate assembly	90	0.00015255	GO:0000033	alpha-13-mannosyltransferase activity	45	9.33726e-05	GO:0030677	ribonuclease P complex	12	2.92997e-05
GO:0006913	nucleocytoplasmic transport	90	0.00015255	GO:0005242	inward rectifier potassium channel activity	45	9.33726e-05	GO:0005727	extrachromosomal circular DNA	12	2.92997e-05
GO:0045665	negative regulation of neuron differentiation	90	0.00015255	GO:0017134	fibroblast growth factor binding	44	9.12977e-05	GO:0071942	XPC complex	12	2.92997e-05
GO:0014823	response to activity	90	0.00015255	GO:0015431	glutathione S-conjugate-exporting ATPase activity	44	9.12977e-05	GO:0016460	myosin II complex	12	2.92997e-05
GO:0070509	calcium ion import	90	0.00015255	GO:0005375	copper ion transmembrane transporter activity	44	9.12977e-05	GO:0097632	extrinsic component of phagophore assembly site membrane	12	2.92997e-05
GO:0006953	acute-phase response	90	0.00015255	GO:0004809	tRNA (guanine-N2-)-methyltransferase activity	44	9.12977e-05	GO:0098556	cytoplasmic side of rough endoplasmic reticulum membrane	12	2.92997e-05
GO:0050482	arachidonic acid secretion	90	0.00015255	GO:0005542	folic acid binding	44	9.12977e-05	GO:0017087	mitochondrial processing peptidase complex	12	2.92997e-05
GO:0007266	Rho protein signal transduction	90	0.00015255	GO:0008484	sulfuric ester hydrolase activity	44	9.12977e-05	GO:0019866	organelle inner membrane	12	2.92997e-05
GO:0006825	copper ion transport	90	0.00015255	GO:0005109	frizzled binding	44	9.12977e-05	GO:0042825	TAP complex	12	2.92997e-05
GO:0009308	amine metabolic process	90	0.00015255	GO:0052658	inositol-145-trisphosphate 5-phosphatase activity	44	9.12977e-05	GO:1990529	glycosylphosphatidylinositol-mannosyltransferase I complex	12	2.92997e-05
GO:0019760	glucosinolate metabolic process	90	0.00015255	GO:0016295	myristoyl-[acyl-carrier-protein] hydrolase activity	44	9.12977e-05	GO:0031205	endoplasmic reticulum Sec complex	12	2.92997e-05
GO:0007274	neuromuscular synaptic transmission	90	0.00015255	GO:0016296	palmitoyl-[acyl-carrier-protein] hydrolase activity	44	9.12977e-05	GO:0097539	ciliary transition fiber	12	2.92997e-05
GO:0010162	seed dormancy process	90	0.00015255	GO:0019948	SUMO activating enzyme activity	44	9.12977e-05	GO:0001931	uropod	12	2.92997e-05
GO:0019915	lipid storage	89	0.000150855	GO:0045486	naringenin 3-dioxygenase activity	44	9.12977e-05	GO:1903600	glutaminase complex	12	2.92997e-05
GO:0051026	chiasma assembly	89	0.000150855	GO:0048040	UDP-glucuronate decarboxylase activity	44	9.12977e-05	GO:0071437	invadopodium	12	2.92997e-05
GO:0031935	regulation of chromatin silencing	89	0.000150855	GO:0030697	S-adenosylmethionine-dependent tRNA (m5U54) methyltransferase activity	44	9.12977e-05	GO:0031253	cell projection membrane	12	2.92997e-05
GO:0008156	negative regulation of DNA replication	89	0.000150855	GO:0004502	kynurenine 3-monooxygenase activity	44	9.12977e-05	GO:0097014	ciliary plasm	12	2.92997e-05
GO:0006369	termination of RNA polymerase II transcription	89	0.000150855	GO:0015439	heme-transporting ATPase activity	44	9.12977e-05	GO:0009427	bacterial-type flagellum basal body distal rod L ring	12	2.92997e-05
GO:0007298	border follicle cell migration	89	0.000150855	GO:0030628	pre-mRNA 3	43	8.92227e-05	GO:0043661	peribacteroid membrane	12	2.92997e-05
GO:0006011	UDP-glucose metabolic process	89	0.000150855	GO:0004677	DNA-dependent protein kinase activity	43	8.92227e-05	GO:0030077	plasma membrane light-harvesting complex	12	2.92997e-05
GO:0009113	purine nucleobase biosynthetic process	89	0.000150855	GO:0035312	5'-3' exodeoxyribonuclease activity	43	8.92227e-05	GO:0002133	polycystin complex	12	2.92997e-05
GO:0071108	protein K48-linked deubiquitination	89	0.000150855	GO:0050699	WW domain binding	43	8.92227e-05	GO:0020023	kinetoplast	12	2.92997e-05
GO:0042733	embryonic digit morphogenesis	89	0.000150855	GO:0034237	protein kinase A regulatory subunit binding	43	8.92227e-05	GO:0032983	kainate selective glutamate receptor complex	12	2.92997e-05
GO:0007154	cell communication	89	0.000150855	GO:0004128	cytochrome-b5 reductase activity acting on NAD(P)H	43	8.92227e-05	GO:0033101	cellular bud membrane	12	2.92997e-05
GO:0019853	L-ascorbic acid biosynthetic process	89	0.000150855	GO:0004644	phosphoribosylglycinamide formyltransferase activity	43	8.92227e-05	GO:0044193	host cell mitochondrial outer membrane	12	2.92997e-05
GO:0071669	plant-type cell wall organization or biogenesis	89	0.000150855	GO:0004613	phosphoenolpyruvate carboxykinase (GTP) activity	43	8.92227e-05	GO:0000274	mitochondrial proton-transporting ATP synthase stator stalk	11	2.68581e-05
GO:0034587	piRNA metabolic process	89	0.000150855	GO:0004320	oleoyl-[acyl-carrier-protein] hydrolase activity	43	8.92227e-05	GO:0000782	telomere cap complex	11	2.68581e-05
GO:0010497	plasmodesmata-mediated intercellular transport	89	0.000150855	GO:0015245	fatty acid transmembrane transporter activity	43	8.92227e-05	GO:0033698	Rpd3L complex	11	2.68581e-05
GO:0006120	mitochondrial electron transport NADH to ubiquinone	89	0.000150855	GO:0015410	manganese-transporting ATPase activity	43	8.92227e-05	GO:1990391	DNA repair complex	11	2.68581e-05
GO:0006820	anion transport	89	0.000150855	GO:0009884	cytokinin receptor activity	43	8.92227e-05	GO:0031391	Elg1 RFC-like complex	11	2.68581e-05
GO:0016458	gene silencing	88	0.00014916	GO:0004965	G-protein coupled GABA receptor activity	43	8.92227e-05	GO:0090694	Scc2-Scc4 cohesin loading complex	11	2.68581e-05
GO:0007130	synaptonemal complex assembly	88	0.00014916	GO:0033041	sweet taste receptor activity	43	8.92227e-05	GO:0002116	semaphorin receptor complex	11	2.68581e-05
GO:0042761	very long-chain fatty acid biosynthetic process	88	0.00014916	GO:0102216	maltodextrin water dikinase	43	8.92227e-05	GO:0030446	hyphal cell wall	11	2.68581e-05
GO:0043473	pigmentation	88	0.00014916	GO:0102218	starch H2O dikinase activity	43	8.92227e-05	GO:0005608	laminin-3 complex	11	2.68581e-05
GO:0044805	late nucleophagy	88	0.00014916	GO:0004972	NMDA glutamate receptor activity	43	8.92227e-05	GO:0022624	proteasome accessory complex	11	2.68581e-05
GO:0010811	positive regulation of cell-substrate adhesion	88	0.00014916	GO:0010314	phosphatidylinositol-5-phosphate binding	42	8.71478e-05	GO:0070822	Sin3-type complex	11	2.68581e-05
GO:0003300	cardiac muscle hypertrophy	88	0.00014916	GO:0005112	Notch binding	42	8.71478e-05	GO:0061496	half bridge of mitotic spindle pole body	11	2.68581e-05
GO:0022604	regulation of cell morphogenesis	88	0.00014916	GO:0008927	mannonate dehydratase activity	42	8.71478e-05	GO:0098826	endoplasmic reticulum tubular network membrane	11	2.68581e-05
GO:0097054	L-glutamate biosynthetic process	88	0.00014916	GO:0015189	L-lysine transmembrane transporter activity	42	8.71478e-05	GO:0005853	eukaryotic translation elongation factor 1 complex	11	2.68581e-05
GO:0018160	peptidyl-pyrromethane cofactor linkage	88	0.00014916	GO:0015369	calcium:proton antiporter activity	42	8.71478e-05	GO:1990604	IRE1-TRAF2-ASK1 complex	11	2.68581e-05
GO:0000338	protein deneddylation	88	0.00014916	GO:0003984	acetolactate synthase activity	42	8.71478e-05	GO:0031415	NatA complex	11	2.68581e-05
GO:0002143	tRNA wobble position uridine thiolation	88	0.00014916	GO:0004068	aspartate 1-decarboxylase activity	42	8.71478e-05	GO:0042587	glycogen granule	11	2.68581e-05
GO:0010359	regulation of anion channel activity	88	0.00014916	GO:0004338	glucan exo-13-beta-glucosidase activity	42	8.71478e-05	GO:0097433	dense body	11	2.68581e-05
GO:0009698	phenylpropanoid metabolic process	88	0.00014916	GO:0004363	glutathione synthase activity	42	8.71478e-05	GO:0010009	cytoplasmic side of endosome membrane	11	2.68581e-05
GO:0010256	endomembrane system organization	88	0.00014916	GO:0018697	carbonyl sulfide nitrogenase activity	42	8.71478e-05	GO:1902495	transmembrane transporter complex	11	2.68581e-05
GO:0060021	roof of mouth development	87	0.000147465	GO:0031957	very long-chain fatty acid-CoA ligase activity	42	8.71478e-05	GO:0034705	potassium channel complex	11	2.68581e-05
GO:0042552	myelination	87	0.000147465	GO:0030414	peptidase inhibitor activity	42	8.71478e-05	GO:0031417	NatC complex	11	2.68581e-05
GO:0031053	primary miRNA processing	87	0.000147465	GO:0050140	nitrate reductase (cytochrome) activity	42	8.71478e-05	GO:0097635	extrinsic component of autophagosome membrane	11	2.68581e-05
GO:0001938	positive regulation of endothelial cell proliferation	87	0.000147465	GO:0005504	fatty acid binding	42	8.71478e-05	GO:0031501	mannosyltransferase complex	11	2.68581e-05
GO:0006171	cAMP biosynthetic process	87	0.000147465	GO:0004335	galactokinase activity	42	8.71478e-05	GO:0070702	inner mucus layer	11	2.68581e-05
GO:0006103	2-oxoglutarate metabolic process	87	0.000147465	GO:0043027	cysteine-type endopeptidase inhibitor activity involved in apoptotic process	42	8.71478e-05	GO:0070703	outer mucus layer	11	2.68581e-05
GO:0071407	cellular response to organic cyclic compound	87	0.000147465	GO:0015276	ligand-gated ion channel activity	42	8.71478e-05	GO:0044307	dendritic branch	11	2.68581e-05
GO:0042472	inner ear morphogenesis	87	0.000147465	GO:0052855	ADP-dependent NAD(P)H-hydrate dehydratase activity	42	8.71478e-05	GO:0018444	translation release factor complex	11	2.68581e-05
GO:0031145	anaphase-promoting complex-dependent catabolic process	87	0.000147465	GO:0008759	UDP-3-O-[3-hydroxymyristoyl] N-acetylglucosamine deacetylase activity	42	8.71478e-05	GO:0048189	Lid2 complex	11	2.68581e-05
GO:0019685	photosynthesis dark reaction	87	0.000147465	GO:0103117	UDP-3-O-acyl-N-acetylglucosamine deacetylase activity	42	8.71478e-05	GO:0032593	insulin-responsive compartment	11	2.68581e-05
GO:0045746	negative regulation of Notch signaling pathway	86	0.00014577	GO:0050464	nitrate reductase (NADPH) activity	42	8.71478e-05	GO:0042717	plasma membrane-derived chromatophore membrane	11	2.68581e-05
GO:0032092	positive regulation of protein binding	86	0.00014577	GO:0008157	protein phosphatase 1 binding	41	8.50728e-05	GO:0060053	neurofilament cytoskeleton	11	2.68581e-05
GO:0030178	negative regulation of Wnt signaling pathway	86	0.00014577	GO:0015194	L-serine transmembrane transporter activity	41	8.50728e-05	GO:0097470	ribbon synapse	11	2.68581e-05
GO:0009303	rRNA transcription	86	0.00014577	GO:0005345	purine nucleobase transmembrane transporter activity	41	8.50728e-05	GO:0002141	stereocilia ankle link	11	2.68581e-05
GO:0008406	gonad development	86	0.00014577	GO:0070182	DNA polymerase binding	41	8.50728e-05	GO:0001534	radial spoke	11	2.68581e-05
GO:0033147	negative regulation of intracellular estrogen receptor signaling pathway	86	0.00014577	GO:0043142	single-stranded DNA-dependent ATPase activity	41	8.50728e-05	GO:0005955	calcineurin complex	11	2.68581e-05
GO:0048739	cardiac muscle fiber development	86	0.00014577	GO:0004124	cysteine synthase activity	41	8.50728e-05	GO:0009375	ferredoxin hydrogenase complex	11	2.68581e-05
GO:0006233	dTDP biosynthetic process	86	0.00014577	GO:0016851	magnesium chelatase activity	41	8.50728e-05	GO:0009420	bacterial-type flagellum filament	11	2.68581e-05
GO:0043408	regulation of MAPK cascade	86	0.00014577	GO:0008658	penicillin binding	41	8.50728e-05	GO:0031972	chloroplast intermembrane space	11	2.68581e-05
GO:0050808	synapse organization	86	0.00014577	GO:0005229	intracellular calcium activated chloride channel activity	41	8.50728e-05	GO:0032280	symmetric synapse	11	2.68581e-05
GO:0071249	cellular response to nitrate	86	0.00014577	GO:0016628	oxidoreductase activity acting on the CH-CH group of donors NAD or NADP as acceptor	41	8.50728e-05	GO:0042583	chromaffin granule	11	2.68581e-05
GO:1901001	negative regulation of response to salt stress	86	0.00014577	GO:0016793	triphosphoric monoester hydrolase activity	41	8.50728e-05	GO:0031477	myosin VII complex	11	2.68581e-05
GO:0010019	chloroplast-nucleus signaling pathway	86	0.00014577	GO:0015279	store-operated calcium channel activity	41	8.50728e-05	GO:0036477	somatodendritic compartment	11	2.68581e-05
GO:0006527	arginine catabolic process	86	0.00014577	GO:0003980	UDP-glucose:glycoprotein glucosyltransferase activity	41	8.50728e-05	GO:0044095	host cell nucleoplasm	11	2.68581e-05
GO:0007257	activation of JUN kinase activity	85	0.000144075	GO:0030159	receptor signaling complex scaffold activity	40	8.29979e-05	GO:0033095	aleurone grain	11	2.68581e-05
GO:0009870	defense response signaling pathway resistance gene-dependent	85	0.000144075	GO:0015643	toxic substance binding	40	8.29979e-05	GO:0033115	cyanelle thylakoid membrane	11	2.68581e-05
GO:0006388	tRNA splicing via endonucleolytic cleavage and ligation	85	0.000144075	GO:0015018	galactosylgalactosylxylosylprotein 3-beta-glucuronosyltransferase activity	40	8.29979e-05	GO:0097543	ciliary inversin compartment	11	2.68581e-05
GO:0006624	vacuolar protein processing	85	0.000144075	GO:0008982	protein-N(PI)-phosphohistidine-sugar phosphotransferase activity	40	8.29979e-05	GO:0035867	alphav-beta3 integrin-IGF-1-IGF1R complex	11	2.68581e-05
GO:0007093	mitotic cell cycle checkpoint	85	0.000144075	GO:0004459	L-lactate dehydrogenase activity	40	8.29979e-05	GO:0019015	viral genome	11	2.68581e-05
GO:0034260	negative regulation of GTPase activity	85	0.000144075	GO:0016437	tRNA cytidylyltransferase activity	40	8.29979e-05	GO:0044200	host cell nuclear membrane	11	2.68581e-05
GO:0030240	skeletal muscle thin filament assembly	85	0.000144075	GO:0008329	signaling pattern recognition receptor activity	40	8.29979e-05	GO:0097208	alveolar lamellar body	11	2.68581e-05
GO:0060291	long-term synaptic potentiation	85	0.000144075	GO:0005520	insulin-like growth factor binding	40	8.29979e-05	GO:1990298	bub1-bub3 complex	11	2.68581e-05
GO:0017183	peptidyl-diphthamide biosynthetic process from peptidyl-histidine	85	0.000144075	GO:0005149	interleukin-1 receptor binding	40	8.29979e-05	GO:0000144	cellular bud neck septin ring	10	2.44164e-05
GO:0090332	stomatal closure	85	0.000144075	GO:0008802	betaine-aldehyde dehydrogenase activity	40	8.29979e-05	GO:1902716	cell cortex of growing cell tip	10	2.44164e-05
GO:0006569	tryptophan catabolic process	85	0.000144075	GO:0016688	L-ascorbate peroxidase activity	40	8.29979e-05	GO:1990752	microtubule end	10	2.44164e-05
GO:0019287	isopentenyl diphosphate biosynthetic process mevalonate pathway	85	0.000144075	GO:0052659	inositol-1345-tetrakisphosphate 5-phosphatase activity	40	8.29979e-05	GO:0099070	static microtubule bundle	10	2.44164e-05
GO:0006415	translational termination	85	0.000144075	GO:0008392	arachidonic acid epoxygenase activity	40	8.29979e-05	GO:0030893	meiotic cohesin complex	10	2.44164e-05
GO:0043588	skin development	85	0.000144075	GO:1990381	ubiquitin-specific protease binding	40	8.29979e-05	GO:0034991	nuclear meiotic cohesin complex	10	2.44164e-05
GO:0010067	procambium histogenesis	85	0.000144075	GO:0042781	3'-tRNA processing endoribonuclease activity	40	8.29979e-05	GO:0042729	DASH complex	10	2.44164e-05
GO:1901002	positive regulation of response to salt stress	85	0.000144075	GO:0008568	microtubule-severing ATPase activity	40	8.29979e-05	GO:0005880	nuclear microtubule	10	2.44164e-05
GO:0021591	ventricular system development	85	0.000144075	GO:0004452	isopentenyl-diphosphate delta-isomerase activity	40	8.29979e-05	GO:0001674	female germ cell nucleus	10	2.44164e-05
GO:0016050	vesicle organization	85	0.000144075	GO:0008772	[isocitrate dehydrogenase (NADP+)] kinase activity	40	8.29979e-05	GO:0031389	Rad17 RFC-like complex	10	2.44164e-05
GO:0019277	UDP-N-acetylgalactosamine biosynthetic process	85	0.000144075	GO:0101014	[isocitrate dehydrogenase (NADP+)] phosphatase activity	40	8.29979e-05	GO:0097505	Rad6-Rad18 complex	10	2.44164e-05
GO:0044694	pore-mediated entry of viral genome into host cell	85	0.000144075	GO:0008179	adenylate cyclase binding	40	8.29979e-05	GO:0070824	SHREC complex	10	2.44164e-05
GO:0010015	root morphogenesis	84	0.00014238	GO:0004333	fumarate hydratase activity	40	8.29979e-05	GO:0032545	CURI complex	10	2.44164e-05
GO:0005986	sucrose biosynthetic process	84	0.00014238	GO:0032183	SUMO binding	39	8.09229e-05	GO:0035686	sperm fibrous sheath	10	2.44164e-05
GO:0044255	cellular lipid metabolic process	84	0.00014238	GO:0030337	DNA polymerase processivity factor activity	39	8.09229e-05	GO:0044231	host cell presynaptic membrane	10	2.44164e-05
GO:0001556	oocyte maturation	84	0.00014238	GO:0051059	NF-kappaB binding	39	8.09229e-05	GO:0070938	contractile ring	10	2.44164e-05
GO:0071596	ubiquitin-dependent protein catabolic process via the N-end rule pathway	84	0.00014238	GO:0009002	serine-type D-Ala-D-Ala carboxypeptidase activity	39	8.09229e-05	GO:0020003	symbiont-containing vacuole	10	2.44164e-05
GO:0002230	positive regulation of defense response to virus by host	84	0.00014238	GO:0004342	glucosamine-6-phosphate deaminase activity	39	8.09229e-05	GO:0098595	perivitelline space	10	2.44164e-05
GO:0034097	response to cytokine	84	0.00014238	GO:0016682	oxidoreductase activity acting on diphenols and related substances as donors oxygen as acceptor	39	8.09229e-05	GO:0005927	muscle tendon junction	10	2.44164e-05
GO:0097428	protein maturation by iron-sulfur cluster transfer	84	0.00014238	GO:0043395	heparan sulfate proteoglycan binding	39	8.09229e-05	GO:0005944	phosphatidylinositol 3-kinase complex class IB	10	2.44164e-05
GO:0019427	acetyl-CoA biosynthetic process from acetate	84	0.00014238	GO:0005539	glycosaminoglycan binding	39	8.09229e-05	GO:0070985	TFIIK complex	10	2.44164e-05
GO:0009254	peptidoglycan turnover	84	0.00014238	GO:0032794	GTPase activating protein binding	39	8.09229e-05	GO:0033093	Weibel-Palade body	10	2.44164e-05
GO:0051693	actin filament capping	84	0.00014238	GO:0035529	NADH pyrophosphatase activity	39	8.09229e-05	GO:0098799	outer mitochondrial membrane protein complex	10	2.44164e-05
GO:0045004	DNA replication proofreading	84	0.00014238	GO:0042301	phosphate ion binding	39	8.09229e-05	GO:1902911	protein kinase complex	10	2.44164e-05
GO:0043165	Gram-negative-bacterium-type cell outer membrane assembly	84	0.00014238	GO:0052629	phosphatidylinositol-35-bisphosphate 3-phosphatase activity	39	8.09229e-05	GO:0034448	EGO complex	10	2.44164e-05
GO:0050680	negative regulation of epithelial cell proliferation	83	0.000140685	GO:0051787	misfolded protein binding	39	8.09229e-05	GO:0035301	Hedgehog signaling complex	10	2.44164e-05
GO:0000244	spliceosomal tri-snRNP complex assembly	83	0.000140685	GO:0009045	xylose isomerase activity	39	8.09229e-05	GO:0043541	UDP-N-acetylglucosamine transferase complex	10	2.44164e-05
GO:0045737	positive regulation of cyclin-dependent protein serine/threonine kinase activity	83	0.000140685	GO:0050998	nitric-oxide synthase binding	39	8.09229e-05	GO:0042564	NLS-dependent protein nuclear import complex	10	2.44164e-05
GO:0006829	zinc ion transport	83	0.000140685	GO:0032050	clathrin heavy chain binding	39	8.09229e-05	GO:0045172	germline ring canal	10	2.44164e-05
GO:0006333	chromatin assembly or disassembly	83	0.000140685	GO:0008509	anion transmembrane transporter activity	39	8.09229e-05	GO:0008352	katanin complex	10	2.44164e-05
GO:0000460	maturation of 5.8S rRNA	83	0.000140685	GO:0102955	S-adenosylmethionine:2-demethylmenaquinol-7 methyltransferase activity	39	8.09229e-05	GO:0032126	eisosome	10	2.44164e-05
GO:0006999	nuclear pore organization	83	0.000140685	GO:1990714	hydroxyproline O-galactosyltransferase activity	38	7.8848e-05	GO:0033165	interphotoreceptor matrix	10	2.44164e-05
GO:0007519	skeletal muscle tissue development	83	0.000140685	GO:0016780	phosphotransferase activity for other substituted phosphate groups	38	7.8848e-05	GO:1990861	Ubp3-Bre5 deubiquitination complex	10	2.44164e-05
GO:0045899	positive regulation of RNA polymerase II transcriptional preinitiation complex assembly	83	0.000140685	GO:0015181	arginine transmembrane transporter activity	38	7.8848e-05	GO:0005784	Sec61 translocon complex	10	2.44164e-05
GO:0048235	pollen sperm cell differentiation	83	0.000140685	GO:0032452	histone demethylase activity	38	7.8848e-05	GO:1990072	TRAPPIII protein complex	10	2.44164e-05
GO:0008543	fibroblast growth factor receptor signaling pathway	83	0.000140685	GO:0003796	lysozyme activity	38	7.8848e-05	GO:0030314	junctional membrane complex	10	2.44164e-05
GO:0019243	methylglyoxal catabolic process to D-lactate via S-lactoyl-glutathione	83	0.000140685	GO:0008893	guanosine-3',5'-bis(diphosphate) 3'-diphosphatase activity	38	7.8848e-05	GO:0032783	ELL-EAF complex	10	2.44164e-05
GO:0048675	axon extension	83	0.000140685	GO:0004462	lactoylglutathione lyase activity	38	7.8848e-05	GO:0005914	spot adherens junction	10	2.44164e-05
GO:0015914	phospholipid transport	83	0.000140685	GO:0005212	structural constituent of eye lens	38	7.8848e-05	GO:0097575	lateral cell cortex	10	2.44164e-05
GO:0019510	S-adenosylhomocysteine catabolic process	83	0.000140685	GO:0030248	cellulose binding	38	7.8848e-05	GO:0010368	chloroplast isoamylase complex	10	2.44164e-05
GO:0019441	tryptophan catabolic process to kynurenine	83	0.000140685	GO:0004108	citrate (Si)-synthase activity	38	7.8848e-05	GO:0009512	cytochrome b6f complex	10	2.44164e-05
GO:0050885	neuromuscular process controlling balance	83	0.000140685	GO:0004474	malate synthase activity	38	7.8848e-05	GO:0030445	yeast-form cell wall	10	2.44164e-05
GO:0016554	cytidine to uridine editing	83	0.000140685	GO:0016790	thiolester hydrolase activity	38	7.8848e-05	GO:0031260	pseudopodium membrane	10	2.44164e-05
GO:0006015	5-phosphoribose 1-diphosphate biosynthetic process	83	0.000140685	GO:0015462	ATPase-coupled protein transmembrane transporter activity	38	7.8848e-05	GO:0035363	histone locus body	10	2.44164e-05
GO:0006661	phosphatidylinositol biosynthetic process	83	0.000140685	GO:0008332	low voltage-gated calcium channel activity	38	7.8848e-05	GO:0044316	cone cell pedicle	10	2.44164e-05
GO:0048868	pollen tube development	83	0.000140685	GO:0008273	calcium potassium:sodium antiporter activity	38	7.8848e-05	GO:0039626	viral intermediate capsid	10	2.44164e-05
GO:0050776	regulation of immune response	83	0.000140685	GO:0004506	squalene monooxygenase activity	38	7.8848e-05	GO:0042571	immunoglobulin complex circulating	10	2.44164e-05
GO:0034504	protein localization to nucleus	83	0.000140685	GO:0047893	flavonol 3-O-glucosyltransferase activity	38	7.8848e-05	GO:0032449	CBM complex	10	2.44164e-05
GO:0009942	longitudinal axis specification	83	0.000140685	GO:0016040	glutamate synthase (NADH) activity	38	7.8848e-05	GO:0043293	apoptosome	10	2.44164e-05
GO:0046488	phosphatidylinositol metabolic process	82	0.00013899	GO:0061799	cyclic pyranopterin monophosphate synthase activity	38	7.8848e-05	GO:0043655	extracellular space of host	10	2.44164e-05
GO:0035269	protein O-linked mannosylation	82	0.00013899	GO:0019003	GDP binding	37	7.6773e-05	GO:0000152	nuclear ubiquitin ligase complex	10	2.44164e-05
GO:0001541	ovarian follicle development	82	0.00013899	GO:0004596	peptide alpha-N-acetyltransferase activity	37	7.6773e-05	GO:1990393	3M complex	10	2.44164e-05
GO:0034427	nuclear-transcribed mRNA catabolic process exonucleolytic3	82	0.00013899	GO:0015179	L-amino acid transmembrane transporter activity	37	7.6773e-05	GO:0033193	Lsd1/2 complex	9	2.19748e-05
GO:0009298	GDP-mannose biosynthetic process	82	0.00013899	GO:0008135	translation factor activity RNA binding	37	7.6773e-05	GO:0090577	RNA polymerase IV transcription factor complex	9	2.19748e-05
GO:0071158	positive regulation of cell cycle arrest	82	0.00013899	GO:0036310	annealing helicase activity	37	7.6773e-05	GO:0005701	polytene chromosome chromocenter	9	2.19748e-05
GO:0045088	regulation of innate immune response	82	0.00013899	GO:0003905	alkylbase DNA N-glycosylase activity	37	7.6773e-05	GO:0030874	nucleolar chromatin	9	2.19748e-05
GO:0001568	blood vessel development	82	0.00013899	GO:0004450	isocitrate dehydrogenase (NADP+) activity	37	7.6773e-05	GO:0033100	NuA3 histone acetyltransferase complex	9	2.19748e-05
GO:0039503	suppression by virus of host innate immune response	82	0.00013899	GO:0051060	pullulanase activity	37	7.6773e-05	GO:0035517	PR-DUB complex	9	2.19748e-05
GO:0070373	negative regulation of ERK1 and ERK2 cascade	82	0.00013899	GO:0016818	hydrolase activity acting on acid anhydrides in phosphorus-containing anhydrides	37	7.6773e-05	GO:0008282	inward rectifying potassium channel	9	2.19748e-05
GO:0035987	endodermal cell differentiation	82	0.00013899	GO:0004148	dihydrolipoyl dehydrogenase activity	37	7.6773e-05	GO:0005607	laminin-2 complex	9	2.19748e-05
GO:0009690	cytokinin metabolic process	82	0.00013899	GO:0004396	hexokinase activity	37	7.6773e-05	GO:0045298	tubulin complex	9	2.19748e-05
GO:0046855	inositol phosphate dephosphorylation	82	0.00013899	GO:0005001	transmembrane receptor protein tyrosine phosphatase activity	37	7.6773e-05	GO:0071021	U2-type post-spliceosomal complex	9	2.19748e-05
GO:0010026	trichome differentiation	82	0.00013899	GO:0033038	bitter taste receptor activity	37	7.6773e-05	GO:0000111	nucleotide-excision repair factor 2 complex	9	2.19748e-05
GO:0007271	synaptic transmission cholinergic	82	0.00013899	GO:0015175	neutral amino acid transmembrane transporter activity	37	7.6773e-05	GO:0031089	platelet dense granule lumen	9	2.19748e-05
GO:0009660	amyloplast organization	82	0.00013899	GO:0004579	dolichyl-diphosphooligosaccharide-protein glycotransferase activity	37	7.6773e-05	GO:0043033	isoamylase complex	9	2.19748e-05
GO:0019216	regulation of lipid metabolic process	81	0.000137295	GO:1990538	xylan O-acetyltransferase activity	37	7.6773e-05	GO:0031306	intrinsic component of mitochondrial outer membrane	9	2.19748e-05
GO:0022900	electron transport chain	81	0.000137295	GO:0010277	chlorophyllide a oxygenase [overall] activity	37	7.6773e-05	GO:0070695	FHF complex	9	2.19748e-05
GO:0035542	regulation of SNARE complex assembly	81	0.000137295	GO:0004097	catechol oxidase activity	37	7.6773e-05	GO:0034044	exomer complex	9	2.19748e-05
GO:0048010	vascular endothelial growth factor receptor signaling pathway	81	0.000137295	GO:0035257	nuclear hormone receptor binding	36	7.46981e-05	GO:0034663	endoplasmic reticulum chaperone complex	9	2.19748e-05
GO:0048579	negative regulation of long-day photoperiodism flowering	81	0.000137295	GO:0004614	phosphoglucomutase activity	36	7.46981e-05	GO:1990246	uniplex complex	9	2.19748e-05
GO:0031648	protein destabilization	81	0.000137295	GO:0001191	transcriptional repressor activity RNA polymerase II transcription factor binding	36	7.46981e-05	GO:0045281	succinate dehydrogenase complex	9	2.19748e-05
GO:0048769	sarcomerogenesis	81	0.000137295	GO:0004353	glutamate dehydrogenase [NAD(P)+] activity	36	7.46981e-05	GO:0043203	axon hillock	9	2.19748e-05
GO:0035082	axoneme assembly	81	0.000137295	GO:0004567	beta-mannosidase activity	36	7.46981e-05	GO:0036391	medial cortex septin ring	9	2.19748e-05
GO:0032091	negative regulation of protein binding	81	0.000137295	GO:0051731	polynucleotide 5'-hydroxyl-kinase activity	36	7.46981e-05	GO:0036501	UFD1-NPL4 complex	9	2.19748e-05
GO:0060348	bone development	81	0.000137295	GO:0008191	metalloendopeptidase inhibitor activity	36	7.46981e-05	GO:0005683	U7 snRNP	9	2.19748e-05
GO:0010106	cellular response to iron ion starvation	81	0.000137295	GO:0005092	GDP-dissociation inhibitor activity	36	7.46981e-05	GO:0014701	junctional sarcoplasmic reticulum membrane	9	2.19748e-05
GO:0051384	response to glucocorticoid	81	0.000137295	GO:0008020	G-protein coupled photoreceptor activity	36	7.46981e-05	GO:0060205	cytoplasmic vesicle lumen	9	2.19748e-05
GO:0009143	nucleoside triphosphate catabolic process	81	0.000137295	GO:0033743	peptide-methionine (R)-S-oxide reductase activity	36	7.46981e-05	GO:0060187	cell pole	9	2.19748e-05
GO:1900425	negative regulation of defense response to bacterium	81	0.000137295	GO:0004313	[acyl-carrier-protein] S-acetyltransferase activity	36	7.46981e-05	GO:0005948	acetolactate synthase complex	9	2.19748e-05
GO:0046825	regulation of protein export from nucleus	81	0.000137295	GO:0043325	phosphatidylinositol-34-bisphosphate binding	36	7.46981e-05	GO:0031088	platelet dense granule membrane	9	2.19748e-05
GO:0002101	tRNA wobble cytosine modification	81	0.000137295	GO:0070181	small ribosomal subunit rRNA binding	36	7.46981e-05	GO:0009513	etioplast	9	2.19748e-05
GO:0007193	adenylate cyclase-inhibiting G-protein coupled receptor signaling pathway	81	0.000137295	GO:0008973	phosphopentomutase activity	36	7.46981e-05	GO:0009528	plastid inner membrane	9	2.19748e-05
GO:0033468	CMP-keto-3-deoxy-D-manno-octulosonic acid biosynthetic process	81	0.000137295	GO:0005021	vascular endothelial growth factor-activated receptor activity	36	7.46981e-05	GO:0042646	plastid nucleoid	9	2.19748e-05
GO:0042144	vacuole fusion non-autophagic	80	0.0001356	GO:0010309	acireductone dioxygenase [iron(II)-requiring] activity	36	7.46981e-05	GO:0072487	MSL complex	9	2.19748e-05
GO:0010053	root epidermal cell differentiation	80	0.0001356	GO:0005324	long-chain fatty acid transporter activity	36	7.46981e-05	GO:1990435	upper tip-link density	9	2.19748e-05
GO:0071470	cellular response to osmotic stress	80	0.0001356	GO:0036312	phosphatidylinositol 3-kinase regulatory subunit binding	36	7.46981e-05	GO:0044194	cytolytic granule	9	2.19748e-05
GO:0060236	regulation of mitotic spindle organization	80	0.0001356	GO:0016153	urocanate hydratase activity	36	7.46981e-05	GO:0005920	smooth septate junction	9	2.19748e-05
GO:0030890	positive regulation of B cell proliferation	80	0.0001356	GO:0016041	glutamate synthase (ferredoxin) activity	36	7.46981e-05	GO:0097443	sorting endosome	9	2.19748e-05
GO:0008630	intrinsic apoptotic signaling pathway in response to DNA damage	80	0.0001356	GO:0015217	ADP transmembrane transporter activity	36	7.46981e-05	GO:0044300	cerebellar mossy fiber	9	2.19748e-05
GO:0043525	positive regulation of neuron apoptotic process	80	0.0001356	GO:0004377	GDP-Man:Man3GlcNAc2-PP-Dol alpha-12-mannosyltransferase activity	36	7.46981e-05	GO:0044299	C-fiber	9	2.19748e-05
GO:0042789	mRNA transcription by RNA polymerase II	80	0.0001356	GO:0102360	daphnetin 3-O-glucosyltransferase activity	36	7.46981e-05	GO:0030849	autosome	9	2.19748e-05
GO:0008333	endosome to lysosome transport	80	0.0001356	GO:0102425	myricetin 3-O-glucosyltransferase activity	36	7.46981e-05	GO:0032059	bleb	9	2.19748e-05
GO:1900153	positive regulation of nuclear-transcribed mRNA catabolic process deadenylation-dependent decay	80	0.0001356	GO:0015220	choline transmembrane transporter activity	36	7.46981e-05	GO:0033097	amyloplast membrane	9	2.19748e-05
GO:0043407	negative regulation of MAP kinase activity	80	0.0001356	GO:0008551	cadmium-exporting ATPase activity	36	7.46981e-05	GO:0034506	chromosome centromeric core domain	9	2.19748e-05
GO:0045785	positive regulation of cell adhesion	80	0.0001356	GO:0015210	uracil transmembrane transporter activity	36	7.46981e-05	GO:0043160	acrosomal lumen	9	2.19748e-05
GO:0046688	response to copper ion	80	0.0001356	GO:0005230	extracellular ligand-gated ion channel activity	36	7.46981e-05	GO:0043590	bacterial nucleoid	9	2.19748e-05
GO:0000472	endonucleolytic cleavage to generate mature 5	80	0.0001356	GO:0016409	palmitoyltransferase activity	35	7.26231e-05	GO:0044305	calyx of Held	9	2.19748e-05
GO:0016558	protein import into peroxisome matrix	80	0.0001356	GO:0001965	G-protein alpha-subunit binding	35	7.26231e-05	GO:0070274	RES complex	9	2.19748e-05
GO:0032886	regulation of microtubule-based process	80	0.0001356	GO:0016209	antioxidant activity	35	7.26231e-05	GO:0090651	apical cytoplasm	9	2.19748e-05
GO:0045040	protein import into mitochondrial outer membrane	80	0.0001356	GO:0034648	histone demethylase activity (H3-dimethyl-K4 specific)	35	7.26231e-05	GO:0097169	AIM2 inflammasome complex	9	2.19748e-05
GO:0006826	iron ion transport	79	0.000133905	GO:0004169	dolichyl-phosphate-mannose-protein mannosyltransferase activity	35	7.26231e-05	GO:1902494	catalytic complex	9	2.19748e-05
GO:0031936	negative regulation of chromatin silencing	79	0.000133905	GO:0004021	L-alanine:2-oxoglutarate aminotransferase activity	35	7.26231e-05	GO:1990716	axonemal central apparatus	9	2.19748e-05
GO:0048839	inner ear development	79	0.000133905	GO:0004130	cytochrome-c peroxidase activity	35	7.26231e-05	GO:1990907	beta-catenin-TCF complex	9	2.19748e-05
GO:0034728	nucleosome organization	79	0.000133905	GO:0008240	tripeptidyl-peptidase activity	35	7.26231e-05	GO:1990251	Mmi1 nuclear focus	8	1.95332e-05
GO:0000466	maturation of 5.8S rRNA from tricistronic rRNA transcript (SSU-rRNA 5.8S rRNA LSU-rRNA)	79	0.000133905	GO:0016767	geranylgeranyl-diphosphate geranylgeranyltransferase activity	35	7.26231e-05	GO:0031379	RNA-directed RNA polymerase complex	8	1.95332e-05
GO:0080111	DNA demethylation	79	0.000133905	GO:0004475	mannose-1-phosphate guanylyltransferase activity	35	7.26231e-05	GO:1990304	MUB1-RAD6-UBR2 ubiquitin ligase complex	8	1.95332e-05
GO:0006572	tyrosine catabolic process	79	0.000133905	GO:0048029	monosaccharide binding	35	7.26231e-05	GO:1990468	NuA3b histone acetyltransferase complex	8	1.95332e-05
GO:0006537	glutamate biosynthetic process	79	0.000133905	GO:0070016	armadillo repeat domain binding	35	7.26231e-05	GO:0035189	Rb-E2F complex	8	1.95332e-05
GO:0035024	negative regulation of Rho protein signal transduction	79	0.000133905	GO:0008528	G-protein coupled peptide receptor activity	35	7.26231e-05	GO:0072357	PTW/PP1 phosphatase complex	8	1.95332e-05
GO:0055074	calcium ion homeostasis	79	0.000133905	GO:0035438	cyclic-di-GMP binding	35	7.26231e-05	GO:0000797	condensin core heterodimer	8	1.95332e-05
GO:0032760	positive regulation of tumor necrosis factor production	79	0.000133905	GO:0045703	ketoreductase activity	35	7.26231e-05	GO:0001520	outer dense fiber	8	1.95332e-05
GO:0070328	triglyceride homeostasis	79	0.000133905	GO:0043813	phosphatidylinositol-35-bisphosphate 5-phosphatase activity	35	7.26231e-05	GO:0002177	manchette	8	1.95332e-05
GO:0002223	stimulatory C-type lectin receptor signaling pathway	79	0.000133905	GO:0016661	oxidoreductase activity acting on other nitrogenous compounds as donors	35	7.26231e-05	GO:0097149	centralspindlin complex	8	1.95332e-05
GO:0010588	cotyledon vascular tissue pattern formation	79	0.000133905	GO:0010285	LL-diaminopimelate aminotransferase activity	35	7.26231e-05	GO:0009530	primary cell wall	8	1.95332e-05
GO:0043124	negative regulation of I-kappaB kinase/NF-kappaB signaling	79	0.000133905	GO:0045300	acyl-[acyl-carrier-protein] desaturase activity	35	7.26231e-05	GO:0005587	collagen type IV trimer	8	1.95332e-05
GO:0080147	root hair cell development	79	0.000133905	GO:0004890	GABA-A receptor activity	35	7.26231e-05	GO:0010282	senescence-associated vacuole	8	1.95332e-05
GO:0000480	endonucleolytic cleavage in 5	79	0.000133905	GO:0000014	single-stranded DNA endodeoxyribonuclease activity	34	7.05482e-05	GO:0099115	chromosome subtelomeric region	8	1.95332e-05
GO:0006626	protein targeting to mitochondrion	79	0.000133905	GO:0008373	sialyltransferase activity	34	7.05482e-05	GO:0005690	U4atac snRNP	8	1.95332e-05
GO:0015936	coenzyme A metabolic process	79	0.000133905	GO:0005459	UDP-galactose transmembrane transporter activity	34	7.05482e-05	GO:0017059	serine C-palmitoyltransferase complex	8	1.95332e-05
GO:0071688	striated muscle myosin thick filament assembly	79	0.000133905	GO:0015165	pyrimidine nucleotide-sugar transmembrane transporter activity	34	7.05482e-05	GO:0033256	I-kappaB/NF-kappaB complex	8	1.95332e-05
GO:0006878	cellular copper ion homeostasis	78	0.00013221	GO:0047259	glucomannan 4-beta-mannosyltransferase activity	34	7.05482e-05	GO:0042272	nuclear RNA export factor complex	8	1.95332e-05
GO:0007269	neurotransmitter secretion	78	0.00013221	GO:0015926	glucosidase activity	34	7.05482e-05	GO:0016013	syntrophin complex	8	1.95332e-05
GO:0045116	protein neddylation	78	0.00013221	GO:0017049	GTP-Rho binding	34	7.05482e-05	GO:0017071	intracellular cyclic nucleotide activated cation channel complex	8	1.95332e-05
GO:0010569	regulation of double-strand break repair via homologous recombination	78	0.00013221	GO:0017091	AU-rich element binding	34	7.05482e-05	GO:0016027	inaD signaling complex	8	1.95332e-05
GO:0030497	fatty acid elongation	78	0.00013221	GO:0017176	phosphatidylinositol N-acetylglucosaminyltransferase activity	34	7.05482e-05	GO:0071204	histone pre-mRNA 3	8	1.95332e-05
GO:0060968	regulation of gene silencing	78	0.00013221	GO:0008301	DNA binding bending	34	7.05482e-05	GO:1990877	Lst4-Lst7 complex	8	1.95332e-05
GO:0021915	neural tube development	78	0.00013221	GO:0052656	L-isoleucine transaminase activity	34	7.05482e-05	GO:0005745	m-AAA complex	8	1.95332e-05
GO:1901215	negative regulation of neuron death	78	0.00013221	GO:0052654	L-leucine transaminase activity	34	7.05482e-05	GO:1990851	Wnt-Frizzled-LRP5/6 complex	8	1.95332e-05
GO:0043434	response to peptide hormone	78	0.00013221	GO:0052655	L-valine transaminase activity	34	7.05482e-05	GO:0031207	Sec62/Sec63 complex	8	1.95332e-05
GO:0043491	protein kinase B signaling	78	0.00013221	GO:0004351	glutamate decarboxylase activity	34	7.05482e-05	GO:0031228	intrinsic component of Golgi membrane	8	1.95332e-05
GO:0019236	response to pheromone	78	0.00013221	GO:0004352	glutamate dehydrogenase (NAD+) activity	34	7.05482e-05	GO:0034685	integrin alphav-beta6 complex	8	1.95332e-05
GO:0070207	protein homotrimerization	78	0.00013221	GO:0032450	maltose alpha-glucosidase activity	34	7.05482e-05	GO:0043219	lateral loop	8	1.95332e-05
GO:0045926	negative regulation of growth	78	0.00013221	GO:0004851	uroporphyrin-III C-methyltransferase activity	34	7.05482e-05	GO:0016600	flotillin complex	8	1.95332e-05
GO:0019878	lysine biosynthetic process via aminoadipic acid	78	0.00013221	GO:0008795	NAD+ synthase activity	34	7.05482e-05	GO:0031905	early endosome lumen	8	1.95332e-05
GO:0009052	pentose-phosphate shunt non-oxidative branch	78	0.00013221	GO:0019139	cytokinin dehydrogenase activity	34	7.05482e-05	GO:0005919	pleated septate junction	8	1.95332e-05
GO:0010229	inflorescence development	78	0.00013221	GO:0052793	pectin acetylesterase activity	34	7.05482e-05	GO:0030891	VCB complex	8	1.95332e-05
GO:0071560	cellular response to transforming growth factor beta stimulus	78	0.00013221	GO:0046527	glucosyltransferase activity	34	7.05482e-05	GO:0009517	PSII associated light-harvesting complex II	8	1.95332e-05
GO:0048598	embryonic morphogenesis	78	0.00013221	GO:0102121	ceramidase activity	34	7.05482e-05	GO:0099080	supramolecular complex	8	1.95332e-05
GO:0009968	negative regulation of signal transduction	78	0.00013221	GO:0017040	N-acylsphingosine amidohydrolase activity	34	7.05482e-05	GO:0000312	plastid small ribosomal subunit	8	1.95332e-05
GO:0080022	primary root development	78	0.00013221	GO:0030169	low-density lipoprotein particle binding	34	7.05482e-05	GO:0034669	integrin alpha4-beta7 complex	8	1.95332e-05
GO:0017006	protein-tetrapyrrole linkage	78	0.00013221	GO:0043559	insulin binding	34	7.05482e-05	GO:0072563	endothelial microparticle	8	1.95332e-05
GO:0010393	galacturonan metabolic process	78	0.00013221	GO:0000104	succinate dehydrogenase activity	34	7.05482e-05	GO:0031304	intrinsic component of mitochondrial inner membrane	8	1.95332e-05
GO:0043001	Golgi to plasma membrane protein transport	78	0.00013221	GO:0031434	mitogen-activated protein kinase kinase binding	34	7.05482e-05	GO:0036019	endolysosome	8	1.95332e-05
GO:0016239	positive regulation of macroautophagy	77	0.000130515	GO:0016210	naringenin-chalcone synthase activity	34	7.05482e-05	GO:0042582	azurophil granule	8	1.95332e-05
GO:0009567	double fertilization forming a zygote and endosperm	77	0.000130515	GO:1990247	N6-methyladenosine-containing RNA binding	34	7.05482e-05	GO:1990794	basolateral part of cell	8	1.95332e-05
GO:0035995	detection of muscle stretch	77	0.000130515	GO:0016300	tRNA (uracil) methyltransferase activity	34	7.05482e-05	GO:0030137	COPI-coated vesicle	8	1.95332e-05
GO:0051642	centrosome localization	77	0.000130515	GO:0015204	urea transmembrane transporter activity	34	7.05482e-05	GO:1990574	meiotic spindle astral microtubule	8	1.95332e-05
GO:0000290	deadenylation-dependent decapping of nuclear-transcribed mRNA	77	0.000130515	GO:0034038	deoxyhypusine synthase activity	34	7.05482e-05	GO:0009930	longitudinal side of cell surface	8	1.95332e-05
GO:0031564	transcription antitermination	77	0.000130515	GO:0019208	phosphatase regulator activity	34	7.05482e-05	GO:0031942	i-AAA complex	8	1.95332e-05
GO:0010634	positive regulation of epithelial cell migration	77	0.000130515	GO:0008526	phosphatidylinositol transporter activity	34	7.05482e-05	GO:0032578	aleurone grain membrane	8	1.95332e-05
GO:0010862	positive regulation of pathway-restricted SMAD protein phosphorylation	77	0.000130515	GO:0033856	pyridoxine 5'-phosphate synthase activity	34	7.05482e-05	GO:0033593	BRCA2-MAGE-D1 complex	8	1.95332e-05
GO:0060395	SMAD protein signal transduction	77	0.000130515	GO:0009922	fatty acid elongase activity	34	7.05482e-05	GO:0043494	CLRC ubiquitin ligase complex	8	1.95332e-05
GO:0040014	regulation of multicellular organism growth	77	0.000130515	GO:0015137	citrate transmembrane transporter activity	34	7.05482e-05	GO:0097441	basal dendrite	8	1.95332e-05
GO:0006796	phosphate-containing compound metabolic process	77	0.000130515	GO:0005243	gap junction channel activity	34	7.05482e-05	GO:0097728	9+0 motile cilium	8	1.95332e-05
GO:0009625	response to insect	77	0.000130515	GO:0008829	dCTP deaminase activity	34	7.05482e-05	GO:0120134	proximal portion of axoneme	8	1.95332e-05
GO:0009903	chloroplast avoidance movement	77	0.000130515	GO:0008880	glucuronate isomerase activity	34	7.05482e-05	GO:0098858	actin-based cell projection	8	1.95332e-05
GO:0009854	oxidative photosynthetic carbon pathway	77	0.000130515	GO:0102970	7-deoxyloganetic acid glucosyltransferase activity	34	7.05482e-05	GO:0000136	alpha-16-mannosyltransferase complex	7	1.70915e-05
GO:0006828	manganese ion transport	77	0.000130515	GO:0019992	diacylglycerol binding	33	6.84733e-05	GO:0000446	nucleoplasmic THO complex	7	1.70915e-05
GO:0006031	chitin biosynthetic process	77	0.000130515	GO:0010428	methyl-CpNpG binding	33	6.84733e-05	GO:0005725	intercalary heterochromatin	7	1.70915e-05
GO:0043981	histone H4-K5 acetylation	76	0.00012882	GO:0010429	methyl-CpNpN binding	33	6.84733e-05	GO:0070210	Rpd3L-Expanded complex	7	1.70915e-05
GO:0008544	epidermis development	76	0.00012882	GO:0034647	histone demethylase activity (H3-trimethyl-K4 specific)	33	6.84733e-05	GO:0005704	polytene chromosome band	7	1.70915e-05
GO:0010192	mucilage biosynthetic process	76	0.00012882	GO:0001164	RNA polymerase I CORE element sequence-specific DNA binding	33	6.84733e-05	GO:0031523	Myb complex	7	1.70915e-05
GO:0071035	nuclear polyadenylation-dependent rRNA catabolic process	76	0.00012882	GO:0050270	S-adenosylhomocysteine deaminase activity	33	6.84733e-05	GO:0000941	condensed nuclear chromosome inner kinetochore	7	1.70915e-05
GO:0000973	posttranscriptional tethering of RNA polymerase II gene DNA at nuclear periphery	76	0.00012882	GO:0004044	amidophosphoribosyltransferase activity	33	6.84733e-05	GO:0001527	microfibril	7	1.70915e-05
GO:0006882	cellular zinc ion homeostasis	76	0.00012882	GO:0004312	fatty acid synthase activity	33	6.84733e-05	GO:0002193	MAML1-RBP-Jkappa- ICN1 complex	7	1.70915e-05
GO:0042307	positive regulation of protein import into nucleus	76	0.00012882	GO:0004555	alphaalpha-trehalase activity	33	6.84733e-05	GO:0002199	zona pellucida receptor complex	7	1.70915e-05
GO:0035194	posttranscriptional gene silencing by RNA	76	0.00012882	GO:0009032	thymidine phosphorylase activity	33	6.84733e-05	GO:0031094	platelet dense tubular network	7	1.70915e-05
GO:0016998	cell wall macromolecule catabolic process	76	0.00012882	GO:0004636	phosphoribosyl-ATP diphosphatase activity	33	6.84733e-05	GO:0005589	collagen type VI trimer	7	1.70915e-05
GO:0006729	tetrahydrobiopterin biosynthetic process	76	0.00012882	GO:0030598	rRNA N-glycosylase activity	33	6.84733e-05	GO:0043260	laminin-11 complex	7	1.70915e-05
GO:0050919	negative chemotaxis	76	0.00012882	GO:0042834	peptidoglycan binding	33	6.84733e-05	GO:0031105	septin complex	7	1.70915e-05
GO:0046513	ceramide biosynthetic process	76	0.00012882	GO:0003959	NADPH dehydrogenase activity	33	6.84733e-05	GO:0005674	transcription factor TFIIF complex	7	1.70915e-05
GO:0048013	ephrin receptor signaling pathway	76	0.00012882	GO:1990782	protein tyrosine kinase binding	33	6.84733e-05	GO:0035003	subapical complex	7	1.70915e-05
GO:0010082	regulation of root meristem growth	76	0.00012882	GO:0030371	translation repressor activity	33	6.84733e-05	GO:0033309	SBF transcription complex	7	1.70915e-05
GO:0032526	response to retinoic acid	76	0.00012882	GO:0004139	deoxyribose-phosphate aldolase activity	33	6.84733e-05	GO:0045170	spectrosome	7	1.70915e-05
GO:0009787	regulation of abscisic acid-activated signaling pathway	76	0.00012882	GO:0061603	molybdenum cofactor guanylyltransferase activity	33	6.84733e-05	GO:0031510	SUMO activating enzyme complex	7	1.70915e-05
GO:0042177	negative regulation of protein catabolic process	76	0.00012882	GO:0080046	quercetin 4	33	6.84733e-05	GO:0032937	SREBP-SCAP-Insig complex	7	1.70915e-05
GO:0090316	positive regulation of intracellular protein transport	76	0.00012882	GO:0030429	kynureninase activity	33	6.84733e-05	GO:0009365	protein histidine kinase complex	7	1.70915e-05
GO:0034975	protein folding in endoplasmic reticulum	76	0.00012882	GO:0016595	glutamate binding	33	6.84733e-05	GO:0035805	egg coat	7	1.70915e-05
GO:0071973	bacterial-type flagellum-dependent cell motility	76	0.00012882	GO:0016990	arginine deiminase activity	33	6.84733e-05	GO:1990315	Mcs4 RR-MAPKKK complex	7	1.70915e-05
GO:0039523	suppression by virus of host RNA polymerase II activity	76	0.00012882	GO:0042923	neuropeptide binding	33	6.84733e-05	GO:0031264	death-inducing signaling complex	7	1.70915e-05
GO:0007369	gastrulation	75	0.000127125	GO:0008676	3-deoxy-8-phosphooctulonate synthase activity	33	6.84733e-05	GO:1902554	serine/threonine protein kinase complex	7	1.70915e-05
GO:0048193	Golgi vesicle transport	75	0.000127125	GO:0008990	rRNA (guanine-N2-)-methyltransferase activity	33	6.84733e-05	GO:0071001	U4/U6 snRNP	7	1.70915e-05
GO:0050890	cognition	75	0.000127125	GO:0017075	syntaxin-1 binding	33	6.84733e-05	GO:0030257	type III protein secretion system complex	7	1.70915e-05
GO:0017157	regulation of exocytosis	75	0.000127125	GO:0103075	indole-3-pyruvate monooxygenase activity	33	6.84733e-05	GO:0030678	mitochondrial ribonuclease P complex	7	1.70915e-05
GO:0043046	DNA methylation involved in gamete generation	75	0.000127125	GO:0052914	16S rRNA (guanine(1207)-N(2))-methyltransferase activity	33	6.84733e-05	GO:0043684	type IV secretion system complex	7	1.70915e-05
GO:0097711	ciliary basal body-plasma membrane docking	75	0.000127125	GO:0102339	3-oxo-arachidoyl-CoA reductase activity	33	6.84733e-05	GO:0090443	FAR/SIN/STRIPAK complex	7	1.70915e-05
GO:0051402	neuron apoptotic process	75	0.000127125	GO:0102340	3-oxo-behenoyl-CoA reductase activity	33	6.84733e-05	GO:0098562	cytoplasmic side of membrane	7	1.70915e-05
GO:0032870	cellular response to hormone stimulus	75	0.000127125	GO:0102342	3-oxo-cerotoyl-CoA reductase activity	33	6.84733e-05	GO:1990761	growth cone lamellipodium	7	1.70915e-05
GO:0048749	compound eye development	75	0.000127125	GO:0102341	3-oxo-lignoceroyl-CoA reductase activity	33	6.84733e-05	GO:0035339	SPOTS complex	7	1.70915e-05
GO:0033627	cell adhesion mediated by integrin	75	0.000127125	GO:0008441	3'(2'),5'-bisphosphate nucleotidase activity	33	6.84733e-05	GO:0009326	formate dehydrogenase complex	7	1.70915e-05
GO:0060294	cilium movement involved in cell motility	75	0.000127125	GO:0047274	galactinol-sucrose galactosyltransferase activity	33	6.84733e-05	GO:0016006	Nebenkern	7	1.70915e-05
GO:0006314	intron homing	75	0.000127125	GO:0045552	dihydrokaempferol 4-reductase activity	33	6.84733e-05	GO:0061689	tricellular tight junction	7	1.70915e-05
GO:0006144	purine nucleobase metabolic process	75	0.000127125	GO:0009022	tRNA nucleotidyltransferase activity	32	6.63983e-05	GO:0017109	glutamate-cysteine ligase complex	7	1.70915e-05
GO:0050796	regulation of insulin secretion	75	0.000127125	GO:0016922	nuclear receptor binding	32	6.63983e-05	GO:0097342	ripoptosome	7	1.70915e-05
GO:0007606	sensory perception of chemical stimulus	75	0.000127125	GO:0000224	peptide-N4-(N-acetyl-beta-glucosaminyl)asparagine amidase activity	32	6.63983e-05	GO:0097418	neurofibrillary tangle	7	1.70915e-05
GO:0033209	tumor necrosis factor-mediated signaling pathway	75	0.000127125	GO:0017151	DEAD/H-box RNA helicase binding	32	6.63983e-05	GO:0005621	cellular bud scar	7	1.70915e-05
GO:0002755	MyD88-dependent toll-like receptor signaling pathway	75	0.000127125	GO:0061631	ubiquitin conjugating enzyme activity	32	6.63983e-05	GO:0061474	phagolysosome membrane	7	1.70915e-05
GO:0006082	organic acid metabolic process	75	0.000127125	GO:0003810	protein-glutamine gamma-glutamyltransferase activity	32	6.63983e-05	GO:0055040	periplasmic flagellum	7	1.70915e-05
GO:0031167	rRNA methylation	75	0.000127125	GO:0042134	rRNA primary transcript binding	32	6.63983e-05	GO:0009921	auxin efflux carrier complex	7	1.70915e-05
GO:0101030	tRNA-guanine transglycosylation	75	0.000127125	GO:0004065	arylsulfatase activity	32	6.63983e-05	GO:0034679	integrin alpha9-beta1 complex	7	1.70915e-05
GO:0090114	COPII-coated vesicle budding	75	0.000127125	GO:0004838	L-tyrosine:2-oxoglutarate aminotransferase activity	32	6.63983e-05	GO:0030055	cell-substrate junction	7	1.70915e-05
GO:0009247	glycolipid biosynthetic process	74	0.00012543	GO:0004573	mannosyl-oligosaccharide glucosidase activity	32	6.63983e-05	GO:0034684	integrin alphav-beta5 complex	7	1.70915e-05
GO:0090502	RNA phosphodiester bond hydrolysis endonucleolytic	74	0.00012543	GO:0000309	nicotinamide-nucleotide adenylyltransferase activity	32	6.63983e-05	GO:0034686	integrin alphav-beta8 complex	7	1.70915e-05
GO:0051315	attachment of mitotic spindle microtubules to kinetochore	74	0.00012543	GO:0003972	RNA ligase (ATP) activity	32	6.63983e-05	GO:0097679	other organism cytoplasm	7	1.70915e-05
GO:0051415	microtubule nucleation by interphase microtubule organizing center	74	0.00012543	GO:0004566	beta-glucuronidase activity	32	6.63983e-05	GO:0070820	tertiary granule	7	1.70915e-05
GO:0051304	chromosome separation	74	0.00012543	GO:0030215	semaphorin receptor binding	32	6.63983e-05	GO:0097356	perinucleolar compartment	7	1.70915e-05
GO:0070936	protein K48-linked ubiquitination	74	0.00012543	GO:0019784	NEDD8-specific protease activity	32	6.63983e-05	GO:0044216	other organism cell	7	1.70915e-05
GO:0007520	myoblast fusion	74	0.00012543	GO:0045551	cinnamyl-alcohol dehydrogenase activity	32	6.63983e-05	GO:0044301	climbing fiber	7	1.70915e-05
GO:0006269	DNA replication synthesis of RNA primer	74	0.00012543	GO:0052747	sinapyl alcohol dehydrogenase activity	32	6.63983e-05	GO:0031466	Cul5-RING ubiquitin ligase complex	7	1.70915e-05
GO:0006750	glutathione biosynthetic process	74	0.00012543	GO:0045145	single-stranded DNA 5	32	6.63983e-05	GO:0032144	4-aminobutyrate transaminase complex	7	1.70915e-05
GO:0042048	olfactory behavior	74	0.00012543	GO:0010013	N-1-naphthylphthalamic acid binding	32	6.63983e-05	GO:0033106	cis-Golgi network membrane	7	1.70915e-05
GO:0019433	triglyceride catabolic process	74	0.00012543	GO:0008934	inositol monophosphate 1-phosphatase activity	32	6.63983e-05	GO:0034466	chromaffin granule lumen	7	1.70915e-05
GO:0031667	response to nutrient levels	74	0.00012543	GO:0047617	acyl-CoA hydrolase activity	32	6.63983e-05	GO:0042566	hydrogenosome	7	1.70915e-05
GO:0043507	positive regulation of JUN kinase activity	74	0.00012543	GO:0030267	glyoxylate reductase (NADP) activity	32	6.63983e-05	GO:0042601	endospore-forming forespore	7	1.70915e-05
GO:1900056	negative regulation of leaf senescence	74	0.00012543	GO:0008780	acyl-[acyl-carrier-protein]-UDP-N-acetylglucosamine O-acyltransferase activity	32	6.63983e-05	GO:0071682	endocytic vesicle lumen	7	1.70915e-05
GO:0047484	regulation of response to osmotic stress	74	0.00012543	GO:0015248	sterol transporter activity	32	6.63983e-05	GO:0048555	generative cell nucleus	7	1.70915e-05
GO:0002027	regulation of heart rate	74	0.00012543	GO:0008417	fucosyltransferase activity	32	6.63983e-05	GO:0044284	mitochondrial crista junction	7	1.70915e-05
GO:0050907	detection of chemical stimulus involved in sensory perception	74	0.00012543	GO:0008117	sphinganine-1-phosphate aldolase activity	32	6.63983e-05	GO:0061702	inflammasome complex	7	1.70915e-05
GO:0002238	response to molecule of fungal origin	74	0.00012543	GO:0015269	calcium-activated potassium channel activity	32	6.63983e-05	GO:0099078	BORC complex	7	1.70915e-05
GO:0071480	cellular response to gamma radiation	73	0.000123735	GO:0003885	D-arabinono-14-lactone oxidase activity	32	6.63983e-05	GO:0032151	mitotic septin complex	7	1.70915e-05
GO:0035067	negative regulation of histone acetylation	73	0.000123735	GO:0008028	monocarboxylic acid transmembrane transporter activity	32	6.63983e-05	GO:0070693	P-TEFb-cap methyltransferase complex	6	1.46499e-05
GO:0001942	hair follicle development	73	0.000123735	GO:0015407	monosaccharide-transporting ATPase activity	32	6.63983e-05	GO:0097550	transcriptional preinitiation complex	6	1.46499e-05
GO:0008542	visual learning	73	0.000123735	GO:0015185	gamma-aminobutyric acid transmembrane transporter activity	32	6.63983e-05	GO:0030892	mitotic cohesin complex	6	1.46499e-05
GO:0050891	multicellular organismal water homeostasis	73	0.000123735	GO:0008933	lytic transglycosylase activity	32	6.63983e-05	GO:0031380	nuclear RNA-directed RNA polymerase complex	6	1.46499e-05
GO:0071345	cellular response to cytokine stimulus	73	0.000123735	GO:0070011	peptidase activity acting on L-amino acid peptides	32	6.63983e-05	GO:0090730	Las1 complex	6	1.46499e-05
GO:0016339	calcium-dependent cell-cell adhesion via plasma membrane cell adhesion molecules	73	0.000123735	GO:0051073	adenosylcobinamide-GDP ribazoletransferase activity	32	6.63983e-05	GO:0031511	Mis6-Sim4 complex	6	1.46499e-05
GO:0045880	positive regulation of smoothened signaling pathway	73	0.000123735	GO:0008818	cobalamin 5	32	6.63983e-05	GO:1990467	NuA3a histone acetyltransferase complex	6	1.46499e-05
GO:0051085	chaperone cofactor-dependent protein refolding	73	0.000123735	GO:0016835	carbon-oxygen lyase activity	32	6.63983e-05	GO:0001652	granular component	6	1.46499e-05
GO:0006102	isocitrate metabolic process	73	0.000123735	GO:0061659	ubiquitin-like protein ligase activity	31	6.43234e-05	GO:0005824	outer plaque of spindle pole body	6	1.46499e-05
GO:0010929	positive regulation of auxin mediated signaling pathway	73	0.000123735	GO:0070888	E-box binding	31	6.43234e-05	GO:0002945	cyclin K-CDK13 complex	6	1.46499e-05
GO:0006287	base-excision repair gap-filling	73	0.000123735	GO:0051575	5'-deoxyribose-5-phosphate lyase activity	31	6.43234e-05	GO:0060473	cortical granule	6	1.46499e-05
GO:0007026	negative regulation of microtubule depolymerization	73	0.000123735	GO:0000979	RNA polymerase II core promoter sequence-specific DNA binding	31	6.43234e-05	GO:0005673	transcription factor TFIIE complex	6	1.46499e-05
GO:0009635	response to herbicide	73	0.000123735	GO:0045504	dynein heavy chain binding	31	6.43234e-05	GO:0071141	SMAD protein complex	6	1.46499e-05
GO:0006490	oligosaccharide-lipid intermediate biosynthetic process	73	0.000123735	GO:0034046	poly(G) binding	31	6.43234e-05	GO:1990723	cytoplasmic periphery of the nuclear pore complex	6	1.46499e-05
GO:0097190	apoptotic signaling pathway	72	0.00012204	GO:0008170	N-methyltransferase activity	31	6.43234e-05	GO:0019908	nuclear cyclin-dependent protein kinase holoenzyme complex	6	1.46499e-05
GO:0032258	protein localization by the Cvt pathway	72	0.00012204	GO:0004067	asparaginase activity	31	6.43234e-05	GO:0030684	preribosome	6	1.46499e-05
GO:0030217	T cell differentiation	72	0.00012204	GO:0003919	FMN adenylyltransferase activity	31	6.43234e-05	GO:0005943	phosphatidylinositol 3-kinase complex class IA	6	1.46499e-05
GO:0051601	exocyst localization	72	0.00012204	GO:0043394	proteoglycan binding	31	6.43234e-05	GO:0017117	single-stranded DNA-dependent ATP-dependent DNA helicase complex	6	1.46499e-05
GO:0006109	regulation of carbohydrate metabolic process	72	0.00012204	GO:0004604	phosphoadenylyl-sulfate reductase (thioredoxin) activity	31	6.43234e-05	GO:0031233	intrinsic component of external side of plasma membrane	6	1.46499e-05
GO:0001578	microtubule bundle formation	72	0.00012204	GO:0000210	NAD+ diphosphatase activity	31	6.43234e-05	GO:0042588	zymogen granule	6	1.46499e-05
GO:0031100	animal organ regeneration	72	0.00012204	GO:0061578	Lys63-specific deubiquitinase activity	31	6.43234e-05	GO:0031248	protein acetyltransferase complex	6	1.46499e-05
GO:0000183	chromatin silencing at rDNA	72	0.00012204	GO:0052832	inositol monophosphate 3-phosphatase activity	31	6.43234e-05	GO:0035748	myelin sheath abaxonal region	6	1.46499e-05
GO:0018991	oviposition	72	0.00012204	GO:0052833	inositol monophosphate 4-phosphatase activity	31	6.43234e-05	GO:1990520	separase-securin complex	6	1.46499e-05
GO:0045071	negative regulation of viral genome replication	72	0.00012204	GO:0008718	D-amino-acid dehydrogenase activity	31	6.43234e-05	GO:1990026	hippocampal mossy fiber expansion	6	1.46499e-05
GO:0045773	positive regulation of axon extension	72	0.00012204	GO:0050570	4-hydroxythreonine-4-phosphate dehydrogenase activity	31	6.43234e-05	GO:0005937	mating projection	6	1.46499e-05
GO:0042475	odontogenesis of dentin-containing tooth	72	0.00012204	GO:0016656	monodehydroascorbate reductase (NADH) activity	31	6.43234e-05	GO:0030907	MBF transcription complex	6	1.46499e-05
GO:1903078	positive regulation of protein localization to plasma membrane	72	0.00012204	GO:0042578	phosphoric ester hydrolase activity	31	6.43234e-05	GO:0032473	cytoplasmic side of mitochondrial outer membrane	6	1.46499e-05
GO:0019464	glycine decarboxylation via glycine cleavage system	72	0.00012204	GO:1904680	peptide transmembrane transporter activity	31	6.43234e-05	GO:0072380	TRC complex	6	1.46499e-05
GO:0019953	sexual reproduction	72	0.00012204	GO:0046964	3'-phosphoadenosine 5'-phosphosulfate transmembrane transporter activity	31	6.43234e-05	GO:0070725	Yb body	6	1.46499e-05
GO:0019048	modulation by virus of host morphology or physiology	72	0.00012204	GO:0008774	acetaldehyde dehydrogenase (acetylating) activity	31	6.43234e-05	GO:1990234	transferase complex	6	1.46499e-05
GO:0007413	axonal fasciculation	72	0.00012204	GO:0004617	phosphoglycerate dehydrogenase activity	31	6.43234e-05	GO:0035032	phosphatidylinositol 3-kinase complex class III	6	1.46499e-05
GO:0010102	lateral root morphogenesis	72	0.00012204	GO:0103115	protoheme IX ABC transporter activity	31	6.43234e-05	GO:1905103	integral component of lysosomal membrane	6	1.46499e-05
GO:0045047	protein targeting to ER	72	0.00012204	GO:0044689	78-didemethyl-8-hydroxy-5-deazariboflavin synthase activity	31	6.43234e-05	GO:0031231	intrinsic component of peroxisomal membrane	6	1.46499e-05
GO:0045037	protein import into chloroplast stroma	72	0.00012204	GO:0030527	structural constituent of chromatin	30	6.22484e-05	GO:0033254	vacuolar transporter chaperone complex	6	1.46499e-05
GO:0016926	protein desumoylation	72	0.00012204	GO:0043425	bHLH transcription factor binding	30	6.22484e-05	GO:0042824	MHC class I peptide loading complex	6	1.46499e-05
GO:1904322	cellular response to forskolin	72	0.00012204	GO:0001190	transcriptional activator activity RNA polymerase II transcription factor binding	30	6.22484e-05	GO:0017177	glucosidase II complex	6	1.46499e-05
GO:0007143	female meiotic nuclear division	71	0.000120345	GO:0004331	fructose-26-bisphosphate 2-phosphatase activity	30	6.22484e-05	GO:0035355	Toll-like receptor 2-Toll-like receptor 6 protein complex	6	1.46499e-05
GO:0043488	regulation of mRNA stability	71	0.000120345	GO:0003938	IMP dehydrogenase activity	30	6.22484e-05	GO:0097386	glial cell projection	6	1.46499e-05
GO:0007424	open tracheal system development	71	0.000120345	GO:0003998	acylphosphatase activity	30	6.22484e-05	GO:0005818	aster	6	1.46499e-05
GO:0001302	replicative cell aging	71	0.000120345	GO:0004647	phosphoserine phosphatase activity	30	6.22484e-05	GO:1902500	vacuolar HOPS complex	6	1.46499e-05
GO:0030476	ascospore wall assembly	71	0.000120345	GO:0070492	oligosaccharide binding	30	6.22484e-05	GO:0032010	phagolysosome	6	1.46499e-05
GO:0000079	regulation of cyclin-dependent protein serine/threonine kinase activity	71	0.000120345	GO:0038191	neuropilin binding	30	6.22484e-05	GO:0034708	methyltransferase complex	6	1.46499e-05
GO:0001890	placenta development	71	0.000120345	GO:0043274	phospholipase binding	30	6.22484e-05	GO:1990477	NURS complex	6	1.46499e-05
GO:0032467	positive regulation of cytokinesis	71	0.000120345	GO:0035243	protein-arginine omega-N symmetric methyltransferase activity	30	6.22484e-05	GO:0005883	neurofilament	6	1.46499e-05
GO:0070827	chromatin maintenance	71	0.000120345	GO:0042562	hormone binding	30	6.22484e-05	GO:1903767	sweet taste receptor complex	6	1.46499e-05
GO:0016322	neuron remodeling	71	0.000120345	GO:0047196	long-chain-alcohol O-fatty-acyltransferase activity	30	6.22484e-05	GO:0070022	transforming growth factor beta receptor complex	6	1.46499e-05
GO:0016070	RNA metabolic process	71	0.000120345	GO:0004362	glutathione-disulfide reductase activity	30	6.22484e-05	GO:0036375	Kibra-Ex-Mer complex	6	1.46499e-05
GO:0070507	regulation of microtubule cytoskeleton organization	71	0.000120345	GO:0008296	3'-5'-exodeoxyribonuclease activity	30	6.22484e-05	GO:0070685	macropinocytic cup	6	1.46499e-05
GO:0048240	sperm capacitation	71	0.000120345	GO:0052907	23S rRNA (adenine(1618)-N(6))-methyltransferase activity	30	6.22484e-05	GO:0005947	mitochondrial alpha-ketoglutarate dehydrogenase complex	6	1.46499e-05
GO:0006241	CTP biosynthetic process	71	0.000120345	GO:0016836	hydro-lyase activity	30	6.22484e-05	GO:0008623	CHRAC	6	1.46499e-05
GO:0006183	GTP biosynthetic process	71	0.000120345	GO:0031432	titin binding	30	6.22484e-05	GO:0009344	nitrite reductase complex [NAD(P)H]	6	1.46499e-05
GO:0032715	negative regulation of interleukin-6 production	71	0.000120345	GO:0008863	formate dehydrogenase (NAD+) activity	30	6.22484e-05	GO:0009431	bacterial-type flagellum basal body MS ring	6	1.46499e-05
GO:0071549	cellular response to dexamethasone stimulus	71	0.000120345	GO:0048763	calcium-induced calcium release activity	30	6.22484e-05	GO:0098572	stromal side of plastid thylakoid membrane	6	1.46499e-05
GO:0043327	chemotaxis to cAMP	71	0.000120345	GO:0018685	alkane 1-monooxygenase activity	30	6.22484e-05	GO:1990666	PCSK9-LDLR complex	6	1.46499e-05
GO:0003281	ventricular septum development	71	0.000120345	GO:0015081	sodium ion transmembrane transporter activity	30	6.22484e-05	GO:1990682	CSF1-CSF1R complex	6	1.46499e-05
GO:0007097	nuclear migration	71	0.000120345	GO:0005251	delayed rectifier potassium channel activity	30	6.22484e-05	GO:1990531	phospholipid-translocating ATPase complex	6	1.46499e-05
GO:0010227	floral organ abscission	71	0.000120345	GO:0008510	sodium:bicarbonate symporter activity	30	6.22484e-05	GO:0097512	cardiac myofibril	6	1.46499e-05
GO:0045036	protein targeting to chloroplast	71	0.000120345	GO:0008803	bis(5'-nucleosyl)-tetraphosphatase (symmetrical) activity	30	6.22484e-05	GO:0044309	neuron spine	6	1.46499e-05
GO:0046907	intracellular transport	71	0.000120345	GO:0015098	molybdate ion transmembrane transporter activity	30	6.22484e-05	GO:0097442	CA3 pyramidal cell dendrite	6	1.46499e-05
GO:0048387	negative regulation of retinoic acid receptor signaling pathway	71	0.000120345	GO:0047890	flavanone 4-reductase activity	30	6.22484e-05	GO:0070118	organellar chromatophore thylakoid membrane	6	1.46499e-05
GO:0006168	adenine salvage	71	0.000120345	GO:0004142	diacylglycerol cholinephosphotransferase activity	29	6.01735e-05	GO:0097452	GAIT complex	6	1.46499e-05
GO:0044211	CTP salvage	71	0.000120345	GO:0035014	phosphatidylinositol 3-kinase regulator activity	29	6.01735e-05	GO:0098027	virus tail sheath	6	1.46499e-05
GO:0098789	pre-mRNA cleavage required for polyadenylation	71	0.000120345	GO:0000405	bubble DNA binding	29	6.01735e-05	GO:0038039	G-protein coupled receptor heterodimeric complex	6	1.46499e-05
GO:0007498	mesoderm development	70	0.00011865	GO:0001076	transcription factor activity RNA polymerase II transcription factor binding	29	6.01735e-05	GO:1902710	GABA receptor complex	6	1.46499e-05
GO:0031589	cell-substrate adhesion	70	0.00011865	GO:1990269	RNA polymerase II C-terminal domain phosphoserine binding	29	6.01735e-05	GO:0030128	clathrin coat of endocytic vesicle	6	1.46499e-05
GO:0034063	stress granule assembly	70	0.00011865	GO:0003860	3-hydroxyisobutyryl-CoA hydrolase activity	29	6.01735e-05	GO:0030287	cell wall-bounded periplasmic space	6	1.46499e-05
GO:0043085	positive regulation of catalytic activity	70	0.00011865	GO:0004061	arylformamidase activity	29	6.01735e-05	GO:1990032	parallel fiber	6	1.46499e-05
GO:0042059	negative regulation of epidermal growth factor receptor signaling pathway	70	0.00011865	GO:0004149	dihydrolipoyllysine-residue succinyltransferase activity	29	6.01735e-05	GO:0098015	virus tail	6	1.46499e-05
GO:0051298	centrosome duplication	70	0.00011865	GO:0004530	deoxyribonuclease I activity	29	6.01735e-05	GO:0098026	virus tail tube	6	1.46499e-05
GO:0006226	dUMP biosynthetic process	70	0.00011865	GO:0004517	nitric-oxide synthase activity	29	6.01735e-05	GO:0045160	myosin I complex	6	1.46499e-05
GO:0006542	glutamine biosynthetic process	70	0.00011865	GO:0008745	N-acetylmuramoyl-L-alanine amidase activity	29	6.01735e-05	GO:0090726	cortical dynamic polarity patch	6	1.46499e-05
GO:0030199	collagen fibril organization	70	0.00011865	GO:0008320	protein transmembrane transporter activity	29	6.01735e-05	GO:0031411	gas vesicle	6	1.46499e-05
GO:0001755	neural crest cell migration	70	0.00011865	GO:0050568	protein-glutamine glutaminase activity	29	6.01735e-05	GO:0032444	activin responsive factor complex	6	1.46499e-05
GO:0046716	muscle cell cellular homeostasis	70	0.00011865	GO:0070140	SUMO-specific isopeptidase activity	29	6.01735e-05	GO:0033111	attachment organelle membrane	6	1.46499e-05
GO:0048814	regulation of dendrite morphogenesis	70	0.00011865	GO:0017017	MAP kinase tyrosine/serine/threonine phosphatase activity	29	6.01735e-05	GO:0035868	alphav-beta3 integrin-HMGB1 complex	6	1.46499e-05
GO:0015920	lipopolysaccharide transport	70	0.00011865	GO:0120013	intermembrane lipid transfer activity	29	6.01735e-05	GO:0034683	integrin alphav-beta3 complex	6	1.46499e-05
GO:0010187	negative regulation of seed germination	70	0.00011865	GO:0031267	small GTPase binding	29	6.01735e-05	GO:0043253	chloroplast ribosome	6	1.46499e-05
GO:0010078	maintenance of root meristem identity	70	0.00011865	GO:0008607	phosphorylase kinase regulator activity	29	6.01735e-05	GO:0044192	host cell mitochondrial inner membrane	6	1.46499e-05
GO:0043481	anthocyanin accumulation in tissues in response to UV light	70	0.00011865	GO:0005223	intracellular cGMP-activated cation channel activity	29	6.01735e-05	GO:1903754	cortical microtubule plus-end	6	1.46499e-05
GO:0016559	peroxisome fission	70	0.00011865	GO:0019203	carbohydrate phosphatase activity	29	6.01735e-05	GO:0048556	microsporocyte nucleus	6	1.46499e-05
GO:0009767	photosynthetic electron transport chain	70	0.00011865	GO:0008460	dTDP-glucose 46-dehydratase activity	29	6.01735e-05	GO:0061828	apical tubulobulbar complex	6	1.46499e-05
GO:0001709	cell fate determination	69	0.000116955	GO:0016920	pyroglutamyl-peptidase activity	29	6.01735e-05	GO:0061829	basal tubulobulbar complex	6	1.46499e-05
GO:0006323	DNA packaging	69	0.000116955	GO:0004750	ribulose-phosphate 3-epimerase activity	29	6.01735e-05	GO:0098844	postsynaptic endocytic zone membrane	6	1.46499e-05
GO:0030218	erythrocyte differentiation	69	0.000116955	GO:0015473	fimbrial usher porin activity	29	6.01735e-05	GO:0071953	elastic fiber	6	1.46499e-05
GO:0043010	camera-type eye development	69	0.000116955	GO:0045158	electron transporter transferring electrons within cytochrome b6/f complex of photosystem II activity	29	6.01735e-05	GO:0071162	CMG complex	6	1.46499e-05
GO:1904263	positive regulation of TORC1 signaling	69	0.000116955	GO:0051266	sirohydrochlorin ferrochelatase activity	29	6.01735e-05	GO:0072589	box H/ACA scaRNP complex	6	1.46499e-05
GO:0032008	positive regulation of TOR signaling	69	0.000116955	GO:0008808	cardiolipin synthase activity	29	6.01735e-05	GO:0090661	box H/ACA telomerase RNP complex	6	1.46499e-05
GO:0051567	histone H3-K9 methylation	69	0.000116955	GO:0050636	vinorine synthase activity	29	6.01735e-05	GO:0097585	dolichyl-phosphate-mannose-protein mannosyltransferase Pmt5p-Pmt3p dimer complex	6	1.46499e-05
GO:0071364	cellular response to epidermal growth factor stimulus	69	0.000116955	GO:0043539	protein serine/threonine kinase activator activity	28	5.80985e-05	GO:0098554	cytoplasmic side of endoplasmic reticulum membrane	6	1.46499e-05
GO:0034389	lipid droplet organization	69	0.000116955	GO:0015616	DNA translocase activity	28	5.80985e-05	GO:1902712	G-protein coupled GABA receptor complex	6	1.46499e-05
GO:0018149	peptide cross-linking	69	0.000116955	GO:0008080	N-acetyltransferase activity	28	5.80985e-05	GO:1990530	Cdc50p-Drs2p complex	6	1.46499e-05
GO:0005991	trehalose metabolic process	69	0.000116955	GO:0042975	peroxisome proliferator activated receptor binding	28	5.80985e-05	GO:1990876	cytoplasmic side of nuclear pore	6	1.46499e-05
GO:0001510	RNA methylation	69	0.000116955	GO:0009374	biotin binding	28	5.80985e-05	GO:0043187	cell septum surface	5	1.22082e-05
GO:0048255	mRNA stabilization	69	0.000116955	GO:0017080	sodium channel regulator activity	28	5.80985e-05	GO:0061673	mitotic spindle astral microtubule	5	1.22082e-05
GO:0010143	cutin biosynthetic process	69	0.000116955	GO:0003849	3-deoxy-7-phosphoheptulonate synthase activity	28	5.80985e-05	GO:0005756	mitochondrial proton-transporting ATP synthase central stalk	5	1.22082e-05
GO:0010345	suberin biosynthetic process	69	0.000116955	GO:0004411	homogentisate 12-dioxygenase activity	28	5.80985e-05	GO:1990860	Pho85-Pho80 CDK-cyclin complex	5	1.22082e-05
GO:0032981	mitochondrial respiratory chain complex I assembly	69	0.000116955	GO:0004421	hydroxymethylglutaryl-CoA synthase activity	28	5.80985e-05	GO:0071817	MMXD complex	5	1.22082e-05
GO:0002224	toll-like receptor signaling pathway	69	0.000116955	GO:0070733	protein adenylyltransferase activity	28	5.80985e-05	GO:0000802	transverse filament	5	1.22082e-05
GO:0009061	anaerobic respiration	69	0.000116955	GO:0008009	chemokine activity	28	5.80985e-05	GO:1990483	Clr6 histone deacetylase complex I	5	1.22082e-05
GO:0030866	cortical actin cytoskeleton organization	69	0.000116955	GO:0016837	carbon-oxygen lyase activity acting on polysaccharides	28	5.80985e-05	GO:0043626	PCNA complex	5	1.22082e-05
GO:0009682	induced systemic resistance	69	0.000116955	GO:0033592	RNA strand annealing activity	28	5.80985e-05	GO:0090695	Wpl/Pds5 cohesin loading/unloading complex	5	1.22082e-05
GO:0040034	regulation of development heterochronic	69	0.000116955	GO:0022843	voltage-gated cation channel activity	28	5.80985e-05	GO:0016580	Sin3 complex	5	1.22082e-05
GO:1900055	regulation of leaf senescence	69	0.000116955	GO:0004887	thyroid hormone receptor activity	28	5.80985e-05	GO:0090571	RNA polymerase II transcription repressor complex	5	1.22082e-05
GO:0010215	cellulose microfibril organization	69	0.000116955	GO:0047627	adenylylsulfatase activity	28	5.80985e-05	GO:1904511	cytoplasmic microtubule plus-end	5	1.22082e-05
GO:0006625	protein targeting to peroxisome	69	0.000116955	GO:0060090	molecular adaptor activity	28	5.80985e-05	GO:0044169	host cell rough endoplasmic reticulum membrane	5	1.22082e-05
GO:0060918	auxin transport	69	0.000116955	GO:1990380	Lys48-specific deubiquitinase activity	28	5.80985e-05	GO:0048237	rough endoplasmic reticulum lumen	5	1.22082e-05
GO:0036068	light-independent chlorophyll biosynthetic process	69	0.000116955	GO:0004071	aspartate-ammonia ligase activity	28	5.80985e-05	GO:0061618	obsolete sublamina densa	5	1.22082e-05
GO:0001654	eye development	68	0.00011526	GO:0004729	oxygen-dependent protoporphyrinogen oxidase activity	28	5.80985e-05	GO:0043256	laminin complex	5	1.22082e-05
GO:0006501	C-terminal protein lipidation	68	0.00011526	GO:0034584	piRNA binding	28	5.80985e-05	GO:0005638	lamin filament	5	1.22082e-05
GO:0051571	positive regulation of histone H3-K4 methylation	68	0.00011526	GO:0035473	lipase binding	28	5.80985e-05	GO:0097587	MutLgamma complex	5	1.22082e-05
GO:0070816	phosphorylation of RNA polymerase II C-terminal domain	68	0.00011526	GO:0019869	chloride channel inhibitor activity	28	5.80985e-05	GO:0070864	sperm individualization complex	5	1.22082e-05
GO:0031397	negative regulation of protein ubiquitination	68	0.00011526	GO:0043885	carbon-monoxide dehydrogenase (ferredoxin) activity	28	5.80985e-05	GO:0042382	paraspeckles	5	1.22082e-05
GO:0006283	transcription-coupled nucleotide-excision repair	68	0.00011526	GO:0016594	glycine binding	28	5.80985e-05	GO:0034673	inhibin-betaglycan-ActRII complex	5	1.22082e-05
GO:0010498	proteasomal protein catabolic process	68	0.00011526	GO:0016712	oxidoreductase activity acting on paired donors with incorporation or reduction of molecular oxygen reduced flavin or flavoprotein as one donor and incorporation of one atom of oxygen	28	5.80985e-05	GO:0090568	nuclear transcriptional repressor complex	5	1.22082e-05
GO:0051974	negative regulation of telomerase activity	68	0.00011526	GO:0090430	caffeoyl-CoA: alcohol caffeoyl transferase activity	28	5.80985e-05	GO:0032156	septin cytoskeleton	5	1.22082e-05
GO:0032211	negative regulation of telomere maintenance via telomerase	68	0.00011526	GO:0045028	G-protein coupled purinergic nucleotide receptor activity	28	5.80985e-05	GO:0061174	type I terminal bouton	5	1.22082e-05
GO:1901216	positive regulation of neuron death	68	0.00011526	GO:0015180	L-alanine transmembrane transporter activity	28	5.80985e-05	GO:0097422	tubular endosome	5	1.22082e-05
GO:0030177	positive regulation of Wnt signaling pathway	68	0.00011526	GO:0090447	glycerol-3-phosphate 2-O-acyltransferase activity	28	5.80985e-05	GO:1990131	Gtr1-Gtr2 GTPase complex	5	1.22082e-05
GO:0033365	protein localization to organelle	68	0.00011526	GO:0005337	nucleoside transmembrane transporter activity	28	5.80985e-05	GO:0097209	epidermal lamellar body	5	1.22082e-05
GO:1901224	positive regulation of NIK/NF-kappaB signaling	68	0.00011526	GO:0000035	acyl binding	28	5.80985e-05	GO:0035183	female germline ring canal inner rim	5	1.22082e-05
GO:0010107	potassium ion import	68	0.00011526	GO:0015145	monosaccharide transmembrane transporter activity	28	5.80985e-05	GO:0090498	extrinsic component of Golgi membrane	5	1.22082e-05
GO:0045907	positive regulation of vasoconstriction	68	0.00011526	GO:0030594	neurotransmitter receptor activity	28	5.80985e-05	GO:0016014	dystrobrevin complex	5	1.22082e-05
GO:0000380	alternative mRNA splicing via spliceosome	68	0.00011526	GO:0034185	apolipoprotein binding	28	5.80985e-05	GO:0036117	hyaluranon cable	5	1.22082e-05
GO:0007586	digestion	68	0.00011526	GO:0008836	diaminopimelate decarboxylase activity	28	5.80985e-05	GO:0031476	myosin VI complex	5	1.22082e-05
GO:0030683	evasion or tolerance by virus of host immune response	68	0.00011526	GO:0010303	limit dextrinase activity	28	5.80985e-05	GO:0032019	mitochondrial cloud	5	1.22082e-05
GO:0050766	positive regulation of phagocytosis	68	0.00011526	GO:0016463	zinc-exporting ATPase activity	28	5.80985e-05	GO:0071020	post-spliceosomal complex	5	1.22082e-05
GO:0071526	semaphorin-plexin signaling pathway	68	0.00011526	GO:0005260	intracellularly ATP-gated chloride channel activity	28	5.80985e-05	GO:0098592	cytoplasmic side of apical plasma membrane	5	1.22082e-05
GO:0050908	detection of light stimulus involved in visual perception	68	0.00011526	GO:0004767	sphingomyelin phosphodiesterase activity	27	5.60236e-05	GO:0043601	nuclear replisome	5	1.22082e-05
GO:0031290	retinal ganglion cell axon guidance	68	0.00011526	GO:0016772	transferase activity transferring phosphorus-containing groups	27	5.60236e-05	GO:0033565	ESCRT-0 complex	5	1.22082e-05
GO:0009695	jasmonic acid biosynthetic process	68	0.00011526	GO:0008967	phosphoglycolate phosphatase activity	27	5.60236e-05	GO:0071595	Nem1-Spo7 phosphatase complex	5	1.22082e-05
GO:0007249	I-kappaB kinase/NF-kappaB signaling	68	0.00011526	GO:0004861	cyclin-dependent protein serine/threonine kinase inhibitor activity	27	5.60236e-05	GO:0070319	Golgi to plasma membrane transport vesicle	5	1.22082e-05
GO:0048586	regulation of long-day photoperiodism flowering	68	0.00011526	GO:0036374	glutathione hydrolase activity	27	5.60236e-05	GO:0010339	external side of cell wall	5	1.22082e-05
GO:1902290	positive regulation of defense response to oomycetes	68	0.00011526	GO:0031492	nucleosomal DNA binding	27	5.60236e-05	GO:1902636	kinociliary basal body	5	1.22082e-05
GO:0048229	gametophyte development	68	0.00011526	GO:0070087	chromo shadow domain binding	27	5.60236e-05	GO:0150034	distal axon	5	1.22082e-05
GO:0034314	Arp2/3 complex-mediated actin nucleation	68	0.00011526	GO:0004468	lysine N-acetyltransferase activity acting on acetyl phosphate as donor	27	5.60236e-05	GO:0005823	central plaque of spindle pole body	5	1.22082e-05
GO:0002239	response to oomycetes	68	0.00011526	GO:0004485	methylcrotonoyl-CoA carboxylase activity	27	5.60236e-05	GO:0005967	mitochondrial pyruvate dehydrogenase complex	5	1.22082e-05
GO:0071313	cellular response to caffeine	68	0.00011526	GO:0008531	riboflavin kinase activity	27	5.60236e-05	GO:0030905	retromer tubulation complex	5	1.22082e-05
GO:0010109	regulation of photosynthesis	68	0.00011526	GO:0003988	acetyl-CoA C-acyltransferase activity	27	5.60236e-05	GO:0097427	microtubule bundle	5	1.22082e-05
GO:0016266	O-glycan processing	67	0.000113565	GO:0004123	cystathionine gamma-lyase activity	27	5.60236e-05	GO:0097347	TAM protein secretion complex	5	1.22082e-05
GO:0015012	heparan sulfate proteoglycan biosynthetic process	67	0.000113565	GO:0004451	isocitrate lyase activity	27	5.60236e-05	GO:0034750	Scrib-APC-beta-catenin complex	5	1.22082e-05
GO:0043928	exonucleolytic nuclear-transcribed mRNA catabolic process involved in deadenylation-dependent decay	67	0.000113565	GO:0004305	ethanolamine kinase activity	27	5.60236e-05	GO:0031521	spitzenkorper	5	1.22082e-05
GO:0000741	karyogamy	67	0.000113565	GO:0061605	molybdopterin-synthase adenylyltransferase activity	27	5.60236e-05	GO:0032174	cellular bud neck septin collar	5	1.22082e-05
GO:0018345	protein palmitoylation	67	0.000113565	GO:0005161	platelet-derived growth factor receptor binding	27	5.60236e-05	GO:0036186	early phagosome membrane	5	1.22082e-05
GO:0030282	bone mineralization	67	0.000113565	GO:0019841	retinol binding	27	5.60236e-05	GO:0009288	bacterial-type flagellum	5	1.22082e-05
GO:0007088	regulation of mitotic nuclear division	67	0.000113565	GO:0016262	protein N-acetylglucosaminyltransferase activity	27	5.60236e-05	GO:0030694	bacterial-type flagellum basal body rod	5	1.22082e-05
GO:0006998	nuclear envelope organization	67	0.000113565	GO:0016428	tRNA (cytosine-5-)-methyltransferase activity	27	5.60236e-05	GO:0009578	etioplast stroma	5	1.22082e-05
GO:0034720	histone H3-K4 demethylation	67	0.000113565	GO:0044389	ubiquitin-like protein ligase binding	27	5.60236e-05	GO:0009783	photosystem II antenna complex	5	1.22082e-05
GO:0006911	phagocytosis engulfment	67	0.000113565	GO:0004668	protein-arginine deiminase activity	27	5.60236e-05	GO:0000311	plastid large ribosomal subunit	5	1.22082e-05
GO:0007628	adult walking behavior	67	0.000113565	GO:0034236	protein kinase A catalytic subunit binding	27	5.60236e-05	GO:0030093	chloroplast photosystem I	5	1.22082e-05
GO:0019262	N-acetylneuraminate catabolic process	67	0.000113565	GO:0034713	type I transforming growth factor beta receptor binding	27	5.60236e-05	GO:0010006	Toc complex	5	1.22082e-05
GO:0042531	positive regulation of tyrosine phosphorylation of STAT protein	67	0.000113565	GO:0004833	tryptophan 23-dioxygenase activity	27	5.60236e-05	GO:0009575	chromoplast stroma	5	1.22082e-05
GO:0071365	cellular response to auxin stimulus	67	0.000113565	GO:0008733	L-arabinose isomerase activity	27	5.60236e-05	GO:0030076	light-harvesting complex	5	1.22082e-05
GO:0048509	regulation of meristem development	67	0.000113565	GO:0047184	1-acylglycerophosphocholine O-acyltransferase activity	27	5.60236e-05	GO:0046862	chromoplast membrane	5	1.22082e-05
GO:0051391	tRNA acetylation	67	0.000113565	GO:0015085	calcium ion transmembrane transporter activity	27	5.60236e-05	GO:0035452	extrinsic component of plastid membrane	5	1.22082e-05
GO:0006436	tryptophanyl-tRNA aminoacylation	67	0.000113565	GO:0003846	2-acylglycerol O-acyltransferase activity	27	5.60236e-05	GO:0098636	protein complex involved in cell adhesion	5	1.22082e-05
GO:0032790	ribosome disassembly	67	0.000113565	GO:0046577	long-chain-alcohol oxidase activity	27	5.60236e-05	GO:0019907	cyclin-dependent protein kinase activating kinase holoenzyme complex	5	1.22082e-05
GO:0009314	response to radiation	66	0.00011187	GO:0015187	glycine transmembrane transporter activity	27	5.60236e-05	GO:0034687	integrin alphaL-beta2 complex	5	1.22082e-05
GO:0051123	RNA polymerase II transcriptional preinitiation complex assembly	66	0.00011187	GO:0046027	phospholipid:diacylglycerol acyltransferase activity	27	5.60236e-05	GO:0016456	X chromosome located dosage compensation complex transcription activating	5	1.22082e-05
GO:0034501	protein localization to kinetochore	66	0.00011187	GO:0015075	ion transmembrane transporter activity	27	5.60236e-05	GO:0044393	microspike	5	1.22082e-05
GO:0006091	generation of precursor metabolites and energy	66	0.00011187	GO:0070569	uridylyltransferase activity	27	5.60236e-05	GO:0034777	recycling endosome lumen	5	1.22082e-05
GO:0050772	positive regulation of axonogenesis	66	0.00011187	GO:0080054	low-affinity nitrate transmembrane transporter activity	27	5.60236e-05	GO:0033150	cytoskeletal calyx	5	1.22082e-05
GO:0030513	positive regulation of BMP signaling pathway	66	0.00011187	GO:0016847	1-aminocyclopropane-1-carboxylate synthase activity	27	5.60236e-05	GO:0044317	rod spherule	5	1.22082e-05
GO:0030593	neutrophil chemotaxis	66	0.00011187	GO:0004679	AMP-activated protein kinase activity	26	5.39486e-05	GO:0035324	female germline ring canal	5	1.22082e-05
GO:0009372	quorum sensing	66	0.00011187	GO:0070064	proline-rich region binding	26	5.39486e-05	GO:0020008	rhoptry	5	1.22082e-05
GO:0045429	positive regulation of nitric oxide biosynthetic process	66	0.00011187	GO:1990405	protein antigen binding	26	5.39486e-05	GO:0045272	plasma membrane respiratory chain complex I	5	1.22082e-05
GO:0006875	cellular metal ion homeostasis	66	0.00011187	GO:0003873	6-phosphofructo-2-kinase activity	26	5.39486e-05	GO:0044753	amphisome	5	1.22082e-05
GO:0050769	positive regulation of neurogenesis	66	0.00011187	GO:0003876	AMP deaminase activity	26	5.39486e-05	GO:0034667	integrin alpha3-beta1 complex	5	1.22082e-05
GO:0030071	regulation of mitotic metaphase/anaphase transition	66	0.00011187	GO:0004034	aldose 1-epimerase activity	26	5.39486e-05	GO:0071914	prominosome	5	1.22082e-05
GO:0036158	outer dynein arm assembly	66	0.00011187	GO:0004412	homoserine dehydrogenase activity	26	5.39486e-05	GO:0070761	pre-snoRNP complex	5	1.22082e-05
GO:0015996	chlorophyll catabolic process	66	0.00011187	GO:0004126	cytidine deaminase activity	26	5.39486e-05	GO:0099055	integral component of postsynaptic membrane	5	1.22082e-05
GO:0043097	pyrimidine nucleoside salvage	66	0.00011187	GO:0004557	alpha-galactosidase activity	26	5.39486e-05	GO:0044695	Dsc E3 ubiquitin ligase complex	5	1.22082e-05
GO:2000134	negative regulation of G1/S transition of mitotic cell cycle	65	0.000110175	GO:0016154	pyrimidine-nucleoside phosphorylase activity	26	5.39486e-05	GO:0150001	primary dendrite	5	1.22082e-05
GO:0015893	drug transport	65	0.000110175	GO:0004742	dihydrolipoyllysine-residue acetyltransferase activity	26	5.39486e-05	GO:0070451	cell hair	5	1.22082e-05
GO:0008585	female gonad development	65	0.000110175	GO:0004103	choline kinase activity	26	5.39486e-05	GO:0031166	integral component of vacuolar membrane	5	1.22082e-05
GO:0006450	regulation of translational fidelity	65	0.000110175	GO:0008721	D-serine ammonia-lyase activity	26	5.39486e-05	GO:0097203	phagocytic cup lip	5	1.22082e-05
GO:0048538	thymus development	65	0.000110175	GO:0045545	syndecan binding	26	5.39486e-05	GO:0031265	CD95 death-inducing signaling complex	5	1.22082e-05
GO:0006139	nucleobase-containing compound metabolic process	65	0.000110175	GO:0019864	IgG binding	26	5.39486e-05	GO:0097249	mitochondrial respiratory chain supercomplex	5	1.22082e-05
GO:0006084	acetyl-CoA metabolic process	65	0.000110175	GO:0032027	myosin light chain binding	26	5.39486e-05	GO:0031522	cell envelope Sec protein transport complex	5	1.22082e-05
GO:0009263	deoxyribonucleotide biosynthetic process	65	0.000110175	GO:0017116	single-stranded DNA-dependent ATP-dependent DNA helicase activity	26	5.39486e-05	GO:0098021	viral capsid decoration	5	1.22082e-05
GO:0010075	regulation of meristem growth	65	0.000110175	GO:0008349	MAP kinase kinase kinase kinase activity	26	5.39486e-05	GO:0034360	chylomicron remnant	5	1.22082e-05
GO:2000023	regulation of lateral root development	65	0.000110175	GO:0004397	histidine ammonia-lyase activity	26	5.39486e-05	GO:0042735	protein body	5	1.22082e-05
GO:0050665	hydrogen peroxide biosynthetic process	65	0.000110175	GO:0009041	uridylate kinase activity	26	5.39486e-05	GO:0048179	activin receptor complex	5	1.22082e-05
GO:0007041	lysosomal transport	65	0.000110175	GO:0017061	S-methyl-5-thioadenosine phosphorylase activity	26	5.39486e-05	GO:0048225	suberin network	5	1.22082e-05
GO:0007566	embryo implantation	64	0.00010848	GO:0000827	inositol-13456-pentakisphosphate kinase activity	26	5.39486e-05	GO:0097486	multivesicular body lumen	5	1.22082e-05
GO:0007141	male meiosis I	64	0.00010848	GO:0016618	hydroxypyruvate reductase activity	26	5.39486e-05	GO:0070111	organellar chromatophore	5	1.22082e-05
GO:0043154	negative regulation of cysteine-type endopeptidase activity involved in apoptotic process	64	0.00010848	GO:0046875	ephrin receptor binding	26	5.39486e-05	GO:0097078	FAL1-SGD1 complex	5	1.22082e-05
GO:0010529	negative regulation of transposition	64	0.00010848	GO:0031005	filamin binding	26	5.39486e-05	GO:1990342	heterochromatin island	5	1.22082e-05
GO:0045668	negative regulation of osteoblast differentiation	64	0.00010848	GO:0047100	glyceraldehyde-3-phosphate dehydrogenase (NADP+) (phosphorylating) activity	26	5.39486e-05	GO:0097584	dolichyl-phosphate-mannose-protein mannosyltransferase Pmt5p-Pmt2p dimer complex	5	1.22082e-05
GO:0031054	pre-miRNA processing	64	0.00010848	GO:0033711	4-phosphoerythronate dehydrogenase activity	26	5.39486e-05	GO:0097589	archaeal-type flagellum	5	1.22082e-05
GO:0035195	gene silencing by miRNA	64	0.00010848	GO:0052916	23S rRNA (guanine(1835)-N(2))-methyltransferase activity	26	5.39486e-05	GO:0000936	primary cell septum	4	9.76658e-06
GO:0086091	regulation of heart rate by cardiac conduction	64	0.00010848	GO:0048039	ubiquinone binding	26	5.39486e-05	GO:1990811	MWP complex	4	9.76658e-06
GO:0051016	barbed-end actin filament capping	64	0.00010848	GO:0042577	lipid phosphatase activity	26	5.39486e-05	GO:1990303	UBR1-RAD6 ubiquitin ligase complex	4	9.76658e-06
GO:0048741	skeletal muscle fiber development	64	0.00010848	GO:0071617	lysophospholipid acyltransferase activity	26	5.39486e-05	GO:0000803	sex chromosome	4	9.76658e-06
GO:0050708	regulation of protein secretion	64	0.00010848	GO:0004758	serine C-palmitoyltransferase activity	26	5.39486e-05	GO:0097129	cyclin D2-CDK4 complex	4	9.76658e-06
GO:0045227	capsule polysaccharide biosynthetic process	64	0.00010848	GO:0042605	peptide antigen binding	26	5.39486e-05	GO:0070421	DNA ligase III-XRCC1 complex	4	9.76658e-06
GO:0006557	S-adenosylmethioninamine biosynthetic process	64	0.00010848	GO:1901612	cardiolipin binding	26	5.39486e-05	GO:0005822	inner plaque of spindle pole body	4	9.76658e-06
GO:0030707	ovarian follicle cell development	64	0.00010848	GO:0009824	AMP dimethylallyltransferase activity	26	5.39486e-05	GO:0002079	inner acrosomal membrane	4	9.76658e-06
GO:0032755	positive regulation of interleukin-6 production	64	0.00010848	GO:0005222	intracellular cAMP-activated cation channel activity	26	5.39486e-05	GO:1905202	methylcrotonoyl-CoA carboxylase complex	4	9.76658e-06
GO:0010189	vitamin E biosynthetic process	64	0.00010848	GO:0015141	succinate transmembrane transporter activity	26	5.39486e-05	GO:0035749	myelin sheath adaxonal region	4	9.76658e-06
GO:0006641	triglyceride metabolic process	64	0.00010848	GO:0047769	arogenate dehydratase activity	26	5.39486e-05	GO:1990667	PCSK9-AnxA2 complex	4	9.76658e-06
GO:0010587	miRNA catabolic process	64	0.00010848	GO:0102786	stearoyl-[acp] desaturase activity	26	5.39486e-05	GO:0043257	laminin-8 complex	4	9.76658e-06
GO:0051496	positive regulation of stress fiber assembly	64	0.00010848	GO:0046509	12-diacylglycerol 3-beta-galactosyltransferase activity	26	5.39486e-05	GO:0020020	food vacuole	4	9.76658e-06
GO:0098656	anion transmembrane transport	64	0.00010848	GO:0016503	pheromone receptor activity	26	5.39486e-05	GO:0043513	inhibin B complex	4	9.76658e-06
GO:0017144	drug metabolic process	64	0.00010848	GO:0002162	dystroglycan binding	25	5.18737e-05	GO:0030894	replisome	4	9.76658e-06
GO:0051640	organelle localization	64	0.00010848	GO:0017069	snRNA binding	25	5.18737e-05	GO:0033768	SUMO-targeted ubiquitin ligase complex	4	9.76658e-06
GO:0010206	photosystem II repair	64	0.00010848	GO:0004339	glucan 14-alpha-glucosidase activity	25	5.18737e-05	GO:1990462	omegasome	4	9.76658e-06
GO:0046618	drug export	64	0.00010848	GO:0019237	centromeric DNA binding	25	5.18737e-05	GO:1990526	Ste12p-Dig1p-Dig2p complex	4	9.76658e-06
GO:0045165	cell fate commitment	63	0.000106785	GO:0070412	R-SMAD binding	25	5.18737e-05	GO:0044612	nuclear pore linkers	4	9.76658e-06
GO:0007009	plasma membrane organization	63	0.000106785	GO:0002094	polyprenyltransferase activity	25	5.18737e-05	GO:0031010	ISWI-type complex	4	9.76658e-06
GO:0034475	U4 snRNA 3'-end processing	63	0.000106785	GO:0103073	anandamide amidohydrolase activity	25	5.18737e-05	GO:0031213	RSF complex	4	9.76658e-06
GO:0010165	response to X-ray	63	0.000106785	GO:0102077	oleamide hydrolase activity	25	5.18737e-05	GO:0032021	NELF complex	4	9.76658e-06
GO:0048568	embryonic organ development	63	0.000106785	GO:0004794	L-threonine ammonia-lyase activity	25	5.18737e-05	GO:0061499	outer plaque of mitotic spindle pole body	4	9.76658e-06
GO:0051983	regulation of chromosome segregation	63	0.000106785	GO:0008854	exodeoxyribonuclease V activity	25	5.18737e-05	GO:0043512	inhibin A complex	4	9.76658e-06
GO:0010608	posttranscriptional regulation of gene expression	63	0.000106785	GO:0004691	cAMP-dependent protein kinase activity	25	5.18737e-05	GO:0034518	RNA cap binding complex	4	9.76658e-06
GO:0019886	antigen processing and presentation of exogenous peptide antigen via MHC class II	63	0.000106785	GO:0004856	xylulokinase activity	25	5.18737e-05	GO:0044530	supraspliceosomal complex	4	9.76658e-06
GO:0031124	mRNA 3'-end processing	63	0.000106785	GO:0019788	NEDD8 transferase activity	25	5.18737e-05	GO:0036410	Mst2 histone acetyltransferase complex	4	9.76658e-06
GO:1904262	negative regulation of TORC1 signaling	63	0.000106785	GO:0000026	alpha-12-mannosyltransferase activity	25	5.18737e-05	GO:0071958	new mitotic spindle pole body	4	9.76658e-06
GO:0097755	positive regulation of blood vessel diameter	63	0.000106785	GO:0005104	fibroblast growth factor receptor binding	25	5.18737e-05	GO:0061672	glutathione hydrolase complex	4	9.76658e-06
GO:0032024	positive regulation of insulin secretion	63	0.000106785	GO:0048018	receptor ligand activity	25	5.18737e-05	GO:0070701	mucus layer	4	9.76658e-06
GO:0035265	organ growth	63	0.000106785	GO:0004551	nucleotide diphosphatase activity	25	5.18737e-05	GO:0070877	microprocessor complex	4	9.76658e-06
GO:0043086	negative regulation of catalytic activity	63	0.000106785	GO:0052740	1-acyl-2-lysophosphatidylserine acylhydrolase activity	25	5.18737e-05	GO:0097413	Lewy body	4	9.76658e-06
GO:0048678	response to axon injury	63	0.000106785	GO:0052739	phosphatidylserine 1-acylhydrolase activity	25	5.18737e-05	GO:1901588	dendritic microtubule	4	9.76658e-06
GO:0055062	phosphate ion homeostasis	63	0.000106785	GO:0052691	UDP-arabinopyranose mutase activity	25	5.18737e-05	GO:0071986	Ragulator complex	4	9.76658e-06
GO:0048440	carpel development	63	0.000106785	GO:0008106	alcohol dehydrogenase (NADP+) activity	25	5.18737e-05	GO:0033181	plasma membrane proton-transporting V-type ATPase complex	4	9.76658e-06
GO:0000375	RNA splicing via transesterification reactions	63	0.000106785	GO:0000900	translation repressor activity mRNA regulatory element binding	25	5.18737e-05	GO:0031309	integral component of nuclear outer membrane	4	9.76658e-06
GO:0071705	nitrogen compound transport	63	0.000106785	GO:0004730	pseudouridylate synthase activity	25	5.18737e-05	GO:0034099	luminal surveillance complex	4	9.76658e-06
GO:0042327	positive regulation of phosphorylation	63	0.000106785	GO:0000340	RNA 7-methylguanosine cap binding	25	5.18737e-05	GO:0030120	vesicle coat	4	9.76658e-06
GO:0050953	sensory perception of light stimulus	63	0.000106785	GO:0004379	glycylpeptide N-tetradecanoyltransferase activity	25	5.18737e-05	GO:0072517	host cell viral assembly compartment	4	9.76658e-06
GO:0006064	glucuronate catabolic process	63	0.000106785	GO:0008656	cysteine-type endopeptidase activator activity involved in apoptotic process	25	5.18737e-05	GO:0061176	type Ib terminal bouton	4	9.76658e-06
GO:0009768	photosynthesis light harvesting in photosystem I	63	0.000106785	GO:0071567	UFM1 hydrolase activity	25	5.18737e-05	GO:0089717	spanning component of membrane	4	9.76658e-06
GO:0071482	cellular response to light stimulus	62	0.00010509	GO:0045550	geranylgeranyl reductase activity	25	5.18737e-05	GO:0009366	enterobactin synthetase complex	4	9.76658e-06
GO:0048167	regulation of synaptic plasticity	62	0.00010509	GO:0008108	UDP-glucose:hexose-1-phosphate uridylyltransferase activity	25	5.18737e-05	GO:0009368	endopeptidase Clp complex	4	9.76658e-06
GO:0034622	cellular protein-containing complex assembly	62	0.00010509	GO:0008115	sarcosine oxidase activity	25	5.18737e-05	GO:0044096	type IV pilus	4	9.76658e-06
GO:0010417	glucuronoxylan biosynthetic process	62	0.00010509	GO:0008734	L-aspartate oxidase activity	25	5.18737e-05	GO:0031680	G-protein beta/gamma-subunit complex	4	9.76658e-06
GO:0071028	nuclear mRNA surveillance	62	0.00010509	GO:0044318	L-aspartate:fumarate oxidoreductase activity	25	5.18737e-05	GO:0048269	methionine adenosyltransferase complex	4	9.76658e-06
GO:0043068	positive regulation of programmed cell death	62	0.00010509	GO:0035258	steroid hormone receptor binding	25	5.18737e-05	GO:0065010	extracellular membrane-bounded organelle	4	9.76658e-06
GO:0010225	response to UV-C	62	0.00010509	GO:0004983	neuropeptide Y receptor activity	25	5.18737e-05	GO:0032838	plasma membrane bounded cell projection cytoplasm	4	9.76658e-06
GO:0045669	positive regulation of osteoblast differentiation	62	0.00010509	GO:0043737	deoxyribonuclease V activity	25	5.18737e-05	GO:0097454	Schwann cell microvillus	4	9.76658e-06
GO:0031048	chromatin silencing by small RNA	62	0.00010509	GO:0004993	G-protein coupled serotonin receptor activity	25	5.18737e-05	GO:1990357	terminal web	4	9.76658e-06
GO:0043487	regulation of RNA stability	62	0.00010509	GO:0046920	alpha-(1->3)-fucosyltransferase activity	25	5.18737e-05	GO:1905742	Ras guanyl-nucleotide exchange factor complex	4	9.76658e-06
GO:0007569	cell aging	62	0.00010509	GO:0005009	insulin-activated receptor activity	25	5.18737e-05	GO:0097025	MPP7-DLG1-LIN7 complex	4	9.76658e-06
GO:0006535	cysteine biosynthetic process from serine	62	0.00010509	GO:0050250	retinal oxidase activity	25	5.18737e-05	GO:0044697	HICS complex	4	9.76658e-06
GO:0010928	regulation of auxin mediated signaling pathway	62	0.00010509	GO:0005034	osmosensor activity	25	5.18737e-05	GO:1902929	plasma membrane of growing cell tip	4	9.76658e-06
GO:0035774	positive regulation of insulin secretion involved in cellular response to glucose stimulus	62	0.00010509	GO:0102710	D-inositol-3-phosphate glycosyltransferase activity	25	5.18737e-05	GO:0043265	ectoplasm	4	9.76658e-06
GO:0044458	motile cilium assembly	62	0.00010509	GO:0010290	chlorophyll catabolite transmembrane transporter activity	25	5.18737e-05	GO:0061851	leading edge of lamellipodium	4	9.76658e-06
GO:0001682	tRNA 5'-leader removal	62	0.00010509	GO:0043115	precorrin-2 dehydrogenase activity	25	5.18737e-05	GO:0009537	proplastid	4	9.76658e-06
GO:0060173	limb development	62	0.00010509	GO:0004307	ethanolaminephosphotransferase activity	24	4.97987e-05	GO:0080085	signal recognition particle chloroplast targeting	4	9.76658e-06
GO:0048354	mucilage biosynthetic process involved in seed coat development	62	0.00010509	GO:0019776	Atg8 ligase activity	24	4.97987e-05	GO:0034676	integrin alpha6-beta4 complex	4	9.76658e-06
GO:0048844	artery morphogenesis	62	0.00010509	GO:0005290	L-histidine transmembrane transporter activity	24	4.97987e-05	GO:0097524	sperm plasma membrane	4	9.76658e-06
GO:0060285	cilium-dependent cell motility	62	0.00010509	GO:0102953	hypoglycin A gamma-glutamyl transpeptidase activity	24	4.97987e-05	GO:0071598	neuronal ribonucleoprotein granule	4	9.76658e-06
GO:1990641	response to iron ion starvation	62	0.00010509	GO:0103068	leukotriene C4 gamma-glutamyl transferase activity	24	4.97987e-05	GO:0120044	stereocilium base	4	9.76658e-06
GO:1900458	negative regulation of brassinosteroid mediated signaling pathway	62	0.00010509	GO:0016846	carbon-sulfur lyase activity	24	4.97987e-05	GO:0120043	stereocilium shaft	4	9.76658e-06
GO:0031123	RNA 3'-end processing	62	0.00010509	GO:0019172	glyoxalase III activity	24	4.97987e-05	GO:0035182	female germline ring canal outer rim	4	9.76658e-06
GO:0016180	snRNA processing	62	0.00010509	GO:0019215	intermediate filament binding	24	4.97987e-05	GO:0020005	symbiont-containing vacuole membrane	4	9.76658e-06
GO:0035329	hippo signaling	62	0.00010509	GO:0016430	tRNA (adenine-N6-)-methyltransferase activity	24	4.97987e-05	GO:0035618	root hair	4	9.76658e-06
GO:0016441	posttranscriptional gene silencing	62	0.00010509	GO:0034987	immunoglobulin receptor binding	24	4.97987e-05	GO:0030094	plasma membrane-derived photosystem I	4	9.76658e-06
GO:0048017	inositol lipid-mediated signaling	62	0.00010509	GO:0003842	1-pyrroline-5-carboxylate dehydrogenase activity	24	4.97987e-05	GO:0016935	glycine-gated chloride channel complex	4	9.76658e-06
GO:0002183	cytoplasmic translational initiation	62	0.00010509	GO:0004156	dihydropteroate synthase activity	24	4.97987e-05	GO:0031302	intrinsic component of endosome membrane	4	9.76658e-06
GO:0019761	glucosinolate biosynthetic process	62	0.00010509	GO:0004106	chorismate mutase activity	24	4.97987e-05	GO:0038038	G-protein coupled receptor homodimeric complex	4	9.76658e-06
GO:0043252	sodium-independent organic anion transport	62	0.00010509	GO:0102009	proline dipeptidase activity	24	4.97987e-05	GO:0098855	HCN channel complex	4	9.76658e-06
GO:0070050	neuron cellular homeostasis	61	0.000103395	GO:0004645	phosphorylase activity	24	4.97987e-05	GO:1990812	growth cone filopodium	4	9.76658e-06
GO:1901409	positive regulation of phosphorylation of RNA polymerase II C-terminal domain	61	0.000103395	GO:0004417	hydroxyethylthiazole kinase activity	24	4.97987e-05	GO:0034666	integrin alpha2-beta1 complex	4	9.76658e-06
GO:0010971	positive regulation of G2/M transition of mitotic cell cycle	61	0.000103395	GO:0001872	(1->3)-beta-D-glucan binding	24	4.97987e-05	GO:0044302	dentate gyrus mossy fiber	4	9.76658e-06
GO:0043388	positive regulation of DNA binding	61	0.000103395	GO:0030297	transmembrane receptor protein tyrosine kinase activator activity	24	4.97987e-05	GO:0032177	cellular bud neck split septin rings	4	9.76658e-06
GO:0010449	root meristem growth	61	0.000103395	GO:0008800	beta-lactamase activity	24	4.97987e-05	GO:0030895	apolipoprotein B mRNA editing enzyme complex	4	9.76658e-06
GO:0045840	positive regulation of mitotic nuclear division	61	0.000103395	GO:0005003	ephrin receptor activity	24	4.97987e-05	GO:0031211	endoplasmic reticulum palmitoyltransferase complex	4	9.76658e-06
GO:0015908	fatty acid transport	61	0.000103395	GO:0046593	mandelonitrile lyase activity	24	4.97987e-05	GO:0044799	NarGHI complex	4	9.76658e-06
GO:0019285	glycine betaine biosynthetic process from choline	61	0.000103395	GO:0047714	galactolipase activity	24	4.97987e-05	GO:0020009	microneme	4	9.76658e-06
GO:0030301	cholesterol transport	61	0.000103395	GO:0003979	UDP-glucose 6-dehydrogenase activity	24	4.97987e-05	GO:0098985	asymmetric glutamatergic excitatory synapse	4	9.76658e-06
GO:0071732	cellular response to nitric oxide	61	0.000103395	GO:0052725	inositol-134-trisphosphate 6-kinase activity	24	4.97987e-05	GO:0033118	esterosome membrane	4	9.76658e-06
GO:0052324	plant-type cell wall cellulose biosynthetic process	61	0.000103395	GO:0001042	RNA polymerase I core binding	24	4.97987e-05	GO:0035997	rhabdomere microvillus membrane	4	9.76658e-06
GO:0008355	olfactory learning	61	0.000103395	GO:0070678	preprotein binding	24	4.97987e-05	GO:1990037	Lewy body core	4	9.76658e-06
GO:0010364	regulation of ethylene biosynthetic process	61	0.000103395	GO:0061604	molybdopterin-synthase sulfurtransferase activity	24	4.97987e-05	GO:0042600	chorion	4	9.76658e-06
GO:0051512	positive regulation of unidimensional cell growth	61	0.000103395	GO:0050700	CARD domain binding	24	4.97987e-05	GO:1990753	equatorial cell cortex	4	9.76658e-06
GO:1990090	cellular response to nerve growth factor stimulus	61	0.000103395	GO:0008119	thiopurine S-methyltransferase activity	24	4.97987e-05	GO:0042764	ascospore-type prospore	4	9.76658e-06
GO:0070940	dephosphorylation of RNA polymerase II C-terminal domain	61	0.000103395	GO:0016742	hydroxymethyl- formyl- and related transferase activity	24	4.97987e-05	GO:0043233	organelle lumen	4	9.76658e-06
GO:0048489	synaptic vesicle transport	61	0.000103395	GO:0008891	glycolate oxidase activity	24	4.97987e-05	GO:0099400	caveola neck	4	9.76658e-06
GO:0006497	protein lipidation	61	0.000103395	GO:0016878	acid-thiol ligase activity	24	4.97987e-05	GO:0097487	multivesicular body internal vesicle	4	9.76658e-06
GO:0006488	dolichol-linked oligosaccharide biosynthetic process	61	0.000103395	GO:0010296	prenylcysteine methylesterase activity	24	4.97987e-05	GO:0071212	subsynaptic reticulum	4	9.76658e-06
GO:0002764	immune response-regulating signaling pathway	61	0.000103395	GO:0042937	tripeptide transmembrane transporter activity	24	4.97987e-05	GO:0090619	meiotic spindle pole	4	9.76658e-06
GO:0043968	histone H2A acetylation	60	0.0001017	GO:0009703	nitrate reductase (NADH) activity	24	4.97987e-05	GO:0061574	ASAP complex	4	9.76658e-06
GO:0050770	regulation of axonogenesis	60	0.0001017	GO:0015416	ATPase-coupled organic phosphonate transmembrane transporter activity	24	4.97987e-05	GO:1990345	MTREC complex	4	9.76658e-06
GO:0010208	pollen wall assembly	60	0.0001017	GO:0015633	zinc-transporting ATPase activity	24	4.97987e-05	GO:0097047	DNA replication termination region	4	9.76658e-06
GO:0010172	embryonic body morphogenesis	60	0.0001017	GO:0016500	protein-hormone receptor activity	24	4.97987e-05	GO:0097311	bacterial biofilm matrix	4	9.76658e-06
GO:0051307	meiotic chromosome separation	60	0.0001017	GO:0008926	mannitol-1-phosphate 5-dehydrogenase activity	24	4.97987e-05	GO:0097545	axonemal outer doublet	4	9.76658e-06
GO:0010390	histone monoubiquitination	60	0.0001017	GO:0015207	adenine transmembrane transporter activity	24	4.97987e-05	GO:1904564	Nbp35-Cfd1 ATPase complex	4	9.76658e-06
GO:0030437	ascospore formation	60	0.0001017	GO:0009671	nitrate:proton symporter activity	24	4.97987e-05	GO:1990143	CoA-synthesizing protein complex	4	9.76658e-06
GO:0048478	replication fork protection	60	0.0001017	GO:0032182	ubiquitin-like protein binding	23	4.77238e-05	GO:0071513	phosphopantothenoylcysteine decarboxylase complex	4	9.76658e-06
GO:0044182	filamentous growth of a population of unicellular organisms	60	0.0001017	GO:0003721	telomerase RNA reverse transcriptase activity	23	4.77238e-05	GO:0070648	formin-nucleated actin cable	4	9.76658e-06
GO:0042148	strand invasion	60	0.0001017	GO:0098505	G-rich strand telomeric DNA binding	23	4.77238e-05	GO:0005872	minus-end kinesin complex	3	7.32493e-06
GO:0008272	sulfate transport	60	0.0001017	GO:0070336	flap-structured DNA binding	23	4.77238e-05	GO:0000438	core TFIIH complex portion of holo TFIIH complex	3	7.32493e-06
GO:0042759	long-chain fatty acid biosynthetic process	60	0.0001017	GO:0035174	histone serine kinase activity	23	4.77238e-05	GO:0031431	Dbf4-dependent protein kinase complex	3	7.32493e-06
GO:0019676	ammonia assimilation cycle	60	0.0001017	GO:0102559	protein-(glutamine-N5) methyltransferase activity	23	4.77238e-05	GO:0043599	nuclear DNA replication factor C complex	3	7.32493e-06
GO:0035094	response to nicotine	60	0.0001017	GO:0036094	small molecule binding	23	4.77238e-05	GO:1990572	TERT-RMRP complex	3	7.32493e-06
GO:0007512	adult heart development	60	0.0001017	GO:0004657	proline dehydrogenase activity	23	4.77238e-05	GO:0000928	gamma-tubulin small complex spindle pole body	3	7.32493e-06
GO:0009901	anther dehiscence	60	0.0001017	GO:0003863	3-methyl-2-oxobutanoate dehydrogenase (2-methylpropanoyl-transferring) activity	23	4.77238e-05	GO:0000120	RNA polymerase I transcription factor complex	3	7.32493e-06
GO:0048437	floral organ development	60	0.0001017	GO:0047760	butyrate-CoA ligase activity	23	4.77238e-05	GO:0034665	integrin alpha1-beta1 complex	3	7.32493e-06
GO:0019184	nonribosomal peptide biosynthetic process	60	0.0001017	GO:0004114	3',5'-cyclic-nucleotide phosphodiesterase activity	23	4.77238e-05	GO:0001740	Barr body	3	7.32493e-06
GO:0040015	negative regulation of multicellular organism growth	60	0.0001017	GO:0004125	L-seryl-tRNASec selenium transferase activity	23	4.77238e-05	GO:0002081	outer acrosomal membrane	3	7.32493e-06
GO:0009691	cytokinin biosynthetic process	60	0.0001017	GO:0004134	4-alpha-glucanotransferase activity	23	4.77238e-05	GO:0002944	cyclin K-CDK12 complex	3	7.32493e-06
GO:0007099	centriole replication	60	0.0001017	GO:0102500	beta-maltose 4-alpha-glucanotransferase activity	23	4.77238e-05	GO:0098846	podocyte foot	3	7.32493e-06
GO:0030950	establishment or maintenance of actin cytoskeleton polarity	60	0.0001017	GO:0004703	G-protein coupled receptor kinase activity	23	4.77238e-05	GO:0044155	host caveola	3	7.32493e-06
GO:0071880	adenylate cyclase-activating adrenergic receptor signaling pathway	60	0.0001017	GO:0008972	phosphomethylpyrimidine kinase activity	23	4.77238e-05	GO:0097451	glial limiting end-foot	3	7.32493e-06
GO:0007614	short-term memory	59	0.000100005	GO:0017050	D-erythro-sphingosine kinase activity	23	4.77238e-05	GO:0005584	collagen type I trimer	3	7.32493e-06
GO:0007124	pseudohyphal growth	59	0.000100005	GO:0047341	fucose-1-phosphate guanylyltransferase activity	23	4.77238e-05	GO:1990971	EMILIN complex	3	7.32493e-06
GO:0071479	cellular response to ionizing radiation	59	0.000100005	GO:0004303	estradiol 17-beta-dehydrogenase activity	23	4.77238e-05	GO:0034668	integrin alpha4-beta1 complex	3	7.32493e-06
GO:0042771	intrinsic apoptotic signaling pathway in response to DNA damage by p53 class mediator	59	0.000100005	GO:0005184	neuropeptide hormone activity	23	4.77238e-05	GO:0005592	collagen type XI trimer	3	7.32493e-06
GO:0031116	positive regulation of microtubule polymerization	59	0.000100005	GO:0031994	insulin-like growth factor I binding	23	4.77238e-05	GO:0099512	supramolecular fiber	3	7.32493e-06
GO:0007276	gamete generation	59	0.000100005	GO:0030492	hemoglobin binding	23	4.77238e-05	GO:0070057	prospore membrane spindle pole body attachment site	3	7.32493e-06
GO:0002218	activation of innate immune response	59	0.000100005	GO:0005131	growth hormone receptor binding	23	4.77238e-05	GO:0044391	ribosomal subunit	3	7.32493e-06
GO:0046676	negative regulation of insulin secretion	59	0.000100005	GO:0005246	calcium channel regulator activity	23	4.77238e-05	GO:0070876	SOSS complex	3	7.32493e-06
GO:2001224	positive regulation of neuron migration	59	0.000100005	GO:0047657	alpha-13-glucan synthase activity	23	4.77238e-05	GO:0097196	Shu complex	3	7.32493e-06
GO:0018026	peptidyl-lysine monomethylation	59	0.000100005	GO:0030742	GTP-dependent protein binding	23	4.77238e-05	GO:1990527	Tec1p-Ste12p-Dig1p complex	3	7.32493e-06
GO:0030049	muscle filament sliding	59	0.000100005	GO:0008832	dGTPase activity	23	4.77238e-05	GO:1990385	meiotic spindle midzone	3	7.32493e-06
GO:0070981	L-asparagine biosynthetic process	59	0.000100005	GO:0070878	primary miRNA binding	23	4.77238e-05	GO:0070461	SAGA-type complex	3	7.32493e-06
GO:0015976	carbon utilization	59	0.000100005	GO:0047631	ADP-ribose diphosphatase activity	23	4.77238e-05	GO:0032390	MutLbeta complex	3	7.32493e-06
GO:0009165	nucleotide biosynthetic process	59	0.000100005	GO:0045549	9-cis-epoxycarotenoid dioxygenase activity	23	4.77238e-05	GO:0005722	beta-heterochromatin	3	7.32493e-06
GO:0006086	acetyl-CoA biosynthetic process from pyruvate	59	0.000100005	GO:0016493	C-C chemokine receptor activity	23	4.77238e-05	GO:0019185	snRNA-activating protein complex	3	7.32493e-06
GO:0006833	water transport	59	0.000100005	GO:0046029	mannitol dehydrogenase activity	23	4.77238e-05	GO:0030869	RENT complex	3	7.32493e-06
GO:0042953	lipoprotein transport	59	0.000100005	GO:0004449	isocitrate dehydrogenase (NAD+) activity	23	4.77238e-05	GO:0031332	RNAi effector complex	3	7.32493e-06
GO:0035418	protein localization to synapse	59	0.000100005	GO:0035252	UDP-xylosyltransferase activity	23	4.77238e-05	GO:0031371	ubiquitin conjugating enzyme complex	3	7.32493e-06
GO:0016079	synaptic vesicle exocytosis	59	0.000100005	GO:0050291	sphingosine N-acyltransferase activity	23	4.77238e-05	GO:0098527	neuromuscular junction of somatic muscle	3	7.32493e-06
GO:0008589	regulation of smoothened signaling pathway	59	0.000100005	GO:0052925	dol-P-Man:Man(5)GlcNAc(2)-PP-Dol alpha-13-mannosyltransferase activity	23	4.77238e-05	GO:0097453	mesaxon	3	7.32493e-06
GO:0006610	ribosomal protein import into nucleus	59	0.000100005	GO:0102966	arachidoyl-CoA:1-dodecanol O-acyltransferase activity	23	4.77238e-05	GO:0016938	kinesin I complex	3	7.32493e-06
GO:0007021	tubulin complex assembly	59	0.000100005	GO:0103095	wax ester synthase activity	23	4.77238e-05	GO:0098733	hemidesmosome associated protein complex	3	7.32493e-06
GO:0042372	phylloquinone biosynthetic process	59	0.000100005	GO:0052866	phosphatidylinositol phosphate phosphatase activity	23	4.77238e-05	GO:0033203	DNA helicase A complex	3	7.32493e-06
GO:0015695	organic cation transport	59	0.000100005	GO:0010295	(+)-abscisic acid 8	23	4.77238e-05	GO:0044099	polar tube	3	7.32493e-06
GO:0075521	microtubule-dependent intracellular transport of viral material towards nucleus	59	0.000100005	GO:0008782	adenosylhomocysteine nucleosidase activity	23	4.77238e-05	GO:0044798	nuclear transcription factor complex	3	7.32493e-06
GO:0030174	regulation of DNA-dependent DNA replication initiation	58	9.83101e-05	GO:0008930	methylthioadenosine nucleosidase activity	23	4.77238e-05	GO:0071254	cytoplasmic U snRNP body	3	7.32493e-06
GO:0045931	positive regulation of mitotic cell cycle	58	9.83101e-05	GO:0004660	protein farnesyltransferase activity	23	4.77238e-05	GO:0031312	extrinsic component of organelle membrane	3	7.32493e-06
GO:0042446	hormone biosynthetic process	58	9.83101e-05	GO:0043225	ATPase-coupled anion transmembrane transporter activity	23	4.77238e-05	GO:0098853	ER-vacuole membrane contact site	3	7.32493e-06
GO:0021772	olfactory bulb development	58	9.83101e-05	GO:0015125	bile acid transmembrane transporter activity	23	4.77238e-05	GO:0042709	succinate-CoA ligase complex	3	7.32493e-06
GO:0000920	cell separation after cytokinesis	58	9.83101e-05	GO:0019156	isoamylase activity	23	4.77238e-05	GO:0097002	mitochondrial inner boundary membrane	3	7.32493e-06
GO:0030951	establishment or maintenance of microtubule cytoskeleton polarity	58	9.83101e-05	GO:0048529	magnesium-protoporphyrin IX monomethyl ester (oxidative) cyclase activity	23	4.77238e-05	GO:1990204	oxidoreductase complex	3	7.32493e-06
GO:0045786	negative regulation of cell cycle	58	9.83101e-05	GO:0038024	cargo receptor activity	23	4.77238e-05	GO:0042599	lamellar body	3	7.32493e-06
GO:0060303	regulation of nucleosome density	58	9.83101e-05	GO:0015208	guanine transmembrane transporter activity	23	4.77238e-05	GO:0005767	secondary lysosome	3	7.32493e-06
GO:0016242	negative regulation of macroautophagy	58	9.83101e-05	GO:0015294	solute:cation symporter activity	23	4.77238e-05	GO:0097629	extrinsic component of omegasome membrane	3	7.32493e-06
GO:0036180	filamentous growth of a population of unicellular organisms in response to biotic stimulus	58	9.83101e-05	GO:0001026	obsolete TFIIIB-type transcription factor activity	22	4.56488e-05	GO:0005780	extrinsic component of intraperoxisomal membrane	3	7.32493e-06
GO:0015693	magnesium ion transport	58	9.83101e-05	GO:0016799	hydrolase activity hydrolyzing N-glycosyl compounds	22	4.56488e-05	GO:1990070	TRAPPI protein complex	3	7.32493e-06
GO:0010595	positive regulation of endothelial cell migration	58	9.83101e-05	GO:0017160	Ral GTPase binding	22	4.56488e-05	GO:0009923	fatty acid elongase complex	3	7.32493e-06
GO:0009920	cell plate formation involved in plant-type cell wall biogenesis	58	9.83101e-05	GO:0070742	C2H2 zinc finger domain binding	22	4.56488e-05	GO:0034998	oligosaccharyltransferase I complex	3	7.32493e-06
GO:0000729	DNA double-strand break processing	58	9.83101e-05	GO:0046624	sphingolipid transporter activity	22	4.56488e-05	GO:0016222	procollagen-proline 4-dioxygenase complex	3	7.32493e-06
GO:0000076	DNA replication checkpoint	58	9.83101e-05	GO:0008429	phosphatidylethanolamine binding	22	4.56488e-05	GO:0032936	SREBP-SCAP complex	3	7.32493e-06
GO:0031000	response to caffeine	58	9.83101e-05	GO:0061710	L-threonylcarbamoyladenylate synthase	22	4.56488e-05	GO:1990871	Vma12-Vma22 assembly complex	3	7.32493e-06
GO:0032967	positive regulation of collagen biosynthetic process	58	9.83101e-05	GO:0036002	pre-mRNA binding	22	4.56488e-05	GO:0035354	Toll-like receptor 1-Toll-like receptor 2 protein complex	3	7.32493e-06
GO:0034614	cellular response to reactive oxygen species	58	9.83101e-05	GO:0035613	RNA stem-loop binding	22	4.56488e-05	GO:0031475	myosin V complex	3	7.32493e-06
GO:0045787	positive regulation of cell cycle	58	9.83101e-05	GO:0004756	selenide water dikinase activity	22	4.56488e-05	GO:0016939	kinesin II complex	3	7.32493e-06
GO:0033077	T cell differentiation in thymus	58	9.83101e-05	GO:0008902	hydroxymethylpyrimidine kinase activity	22	4.56488e-05	GO:0009336	sulfate adenylyltransferase complex (ATP)	3	7.32493e-06
GO:0003151	outflow tract morphogenesis	58	9.83101e-05	GO:0019863	IgE binding	22	4.56488e-05	GO:0009841	mitochondrial endopeptidase Clp complex	3	7.32493e-06
GO:0048754	branching morphogenesis of an epithelial tube	58	9.83101e-05	GO:0015036	disulfide oxidoreductase activity	22	4.56488e-05	GO:0097373	MCM core complex	3	7.32493e-06
GO:0007419	ventral cord development	58	9.83101e-05	GO:0031404	chloride ion binding	22	4.56488e-05	GO:0070823	HDA1 complex	3	7.32493e-06
GO:0009750	response to fructose	58	9.83101e-05	GO:0047911	galacturan 14-alpha-galacturonidase activity	22	4.56488e-05	GO:1990221	L-cysteine desulfurase complex	3	7.32493e-06
GO:0006000	fructose metabolic process	58	9.83101e-05	GO:0050311	sulfite reductase (ferredoxin) activity	22	4.56488e-05	GO:0070992	translation initiation complex	3	7.32493e-06
GO:0033539	fatty acid beta-oxidation using acyl-CoA dehydrogenase	58	9.83101e-05	GO:0005095	GTPase inhibitor activity	22	4.56488e-05	GO:0099503	secretory vesicle	3	7.32493e-06
GO:0019856	pyrimidine nucleobase biosynthetic process	58	9.83101e-05	GO:0047066	phospholipid-hydroperoxide glutathione peroxidase activity	22	4.56488e-05	GO:0032127	dense core granule membrane	3	7.32493e-06
GO:0006228	UTP biosynthetic process	58	9.83101e-05	GO:0001158	enhancer sequence-specific DNA binding	22	4.56488e-05	GO:0042642	actomyosin myosin complex part	3	7.32493e-06
GO:0045089	positive regulation of innate immune response	58	9.83101e-05	GO:0008251	tRNA-specific adenosine deaminase activity	22	4.56488e-05	GO:0072536	interleukin-23 receptor complex	3	7.32493e-06
GO:0048149	behavioral response to ethanol	58	9.83101e-05	GO:0004589	orotate reductase (NADH) activity	22	4.56488e-05	GO:0097197	tetraspanin-enriched microdomain	3	7.32493e-06
GO:0042113	B cell activation	58	9.83101e-05	GO:0019781	NEDD8 activating enzyme activity	22	4.56488e-05	GO:0033269	internode region of axon	3	7.32493e-06
GO:0035584	calcium-mediated signaling using intracellular calcium source	58	9.83101e-05	GO:0017172	cysteine dioxygenase activity	22	4.56488e-05	GO:0070160	occluding junction	3	7.32493e-06
GO:0010037	response to carbon dioxide	58	9.83101e-05	GO:0016277	[myelin basic protein]-arginine N-methyltransferase activity	22	4.56488e-05	GO:0005924	cell-substrate adherens junction	3	7.32493e-06
GO:0032957	inositol trisphosphate metabolic process	58	9.83101e-05	GO:0046820	4-amino-4-deoxychorismate synthase activity	22	4.56488e-05	GO:1990769	proximal neuron projection	3	7.32493e-06
GO:0006119	oxidative phosphorylation	58	9.83101e-05	GO:0045174	glutathione dehydrogenase (ascorbate) activity	22	4.56488e-05	GO:0097598	sperm cytoplasmic droplet	3	7.32493e-06
GO:0009785	blue light signaling pathway	58	9.83101e-05	GO:0050811	GABA receptor binding	22	4.56488e-05	GO:0000322	storage vacuole	3	7.32493e-06
GO:0048829	root cap development	58	9.83101e-05	GO:0005004	GPI-linked ephrin receptor activity	22	4.56488e-05	GO:0101031	chaperone complex	3	7.32493e-06
GO:0040019	positive regulation of embryonic development	58	9.83101e-05	GO:0008813	chorismate lyase activity	22	4.56488e-05	GO:0008043	intracellular ferritin complex	3	7.32493e-06
GO:0007254	JNK cascade	58	9.83101e-05	GO:0009001	serine O-acetyltransferase activity	22	4.56488e-05	GO:0009319	cytochrome o ubiquinol oxidase complex	3	7.32493e-06
GO:0050801	ion homeostasis	58	9.83101e-05	GO:0016314	phosphatidylinositol-345-trisphosphate 3-phosphatase activity	22	4.56488e-05	GO:0035448	extrinsic component of thylakoid membrane	3	7.32493e-06
GO:0006024	glycosaminoglycan biosynthetic process	57	9.66151e-05	GO:0070325	lipoprotein particle receptor binding	22	4.56488e-05	GO:1990913	sperm head plasma membrane	3	7.32493e-06
GO:0016572	histone phosphorylation	57	9.66151e-05	GO:0008482	sulfite oxidase activity	22	4.56488e-05	GO:0042022	interleukin-12 receptor complex	3	7.32493e-06
GO:0007595	lactation	57	9.66151e-05	GO:0033843	xyloglucan 6-xylosyltransferase activity	22	4.56488e-05	GO:0070195	growth hormone receptor complex	3	7.32493e-06
GO:0006977	DNA damage response signal transduction by p53 class mediator resulting in cell cycle arrest	57	9.66151e-05	GO:0052636	arabinosyltransferase activity	22	4.56488e-05	GO:0070743	interleukin-23 complex	3	7.32493e-06
GO:0070868	heterochromatin organization involved in chromatin silencing	57	9.66151e-05	GO:0004561	alpha-N-acetylglucosaminidase activity	22	4.56488e-05	GO:0031303	integral component of endosome membrane	3	7.32493e-06
GO:0030702	chromatin silencing at centromere	57	9.66151e-05	GO:0080019	fatty-acyl-CoA reductase (alcohol-forming) activity	22	4.56488e-05	GO:0015050	methane monooxygenase complex	3	7.32493e-06
GO:0001658	branching involved in ureteric bud morphogenesis	57	9.66151e-05	GO:0033919	glucan 13-alpha-glucosidase activity	22	4.56488e-05	GO:0044326	dendritic spine neck	3	7.32493e-06
GO:0070544	histone H3-K36 demethylation	57	9.66151e-05	GO:0015419	ATPase-coupled sulfate transmembrane transporter activity	22	4.56488e-05	GO:0071665	gamma-catenin-TCF7L2 complex	3	7.32493e-06
GO:0032720	negative regulation of tumor necrosis factor production	57	9.66151e-05	GO:0008812	choline dehydrogenase activity	22	4.56488e-05	GO:0044308	axonal spine	3	7.32493e-06
GO:1904668	positive regulation of ubiquitin protein ligase activity	57	9.66151e-05	GO:0052591	sn-glycerol-3-phosphate:ubiquinone-8 oxidoreductase activity	22	4.56488e-05	GO:0005889	potassium:proton exchanging ATPase complex	3	7.32493e-06
GO:1900026	positive regulation of substrate adhesion-dependent cell spreading	57	9.66151e-05	GO:0008227	G-protein coupled amine receptor activity	22	4.56488e-05	GO:0048787	presynaptic active zone membrane	3	7.32493e-06
GO:0048488	synaptic vesicle endocytosis	57	9.66151e-05	GO:0090422	thiamine pyrophosphate transmembrane transporter activity	22	4.56488e-05	GO:0005900	oncostatin-M receptor complex	3	7.32493e-06
GO:0030574	collagen catabolic process	57	9.66151e-05	GO:0047213	anthocyanidin 3-O-glucosyltransferase activity	22	4.56488e-05	GO:0070110	ciliary neurotrophic factor receptor complex	3	7.32493e-06
GO:0070986	left/right axis specification	57	9.66151e-05	GO:0008187	poly-pyrimidine tract binding	21	4.35739e-05	GO:0016590	ACF complex	3	7.32493e-06
GO:0051014	actin filament severing	57	9.66151e-05	GO:0004615	phosphomannomutase activity	21	4.35739e-05	GO:0018995	host	3	7.32493e-06
GO:0008049	male courtship behavior	57	9.66151e-05	GO:0015186	L-glutamine transmembrane transporter activity	21	4.35739e-05	GO:0019815	B cell receptor complex	3	7.32493e-06
GO:0015969	guanosine tetraphosphate metabolic process	57	9.66151e-05	GO:0015174	basic amino acid transmembrane transporter activity	21	4.35739e-05	GO:0070083	clathrin-sculpted monoamine transport vesicle membrane	3	7.32493e-06
GO:0015948	methanogenesis	57	9.66151e-05	GO:0019779	Atg8 activating enzyme activity	21	4.35739e-05	GO:0099061	integral component of postsynaptic density membrane	3	7.32493e-06
GO:0030855	epithelial cell differentiation	57	9.66151e-05	GO:0061629	RNA polymerase II sequence-specific DNA-binding transcription factor binding	21	4.35739e-05	GO:0098890	extrinsic component of postsynaptic membrane	3	7.32493e-06
GO:2001237	negative regulation of extrinsic apoptotic signaling pathway	57	9.66151e-05	GO:0045322	unmethylated CpG binding	21	4.35739e-05	GO:0098888	extrinsic component of presynaptic membrane	3	7.32493e-06
GO:0035025	positive regulation of Rho protein signal transduction	57	9.66151e-05	GO:0001093	TFIIB-class transcription factor binding	21	4.35739e-05	GO:0030142	COPI-coated Golgi to ER transport vesicle	3	7.32493e-06
GO:0051928	positive regulation of calcium ion transport	57	9.66151e-05	GO:0004038	allantoinase activity	21	4.35739e-05	GO:0031317	tripartite ATP-independent periplasmic transporter complex	3	7.32493e-06
GO:0007367	segment polarity determination	57	9.66151e-05	GO:0004121	cystathionine beta-lyase activity	21	4.35739e-05	GO:0097457	hippocampal mossy fiber	3	7.32493e-06
GO:0007349	cellularization	57	9.66151e-05	GO:0004164	diphthine synthase activity	21	4.35739e-05	GO:0098831	presynaptic active zone cytoplasmic component	3	7.32493e-06
GO:1900057	positive regulation of leaf senescence	57	9.66151e-05	GO:0019200	carbohydrate kinase activity	21	4.35739e-05	GO:0099056	integral component of presynaptic membrane	3	7.32493e-06
GO:0010050	vegetative phase change	57	9.66151e-05	GO:0004655	porphobilinogen synthase activity	21	4.35739e-05	GO:0090724	central region of growth cone	3	7.32493e-06
GO:0009704	de-etiolation	57	9.66151e-05	GO:0050321	tau-protein kinase activity	21	4.35739e-05	GO:0032168	hyphal septin ring	3	7.32493e-06
GO:1901698	response to nitrogen compound	57	9.66151e-05	GO:0001848	complement binding	21	4.35739e-05	GO:0098029	icosahedral viral capsid spike	3	7.32493e-06
GO:0006425	glutaminyl-tRNA aminoacylation	57	9.66151e-05	GO:0008430	selenium binding	21	4.35739e-05	GO:0098009	viral terminase large subunit	3	7.32493e-06
GO:0008612	peptidyl-lysine modification to peptidyl-hypusine	57	9.66151e-05	GO:0004500	dopamine beta-monooxygenase activity	21	4.35739e-05	GO:0030478	actin cap	3	7.32493e-06
GO:0071577	zinc ion transmembrane transport	57	9.66151e-05	GO:0004392	heme oxygenase (decyclizing) activity	21	4.35739e-05	GO:0035839	non-growing cell tip	3	7.32493e-06
GO:0019375	galactolipid biosynthetic process	57	9.66151e-05	GO:0046870	cadmium ion binding	21	4.35739e-05	GO:0098753	anchored component of the cytoplasmic side of the plasma membrane	3	7.32493e-06
GO:0010315	auxin efflux	57	9.66151e-05	GO:0018548	pentaerythritol trinitrate reductase activity	21	4.35739e-05	GO:0030998	linear element	3	7.32493e-06
GO:0006146	adenine catabolic process	56	9.49201e-05	GO:0052690	trichloro-p-hydroquinone reductive dehalogenase activity	21	4.35739e-05	GO:0031085	BLOC-3 complex	3	7.32493e-06
GO:0045595	regulation of cell differentiation	56	9.49201e-05	GO:0047325	inositol tetrakisphosphate 1-kinase activity	21	4.35739e-05	GO:0000113	nucleotide-excision repair factor 4 complex	3	7.32493e-06
GO:0000917	division septum assembly	56	9.49201e-05	GO:0052726	inositol-134-trisphosphate 5-kinase activity	21	4.35739e-05	GO:0014705	C zone	3	7.32493e-06
GO:0008202	steroid metabolic process	56	9.49201e-05	GO:0016274	protein-arginine N-methyltransferase activity	21	4.35739e-05	GO:0034974	Swi5-Swi2 complex	3	7.32493e-06
GO:0016052	carbohydrate catabolic process	56	9.49201e-05	GO:0070735	protein-glycine ligase activity	21	4.35739e-05	GO:0032047	mitosome	3	7.32493e-06
GO:0010039	response to iron ion	56	9.49201e-05	GO:0005159	insulin-like growth factor receptor binding	21	4.35739e-05	GO:0036286	eisosome filament	3	7.32493e-06
GO:0016246	RNA interference	56	9.49201e-05	GO:0010279	indole-3-acetic acid amido synthetase activity	21	4.35739e-05	GO:0097204	phagocytic cup base	3	7.32493e-06
GO:0034508	centromere complex assembly	56	9.49201e-05	GO:0097153	cysteine-type endopeptidase activity involved in apoptotic process	21	4.35739e-05	GO:0032311	angiogenin-PRI complex	3	7.32493e-06
GO:0045879	negative regulation of smoothened signaling pathway	56	9.49201e-05	GO:0016307	phosphatidylinositol phosphate kinase activity	21	4.35739e-05	GO:0033105	chlorosome envelope	3	7.32493e-06
GO:2000042	negative regulation of double-strand break repair via homologous recombination	56	9.49201e-05	GO:0005221	intracellular cyclic nucleotide activated cation channel activity	21	4.35739e-05	GO:0033551	monopolin complex	3	7.32493e-06
GO:0045793	positive regulation of cell size	56	9.49201e-05	GO:0015930	glutamate synthase activity	21	4.35739e-05	GO:0035060	brahma complex	3	7.32493e-06
GO:0007339	binding of sperm to zona pellucida	56	9.49201e-05	GO:0035612	AP-2 adaptor complex binding	21	4.35739e-05	GO:0035866	alphav-beta3 integrin-PKCalpha complex	3	7.32493e-06
GO:0046579	positive regulation of Ras protein signal transduction	56	9.49201e-05	GO:0008968	D-sedoheptulose 7-phosphate isomerase activity	21	4.35739e-05	GO:0036436	Isw1a complex	3	7.32493e-06
GO:0097175	16-anhydro-N-acetyl-beta-muramic acid catabolic process	56	9.49201e-05	GO:0004855	xanthine oxidase activity	21	4.35739e-05	GO:0042105	alpha-beta T cell receptor complex	3	7.32493e-06
GO:0009642	response to light intensity	56	9.49201e-05	GO:0102965	alcohol-forming fatty acyl-CoA reductase activity	21	4.35739e-05	GO:0043540	6-phosphofructo-2-kinase/fructose-26-biphosphatase complex	3	7.32493e-06
GO:0007631	feeding behavior	56	9.49201e-05	GO:0004378	GDP-Man:Man1GlcNAc2-PP-Dol alpha-13-mannosyltransferase activity	21	4.35739e-05	GO:0044203	host cell nuclear lamina	3	7.32493e-06
GO:0008306	associative learning	56	9.49201e-05	GO:0102704	GDP-Man:Man2GlcNAc2-PP-dolichol alpha-16-mannosyltransferase activity	21	4.35739e-05	GO:0090725	peripheral region of growth cone	3	7.32493e-06
GO:0030091	protein repair	56	9.49201e-05	GO:0043422	protein kinase B binding	21	4.35739e-05	GO:0044599	AP-5 adaptor complex	3	7.32493e-06
GO:0009864	induced systemic resistance jasmonic acid mediated signaling pathway	56	9.49201e-05	GO:0070626	(S)-2-(5-amino-1-(5-phospho-D-ribosyl)imidazole-4-carboxamido)succinate AMP-lyase (fumarate-forming) activity	21	4.35739e-05	GO:0034678	integrin alpha8-beta1 complex	3	7.32493e-06
GO:2000031	regulation of salicylic acid mediated signaling pathway	56	9.49201e-05	GO:0004018	N6-(12-dicarboxyethyl)AMP AMP-lyase (fumarate-forming) activity	21	4.35739e-05	GO:0070865	investment cone	3	7.32493e-06
GO:0043277	apoptotic cell clearance	56	9.49201e-05	GO:0050736	O-malonyltransferase activity	21	4.35739e-05	GO:0055052	ATP-binding cassette (ABC) transporter complex substrate-binding subunit-containing	3	7.32493e-06
GO:0030837	negative regulation of actin filament polymerization	56	9.49201e-05	GO:0015226	carnitine transmembrane transporter activity	21	4.35739e-05	GO:0061576	acyl-CoA ceramide synthase complex	3	7.32493e-06
GO:0009663	plasmodesma organization	56	9.49201e-05	GO:0046715	active borate transmembrane transporter activity	21	4.35739e-05	GO:0070176	DRM complex	3	7.32493e-06
GO:0030705	cytoskeleton-dependent intracellular transport	56	9.49201e-05	GO:0045295	gamma-catenin binding	21	4.35739e-05	GO:0031259	uropod membrane	3	7.32493e-06
GO:0000280	nuclear division	56	9.49201e-05	GO:0035254	glutamate receptor binding	21	4.35739e-05	GO:0044545	NSL complex	3	7.32493e-06
GO:0070125	mitochondrial translational elongation	56	9.49201e-05	GO:0050275	scopoletin glucosyltransferase activity	21	4.35739e-05	GO:0089716	Pip2-Oaf1 complex	3	7.32493e-06
GO:0019646	aerobic electron transport chain	56	9.49201e-05	GO:0046537	23-bisphosphoglycerate-independent phosphoglycerate mutase activity	21	4.35739e-05	GO:0097179	protease inhibitor complex	3	7.32493e-06
GO:0010207	photosystem II assembly	56	9.49201e-05	GO:0050797	thymidylate synthase (FAD) activity	21	4.35739e-05	GO:0099617	matrix side of mitochondrial inner membrane	3	7.32493e-06
GO:0001403	invasive growth in response to glucose limitation	55	9.32251e-05	GO:0035259	glucocorticoid receptor binding	20	4.14989e-05	GO:0097519	DNA recombinase complex	3	7.32493e-06
GO:0007548	sex differentiation	55	9.32251e-05	GO:0000213	tRNA-intron endonuclease activity	20	4.14989e-05	GO:0097541	axonemal basal plate	3	7.32493e-06
GO:0010452	histone H3-K36 methylation	55	9.32251e-05	GO:0010334	sesquiterpene synthase activity	20	4.14989e-05	GO:0098559	cytoplasmic side of early endosome membrane	3	7.32493e-06
GO:0060828	regulation of canonical Wnt signaling pathway	55	9.32251e-05	GO:0002151	G-quadruplex RNA binding	20	4.14989e-05	GO:0098574	cytoplasmic side of lysosomal membrane	3	7.32493e-06
GO:0043328	protein transport to vacuole involved in ubiquitin-dependent protein catabolic process via the multivesicular body sorting pathway	55	9.32251e-05	GO:0001094	TFIID-class transcription factor binding	20	4.14989e-05	GO:0098993	anchored component of synaptic vesicle membrane	3	7.32493e-06
GO:0097352	autophagosome maturation	55	9.32251e-05	GO:0046976	histone methyltransferase activity (H3-K27 specific)	20	4.14989e-05	GO:1904423	dehydrodolichyl diphosphate synthase complex	3	7.32493e-06
GO:0021510	spinal cord development	55	9.32251e-05	GO:0001972	retinoic acid binding	20	4.14989e-05	GO:1990589	ATF4-CREB1 transcription factor complex	3	7.32493e-06
GO:0007080	mitotic metaphase plate congression	55	9.32251e-05	GO:0003848	2-amino-4-hydroxy-6-hydroxymethyldihydropteridine diphosphokinase activity	20	4.14989e-05	GO:1990617	CHOP-ATF4 complex	3	7.32493e-06
GO:0048863	stem cell differentiation	55	9.32251e-05	GO:0003870	5-aminolevulinate synthase activity	20	4.14989e-05	GO:0000229	cytoplasmic chromosome	2	4.88329e-06
GO:0008298	intracellular mRNA localization	55	9.32251e-05	GO:0003985	acetyl-CoA C-acetyltransferase activity	20	4.14989e-05	GO:0000262	mitochondrial chromosome	2	4.88329e-06
GO:0051782	negative regulation of cell division	55	9.32251e-05	GO:0003996	acyl-CoA ligase activity	20	4.14989e-05	GO:0070557	PCNA-p21 complex	2	4.88329e-06
GO:0032006	regulation of TOR signaling	55	9.32251e-05	GO:0004064	arylesterase activity	20	4.14989e-05	GO:0000308	cytoplasmic cyclin-dependent protein kinase holoenzyme complex	2	4.88329e-06
GO:0032481	positive regulation of type I interferon production	55	9.32251e-05	GO:0004638	phosphoribosylaminoimidazole carboxylase activity	20	4.14989e-05	GO:0034424	Vps55/Vps68 complex	2	4.88329e-06
GO:0044011	single-species biofilm formation on inanimate substrate	55	9.32251e-05	GO:0004662	CAAX-protein geranylgeranyltransferase activity	20	4.14989e-05	GO:0031617	NMS complex	2	4.88329e-06
GO:0001745	compound eye morphogenesis	55	9.32251e-05	GO:0004735	pyrroline-5-carboxylate reductase activity	20	4.14989e-05	GO:0000818	nuclear MIS12/MIND complex	2	4.88329e-06
GO:0046656	folic acid biosynthetic process	55	9.32251e-05	GO:0008478	pyridoxal kinase activity	20	4.14989e-05	GO:0070850	TACC/TOG complex	2	4.88329e-06
GO:0009094	L-phenylalanine biosynthetic process	55	9.32251e-05	GO:0008725	DNA-3-methyladenine glycosylase activity	20	4.14989e-05	GO:0033255	SAS acetyltransferase complex	2	4.88329e-06
GO:0009244	lipopolysaccharide core region biosynthetic process	55	9.32251e-05	GO:0050201	fucokinase activity	20	4.14989e-05	GO:0000931	gamma-tubulin large complex	2	4.88329e-06
GO:0007259	JAK-STAT cascade	55	9.32251e-05	GO:0008046	axon guidance receptor activity	20	4.14989e-05	GO:0044816	Nsk1-Dlc1 complex	2	4.88329e-06
GO:0030326	embryonic limb morphogenesis	55	9.32251e-05	GO:0015349	thyroid hormone transmembrane transporter activity	20	4.14989e-05	GO:0001651	dense fibrillar component	2	4.88329e-06
GO:0030501	positive regulation of bone mineralization	55	9.32251e-05	GO:0005310	dicarboxylic acid transmembrane transporter activity	20	4.14989e-05	GO:0002095	caveolar macromolecular signaling complex	2	4.88329e-06
GO:0030277	maintenance of gastrointestinal epithelium	55	9.32251e-05	GO:0000036	acyl carrier activity	20	4.14989e-05	GO:0017090	meprin A complex	2	4.88329e-06
GO:0048545	response to steroid hormone	55	9.32251e-05	GO:0050341	thymine dioxygenase activity	20	4.14989e-05	GO:0014801	longitudinal sarcoplasmic reticulum	2	4.88329e-06
GO:0046426	negative regulation of JAK-STAT cascade	55	9.32251e-05	GO:0070410	co-SMAD binding	20	4.14989e-05	GO:0060388	vitelline envelope	2	4.88329e-06
GO:0000186	activation of MAPKK activity	55	9.32251e-05	GO:0004663	Rab geranylgeranyltransferase activity	20	4.14989e-05	GO:0033648	host intracellular membrane-bounded organelle	2	4.88329e-06
GO:0046627	negative regulation of insulin receptor signaling pathway	55	9.32251e-05	GO:0004015	adenosylmethionine-8-amino-7-oxononanoate transaminase activity	20	4.14989e-05	GO:1905286	serine-type peptidase complex	2	4.88329e-06
GO:1900182	positive regulation of protein localization to nucleus	55	9.32251e-05	GO:0004908	interleukin-1 receptor activity	20	4.14989e-05	GO:0005588	collagen type V trimer	2	4.88329e-06
GO:0031154	culmination involved in sorocarp development	55	9.32251e-05	GO:0102265	tRNA-dihydrouridine47 synthase activity	20	4.14989e-05	GO:0005596	collagen type XIV trimer	2	4.88329e-06
GO:2000652	regulation of secondary cell wall biogenesis	55	9.32251e-05	GO:0016175	superoxide-generating NADPH oxidase activity	20	4.14989e-05	GO:0030485	smooth muscle contractile fiber	2	4.88329e-06
GO:0009616	virus induced gene silencing	55	9.32251e-05	GO:0008294	calcium- and calmodulin-responsive adenylate cyclase activity	20	4.14989e-05	GO:0060417	yolk	2	4.88329e-06
GO:0010310	regulation of hydrogen peroxide metabolic process	55	9.32251e-05	GO:0102522	tRNA 4-demethylwyosine alpha-amino-alpha-carboxypropyltransferase activity	20	4.14989e-05	GO:0009544	chloroplast ATP synthase complex	2	4.88329e-06
GO:0010337	regulation of salicylic acid metabolic process	55	9.32251e-05	GO:0048472	threonine-phosphate decarboxylase activity	20	4.14989e-05	GO:0005631	chitosan layer of spore wall	2	4.88329e-06
GO:0051131	chaperone-mediated protein complex assembly	55	9.32251e-05	GO:0032575	ATP-dependent 5	20	4.14989e-05	GO:0032798	Swi5-Sfr1 complex	2	4.88329e-06
GO:0042110	T cell activation	55	9.32251e-05	GO:0004458	D-lactate dehydrogenase (cytochrome) activity	20	4.14989e-05	GO:1990875	nucleoplasmic side of nuclear pore	2	4.88329e-06
GO:0032049	cardiolipin biosynthetic process	55	9.32251e-05	GO:0090409	malonyl-CoA synthetase activity	20	4.14989e-05	GO:0052718	tRNA-specific adenosine-34 deaminase complex	2	4.88329e-06
GO:0051924	regulation of calcium ion transport	55	9.32251e-05	GO:0032137	guanine/thymine mispair binding	20	4.14989e-05	GO:0070692	CTDK-1 complex	2	4.88329e-06
GO:0009969	xyloglucan biosynthetic process	55	9.32251e-05	GO:0050378	UDP-glucuronate 4-epimerase activity	20	4.14989e-05	GO:0005729	2-micrometer circle DNA	2	4.88329e-06
GO:0006799	polyphosphate biosynthetic process	55	9.32251e-05	GO:0005007	fibroblast growth factor-activated receptor activity	20	4.14989e-05	GO:0043505	CENP-A containing nucleosome	2	4.88329e-06
GO:0035019	somatic stem cell population maintenance	54	9.15301e-05	GO:0051740	ethylene binding	20	4.14989e-05	GO:0031422	RecQ helicase-Topo III complex	2	4.88329e-06
GO:0006044	N-acetylglucosamine metabolic process	54	9.15301e-05	GO:0042281	dolichyl pyrophosphate Man9GlcNAc2 alpha-13-glucosyltransferase activity	20	4.14989e-05	GO:1990452	Parkin-FBXW7-Cul1 ubiquitin ligase complex	2	4.88329e-06
GO:0016051	carbohydrate biosynthetic process	54	9.15301e-05	GO:0046923	ER retention sequence binding	20	4.14989e-05	GO:0032994	protein-lipid complex	2	4.88329e-06
GO:0045807	positive regulation of endocytosis	54	9.15301e-05	GO:0008603	cAMP-dependent protein kinase regulator activity	20	4.14989e-05	GO:0034064	Tor2-Mei2-Ste11 complex	2	4.88329e-06
GO:0036170	filamentous growth of a population of unicellular organisms in response to starvation	54	9.15301e-05	GO:0004850	uridine phosphorylase activity	20	4.14989e-05	GO:0097733	photoreceptor cell cilium	2	4.88329e-06
GO:0031627	telomeric loop formation	54	9.15301e-05	GO:0009702	L-arabinokinase activity	20	4.14989e-05	GO:0008287	protein serine/threonine phosphatase complex	2	4.88329e-06
GO:0080182	histone H3-K4 trimethylation	54	9.15301e-05	GO:0042409	caffeoyl-CoA O-methyltransferase activity	20	4.14989e-05	GO:0019034	viral replication complex	2	4.88329e-06
GO:0043280	positive regulation of cysteine-type endopeptidase activity involved in apoptotic process	54	9.15301e-05	GO:0015143	urate transmembrane transporter activity	20	4.14989e-05	GO:0016012	sarcoglycan complex	2	4.88329e-06
GO:0010093	specification of floral organ identity	54	9.15301e-05	GO:0015101	organic cation transmembrane transporter activity	20	4.14989e-05	GO:1990295	post-anaphase microtubule array	2	4.88329e-06
GO:0060333	interferon-gamma-mediated signaling pathway	54	9.15301e-05	GO:0015168	glycerol transmembrane transporter activity	20	4.14989e-05	GO:0008537	proteasome activator complex	2	4.88329e-06
GO:0051898	negative regulation of protein kinase B signaling	54	9.15301e-05	GO:0016907	G-protein coupled acetylcholine receptor activity	20	4.14989e-05	GO:0042385	myosin III complex	2	4.88329e-06
GO:0048468	cell development	54	9.15301e-05	GO:0008712	ADP-glyceromanno-heptose 6-epimerase activity	20	4.14989e-05	GO:0033583	rhabdomere membrane	2	4.88329e-06
GO:0045927	positive regulation of growth	54	9.15301e-05	GO:0009540	zeaxanthin epoxidase [overall] activity	20	4.14989e-05	GO:0098745	Dcp1-Dcp2 complex	2	4.88329e-06
GO:0016319	mushroom body development	54	9.15301e-05	GO:0005114	type II transforming growth factor beta receptor binding	20	4.14989e-05	GO:1990533	Dom34-Hbs1 complex	2	4.88329e-06
GO:0042438	melanin biosynthetic process	54	9.15301e-05	GO:0050502	cis-zeatin O-beta-D-glucosyltransferase activity	20	4.14989e-05	GO:0031310	intrinsic component of vacuolar membrane	2	4.88329e-06
GO:0099402	plant organ development	54	9.15301e-05	GO:0005031	tumor necrosis factor-activated receptor activity	19	3.9424e-05	GO:0042567	insulin-like growth factor ternary complex	2	4.88329e-06
GO:0019430	removal of superoxide radicals	54	9.15301e-05	GO:0005457	GDP-fucose transmembrane transporter activity	19	3.9424e-05	GO:0000838	Hrd1p ubiquitin ligase ERAD-M complex	2	4.88329e-06
GO:0044344	cellular response to fibroblast growth factor stimulus	54	9.15301e-05	GO:0015136	sialic acid transmembrane transporter activity	19	3.9424e-05	GO:0043226	organelle	2	4.88329e-06
GO:0060976	coronary vasculature development	54	9.15301e-05	GO:0015234	thiamine transmembrane transporter activity	19	3.9424e-05	GO:0002178	palmitoyltransferase complex	2	4.88329e-06
GO:1902584	positive regulation of response to water deprivation	54	9.15301e-05	GO:0019778	Atg12 activating enzyme activity	19	3.9424e-05	GO:0097125	cyclin B1-CDK1 complex	2	4.88329e-06
GO:0070372	regulation of ERK1 and ERK2 cascade	54	9.15301e-05	GO:0031493	nucleosomal histone binding	19	3.9424e-05	GO:0044292	dendrite terminus	2	4.88329e-06
GO:0010447	response to acidic pH	54	9.15301e-05	GO:0061749	forked DNA-dependent helicase activity	19	3.9424e-05	GO:0009350	ethanolamine ammonia-lyase complex	2	4.88329e-06
GO:2001009	regulation of plant-type cell wall cellulose biosynthetic process	54	9.15301e-05	GO:0061733	peptide-lysine-N-acetyltransferase activity	19	3.9424e-05	GO:0001739	sex chromatin	2	4.88329e-06
GO:0010014	meristem initiation	54	9.15301e-05	GO:0098519	nucleotide phosphatase activity acting on free nucleotides	19	3.9424e-05	GO:0044776	DNA polymerase III core complex	2	4.88329e-06
GO:0048528	post-embryonic root development	54	9.15301e-05	GO:0008281	sulfonylurea receptor activity	19	3.9424e-05	GO:0045098	type III intermediate filament	2	4.88329e-06
GO:0010213	non-photoreactive DNA repair	54	9.15301e-05	GO:0004328	formamidase activity	19	3.9424e-05	GO:1902773	GTPase activator complex	2	4.88329e-06
GO:0048827	phyllome development	54	9.15301e-05	GO:0008798	beta-aspartyl-peptidase activity	19	3.9424e-05	GO:0005861	troponin complex	2	4.88329e-06
GO:0010499	proteasomal ubiquitin-independent protein catabolic process	54	9.15301e-05	GO:0080146	L-cysteine desulfhydrase activity	19	3.9424e-05	GO:0036284	tubulobulbar complex	2	4.88329e-06
GO:1901000	regulation of response to salt stress	54	9.15301e-05	GO:0003921	GMP synthase activity	19	3.9424e-05	GO:0070056	prospore membrane leading edge	2	4.88329e-06
GO:1902626	assembly of large subunit precursor of preribosome	54	9.15301e-05	GO:0102130	malonyl-CoA methyltransferase activity	19	3.9424e-05	GO:0001400	mating projection base	2	4.88329e-06
GO:0051482	positive regulation of cytosolic calcium ion concentration involved in phospholipase C-activating G-protein coupled signaling pathway	54	9.15301e-05	GO:0046404	ATP-dependent polydeoxyribonucleotide 5	19	3.9424e-05	GO:1990615	Kelch-containing formin regulatory complex	2	4.88329e-06
GO:0019547	arginine catabolic process to ornithine	54	9.15301e-05	GO:0042056	chemoattractant activity	19	3.9424e-05	GO:0031592	centrosomal corona	2	4.88329e-06
GO:0032940	secretion by cell	54	9.15301e-05	GO:0036122	BMP binding	19	3.9424e-05	GO:1905720	cytoplasmic microtubule bundle	2	4.88329e-06
GO:0008277	regulation of G-protein coupled receptor protein signaling pathway	54	9.15301e-05	GO:0048406	nerve growth factor binding	19	3.9424e-05	GO:0009390	dimethyl sulfoxide reductase complex	2	4.88329e-06
GO:0010271	regulation of chlorophyll catabolic process	54	9.15301e-05	GO:0033691	sialic acid binding	19	3.9424e-05	GO:0009426	bacterial-type flagellum basal body distal rod	2	4.88329e-06
GO:0071329	cellular response to sucrose stimulus	54	9.15301e-05	GO:0044548	S100 protein binding	19	3.9424e-05	GO:0000327	lytic vacuole within protein storage vacuole	2	4.88329e-06
GO:0046148	pigment biosynthetic process	54	9.15301e-05	GO:0016918	retinal binding	19	3.9424e-05	GO:0030096	plasma membrane-derived thylakoid photosystem II	2	4.88329e-06
GO:0033617	mitochondrial respiratory chain complex IV assembly	54	9.15301e-05	GO:0015929	hexosaminidase activity	19	3.9424e-05	GO:0043514	interleukin-12 complex	2	4.88329e-06
GO:0042073	intraciliary transport	54	9.15301e-05	GO:0004706	JUN kinase kinase kinase activity	19	3.9424e-05	GO:0035692	macrophage migration inhibitory factor receptor complex	2	4.88329e-06
GO:0043113	receptor clustering	54	9.15301e-05	GO:0016849	phosphorus-oxygen lyase activity	19	3.9424e-05	GO:0035693	NOS2-CD74 complex	2	4.88329e-06
GO:0035162	embryonic hemopoiesis	53	8.98351e-05	GO:0010313	phytochrome binding	19	3.9424e-05	GO:0034688	integrin alphaM-beta2 complex	2	4.88329e-06
GO:0000032	cell wall mannoprotein biosynthetic process	53	8.98351e-05	GO:0008502	melatonin receptor activity	19	3.9424e-05	GO:0005691	U6atac snRNP	2	4.88329e-06
GO:0030206	chondroitin sulfate biosynthetic process	53	8.98351e-05	GO:0030284	estrogen receptor activity	19	3.9424e-05	GO:0060987	lipid tube	2	4.88329e-06
GO:0001927	exocyst assembly	53	8.98351e-05	GO:0016422	mRNA (2'-O-methyladenosine-N6-)-methyltransferase activity	19	3.9424e-05	GO:1902737	dendritic filopodium	2	4.88329e-06
GO:0009063	cellular amino acid catabolic process	53	8.98351e-05	GO:0061676	importin-alpha family protein binding	19	3.9424e-05	GO:0071261	Ssh1 translocon complex	2	4.88329e-06
[truncated: 12,830 more rows]

## Sheet:  File 2_KEGG annotation
Pathway	Pathway id	# unigenes with patway annotation	KO id
Chromosome and associated proteins	ko03036	8873	'TRINITY_DN84991_c2_g1,(K03978)''TRINITY_DN73304_c8_g2,(K03529)''TRINITY_DN75019_c2_g1,(K04094)''TRINITY_DN57270_c5_g2,(K03495)''TRINITY_DN53278_c0_g1,(K03685)''TRINITY_DN73399_c5_g1,(K04393)''TRINITY_DN62225_c3_g7,(K18411)''TRINITY_DN62225_c3_g7,(K18411)''TRINITY_DN117077_c0_g1,(K17452)''TRINITY_DN108708_c0_g1,(K11438)''TRINITY_DN87506_c1_g2,(K05931)''TRINITY_DN87506_c1_g2,(K05931)''TRINITY_DN15…
Transfer RNA biogenesis	ko03016	8713	'TRINITY_DN99791_c0_g1,(K04567)''TRINITY_DN58175_c0_g3,(K01873)''TRINITY_DN58175_c0_g3,(K01873)''TRINITY_DN58608_c0_g1,(K01868)''TRINITY_DN91341_c2_g1,(K01866)''TRINITY_DN51385_c0_g1,(K01869)''TRINITY_DN74643_c0_g4,(K12573)''TRINITY_DN71007_c1_g1,(K01879)''TRINITY_DN71007_c1_g1,(K01879)''TRINITY_DN71007_c1_g1,(K01879)''TRINITY_DN90090_c1_g4,(K06168)''TRINITY_DN63888_c2_g4,(K01875)''TRINITY_DN6388…
Membrane trafficking	ko04131	8108	'TRINITY_DN79291_c7_g4,(K01551)''TRINITY_DN81517_c0_g3,(K20191)''TRINITY_DN94226_c0_g2,(K20290)''TRINITY_DN94226_c0_g2,(K20290)''TRINITY_DN73399_c5_g1,(K04393)''TRINITY_DN71467_c0_g2,(K01230)''TRINITY_DN56689_c0_g1,(K13289)''TRINITY_DN82735_c5_g3,(K21141)''TRINITY_DN56689_c0_g1,(K13289)''TRINITY_DN100216_c0_g1,(K20047)''TRINITY_DN79892_c7_g1,(K20406)''TRINITY_DN96036_c0_g1,(K14006)''TRINITY_DN637…
Transporters	ko02000	6647	'TRINITY_DN84831_c0_g2,(K03561)''TRINITY_DN79291_c7_g4,(K01551)''TRINITY_DN92551_c2_g1,(K06515)''TRINITY_DN92551_c2_g1,(K06515)''TRINITY_DN92132_c1_g6,(K03533)''TRINITY_DN65007_c3_g2,(K02007)''TRINITY_DN60533_c6_g3,(K06199)''TRINITY_DN38044_c0_g1,(K04744)''TRINITY_DN38044_c0_g1,(K04744)''TRINITY_DN68648_c2_g2,(K09810)''TRINITY_DN68648_c2_g2,(K09810)''TRINITY_DN68648_c2_g2,(K09810)''TRINITY_DN9029…
DNA repair and recombination proteins	ko03400	6619	'TRINITY_DN78496_c6_g2,(K03040)''TRINITY_DN38700_c0_g1,(K00525)''TRINITY_DN28442_c0_g1,(K02337)''TRINITY_DN28442_c0_g1,(K02337)''TRINITY_DN28442_c0_g1,(K02337)''TRINITY_DN61596_c1_g1,(K10747)''TRINITY_DN72291_c1_g1,(K06187)''TRINITY_DN91019_c2_g1,(K00526)''TRINITY_DN90572_c4_g1,(K02335)''TRINITY_DN92802_c5_g5,(K03043)''TRINITY_DN92802_c5_g5,(K03043)''TRINITY_DN92802_c5_g5,(K03043)''TRINITY_DN9280…
Exosome	ko04147	6304	'TRINITY_DN56491_c0_g1,(K00939)''TRINITY_DN75135_c5_g6,(K01915)''TRINITY_DN75135_c5_g6,(K01915)''TRINITY_DN57956_c0_g1,(K01755)''TRINITY_DN85917_c5_g1,(K00700)''TRINITY_DN85917_c5_g1,(K00700)''TRINITY_DN79345_c0_g3,(K03386)''TRINITY_DN36092_c0_g1,(K01379)''TRINITY_DN73399_c5_g1,(K04393)''TRINITY_DN107775_c0_g1,(K03250)''TRINITY_DN57195_c4_g4,(K01689)''TRINITY_DN57195_c4_g4,(K01689)''TRINITY_DN635…
Mitochondrial biogenesis	ko03029	5360	'TRINITY_DN67299_c6_g1,(K03686)''TRINITY_DN91341_c2_g1,(K01866)''TRINITY_DN51385_c0_g1,(K01869)''TRINITY_DN63753_c2_g1,(K03595)''TRINITY_DN51385_c0_g1,(K01869)''TRINITY_DN51385_c0_g1,(K01869)''TRINITY_DN67299_c6_g1,(K03686)''TRINITY_DN71358_c5_g3,(K01887)''TRINITY_DN77602_c1_g1,(K21594)''TRINITY_DN77602_c1_g1,(K21594)''TRINITY_DN81592_c2_g9,(K02434)''TRINITY_DN62159_c3_g1,(K02357)''TRINITY_DN6215…
Amino acid related enzymes	ko01007	5186	'TRINITY_DN99791_c0_g1,(K04567)''TRINITY_DN58175_c0_g3,(K01873)''TRINITY_DN58175_c0_g3,(K01873)''TRINITY_DN58608_c0_g1,(K01868)''TRINITY_DN60722_c2_g1,(K00833)''TRINITY_DN91341_c2_g1,(K01866)''TRINITY_DN51385_c0_g1,(K01869)''TRINITY_DN17470_c0_g1,(K00812)''TRINITY_DN71007_c1_g1,(K01879)''TRINITY_DN71007_c1_g1,(K01879)''TRINITY_DN71007_c1_g1,(K01879)''TRINITY_DN63888_c2_g4,(K01875)''TRINITY_DN6388…
Aminoacyl-tRNA biosynthesis	ko00970	4900	'TRINITY_DN99791_c0_g1,(K04567)''TRINITY_DN58175_c0_g3,(K01873)''TRINITY_DN58175_c0_g3,(K01873)''TRINITY_DN58608_c0_g1,(K01868)''TRINITY_DN91341_c2_g1,(K01866)''TRINITY_DN51385_c0_g1,(K01869)''TRINITY_DN71007_c1_g1,(K01879)''TRINITY_DN71007_c1_g1,(K01879)''TRINITY_DN71007_c1_g1,(K01879)''TRINITY_DN63888_c2_g4,(K01875)''TRINITY_DN63888_c2_g4,(K01875)''TRINITY_DN74642_c1_g1,(K01870)''TRINITY_DN7464…
Ribosome biogenesis	ko03009	4731	'TRINITY_DN66512_c0_g1,(K02860)''TRINITY_DN85531_c0_g1,(K06178)''TRINITY_DN103958_c0_g1,(K06180)''TRINITY_DN65421_c0_g1,(K02528)''TRINITY_DN85276_c0_g7,(K03977)''TRINITY_DN63753_c2_g1,(K03595)''TRINITY_DN106506_c0_g1,(K03979)''TRINITY_DN25236_c0_g1,(K03215)''TRINITY_DN76640_c0_g1,(K01139)''TRINITY_DN53278_c0_g1,(K03685)''TRINITY_DN37344_c0_g1,(K14843)''TRINITY_DN37344_c0_g1,(K14843)''TRINITY_DN59…
Peptidases and inhibitors	ko01002	4649	'TRINITY_DN87844_c0_g1,(K01951)''TRINITY_DN105551_c0_g1,(K00820)''TRINITY_DN36579_c0_g2,(K03798)''TRINITY_DN49394_c0_g1,(K08588)''TRINITY_DN36092_c0_g1,(K01379)''TRINITY_DN55491_c0_g1,(K03101)''TRINITY_DN78191_c5_g1,(K01338)''TRINITY_DN78191_c5_g1,(K01338)''TRINITY_DN84785_c3_g1,(K01356)''TRINITY_DN78191_c5_g1,(K01338)''TRINITY_DN78191_c5_g1,(K01338)''TRINITY_DN15538_c0_g1,(K01439)''TRINITY_DN566…
Messenger RNA biogenesis	ko03019	4580	'TRINITY_DN74643_c0_g4,(K12573)''TRINITY_DN53278_c0_g1,(K03685)''TRINITY_DN102302_c0_g1,(K03253)''TRINITY_DN69151_c5_g4,(K14399)''TRINITY_DN71585_c2_g1,(K12882)''TRINITY_DN57195_c4_g4,(K01689)''TRINITY_DN92037_c3_g1,(K00962)''TRINITY_DN57195_c4_g4,(K01689)''TRINITY_DN151_c0_g1,(K06958)''TRINITY_DN151_c0_g1,(K06958)''TRINITY_DN86719_c1_g2,(K04077)''TRINITY_DN53278_c0_g1,(K03685)''TRINITY_DN83593_c…
Enzymes with EC numbers		4296	'TRINITY_DN85327_c0_g4,(K01144)''TRINITY_DN85327_c0_g4,(K01144)''TRINITY_DN85327_c0_g4,(K01144)''TRINITY_DN85327_c0_g4,(K01144)''TRINITY_DN79765_c5_g3,(K03820)''TRINITY_DN79765_c5_g3,(K03820)''TRINITY_DN67214_c2_g1,(K17757)''TRINITY_DN106379_c0_g1,(K11173)''TRINITY_DN106379_c0_g1,(K11173)''TRINITY_DN87821_c0_g7,(K15520)''TRINITY_DN60675_c2_g1,(K00906)''TRINITY_DN76573_c0_g2,(K06023)''TRINITY_DN73…
Ubiquitin system	ko04121	4188	'TRINITY_DN49394_c0_g1,(K08588)''TRINITY_DN69766_c0_g2,(K12162)''TRINITY_DN69766_c0_g2,(K12162)''TRINITY_DN62308_c0_g2,(K10259)''TRINITY_DN66191_c8_g1,(K03094)''TRINITY_DN70567_c5_g1,(K11996)''TRINITY_DN81401_c6_g5,(K11872)''TRINITY_DN62308_c0_g2,(K10259)''TRINITY_DN62308_c0_g2,(K10259)''TRINITY_DN69134_c4_g5,(K10276)''TRINITY_DN69134_c4_g5,(K10276)''TRINITY_DN42182_c0_g1,(K10627)''TRINITY_DN8140…
Ribosome	ko03011	3356	'TRINITY_DN51743_c0_g1,(K02982)''TRINITY_DN51743_c0_g1,(K02982)''TRINITY_DN84623_c2_g3,(K02963)''TRINITY_DN105945_c0_g1,(K02895)''TRINITY_DN520_c0_g1,(K02878)''TRINITY_DN33130_c0_g1,(K02965)''TRINITY_DN62699_c3_g3,(K02897)''TRINITY_DN93206_c3_g1,(K02863)''TRINITY_DN93206_c3_g1,(K02863)''TRINITY_DN50928_c0_g2,(K02914)''TRINITY_DN82988_c1_g1,(K02986)''TRINITY_DN23699_c0_g1,(K02931)''TRINITY_DN51743…
Protein kinases	ko01001	3281	'TRINITY_DN38368_c0_g1,(K02208)''TRINITY_DN79559_c0_g1,(K15562)''TRINITY_DN79559_c0_g1,(K15562)''TRINITY_DN41617_c0_g1,(K04441)''TRINITY_DN71229_c0_g1,(K04728)''TRINITY_DN71229_c0_g1,(K04728)''TRINITY_DN71229_c0_g1,(K04728)''TRINITY_DN71229_c0_g1,(K04728)''TRINITY_DN76348_c3_g1,(K04409)''TRINITY_DN80214_c2_g1,(K08269)''TRINITY_DN80214_c2_g1,(K08269)''TRINITY_DN82360_c9_g1,(K19833)''TRINITY_DN8236…
Ribosome	ko03010	3276	'TRINITY_DN51743_c0_g1,(K02982)''TRINITY_DN51743_c0_g1,(K02982)''TRINITY_DN84623_c2_g3,(K02963)''TRINITY_DN105945_c0_g1,(K02895)''TRINITY_DN520_c0_g1,(K02878)''TRINITY_DN33130_c0_g1,(K02965)''TRINITY_DN62699_c3_g3,(K02897)''TRINITY_DN93206_c3_g1,(K02863)''TRINITY_DN93206_c3_g1,(K02863)''TRINITY_DN50928_c0_g2,(K02914)''TRINITY_DN82988_c1_g1,(K02986)''TRINITY_DN23699_c0_g1,(K02931)''TRINITY_DN51743…
Transcription machinery	ko03021	3260	'TRINITY_DN78496_c6_g2,(K03040)''TRINITY_DN92802_c5_g5,(K03043)''TRINITY_DN92802_c5_g5,(K03043)''TRINITY_DN92802_c5_g5,(K03043)''TRINITY_DN92802_c5_g5,(K03043)''TRINITY_DN92802_c5_g5,(K03043)''TRINITY_DN92802_c5_g5,(K03043)''TRINITY_DN92802_c5_g5,(K03043)''TRINITY_DN64281_c0_g1,(K15131)''TRINITY_DN89970_c0_g2,(K15148)''TRINITY_DN111976_c0_g1,(K15137)''TRINITY_DN40377_c0_g1,(K13528)''TRINITY_DN593…
Transcription factors	ko03000	3004	'TRINITY_DN117077_c0_g1,(K17452)''TRINITY_DN85819_c0_g1,(K03705)''TRINITY_DN66111_c0_g1,(K07735)''TRINITY_DN66111_c0_g1,(K07735)''TRINITY_DN86836_c1_g4,(K21748)''TRINITY_DN86836_c1_g4,(K21748)''TRINITY_DN27548_c0_g1,(K21756)''TRINITY_DN85819_c0_g1,(K03705)''TRINITY_DN85819_c0_g1,(K03705)''TRINITY_DN55426_c0_g1,(K07738)''TRINITY_DN55426_c0_g1,(K07738)''TRINITY_DN91269_c2_g2,(K09244)''TRINITY_DN825…
Purine metabolism	ko00230	2735	'TRINITY_DN56491_c0_g1,(K00939)''TRINITY_DN38700_c0_g1,(K00525)''TRINITY_DN90302_c0_g1,(K01952)''TRINITY_DN69204_c1_g5,(K01588)''TRINITY_DN91019_c2_g1,(K00526)''TRINITY_DN90302_c0_g1,(K01952)''TRINITY_DN77135_c1_g2,(K01923)''TRINITY_DN77135_c1_g2,(K01923)''TRINITY_DN77135_c1_g2,(K01923)''TRINITY_DN77135_c1_g2,(K01923)''TRINITY_DN87844_c0_g1,(K01951)''TRINITY_DN68454_c0_g3,(K01756)''TRINITY_DN7664…
DNA replication proteins	ko03032	2690	'TRINITY_DN28442_c0_g1,(K02337)''TRINITY_DN28442_c0_g1,(K02337)''TRINITY_DN28442_c0_g1,(K02337)''TRINITY_DN81799_c5_g1,(K03170)''TRINITY_DN81799_c5_g1,(K03170)''TRINITY_DN81799_c5_g1,(K03170)''TRINITY_DN61596_c1_g1,(K10747)''TRINITY_DN90572_c4_g1,(K02335)''TRINITY_DN90572_c4_g1,(K02335)''TRINITY_DN94213_c0_g1,(K01972)''TRINITY_DN94213_c0_g1,(K01972)''TRINITY_DN94213_c0_g1,(K01972)''TRINITY_DN8179…
Protein phosphatases and associated proteins	ko01009	2633	'TRINITY_DN43580_c0_g1,(K01251)''TRINITY_DN43580_c0_g1,(K01251)''TRINITY_DN43580_c0_g1,(K01251)''TRINITY_DN79647_c7_g4,(K14806)''TRINITY_DN79647_c7_g4,(K14806)''TRINITY_DN83102_c0_g4,(K10356)''TRINITY_DN87408_c9_g7,(K04079)''TRINITY_DN60315_c4_g1,(K18203)''TRINITY_DN2491_c0_g1,(K00850)''TRINITY_DN2491_c0_g1,(K00850)''TRINITY_DN2491_c0_g1,(K00850)''TRINITY_DN74267_c1_g2,(K04348)''TRINITY_DN79647_c…
Glycosyltransferases	ko01003	2580	'TRINITY_DN79064_c0_g2,(K02527)''TRINITY_DN47464_c0_g2,(K11703)''TRINITY_DN47464_c0_g2,(K11703)''TRINITY_DN89109_c1_g1,(K00703)''TRINITY_DN43255_c0_g3,(K03842)''TRINITY_DN89109_c1_g1,(K00703)''TRINITY_DN89109_c1_g1,(K00703)''TRINITY_DN106129_c0_g1,(K00695)''TRINITY_DN89965_c0_g1,(K00748)''TRINITY_DN89965_c0_g1,(K00748)''TRINITY_DN89109_c1_g1,(K00703)''TRINITY_DN85275_c3_g4,(K00698)''TRINITY_DN852…
Cytoskeleton proteins	ko04812	2532	'TRINITY_DN54658_c0_g2,(K19751)''TRINITY_DN83102_c0_g4,(K10356)''TRINITY_DN58713_c8_g2,(K11662)''TRINITY_DN61964_c1_g1,(K07375)''TRINITY_DN83102_c0_g4,(K10356)''TRINITY_DN63756_c4_g3,(K05699)''TRINITY_DN54658_c0_g2,(K19751)''TRINITY_DN58961_c4_g2,(K10398)''TRINITY_DN61609_c1_g1,(K10413)''TRINITY_DN61609_c1_g1,(K10413)''TRINITY_DN61609_c1_g1,(K10413)''TRINITY_DN61609_c1_g1,(K10413)''TRINITY_DN6160…
Amyotrophic lateral sclerosis	ko05014	2349	'TRINITY_DN53165_c0_g1,(K04565)''TRINITY_DN71585_c2_g1,(K12882)''TRINITY_DN65898_c5_g2,(K17906)''TRINITY_DN65898_c5_g2,(K17906)''TRINITY_DN65898_c5_g2,(K17906)''TRINITY_DN41617_c0_g1,(K04441)''TRINITY_DN74267_c1_g2,(K04348)''TRINITY_DN65898_c5_g2,(K17906)''TRINITY_DN61964_c1_g1,(K07375)''TRINITY_DN84451_c3_g1,(K13525)''TRINITY_DN65573_c1_g4,(K02261)''TRINITY_DN83987_c2_g3,(K03878)''TRINITY_DN8398…
Chaperones and folding catalysts	ko03110	2317	'TRINITY_DN102526_c0_g1,(K04651)''TRINITY_DN83854_c1_g1,(K03544)''TRINITY_DN67299_c6_g1,(K03686)''TRINITY_DN67299_c6_g1,(K03686)''TRINITY_DN36579_c0_g2,(K03798)''TRINITY_DN92132_c1_g6,(K03533)''TRINITY_DN65794_c1_g5,(K02108)''TRINITY_DN74076_c3_g1,(K04044)''TRINITY_DN15281_c0_g1,(K12373)''TRINITY_DN56689_c0_g1,(K13289)''TRINITY_DN83536_c0_g5,(K01279)''TRINITY_DN56689_c0_g1,(K13289)''TRINITY_DN835…
Spliceosome	ko03041	2261	'TRINITY_DN71585_c2_g1,(K12882)''TRINITY_DN90153_c0_g1,(K11095)''TRINITY_DN68761_c4_g2,(K12858)''TRINITY_DN81432_c2_g1,(K13100)''TRINITY_DN81432_c2_g1,(K13100)''TRINITY_DN92502_c2_g2,(K12869)''TRINITY_DN50497_c1_g1,(K13181)''TRINITY_DN59249_c14_g1,(K12860)''TRINITY_DN90153_c0_g1,(K11095)''TRINITY_DN74390_c1_g1,(K12737)''TRINITY_DN57129_c2_g1,(K12867)''TRINITY_DN77566_c2_g4,(K12830)''TRINITY_DN329…
Pathways in cancer	ko05200	2230	'TRINITY_DN73399_c5_g1,(K04393)''TRINITY_DN36039_c0_g1,(K02105)''TRINITY_DN66191_c8_g1,(K03094)''TRINITY_DN87408_c9_g7,(K04079)''TRINITY_DN62767_c0_g1,(K00799)''TRINITY_DN62767_c0_g1,(K00799)''TRINITY_DN36039_c0_g1,(K02105)''TRINITY_DN62767_c0_g1,(K00799)''TRINITY_DN94018_c0_g1,(K08736)''TRINITY_DN94018_c0_g1,(K08736)''TRINITY_DN94018_c0_g1,(K08736)''TRINITY_DN94018_c0_g1,(K08736)''TRINITY_DN7756…
Oxidative phosphorylation	ko00190	2063	'TRINITY_DN92969_c3_g1,(K13378)''TRINITY_DN79700_c3_g6,(K02113)''TRINITY_DN83554_c1_g2,(K02115)''TRINITY_DN78757_c1_g8,(K00333)''TRINITY_DN91884_c2_g1,(K02112)''TRINITY_DN87368_c0_g2,(K00331)''TRINITY_DN65794_c1_g5,(K02108)''TRINITY_DN59137_c1_g3,(K02257)''TRINITY_DN3894_c0_g1,(K00343)''TRINITY_DN41247_c0_g1,(K00337)''TRINITY_DN41247_c0_g1,(K00337)''TRINITY_DN59137_c1_g3,(K02257)''TRINITY_DN79700…
Huntington disease	ko05016	2020	'TRINITY_DN53165_c0_g1,(K04565)''TRINITY_DN65898_c5_g2,(K17906)''TRINITY_DN65898_c5_g2,(K17906)''TRINITY_DN65898_c5_g2,(K17906)''TRINITY_DN60665_c0_g6,(K11827)''TRINITY_DN60665_c0_g6,(K11827)''TRINITY_DN65898_c5_g2,(K17906)''TRINITY_DN61964_c1_g1,(K07375)''TRINITY_DN86055_c1_g1,(K05863)''TRINITY_DN77108_c6_g1,(K11824)''TRINITY_DN65573_c1_g4,(K02261)''TRINITY_DN83987_c2_g3,(K03878)''TRINITY_DN8398…
Translation factors	ko03012	1996	'TRINITY_DN60292_c8_g4,(K02836)''TRINITY_DN83232_c4_g7,(K15030)''TRINITY_DN61328_c2_g2,(K15028)''TRINITY_DN55111_c0_g1,(K03254)''TRINITY_DN55111_c0_g1,(K03254)''TRINITY_DN102302_c0_g1,(K03253)''TRINITY_DN107775_c0_g1,(K03250)''TRINITY_DN62159_c3_g1,(K02357)''TRINITY_DN88339_c0_g1,(K03246)''TRINITY_DN62159_c3_g1,(K02357)''TRINITY_DN15485_c0_g1,(K02355)''TRINITY_DN107459_c0_g1,(K02519)''TRINITY_DN6…
Alzheimer disease	ko05010	1936	'TRINITY_DN36039_c0_g1,(K02105)''TRINITY_DN65898_c5_g2,(K17906)''TRINITY_DN65898_c5_g2,(K17906)''TRINITY_DN65898_c5_g2,(K17906)''TRINITY_DN58850_c3_g6,(K05864)''TRINITY_DN58850_c3_g6,(K05864)''TRINITY_DN74267_c1_g2,(K04348)''TRINITY_DN65898_c5_g2,(K17906)''TRINITY_DN61964_c1_g1,(K07375)''TRINITY_DN36039_c0_g1,(K02105)''TRINITY_DN86055_c1_g1,(K05863)''TRINITY_DN65573_c1_g4,(K02261)''TRINITY_DN8398…
Pyrimidine metabolism	ko00240	1928	'TRINITY_DN91877_c3_g2,(K17828)''TRINITY_DN38700_c0_g1,(K00525)''TRINITY_DN91019_c2_g1,(K00526)''TRINITY_DN93909_c3_g1,(K01956)''TRINITY_DN93909_c3_g1,(K01956)''TRINITY_DN62142_c0_g1,(K01465)''TRINITY_DN62142_c0_g1,(K01465)''TRINITY_DN62142_c0_g1,(K01465)''TRINITY_DN75795_c0_g5,(K09903)''TRINITY_DN70481_c1_g1,(K01937)''TRINITY_DN70481_c1_g1,(K01937)''TRINITY_DN59444_c2_g1,(K00560)''TRINITY_DN6064…
Human papillomavirus infection	ko05165	1795	'TRINITY_DN73399_c5_g1,(K04393)''TRINITY_DN36039_c0_g1,(K02105)''TRINITY_DN71229_c0_g1,(K04728)''TRINITY_DN71229_c0_g1,(K04728)''TRINITY_DN71229_c0_g1,(K04728)''TRINITY_DN71229_c0_g1,(K04728)''TRINITY_DN36039_c0_g1,(K02105)''TRINITY_DN25107_c0_g1,(K10389)''TRINITY_DN25107_c0_g1,(K10389)''TRINITY_DN65966_c2_g4,(K02145)''TRINITY_DN71229_c0_g1,(K04728)''TRINITY_DN71229_c0_g1,(K04728)''TRINITY_DN7122…
Amino sugar and nucleotide sugar metabolism	ko00520	1741	'TRINITY_DN105551_c0_g1,(K00820)''TRINITY_DN89186_c1_g3,(K15916)''TRINITY_DN108428_c0_g1,(K00975)''TRINITY_DN73900_c1_g10,(K04042)''TRINITY_DN108428_c0_g1,(K00975)''TRINITY_DN15281_c0_g1,(K12373)''TRINITY_DN12374_c0_g1,(K01183)''TRINITY_DN69869_c3_g1,(K15855)''TRINITY_DN69869_c3_g1,(K15855)''TRINITY_DN60508_c0_g1,(K01810)''TRINITY_DN84339_c3_g2,(K00075)''TRINITY_DN84339_c3_g2,(K00075)''TRINITY_DN…
Glycolysis / Gluconeogenesis	ko00010	1716	'TRINITY_DN38825_c0_g1,(K01007)''TRINITY_DN74397_c1_g1,(K15635)''TRINITY_DN74397_c1_g1,(K15635)''TRINITY_DN89186_c1_g3,(K15916)''TRINITY_DN57195_c4_g4,(K01689)''TRINITY_DN57195_c4_g4,(K01689)''TRINITY_DN63572_c5_g5,(K03841)''TRINITY_DN63930_c1_g2,(K01610)''TRINITY_DN95946_c0_g1,(K01596)''TRINITY_DN88097_c1_g1,(K15633)''TRINITY_DN60508_c0_g1,(K01810)''TRINITY_DN67470_c0_g4,(K01895)''TRINITY_DN6357…
RNA transport	ko03013	1662	'TRINITY_DN55111_c0_g1,(K03254)''TRINITY_DN55111_c0_g1,(K03254)''TRINITY_DN102302_c0_g1,(K03253)''TRINITY_DN71585_c2_g1,(K12882)''TRINITY_DN107775_c0_g1,(K03250)''TRINITY_DN88339_c0_g1,(K03246)''TRINITY_DN80761_c0_g1,(K00974)''TRINITY_DN43053_c0_g1,(K14288)''TRINITY_DN43053_c0_g1,(K14288)''TRINITY_DN43053_c0_g1,(K14288)''TRINITY_DN43053_c0_g1,(K14288)''TRINITY_DN88339_c0_g1,(K03246)''TRINITY_DN61…
Porphyrin and chlorophyll metabolism	ko00860	1621	'TRINITY_DN111156_c0_g1,(K01599)''TRINITY_DN46064_c0_g1,(K01885)''TRINITY_DN46064_c0_g1,(K01885)''TRINITY_DN59137_c1_g3,(K02257)''TRINITY_DN46064_c0_g1,(K01885)''TRINITY_DN46064_c0_g1,(K01885)''TRINITY_DN46064_c0_g1,(K01885)''TRINITY_DN46064_c0_g1,(K01885)''TRINITY_DN111156_c0_g1,(K01599)''TRINITY_DN59137_c1_g3,(K02257)''TRINITY_DN70542_c2_g2,(K01749)''TRINITY_DN90384_c0_g2,(K01772)''TRINITY_DN90…
Protein processing in endoplasmic reticulum	ko04141	1594	'TRINITY_DN71467_c0_g2,(K01230)''TRINITY_DN66191_c8_g1,(K03094)''TRINITY_DN96036_c0_g1,(K14006)''TRINITY_DN111369_c0_g1,(K14007)''TRINITY_DN87408_c9_g7,(K04079)''TRINITY_DN65143_c0_g1,(K14015)''TRINITY_DN14526_c0_g1,(K14005)''TRINITY_DN84451_c3_g1,(K13525)''TRINITY_DN85378_c1_g2,(K01456)''TRINITY_DN74177_c2_g5,(K10601)''TRINITY_DN77783_c3_g4,(K09490)''TRINITY_DN77783_c3_g4,(K09490)''TRINITY_DN345…
Cysteine and methionine metabolism	ko00270	1589	'TRINITY_DN95851_c0_g1,(K00797)''TRINITY_DN75870_c0_g2,(K00928)''TRINITY_DN95851_c0_g1,(K00797)''TRINITY_DN91259_c3_g1,(K12339)''TRINITY_DN17470_c0_g1,(K00812)''TRINITY_DN85967_c0_g1,(K08967)''TRINITY_DN66125_c2_g3,(K08963)''TRINITY_DN66125_c2_g3,(K08963)''TRINITY_DN77945_c2_g1,(K00772)''TRINITY_DN35438_c0_g1,(K12960)''TRINITY_DN111749_c0_g1,(K08964)''TRINITY_DN43580_c0_g1,(K01251)''TRINITY_DN435…
Pyruvate metabolism	ko00620	1565	'TRINITY_DN111074_c0_g1,(K01649)''TRINITY_DN38825_c0_g1,(K01007)''TRINITY_DN63930_c1_g2,(K01610)''TRINITY_DN72567_c2_g3,(K01595)''TRINITY_DN95946_c0_g1,(K01596)''TRINITY_DN93177_c4_g4,(K01512)''TRINITY_DN64094_c1_g2,(K00116)''TRINITY_DN64094_c1_g2,(K00116)''TRINITY_DN86479_c0_g4,(K01963)''TRINITY_DN86479_c0_g4,(K01963)''TRINITY_DN67470_c0_g4,(K01895)''TRINITY_DN86479_c0_g4,(K01963)''TRINITY_DN786…
Starch and sucrose metabolism	ko00500	1533	'TRINITY_DN72755_c0_g1,(K00688)''TRINITY_DN85917_c5_g1,(K00700)''TRINITY_DN85917_c5_g1,(K00700)''TRINITY_DN89186_c1_g3,(K15916)''TRINITY_DN63552_c0_g2,(K01176)''TRINITY_DN63552_c0_g2,(K01176)''TRINITY_DN63552_c0_g2,(K01176)''TRINITY_DN108428_c0_g1,(K00975)''TRINITY_DN108428_c0_g1,(K00975)''TRINITY_DN89109_c1_g1,(K00703)''TRINITY_DN2154_c0_g1,(K01178)''TRINITY_DN60508_c0_g1,(K01810)''TRINITY_DN605…
PI3K-Akt signaling pathway	ko04151	1493	'TRINITY_DN95946_c0_g1,(K01596)''TRINITY_DN95946_c0_g1,(K01596)''TRINITY_DN87408_c9_g7,(K04079)''TRINITY_DN87408_c9_g7,(K04079)''TRINITY_DN87408_c9_g7,(K04079)''TRINITY_DN87408_c9_g7,(K04079)''TRINITY_DN95946_c0_g1,(K01596)''TRINITY_DN87408_c9_g7,(K04079)''TRINITY_DN95946_c0_g1,(K01596)''TRINITY_DN85275_c3_g3,(K04371)''TRINITY_DN85275_c3_g3,(K04371)''TRINITY_DN85275_c3_g3,(K04371)''TRINITY_DN8527…
Methane metabolism	ko00680	1488	'TRINITY_DN38825_c0_g1,(K01007)''TRINITY_DN74397_c1_g1,(K15635)''TRINITY_DN74397_c1_g1,(K15635)''TRINITY_DN57195_c4_g4,(K01689)''TRINITY_DN92132_c1_g6,(K03533)''TRINITY_DN57195_c4_g4,(K01689)''TRINITY_DN63572_c5_g5,(K03841)''TRINITY_DN72567_c2_g3,(K01595)''TRINITY_DN88097_c1_g1,(K15633)''TRINITY_DN67470_c0_g4,(K01895)''TRINITY_DN63572_c5_g5,(K03841)''TRINITY_DN63572_c5_g5,(K03841)''TRINITY_DN8809…
Prion disease	ko05020	1486	'TRINITY_DN53165_c0_g1,(K04565)''TRINITY_DN41617_c0_g1,(K04441)''TRINITY_DN74267_c1_g2,(K04348)''TRINITY_DN61964_c1_g1,(K07375)''TRINITY_DN86055_c1_g1,(K05863)''TRINITY_DN65573_c1_g4,(K02261)''TRINITY_DN83987_c2_g3,(K03878)''TRINITY_DN83987_c2_g3,(K03878)''TRINITY_DN83987_c2_g3,(K03878)''TRINITY_DN88975_c1_g1,(K03880)''TRINITY_DN81811_c1_g7,(K03882)''TRINITY_DN76029_c3_g1,(K03883)''TRINITY_DN7234…
RNA degradation	ko03018	1482	'TRINITY_DN74643_c0_g4,(K12573)''TRINITY_DN57195_c4_g4,(K01689)''TRINITY_DN92037_c3_g1,(K00962)''TRINITY_DN57195_c4_g4,(K01689)''TRINITY_DN86719_c1_g2,(K04077)''TRINITY_DN57195_c4_g4,(K01689)''TRINITY_DN1495_c0_g1,(K00937)''TRINITY_DN92037_c3_g1,(K00962)''TRINITY_DN92037_c3_g1,(K00962)''TRINITY_DN92037_c3_g1,(K00962)''TRINITY_DN92037_c3_g1,(K00962)''TRINITY_DN92037_c3_g1,(K00962)''TRINITY_DN1495_…
Mismatch repair	ko03430	1429	'TRINITY_DN28442_c0_g1,(K02337)''TRINITY_DN28442_c0_g1,(K02337)''TRINITY_DN28442_c0_g1,(K02337)''TRINITY_DN61596_c1_g1,(K10747)''TRINITY_DN94213_c0_g1,(K01972)''TRINITY_DN94213_c0_g1,(K01972)''TRINITY_DN94213_c0_g1,(K01972)''TRINITY_DN31181_c0_g1,(K03572)''TRINITY_DN31181_c0_g1,(K03572)''TRINITY_DN94213_c0_g1,(K01972)''TRINITY_DN8732_c0_g1,(K03555)''TRINITY_DN8732_c0_g1,(K03555)''TRINITY_DN94213_…
Glycerophospholipid metabolism	ko00564	1427	'TRINITY_DN110486_c0_g1,(K00057)''TRINITY_DN67602_c3_g4,(K08591)''TRINITY_DN67602_c3_g4,(K08591)''TRINITY_DN65840_c2_g1,(K16369)''TRINITY_DN65840_c2_g1,(K16369)''TRINITY_DN65840_c2_g1,(K16369)''TRINITY_DN20384_c0_g1,(K01613)''TRINITY_DN110486_c0_g1,(K00057)''TRINITY_DN110486_c0_g1,(K00057)''TRINITY_DN20384_c0_g1,(K01613)''TRINITY_DN90607_c4_g1,(K14676)''TRINITY_DN90607_c4_g1,(K14676)''TRINITY_DN9…
ABC transporters	ko02010	1408	'TRINITY_DN65007_c3_g2,(K02007)''TRINITY_DN68648_c2_g2,(K09810)''TRINITY_DN68648_c2_g2,(K09810)''TRINITY_DN68648_c2_g2,(K09810)''TRINITY_DN46625_c0_g1,(K02045)''TRINITY_DN73030_c0_g1,(K05658)''TRINITY_DN73030_c0_g1,(K05658)''TRINITY_DN73030_c0_g1,(K05658)''TRINITY_DN73030_c0_g1,(K05658)''TRINITY_DN73030_c0_g1,(K05658)''TRINITY_DN60670_c11_g1,(K05663)''TRINITY_DN115309_c0_g1,(K01995)''TRINITY_DN11…
Alanine, aspartate and glutamate metabolism	ko00250	1369	'TRINITY_DN75135_c5_g6,(K01915)''TRINITY_DN75135_c5_g6,(K01915)''TRINITY_DN57956_c0_g1,(K01755)''TRINITY_DN17470_c0_g1,(K00812)''TRINITY_DN105551_c0_g1,(K00820)''TRINITY_DN93909_c3_g1,(K01956)''TRINITY_DN93909_c3_g1,(K01956)''TRINITY_DN68454_c0_g3,(K01756)''TRINITY_DN87747_c0_g4,(K01939)''TRINITY_DN87747_c0_g4,(K01939)''TRINITY_DN87747_c0_g4,(K01939)''TRINITY_DN87747_c0_g4,(K01939)''TRINITY_DN606…
DNA replication	ko03030	1361	'TRINITY_DN28442_c0_g1,(K02337)''TRINITY_DN28442_c0_g1,(K02337)''TRINITY_DN28442_c0_g1,(K02337)''TRINITY_DN61596_c1_g1,(K10747)''TRINITY_DN90572_c4_g1,(K02335)''TRINITY_DN90572_c4_g1,(K02335)''TRINITY_DN94213_c0_g1,(K01972)''TRINITY_DN94213_c0_g1,(K01972)''TRINITY_DN94213_c0_g1,(K01972)''TRINITY_DN26882_c0_g1,(K03470)''TRINITY_DN94213_c0_g1,(K01972)''TRINITY_DN94213_c0_g1,(K01972)''TRINITY_DN9421…
Endocytosis	ko04144	1359	'TRINITY_DN73399_c5_g1,(K04393)''TRINITY_DN60665_c0_g6,(K11827)''TRINITY_DN60665_c0_g6,(K11827)''TRINITY_DN85434_c3_g1,(K10591)''TRINITY_DN85434_c3_g1,(K10591)''TRINITY_DN77108_c6_g1,(K11824)''TRINITY_DN69637_c4_g5,(K17919)''TRINITY_DN70695_c1_g9,(K12200)''TRINITY_DN60223_c1_g3,(K12182)''TRINITY_DN83766_c0_g5,(K11839)''TRINITY_DN83766_c0_g5,(K11839)''TRINITY_DN83766_c0_g5,(K11839)''TRINITY_DN6330…
Ion channels	ko04040	1353	'TRINITY_DN91445_c3_g2,(K04824)''TRINITY_DN78033_c2_g1,(K05391)''TRINITY_DN78033_c2_g1,(K05391)''TRINITY_DN64638_c0_g2,(K05387)''TRINITY_DN64638_c0_g2,(K05387)''TRINITY_DN64638_c0_g2,(K05387)''TRINITY_DN64638_c0_g2,(K05387)''TRINITY_DN64638_c0_g2,(K05387)''TRINITY_DN64638_c0_g2,(K05387)''TRINITY_DN78033_c2_g1,(K05391)''TRINITY_DN78033_c2_g1,(K05391)''TRINITY_DN78033_c2_g1,(K05391)''TRINITY_DN7803…
Phenylalanine, tyrosine and tryptophan biosynthesis	ko00400	1352	'TRINITY_DN68239_c6_g1,(K03785)''TRINITY_DN68239_c6_g1,(K03785)''TRINITY_DN69147_c0_g3,(K06001)''TRINITY_DN69147_c0_g3,(K06001)''TRINITY_DN87363_c3_g3,(K00800)''TRINITY_DN17470_c0_g1,(K00812)''TRINITY_DN69302_c0_g7,(K01657)''TRINITY_DN101100_c0_g1,(K01696)''TRINITY_DN87363_c3_g3,(K00800)''TRINITY_DN87363_c3_g3,(K00800)''TRINITY_DN61329_c3_g2,(K01736)''TRINITY_DN62953_c0_g4,(K00838)''TRINITY_DN629…
Glycine, serine and threonine metabolism	ko00260	1327	'TRINITY_DN75870_c0_g2,(K00928)''TRINITY_DN45746_c0_g1,(K00872)''TRINITY_DN69147_c0_g3,(K06001)''TRINITY_DN69147_c0_g3,(K06001)''TRINITY_DN74397_c1_g1,(K15635)''TRINITY_DN74397_c1_g1,(K15635)''TRINITY_DN81195_c1_g2,(K01753)''TRINITY_DN88097_c1_g1,(K15633)''TRINITY_DN101100_c0_g1,(K01696)''TRINITY_DN38737_c0_g1,(K00282)''TRINITY_DN60133_c0_g1,(K00605)''TRINITY_DN38737_c0_g1,(K00282)''TRINITY_DN880…
Nucleotide excision repair	ko03420	1296	'TRINITY_DN61596_c1_g1,(K10747)''TRINITY_DN90572_c4_g1,(K02335)''TRINITY_DN90572_c4_g1,(K02335)''TRINITY_DN94213_c0_g1,(K01972)''TRINITY_DN94213_c0_g1,(K01972)''TRINITY_DN94213_c0_g1,(K01972)''TRINITY_DN68672_c0_g3,(K03701)''TRINITY_DN68672_c0_g3,(K03701)''TRINITY_DN68672_c0_g3,(K03701)''TRINITY_DN79934_c1_g2,(K03703)''TRINITY_DN79934_c1_g2,(K03703)''TRINITY_DN94213_c0_g1,(K01972)''TRINITY_DN7993…
Parkinson disease	ko05012	1291	'TRINITY_DN61964_c1_g1,(K07375)''TRINITY_DN99756_c0_g1,(K02927)''TRINITY_DN86055_c1_g1,(K05863)''TRINITY_DN65573_c1_g4,(K02261)''TRINITY_DN83987_c2_g3,(K03878)''TRINITY_DN83987_c2_g3,(K03878)''TRINITY_DN83987_c2_g3,(K03878)''TRINITY_DN88975_c1_g1,(K03880)''TRINITY_DN81811_c1_g7,(K03882)''TRINITY_DN76029_c3_g1,(K03883)''TRINITY_DN72346_c6_g3,(K03884)''TRINITY_DN66605_c1_g1,(K03032)''TRINITY_DN6660…
Shigellosis	ko05131	1277	'TRINITY_DN52535_c0_g1,(K02406)''TRINITY_DN73399_c5_g1,(K04393)''TRINITY_DN66191_c8_g1,(K03094)''TRINITY_DN68530_c3_g5,(K08339)''TRINITY_DN58850_c3_g6,(K05864)''TRINITY_DN58850_c3_g6,(K05864)''TRINITY_DN41617_c0_g1,(K04441)''TRINITY_DN71229_c0_g1,(K04728)''TRINITY_DN71229_c0_g1,(K04728)''TRINITY_DN71229_c0_g1,(K04728)''TRINITY_DN71229_c0_g1,(K04728)''TRINITY_DN83688_c0_g2,(K00844)''TRINITY_DN9975…
Peptidoglycan biosynthesis and degradation proteins	ko01011	1253	'TRINITY_DN74143_c2_g3,(K01000)''TRINITY_DN51781_c0_g2,(K01925)''TRINITY_DN72869_c2_g2,(K02563)''TRINITY_DN67694_c6_g1,(K06153)''TRINITY_DN67694_c6_g1,(K06153)''TRINITY_DN67694_c6_g1,(K06153)''TRINITY_DN94338_c2_g5,(K01776)''TRINITY_DN51781_c0_g2,(K01925)''TRINITY_DN74143_c2_g3,(K01000)''TRINITY_DN74143_c2_g3,(K01000)''TRINITY_DN31058_c0_g1,(K01775)''TRINITY_DN86763_c2_g1,(K01921)''TRINITY_DN8676…
Plant-pathogen interaction	ko04626	1245	'TRINITY_DN52535_c0_g1,(K02406)''TRINITY_DN48700_c0_g1,(K00864)''TRINITY_DN48700_c0_g1,(K00864)''TRINITY_DN48700_c0_g1,(K00864)''TRINITY_DN48700_c0_g1,(K00864)''TRINITY_DN48700_c0_g1,(K00864)''TRINITY_DN90744_c5_g7,(K02358)''TRINITY_DN48700_c0_g1,(K00864)''TRINITY_DN48700_c0_g1,(K00864)''TRINITY_DN87408_c9_g7,(K04079)''TRINITY_DN83251_c0_g1,(K13446)''TRINITY_DN83251_c0_g1,(K13446)''TRINITY_DN8325…
Homologous recombination	ko03440	1233	'TRINITY_DN28442_c0_g1,(K02337)''TRINITY_DN28442_c0_g1,(K02337)''TRINITY_DN28442_c0_g1,(K02337)''TRINITY_DN72291_c1_g1,(K06187)''TRINITY_DN90572_c4_g1,(K02335)''TRINITY_DN90572_c4_g1,(K02335)''TRINITY_DN105507_c0_g1,(K03655)''TRINITY_DN105507_c0_g1,(K03655)''TRINITY_DN58650_c4_g1,(K03629)''TRINITY_DN72291_c1_g1,(K06187)''TRINITY_DN58650_c4_g1,(K03629)''TRINITY_DN89163_c4_g2,(K03550)''TRINITY_DN24…
Thermogenesis	ko04714	1233	'TRINITY_DN59137_c1_g3,(K02257)''TRINITY_DN59137_c1_g3,(K02257)''TRINITY_DN59137_c1_g3,(K02257)''TRINITY_DN94118_c2_g4,(K02259)''TRINITY_DN41617_c0_g1,(K04441)''TRINITY_DN59137_c1_g3,(K02257)''TRINITY_DN65573_c1_g4,(K02261)''TRINITY_DN83987_c2_g3,(K03878)''TRINITY_DN83987_c2_g3,(K03878)''TRINITY_DN83987_c2_g3,(K03878)''TRINITY_DN88975_c1_g1,(K03880)''TRINITY_DN81811_c1_g7,(K03882)''TRINITY_DN7602…
Ubiquitin mediated proteolysis	ko04120	1220	'TRINITY_DN62308_c0_g2,(K10259)''TRINITY_DN66191_c8_g1,(K03094)''TRINITY_DN62308_c0_g2,(K10259)''TRINITY_DN62308_c0_g2,(K10259)''TRINITY_DN99756_c0_g1,(K02927)''TRINITY_DN85434_c3_g1,(K10591)''TRINITY_DN85434_c3_g1,(K10591)''TRINITY_DN62308_c0_g2,(K10259)''TRINITY_DN74177_c2_g5,(K10601)''TRINITY_DN62877_c0_g1,(K10592)''TRINITY_DN62877_c0_g1,(K10592)''TRINITY_DN62877_c0_g1,(K10592)''TRINITY_DN6287…
G protein-coupled receptors	ko04030	1209	'TRINITY_DN67130_c4_g1,(K04250)''TRINITY_DN87080_c0_g1,(K08471)''TRINITY_DN87080_c0_g1,(K08471)''TRINITY_DN87080_c0_g1,(K08471)''TRINITY_DN87080_c0_g1,(K08471)''TRINITY_DN86477_c1_g1,(K08472)''TRINITY_DN86477_c1_g1,(K08472)''TRINITY_DN86477_c1_g1,(K08472)''TRINITY_DN86477_c1_g1,(K08472)''TRINITY_DN86477_c1_g1,(K08472)''TRINITY_DN86477_c1_g1,(K08472)''TRINITY_DN86477_c1_g1,(K08472)''TRINITY_DN8647…
CD molecules	ko04090	1195	'TRINITY_DN92551_c2_g1,(K06515)''TRINITY_DN92551_c2_g1,(K06515)''TRINITY_DN73030_c0_g1,(K05658)''TRINITY_DN73030_c0_g1,(K05658)''TRINITY_DN73030_c0_g1,(K05658)''TRINITY_DN73030_c0_g1,(K05658)''TRINITY_DN73030_c0_g1,(K05658)''TRINITY_DN62581_c7_g3,(K01278)''TRINITY_DN73030_c0_g1,(K05658)''TRINITY_DN73030_c0_g1,(K05658)''TRINITY_DN73030_c0_g1,(K05658)''TRINITY_DN73030_c0_g1,(K05658)''TRINITY_DN7303…
Spinocerebellar ataxia	ko05017	1183	'TRINITY_DN65898_c5_g2,(K17906)''TRINITY_DN65898_c5_g2,(K17906)''TRINITY_DN65898_c5_g2,(K17906)''TRINITY_DN65898_c5_g2,(K17906)''TRINITY_DN38402_c0_g1,(K03124)''TRINITY_DN86055_c1_g1,(K05863)''TRINITY_DN65898_c5_g2,(K17906)''TRINITY_DN65898_c5_g2,(K17906)''TRINITY_DN65898_c5_g2,(K17906)''TRINITY_DN29866_c0_g1,(K17908)''TRINITY_DN66605_c1_g1,(K03032)''TRINITY_DN66605_c1_g1,(K03032)''TRINITY_DN8021…
Viral carcinogenesis	ko05203	1181	'TRINITY_DN73399_c5_g1,(K04393)''TRINITY_DN38402_c0_g1,(K03124)''TRINITY_DN63756_c4_g3,(K05699)''TRINITY_DN71405_c1_g3,(K11594)''TRINITY_DN71405_c1_g3,(K11594)''TRINITY_DN57788_c4_g2,(K03120)''TRINITY_DN57788_c4_g2,(K03120)''TRINITY_DN57788_c4_g2,(K03120)''TRINITY_DN90105_c1_g1,(K00873)''TRINITY_DN90105_c1_g1,(K00873)''TRINITY_DN90105_c1_g1,(K00873)''TRINITY_DN81014_c0_g2,(K03136)''TRINITY_DN3840…
MicroRNAs in cancer	ko05206	1174	'TRINITY_DN36773_c0_g1,(K11592)''TRINITY_DN36773_c0_g1,(K11592)''TRINITY_DN36773_c0_g1,(K11592)''TRINITY_DN36773_c0_g1,(K11592)''TRINITY_DN71229_c0_g1,(K04728)''TRINITY_DN71229_c0_g1,(K04728)''TRINITY_DN71229_c0_g1,(K04728)''TRINITY_DN71229_c0_g1,(K04728)''TRINITY_DN73030_c0_g1,(K05658)''TRINITY_DN73030_c0_g1,(K05658)''TRINITY_DN73030_c0_g1,(K05658)''TRINITY_DN73030_c0_g1,(K05658)''TRINITY_DN7303…
Human T-cell leukemia virus 1 infection	ko05166	1165	'TRINITY_DN74267_c1_g2,(K04348)''TRINITY_DN71229_c0_g1,(K04728)''TRINITY_DN71229_c0_g1,(K04728)''TRINITY_DN71229_c0_g1,(K04728)''TRINITY_DN71229_c0_g1,(K04728)''TRINITY_DN86055_c1_g1,(K05863)''TRINITY_DN86927_c3_g2,(K11304)''TRINITY_DN71229_c0_g1,(K04728)''TRINITY_DN71229_c0_g1,(K04728)''TRINITY_DN71229_c0_g1,(K04728)''TRINITY_DN71229_c0_g1,(K04728)''TRINITY_DN71229_c0_g1,(K04728)''TRINITY_DN7122…
Salmonella infection	ko05132	1147	'TRINITY_DN52535_c0_g1,(K02406)''TRINITY_DN73399_c5_g1,(K04393)''TRINITY_DN36039_c0_g1,(K02105)''TRINITY_DN66191_c8_g1,(K03094)''TRINITY_DN87408_c9_g7,(K04079)''TRINITY_DN93458_c10_g2,(K07195)''TRINITY_DN41617_c0_g1,(K04441)''TRINITY_DN36039_c0_g1,(K02105)''TRINITY_DN76348_c3_g1,(K04409)''TRINITY_DN61609_c1_g1,(K10413)''TRINITY_DN61609_c1_g1,(K10413)''TRINITY_DN61609_c1_g1,(K10413)''TRINITY_DN616…
Spliceosome	ko03040	1145	'TRINITY_DN71585_c2_g1,(K12882)''TRINITY_DN90153_c0_g1,(K11095)''TRINITY_DN68761_c4_g2,(K12858)''TRINITY_DN92502_c2_g2,(K12869)''TRINITY_DN59249_c14_g1,(K12860)''TRINITY_DN90153_c0_g1,(K11095)''TRINITY_DN57129_c2_g1,(K12867)''TRINITY_DN77566_c2_g4,(K12830)''TRINITY_DN32904_c0_g1,(K09567)''TRINITY_DN57324_c0_g1,(K12811)''TRINITY_DN57324_c0_g1,(K12811)''TRINITY_DN74142_c0_g1,(K12883)''TRINITY_DN608…
Two-component system	ko02020	1133	'TRINITY_DN75135_c5_g6,(K01915)''TRINITY_DN75135_c5_g6,(K01915)''TRINITY_DN52535_c0_g1,(K02406)''TRINITY_DN92132_c1_g6,(K03533)''TRINITY_DN82262_c0_g1,(K02660)''TRINITY_DN68855_c1_g5,(K00990)''TRINITY_DN96226_c0_g1,(K01546)''TRINITY_DN59925_c4_g2,(K00027)''TRINITY_DN59925_c4_g2,(K00027)''TRINITY_DN68855_c1_g5,(K00990)''TRINITY_DN94118_c2_g4,(K02259)''TRINITY_DN96226_c0_g1,(K01546)''TRINITY_DN8858…
Lipid biosynthesis proteins	ko01004	1097	'TRINITY_DN77219_c1_g7,(K00648)''TRINITY_DN36848_c0_g1,(K03621)''TRINITY_DN83118_c2_g2,(K00059)''TRINITY_DN67602_c3_g4,(K08591)''TRINITY_DN67602_c3_g4,(K08591)''TRINITY_DN67470_c0_g4,(K01895)''TRINITY_DN77219_c1_g7,(K00648)''TRINITY_DN71752_c1_g2,(K02372)''TRINITY_DN36848_c0_g1,(K03621)''TRINITY_DN83118_c2_g2,(K00059)''TRINITY_DN36848_c0_g1,(K03621)''TRINITY_DN115996_c0_g1,(K10251)''TRINITY_DN674…
Glyoxylate and dicarboxylate metabolism	ko00630	1092	'TRINITY_DN75135_c5_g6,(K01915)''TRINITY_DN75135_c5_g6,(K01915)''TRINITY_DN38737_c0_g1,(K00282)''TRINITY_DN60133_c0_g1,(K00605)''TRINITY_DN56760_c0_g1,(K01681)''TRINITY_DN67470_c0_g4,(K01895)''TRINITY_DN38737_c0_g1,(K00282)''TRINITY_DN78699_c3_g1,(K00024)''TRINITY_DN73919_c3_g1,(K02437)''TRINITY_DN78699_c3_g1,(K00024)''TRINITY_DN58532_c4_g3,(K00600)''TRINITY_DN38737_c0_g1,(K00282)''TRINITY_DN6786…
Base excision repair	ko03410	1073	'TRINITY_DN61596_c1_g1,(K10747)''TRINITY_DN90572_c4_g1,(K02335)''TRINITY_DN90572_c4_g1,(K02335)''TRINITY_DN94213_c0_g1,(K01972)''TRINITY_DN94213_c0_g1,(K01972)''TRINITY_DN94213_c0_g1,(K01972)''TRINITY_DN94213_c0_g1,(K01972)''TRINITY_DN94213_c0_g1,(K01972)''TRINITY_DN94213_c0_g1,(K01972)''TRINITY_DN94213_c0_g1,(K01972)''TRINITY_DN94213_c0_g1,(K01972)''TRINITY_DN94213_c0_g1,(K01972)''TRINITY_DN9421…
Autophagy - yeast	ko04138	1071	'TRINITY_DN82735_c5_g3,(K21141)''TRINITY_DN63722_c5_g1,(K08342)''TRINITY_DN25902_c0_g1,(K06902)''TRINITY_DN25902_c0_g1,(K06902)''TRINITY_DN65898_c5_g2,(K17906)''TRINITY_DN65898_c5_g2,(K17906)''TRINITY_DN65898_c5_g2,(K17906)''TRINITY_DN68530_c3_g5,(K08339)''TRINITY_DN92990_c4_g4,(K20195)''TRINITY_DN92990_c4_g4,(K20195)''TRINITY_DN92990_c4_g4,(K20195)''TRINITY_DN92990_c4_g4,(K20195)''TRINITY_DN5544…
Peptidoglycan biosynthesis	ko00550	1067	'TRINITY_DN74143_c2_g3,(K01000)''TRINITY_DN51781_c0_g2,(K01925)''TRINITY_DN72869_c2_g2,(K02563)''TRINITY_DN67694_c6_g1,(K06153)''TRINITY_DN67694_c6_g1,(K06153)''TRINITY_DN67694_c6_g1,(K06153)''TRINITY_DN51781_c0_g2,(K01925)''TRINITY_DN74143_c2_g3,(K01000)''TRINITY_DN74143_c2_g3,(K01000)''TRINITY_DN86763_c2_g1,(K01921)''TRINITY_DN86763_c2_g1,(K01921)''TRINITY_DN84339_c3_g2,(K00075)''TRINITY_DN8433…
Carbon fixation pathways in prokaryotes	ko00720	1059	'TRINITY_DN100871_c0_g1,(K00297)''TRINITY_DN38825_c0_g1,(K01007)''TRINITY_DN72567_c2_g3,(K01595)''TRINITY_DN56760_c0_g1,(K01681)''TRINITY_DN86479_c0_g4,(K01963)''TRINITY_DN86479_c0_g4,(K01963)''TRINITY_DN67470_c0_g4,(K01895)''TRINITY_DN86479_c0_g4,(K01963)''TRINITY_DN78699_c3_g1,(K00024)''TRINITY_DN60535_c0_g1,(K01903)''TRINITY_DN72567_c2_g3,(K01595)''TRINITY_DN72567_c2_g3,(K01595)''TRINITY_DN921…
Autophagy - animal	ko04140	1050	'TRINITY_DN36092_c0_g1,(K01379)''TRINITY_DN63722_c5_g1,(K08342)''TRINITY_DN65898_c5_g2,(K17906)''TRINITY_DN65898_c5_g2,(K17906)''TRINITY_DN65898_c5_g2,(K17906)''TRINITY_DN68530_c3_g5,(K08339)''TRINITY_DN36092_c0_g1,(K01379)''TRINITY_DN36092_c0_g1,(K01379)''TRINITY_DN89446_c0_g1,(K17907)''TRINITY_DN65898_c5_g2,(K17906)''TRINITY_DN63722_c5_g1,(K08342)''TRINITY_DN65898_c5_g2,(K17906)''TRINITY_DN6589…
Quorum sensing	ko02024	1045	'TRINITY_DN84753_c3_g1,(K12257)''TRINITY_DN84753_c3_g1,(K12257)''TRINITY_DN84753_c3_g1,(K12257)''TRINITY_DN83100_c1_g1,(K03076)''TRINITY_DN69734_c1_g1,(K03210)''TRINITY_DN69302_c0_g7,(K01657)''TRINITY_DN75138_c1_g2,(K03217)''TRINITY_DN20700_c0_g1,(K03070)''TRINITY_DN20700_c0_g1,(K03070)''TRINITY_DN20700_c0_g1,(K03070)''TRINITY_DN75138_c1_g2,(K03217)''TRINITY_DN20700_c0_g1,(K03070)''TRINITY_DN2070…
Secretion system	ko02044	1044	'TRINITY_DN84753_c3_g1,(K12257)''TRINITY_DN84753_c3_g1,(K12257)''TRINITY_DN84753_c3_g1,(K12257)''TRINITY_DN83100_c1_g1,(K03076)''TRINITY_DN69734_c1_g1,(K03210)''TRINITY_DN67608_c1_g2,(K03118)''TRINITY_DN43389_c0_g1,(K03072)''TRINITY_DN43389_c0_g1,(K03072)''TRINITY_DN75138_c1_g2,(K03217)''TRINITY_DN20700_c0_g1,(K03070)''TRINITY_DN20700_c0_g1,(K03070)''TRINITY_DN20700_c0_g1,(K03070)''TRINITY_DN4338…
AMPK signaling pathway	ko04152	1039	'TRINITY_DN63572_c5_g5,(K03841)''TRINITY_DN95946_c0_g1,(K01596)''TRINITY_DN63572_c5_g5,(K03841)''TRINITY_DN63572_c5_g5,(K03841)''TRINITY_DN95946_c0_g1,(K01596)''TRINITY_DN63572_c5_g5,(K03841)''TRINITY_DN2491_c0_g1,(K00850)''TRINITY_DN2491_c0_g1,(K00850)''TRINITY_DN2491_c0_g1,(K00850)''TRINITY_DN82784_c1_g2,(K07297)''TRINITY_DN63572_c5_g5,(K03841)''TRINITY_DN63572_c5_g5,(K03841)''TRINITY_DN2491_c0…
Cell cycle	ko04110	1037	'TRINITY_DN66191_c8_g1,(K03094)''TRINITY_DN71229_c0_g1,(K04728)''TRINITY_DN71229_c0_g1,(K04728)''TRINITY_DN71229_c0_g1,(K04728)''TRINITY_DN71229_c0_g1,(K04728)''TRINITY_DN71229_c0_g1,(K04728)''TRINITY_DN71229_c0_g1,(K04728)''TRINITY_DN71229_c0_g1,(K04728)''TRINITY_DN71229_c0_g1,(K04728)''TRINITY_DN71229_c0_g1,(K04728)''TRINITY_DN71229_c0_g1,(K04728)''TRINITY_DN71229_c0_g1,(K04728)''TRINITY_DN7122…
Arginine biosynthesis	ko00220	1031	'TRINITY_DN75135_c5_g6,(K01915)''TRINITY_DN75135_c5_g6,(K01915)''TRINITY_DN57956_c0_g1,(K01755)''TRINITY_DN17470_c0_g1,(K00812)''TRINITY_DN56414_c0_g1,(K01428)''TRINITY_DN57956_c0_g1,(K01755)''TRINITY_DN56414_c0_g1,(K01428)''TRINITY_DN56414_c0_g1,(K01428)''TRINITY_DN56414_c0_g1,(K01428)''TRINITY_DN56414_c0_g1,(K01428)''TRINITY_DN56414_c0_g1,(K01428)''TRINITY_DN71259_c4_g1,(K00611)''TRINITY_DN7125…
mRNA surveillance pathway	ko03015	1017	'TRINITY_DN69151_c5_g4,(K14399)''TRINITY_DN71585_c2_g1,(K12882)''TRINITY_DN6252_c0_g1,(K14401)''TRINITY_DN6252_c0_g1,(K14401)''TRINITY_DN6252_c0_g1,(K14401)''TRINITY_DN6252_c0_g1,(K14401)''TRINITY_DN6252_c0_g1,(K14401)''TRINITY_DN6252_c0_g1,(K14401)''TRINITY_DN6252_c0_g1,(K14401)''TRINITY_DN62437_c3_g3,(K18655)''TRINITY_DN87741_c1_g6,(K14403)''TRINITY_DN70285_c4_g1,(K14408)''TRINITY_DN70285_c4_g1…
RNA polymerase	ko03020	1005	'TRINITY_DN78496_c6_g2,(K03040)''TRINITY_DN92802_c5_g5,(K03043)''TRINITY_DN92802_c5_g5,(K03043)''TRINITY_DN92802_c5_g5,(K03043)''TRINITY_DN92802_c5_g5,(K03043)''TRINITY_DN92802_c5_g5,(K03043)''TRINITY_DN92802_c5_g5,(K03043)''TRINITY_DN92802_c5_g5,(K03043)''TRINITY_DN96694_c0_g1,(K03046)''TRINITY_DN92802_c5_g5,(K03043)''TRINITY_DN96694_c0_g1,(K03046)''TRINITY_DN92802_c5_g5,(K03043)''TRINITY_DN9280…
Cell cycle - yeast	ko04111	998	'TRINITY_DN62308_c0_g2,(K10259)''TRINITY_DN66191_c8_g1,(K03094)''TRINITY_DN62308_c0_g2,(K10259)''TRINITY_DN62308_c0_g2,(K10259)''TRINITY_DN62308_c0_g2,(K10259)''TRINITY_DN65468_c2_g6,(K02543)''TRINITY_DN65468_c2_g6,(K02543)''TRINITY_DN65468_c2_g6,(K02543)''TRINITY_DN65468_c2_g6,(K02543)''TRINITY_DN65468_c2_g6,(K02543)''TRINITY_DN65468_c2_g6,(K02543)''TRINITY_DN65468_c2_g6,(K02543)''TRINITY_DN6546…
Pentose phosphate pathway	ko00030	988	'TRINITY_DN89186_c1_g3,(K15916)''TRINITY_DN63572_c5_g5,(K03841)''TRINITY_DN60508_c0_g1,(K01810)''TRINITY_DN63572_c5_g5,(K03841)''TRINITY_DN63572_c5_g5,(K03841)''TRINITY_DN60508_c0_g1,(K01810)''TRINITY_DN60508_c0_g1,(K01810)''TRINITY_DN63572_c5_g5,(K03841)''TRINITY_DN60805_c1_g1,(K01839)''TRINITY_DN60508_c0_g1,(K01810)''TRINITY_DN2491_c0_g1,(K00850)''TRINITY_DN2491_c0_g1,(K00850)''TRINITY_DN2491_c…
Terpenoid backbone biosynthesis	ko00900	982	'TRINITY_DN82190_c0_g1,(K01662)''TRINITY_DN72350_c2_g2,(K00919)''TRINITY_DN76685_c2_g2,(K01823)''TRINITY_DN82190_c0_g1,(K01662)''TRINITY_DN72350_c2_g2,(K00919)''TRINITY_DN21780_c0_g1,(K03526)''TRINITY_DN95002_c0_g1,(K00099)''TRINITY_DN61562_c4_g5,(K01770)''TRINITY_DN82190_c0_g1,(K01662)''TRINITY_DN21780_c0_g1,(K03526)''TRINITY_DN86367_c1_g6,(K00991)''TRINITY_DN70538_c5_g3,(K03527)''TRINITY_DN7053…
Plant hormone signal transduction	ko04075	980	'TRINITY_DN83225_c2_g1,(K14496)''TRINITY_DN83225_c2_g1,(K14496)''TRINITY_DN83225_c2_g1,(K14496)''TRINITY_DN68120_c2_g4,(K14490)''TRINITY_DN92410_c3_g2,(K14501)''TRINITY_DN92410_c3_g2,(K14501)''TRINITY_DN92410_c3_g2,(K14501)''TRINITY_DN92410_c3_g2,(K14501)''TRINITY_DN75056_c0_g1,(K14432)''TRINITY_DN75056_c0_g1,(K14432)''TRINITY_DN75056_c0_g1,(K14432)''TRINITY_DN75056_c0_g1,(K14432)''TRINITY_DN7313…
Carbon fixation in photosynthetic organisms	ko00710	965	'TRINITY_DN63572_c5_g5,(K03841)''TRINITY_DN63930_c1_g2,(K01610)''TRINITY_DN72567_c2_g3,(K01595)''TRINITY_DN63572_c5_g5,(K03841)''TRINITY_DN63572_c5_g5,(K03841)''TRINITY_DN78699_c3_g1,(K00024)''TRINITY_DN65322_c3_g1,(K00927)''TRINITY_DN72567_c2_g3,(K01595)''TRINITY_DN72567_c2_g3,(K01595)''TRINITY_DN63572_c5_g5,(K03841)''TRINITY_DN65322_c3_g1,(K00927)''TRINITY_DN78699_c3_g1,(K00024)''TRINITY_DN7869…
Human immunodeficiency virus 1 infection	ko05170	965	'TRINITY_DN66191_c8_g1,(K03094)''TRINITY_DN41617_c0_g1,(K04441)''TRINITY_DN74267_c1_g2,(K04348)''TRINITY_DN71229_c0_g1,(K04728)''TRINITY_DN71229_c0_g1,(K04728)''TRINITY_DN71229_c0_g1,(K04728)''TRINITY_DN71229_c0_g1,(K04728)''TRINITY_DN76348_c3_g1,(K04409)''TRINITY_DN77566_c2_g5,(K08738)''TRINITY_DN71229_c0_g1,(K04728)''TRINITY_DN71229_c0_g1,(K04728)''TRINITY_DN71229_c0_g1,(K04728)''TRINITY_DN7122…
Ribosome biogenesis in eukaryotes	ko03008	957	'TRINITY_DN53278_c0_g1,(K03685)''TRINITY_DN53278_c0_g1,(K03685)''TRINITY_DN83593_c5_g1,(K13288)''TRINITY_DN53278_c0_g1,(K03685)''TRINITY_DN6595_c0_g1,(K14550)''TRINITY_DN6595_c0_g1,(K14550)''TRINITY_DN83593_c5_g1,(K13288)''TRINITY_DN79891_c2_g2,(K12619)''TRINITY_DN79891_c2_g2,(K12619)''TRINITY_DN79891_c2_g2,(K12619)''TRINITY_DN27618_c0_g1,(K14565)''TRINITY_DN6595_c0_g1,(K14550)''TRINITY_DN93241_c…
Function unknown		936	'TRINITY_DN67853_c2_g1,(K09822)''TRINITY_DN67853_c2_g1,(K09822)''TRINITY_DN67853_c2_g1,(K09822)''TRINITY_DN67853_c2_g1,(K09822)''TRINITY_DN62667_c0_g2,(K09118)''TRINITY_DN62667_c0_g2,(K09118)''TRINITY_DN62667_c0_g2,(K09118)''TRINITY_DN71080_c9_g2,(K09902)''TRINITY_DN82577_c5_g2,(K08998)''TRINITY_DN82577_c5_g2,(K08998)''TRINITY_DN82577_c5_g2,(K08998)''TRINITY_DN73801_c1_g2,(K09861)''TRINITY_DN6142…
Pantothenate and CoA biosynthesis	ko00770	919	'TRINITY_DN65065_c7_g1,(K00053)''TRINITY_DN82315_c6_g2,(K00077)''TRINITY_DN96198_c0_g1,(K00997)''TRINITY_DN44570_c0_g2,(K01687)''TRINITY_DN16219_c0_g1,(K01918)''TRINITY_DN78618_c2_g1,(K03525)''TRINITY_DN78618_c2_g1,(K03525)''TRINITY_DN16219_c0_g1,(K01918)''TRINITY_DN63768_c0_g1,(K00606)''TRINITY_DN16219_c0_g1,(K01918)''TRINITY_DN63768_c0_g1,(K00606)''TRINITY_DN78618_c2_g1,(K03525)''TRINITY_DN7861…
Glucagon signaling pathway	ko04922	909	'TRINITY_DN72755_c0_g1,(K00688)''TRINITY_DN63572_c5_g5,(K03841)''TRINITY_DN95946_c0_g1,(K01596)''TRINITY_DN63572_c5_g5,(K03841)''TRINITY_DN63572_c5_g5,(K03841)''TRINITY_DN95946_c0_g1,(K01596)''TRINITY_DN63572_c5_g5,(K03841)''TRINITY_DN2491_c0_g1,(K00850)''TRINITY_DN2491_c0_g1,(K00850)''TRINITY_DN2491_c0_g1,(K00850)''TRINITY_DN74267_c1_g2,(K04348)''TRINITY_DN83263_c0_g3,(K17491)''TRINITY_DN63572_c…
cAMP signaling pathway	ko04024	900	'TRINITY_DN76348_c3_g1,(K04409)''TRINITY_DN93736_c4_g2,(K00232)''TRINITY_DN74223_c0_g7,(K08521)''TRINITY_DN84395_c2_g3,(K06269)''TRINITY_DN83160_c0_g5,(K04630)''TRINITY_DN93736_c4_g2,(K00232)''TRINITY_DN93736_c4_g2,(K00232)''TRINITY_DN93736_c4_g2,(K00232)''TRINITY_DN93736_c4_g2,(K00232)''TRINITY_DN93736_c4_g2,(K00232)''TRINITY_DN93736_c4_g2,(K00232)''TRINITY_DN93736_c4_g2,(K00232)''TRINITY_DN8527…
Histidine metabolism	ko00340	897	'TRINITY_DN67561_c4_g2,(K02502)''TRINITY_DN67561_c4_g2,(K02502)''TRINITY_DN63402_c2_g2,(K11755)''TRINITY_DN46051_c0_g1,(K01693)''TRINITY_DN61000_c0_g6,(K00765)''TRINITY_DN46051_c0_g1,(K01693)''TRINITY_DN46051_c0_g1,(K01693)''TRINITY_DN46051_c0_g1,(K01693)''TRINITY_DN67561_c4_g2,(K02502)''TRINITY_DN46051_c0_g1,(K01693)''TRINITY_DN94236_c5_g1,(K00013)''TRINITY_DN60765_c6_g1,(K02501)''TRINITY_DN8321…
Drug metabolism - other enzymes	ko00983	896	'TRINITY_DN87844_c0_g1,(K01951)''TRINITY_DN68077_c0_g4,(K03782)''TRINITY_DN87844_c0_g1,(K01951)''TRINITY_DN68077_c0_g4,(K03782)''TRINITY_DN68077_c0_g4,(K03782)''TRINITY_DN68077_c0_g4,(K03782)''TRINITY_DN68077_c0_g4,(K03782)''TRINITY_DN58961_c1_g1,(K00088)''TRINITY_DN87844_c0_g1,(K01951)''TRINITY_DN62767_c0_g1,(K00799)''TRINITY_DN62767_c0_g1,(K00799)''TRINITY_DN68077_c0_g4,(K03782)''TRINITY_DN6276…
Pathogenic Escherichia coli infection	ko05130	889	'TRINITY_DN73399_c5_g1,(K04393)''TRINITY_DN83102_c0_g4,(K10356)''TRINITY_DN111369_c0_g1,(K14007)''TRINITY_DN41617_c0_g1,(K04441)''TRINITY_DN61964_c1_g1,(K07375)''TRINITY_DN83102_c0_g4,(K10356)''TRINITY_DN76348_c3_g1,(K04409)''TRINITY_DN111369_c0_g1,(K14007)''TRINITY_DN83102_c0_g4,(K10356)''TRINITY_DN77566_c2_g5,(K08738)''TRINITY_DN83102_c0_g4,(K10356)''TRINITY_DN83102_c0_g4,(K10356)''TRINITY_DN83…
HIF-1 signaling pathway	ko04066	887	'TRINITY_DN57195_c4_g4,(K01689)''TRINITY_DN57195_c4_g4,(K01689)''TRINITY_DN57195_c4_g4,(K01689)''TRINITY_DN65322_c3_g1,(K00927)''TRINITY_DN65322_c3_g1,(K00927)''TRINITY_DN57195_c4_g4,(K01689)''TRINITY_DN2491_c0_g1,(K00850)''TRINITY_DN2491_c0_g1,(K00850)''TRINITY_DN2491_c0_g1,(K00850)''TRINITY_DN83688_c0_g2,(K00844)''TRINITY_DN65322_c3_g1,(K00927)''TRINITY_DN8479_c0_g1,(K00016)''TRINITY_DN2491_c0_…
Longevity regulating pathway - worm	ko04212	884	'TRINITY_DN86719_c1_g2,(K04077)''TRINITY_DN91854_c4_g1,(K01358)''TRINITY_DN62767_c0_g1,(K00799)''TRINITY_DN62767_c0_g1,(K00799)''TRINITY_DN41617_c0_g1,(K04441)''TRINITY_DN90079_c1_g2,(K13356)''TRINITY_DN90079_c1_g2,(K13356)''TRINITY_DN62767_c0_g1,(K00799)''TRINITY_DN83263_c0_g3,(K17491)''TRINITY_DN80214_c2_g1,(K08269)''TRINITY_DN80214_c2_g1,(K08269)''TRINITY_DN58786_c2_g1,(K04564)''TRINITY_DN8021…
Epstein-Barr virus infection	ko05169	883	'TRINITY_DN41617_c0_g1,(K04441)''TRINITY_DN85434_c3_g1,(K10591)''TRINITY_DN85434_c3_g1,(K10591)''TRINITY_DN66605_c1_g1,(K03032)''TRINITY_DN66605_c1_g1,(K03032)''TRINITY_DN77566_c2_g5,(K08738)''TRINITY_DN66605_c1_g1,(K03032)''TRINITY_DN66605_c1_g1,(K03032)''TRINITY_DN66605_c1_g1,(K03032)''TRINITY_DN66605_c1_g1,(K03032)''TRINITY_DN66605_c1_g1,(K03032)''TRINITY_DN66605_c1_g1,(K03032)''TRINITY_DN6660…
Insulin signaling pathway	ko04910	880	'TRINITY_DN72755_c0_g1,(K00688)''TRINITY_DN63572_c5_g5,(K03841)''TRINITY_DN95946_c0_g1,(K01596)''TRINITY_DN63572_c5_g5,(K03841)''TRINITY_DN63572_c5_g5,(K03841)''TRINITY_DN95946_c0_g1,(K01596)''TRINITY_DN63572_c5_g5,(K03841)''TRINITY_DN93458_c10_g2,(K07195)''TRINITY_DN83688_c0_g2,(K00844)''TRINITY_DN63572_c5_g5,(K03841)''TRINITY_DN63572_c5_g5,(K03841)''TRINITY_DN84395_c2_g3,(K06269)''TRINITY_DN836…
[truncated: 416 more rows]
