# Supplementary material for: Protuberances are organized distinct regions of long-term callus: histological and transcriptomic analyses in kiwifruit
Source: Plant Cell Rep. 2021 Feb 5;40(4):637–65. doi: 10.1007/s00299-021-02661-0 (PMC7954764; doi:10.1007/s00299-021-02661-0)
Supplement: Supplementary file 5 — Supplementary file5 Suppl. Data S2 List of common and specific DEGs for OC, PT and PT-SH Actinidia chinensis. deliciosa (XLSX 9369 KB) [file 299_2021_2661_MOESM5_ESM.xlsx]

## Sheet: File 1_Unique DEGs OC vs NOC
Trinity_GeneID	logFC	logCPM	PValue	FDR	Swiss-Prot_BLASTX_hit	Swiss-Prot_BLASTP_hit	Pfam_hit	EggNOG_hit	KEGG_hit	Gene_Ontology_(BLAST)	Gene_Ontology_(PFAM)
TRINITY_DN87339_c0_g3	10.4524	5.34917	4.90332e-14	6.399e-10	0	0	0	0	0	0	0
TRINITY_DN60678_c3_g2	9.96679	1.73201	3.90152e-06	0.000542406	Id=RHPA_HELPY Fullname=DEAD-box ATP-dependent RNA helicase RhpA E_value=E:8 %ID=40	0	0	COG0513:purine NTP-dependent helicase activity|	KEGG:heo:C694_01250|KEGG:hpy:HP0247|KO:K05592|	GO:0005737:cellular_component,cytoplasm|GO:0005524:molecular_function,ATP binding|GO:0004386:molecular_function,helicase activity|GO:0003723:molecular_function,RNA binding|	0
TRINITY_DN94278_c5_g2	9.88333	1.6514	2.90609e-08	1.26446e-05	Id=GLPK_RAT Fullname=Glycerol kinase E_value=E:7,2 %ID=37,838	0	0	COG0554:Key enzyme in the regulation of glycerol uptake and metabolism (By similarity)|	KEGG:rno:79223|KO:K00864|	GO:0005741:cellular_component,mitochondrial outer membrane|GO:0005739:cellular_component,mitochondrion|GO:0005634:cellular_component,nucleus|GO:0005524:molecular_function,ATP binding|GO:0004370:molecular_function,glycerol kinase activity|GO:0042393:molecular_function,histone binding|GO:0019563:biological_process,glycerol catabolic process|GO:0006071:biological_process,glycerol metabolic process|G…	0
TRINITY_DN61334_c1_g1	9.87503	1.64329	5.72983e-07	0.000122017	Id=PUR5_LEPIN Fullname=Phosphoribosylformylglycinamidine cyclo-ligase {ECO:0000255|HAMAP-Rule:MF_00741} E_value=E:3,8 %ID=31,111	0	0	COG0150:phosphoribosylaminoimidazole synthetase|	KEGG:lil:LA_2935|KO:K01933|	GO:0005737:cellular_component,cytoplasm|GO:0005524:molecular_function,ATP binding|GO:0004641:molecular_function,phosphoribosylformylglycinamidine cyclo-ligase activity|GO:0006189:biological_process,'de novo' IMP biosynthetic process|	0
TRINITY_DN69267_c4_g1	9.8405	1.60999	5.83048e-08	2.22429e-05	0	0	0	0	0	0	0
TRINITY_DN93417_c4_g2	9.13784	0.936648	3.27276e-06	0.000478983	Id=ATC1_YARLI Fullname=Calcium-transporting ATPase 1 E_value=E:0,61 %ID=35,556	Id=ATC1_YARLI Fullname=Calcium-transporting ATPase 1	0	0	KEGG:yli:YALI0E09471g|KO:K01537|	GO:0005789:cellular_component,endoplasmic reticulum membrane|GO:0000139:cellular_component,Golgi membrane|GO:0016021:cellular_component,integral component of membrane|GO:0005886:cellular_component,plasma membrane|GO:0005524:molecular_function,ATP binding|GO:0005388:molecular_function,calcium-transporting ATPase activity|GO:0071421:biological_process,manganese ion transmembrane transport|GO:006145…	0
TRINITY_DN90583_c3_g2	9.11139	0.912478	3.31096e-08	1.41014e-05	Id=GCSPA_CAUVN Fullname=Probable glycine dehydrogenase (decarboxylating) subunit 1 {ECO:0000255|HAMAP-Rule:MF_00712} E_value=E:1,2 %ID=37,143	0	0	0	KEGG:ccs:CCNA_03463|KO:K00282|	GO:0004375:molecular_function,glycine dehydrogenase (decarboxylating) activity|GO:0006546:biological_process,glycine catabolic process|GO:0009116:biological_process,nucleoside metabolic process|	0
TRINITY_DN63333_c1_g1	9.05924	0.862597	4.91761e-06	0.000646802	Id=MYBS3_ORYSJ Fullname=Transcription factor MYBS3 {ECO:0000303|PubMed:12172034} E_value=E:0,000136 %ID=63,636	0	0	ENOG4111IMA:Transcription factor|	KEGG:osa:4349385|	GO:0005634:cellular_component,nucleus|GO:0003677:molecular_function,DNA binding|GO:0003700:molecular_function,DNA-binding transcription factor activity|GO:0046872:molecular_function,metal ion binding|GO:0045892:biological_process,negative regulation of transcription, DNA-templated|GO:0009723:biological_process,response to ethylene|GO:0009739:biological_process,response to gibberellin|GO:0009744:b…	0
TRINITY_DN61334_c1_g2	9.0533	0.856899	1.13452e-05	0.00120639	Id=S13A5_RAT Fullname=Solute carrier family 13 member 5 E_value=E:8,6 %ID=38,71	0	0	COG0471:Transporter|	KEGG:rno:266998|KO:K14445|	GO:0016323:cellular_component,basolateral plasma membrane|GO:0005887:cellular_component,integral component of plasma membrane|GO:0015137:molecular_function,citrate transmembrane transporter activity|GO:0005343:molecular_function,organic acid:sodium symporter activity|GO:0017153:molecular_function,sodium:dicarboxylate symporter activity|GO:0015141:molecular_function,succinate transmembrane transpo…	0
TRINITY_DN63549_c0_g1	9.04625	0.84985	5.03943e-05	0.0037456	Id=Y1571_ARATH Fullname=Probable leucine-rich repeat receptor-like protein kinase At1g35710 E_value=E:4,15e-16 %ID=57,746	0	0	COG4886:leucine Rich Repeat|	KEGG:ath:AT1G35710|	GO:0016021:cellular_component,integral component of membrane|GO:0005524:molecular_function,ATP binding|GO:0004674:molecular_function,protein serine/threonine kinase activity|	0
TRINITY_DN77628_c3_g2	9.02373	0.828611	5.17217e-05	0.0038266	Id=IPRT1_CATRO Fullname=Probable intracellular pathogenesis-related protein T1 E_value=E:4,31e-11 %ID=66,667	0	0	0	0	GO:0006952:biological_process,defense response|GO:0009607:biological_process,response to biotic stimulus|	0
TRINITY_DN94380_c9_g1	8.98821	0.796228	9.7124e-08	3.2041e-05	0	0	0	0	0	0	0
TRINITY_DN94658_c4_g1	8.97636	0.784982	0.000126715	0.00747926	Id=M860_ARATH Fullname=Uncharacterized mitochondrial protein AtMg00860 E_value=E:1,05e-18 %ID=40,659	0	0	COG2801:Retrotransposon protein|	KEGG:ath:ArthMp075|	GO:0005739:cellular_component,mitochondrion|	0
TRINITY_DN86928_c2_g2	8.96872	0.777795	0.000128595	0.00757222	Id=UBA1_CANAW Fullname=Ubiquitin-activating enzyme E1 1 E_value=E:4,5 %ID=35,714	0	0	0	0	GO:0005737:cellular_component,cytoplasm|GO:0005634:cellular_component,nucleus|GO:0005524:molecular_function,ATP binding|GO:0004839:molecular_function,ubiquitin activating enzyme activity|	0
TRINITY_DN57481_c0_g1	8.88681	0.700625	7.20933e-07	0.000147288	Id=PDK1_YEAST Fullname=[Pyruvate dehydrogenase (acetyl-transferring)] kinase 1, mitochondrial E_value=E:3,3 %ID=33,333	0	0	0	KEGG:sce:YIL042C|	GO:0005759:cellular_component,mitochondrial matrix|GO:0005739:cellular_component,mitochondrion|GO:0005524:molecular_function,ATP binding|GO:0004672:molecular_function,protein kinase activity|GO:0004740:molecular_function,pyruvate dehydrogenase (acetyl-transferring) kinase activity|GO:0015976:biological_process,carbon utilization|GO:0034622:biological_process,cellular protein-containing complex as…	0
TRINITY_DN58068_c1_g1	8.87171	0.685797	8.33557e-05	0.00545949	0	0	0	0	0	0	0
TRINITY_DN87339_c0_g2	8.74153	0.564234	4.214e-05	0.0032837	0	0	0	0	0	0	0
TRINITY_DN48494_c0_g1	8.72503	0.549841	5.00592e-07	0.000109796	Id=GP63_LEIDO Fullname=Leishmanolysin E_value=E:0,77 %ID=33,333	0	0	0	0	GO:0031225:cellular_component,anchored component of membrane|GO:0005886:cellular_component,plasma membrane|GO:0046872:molecular_function,metal ion binding|GO:0004222:molecular_function,metalloendopeptidase activity|GO:0007155:biological_process,cell adhesion|	0
TRINITY_DN93066_c1_g1	8.70647	0.53164	1.04811e-05	0.00113397	0	0	0	0	0	0	0
TRINITY_DN88630_c1_g7	8.68799	0.514467	8.55794e-06	0.000962787	Id=HEX6_RICCO Fullname=Hexose carrier protein HEX6 E_value=E:1,28e-20 %ID=83,721	0	0	0	KEGG:rcu:8289638|	GO:0016021:cellular_component,integral component of membrane|GO:0015293:molecular_function,symporter activity|GO:0008643:biological_process,carbohydrate transport|	0
TRINITY_DN89584_c2_g6	8.68681	0.513202	0.000166607	0.0090371	Id=UFOG6_FRAAN Fullname=UDP-glucose flavonoid 3-O-glucosyltransferase 6 {ECO:0000303|PubMed:18487633} E_value=E:0,056 %ID=52,174	0	0	0	0	GO:0102360:molecular_function,daphnetin 3-O-glucosyltransferase activity|GO:0047893:molecular_function,flavonol 3-O-glucosyltransferase activity|GO:0102425:molecular_function,myricetin 3-O-glucosyltransferase activity|GO:0008152:biological_process,metabolic process|	0
TRINITY_DN55247_c0_g1	8.63757	0.467698	3.81141e-05	0.00305273	Id=ACCD_PHEZH Fullname=Acetyl-coenzyme A carboxylase carboxyl transferase subunit beta {ECO:0000255|HAMAP-Rule:MF_01395} E_value=E:3,9 %ID=31,884	Id=ACCD_PHEZH Fullname=Acetyl-coenzyme A carboxylase carboxyl transferase subunit beta {ECO:0000255|HAMAP-Rule:MF_01395}	0	COG0777:Component of the acetyl coenzyme A carboxylase (ACC) complex, Biotin carboxylase (BC) catalyzes the carboxylation of biotin on its carrier protein (BCCP) and then the CO(2) group is transferred by the transcarboxylase to acetyl-CoA to form malonyl- CoA (By similarity)|	KEGG:pzu:PHZ_c0197|KO:K01963|	GO:0009317:cellular_component,acetyl-CoA carboxylase complex|GO:0003989:molecular_function,acetyl-CoA carboxylase activity|GO:0005524:molecular_function,ATP binding|GO:0016740:molecular_function,transferase activity|GO:0006633:biological_process,fatty acid biosynthetic process|GO:2001295:biological_process,malonyl-CoA biosynthetic process|	0
TRINITY_DN56698_c0_g1	8.62721	0.458246	8.5289e-06	0.000961532	Id=BH075_ARATH Fullname=Transcription factor bHLH75 E_value=E:2,43e-53 %ID=67,176	Id=BH075_ARATH Fullname=Transcription factor bHLH75	Id=PF00010,25 Fullname=HLH,Helix-loop-helix DNA-binding domain	ENOG410YIJY:Transcription factor|	KEGG:ath:AT1G25330|	GO:0005634:cellular_component,nucleus|GO:0003677:molecular_function,DNA binding|GO:0003700:molecular_function,DNA-binding transcription factor activity|GO:0046983:molecular_function,protein dimerization activity|GO:2000488:biological_process,positive regulation of brassinosteroid biosynthetic process|GO:0006355:biological_process,regulation of transcription, DNA-templated|GO:0006351:biological_pr…	GO:0046983:molecular_function,protein dimerization activity|
TRINITY_DN61150_c1_g4	8.58951	0.424648	2.45998e-06	0.000384498	Id=KIF17_MOUSE Fullname=Kinesin-like protein KIF17 E_value=E:1,2 %ID=41,379	0	0	COG5059:Kinesin family member|	KEGG:mmu:16559|KO:K20198|	GO:0005930:cellular_component,axoneme|GO:0036064:cellular_component,ciliary basal body|GO:0005929:cellular_component,cilium|GO:0032839:cellular_component,dendrite cytoplasm|GO:0030992:cellular_component,intraciliary transport particle B|GO:0005871:cellular_component,kinesin complex|GO:0005874:cellular_component,microtubule|GO:0015630:cellular_component,microtubule cytoskeleton|GO:1990075:cellular…	0
TRINITY_DN89854_c3_g1	8.5872	0.421229	1.07844e-05	0.00115745	0	0	0	0	0	0	0
TRINITY_DN85661_c0_g3	8.58455	0.418141	0.000224187	0.0111532	Id=LRK10_WHEAT Fullname=Rust resistance kinase Lr10 {ECO:0000312|EMBL:AAC49629,1} E_value=E:3,2e-35 %ID=76,316	0	0	0	0	GO:0016021:cellular_component,integral component of membrane|GO:0005886:cellular_component,plasma membrane|GO:0005524:molecular_function,ATP binding|GO:0004674:molecular_function,protein serine/threonine kinase activity|	0
TRINITY_DN55557_c0_g1	8.57552	0.410549	5.62553e-06	0.000700971	Id=TCAF3_RAT Fullname=TRPM8 channel-associated factor 3 {ECO:0000305} E_value=E:2,7 %ID=41,935	0	0	ENOG410YE3A:Family with sequence similarity 115, member|	KEGG:rno:494321|	0	0
TRINITY_DN90126_c1_g7	8.55817	0.394289	2.22179e-05	0.00200947	Id=HEX6_RICCO Fullname=Hexose carrier protein HEX6 E_value=E:9,3e-40 %ID=83,75	0	0	0	KEGG:rcu:8289638|	GO:0016021:cellular_component,integral component of membrane|GO:0015293:molecular_function,symporter activity|GO:0008643:biological_process,carbohydrate transport|	0
TRINITY_DN67025_c0_g1	8.54877	0.385361	0.00032682	0.0147133	Id=PI5K9_ARATH Fullname=Phosphatidylinositol 4-phosphate 5-kinase 9 E_value=E:0,64 %ID=44	0	0	COG4642:whole genome shotgun sequence|COG5253:phosphatidylinositol-4-phosphate 5-kinase|	KEGG:ath:AT3G09920|KO:K00889|	GO:0005829:cellular_component,cytosol|GO:0016020:cellular_component,membrane|GO:0005634:cellular_component,nucleus|GO:0016308:molecular_function,1-phosphatidylinositol-4-phosphate 5-kinase activity|GO:0005524:molecular_function,ATP binding|GO:0005975:biological_process,carbohydrate metabolic process|GO:0006520:biological_process,cellular amino acid metabolic process|	0
TRINITY_DN94674_c8_g2	8.5094	0.349778	6.8548e-06	0.000821097	Id=RGA4_SOLBU Fullname=Putative disease resistance protein RGA4 E_value=E:0,005 %ID=37,313	0	0	0	0	GO:0043531:molecular_function,ADP binding|GO:0005524:molecular_function,ATP binding|GO:0006952:biological_process,defense response|	0
TRINITY_DN87219_c0_g1	8.4921	0.33275	0.000379877	0.0164222	Id=GACX_DICDI Fullname=Rho GTPase-activating protein gacX E_value=E:4,4 %ID=32,258	0	0	ENOG410XR4J:regulation of GTPase activity|	KEGG:ddi:DDB_G0288205|	GO:0005737:cellular_component,cytoplasm|GO:0005096:molecular_function,GTPase activator activity|GO:0043087:biological_process,regulation of GTPase activity|GO:0007165:biological_process,signal transduction|	0
TRINITY_DN67152_c0_g1	8.38709	0.236795	0.000158281	0.00875054	Id=A22_LOXIN Fullname=Phospholipase D LiSicTox-alphaII2 E_value=E:6,9 %ID=30	0	0	0	0	GO:0005576:cellular_component,extracellular region|GO:0046872:molecular_function,metal ion binding|GO:0070290:molecular_function,N-acylphosphatidylethanolamine-specific phospholipase D activity|GO:0004630:molecular_function,phospholipase D activity|GO:0090729:molecular_function,toxin activity|GO:0044179:biological_process,hemolysis in other organism|GO:0006629:biological_process,lipid metabolic p…	0
TRINITY_DN93232_c0_g1	8.34999	0.202859	0.00122157	0.0374133	0	0	0	0	0	0	0
TRINITY_DN66528_c1_g1	8.34954	0.202646	0.000171907	0.00923938	0	0	0	0	0	0	0
TRINITY_DN60895_c1_g1	8.33004	0.184565	0.00025922	0.0124498	Id=CRR7_ARATH Fullname=Protein CHLORORESPIRATORY REDUCTION 7, chloroplastic {ECO:0000305} E_value=E:5,16e-42 %ID=63	Id=CRR7_ARATH Fullname=Protein CHLORORESPIRATORY REDUCTION 7, chloroplastic {ECO:0000305}	Id=PF12095,7 Fullname=CRR7,Protein CHLORORESPIRATORY REDUCTION 7	ENOG41100U8:Protein of unknown function (DUF3571)|	KEGG:ath:AT5G39210|	GO:0009507:cellular_component,chloroplast|GO:0009570:cellular_component,chloroplast stroma|GO:0016020:cellular_component,membrane|GO:0010275:biological_process,NAD(P)H dehydrogenase complex assembly|	0
TRINITY_DN25872_c0_g1	8.32678	0.181657	0.00126033	0.0381623	Id=RIR1_CAEEL Fullname=Ribonucleoside-diphosphate reductase large subunit E_value=E:3,3 %ID=35,593	0	0	COG0209:Provides the precursors necessary for DNA synthesis, Catalyzes the biosynthesis of deoxyribonucleotides from the corresponding ribonucleotides (By similarity)|	KEGG:cel:CELE_T23G5,1|KO:K10807|	GO:0005524:molecular_function,ATP binding|GO:0004748:molecular_function,ribonucleoside-diphosphate reductase activity, thioredoxin disulfide as acceptor|GO:0009263:biological_process,deoxyribonucleotide biosynthetic process|GO:0006260:biological_process,DNA replication|	0
TRINITY_DN77613_c0_g1	8.27934	0.138403	0.00125526	0.0380765	Id=AAAA_EMENI Fullname=Acyl-coenzyme A:6-aminopenicillanic-acid-acyltransferase 40 kDa form E_value=E:1,3 %ID=28,723	Id=AAAA_EMENI Fullname=Acyl-coenzyme A:6-aminopenicillanic-acid-acyltransferase 40 kDa form	Id=PF03417,15 Fullname=AAT,Acyl-coenzyme A:6-aminopenicillanic acid acyl-transferase	0	KEGG:ani:AN2623,2|KO:K10852|	GO:0102920:molecular_function,acyl coenzyme A: isopenicillin N acyltransferase activity|GO:0050640:molecular_function,isopenicillin-N N-acyltransferase activity|GO:0042318:biological_process,penicillin biosynthetic process|	0
TRINITY_DN76100_c2_g1	8.25581	0.120921	0.00120619	0.0371683	Id=S12A4_RAT Fullname=Solute carrier family 12 member 4 E_value=E:2,7 %ID=36,842	0	0	COG0531:amino acid|	KEGG:rno:29501|KO:K14427|	GO:0016021:cellular_component,integral component of membrane|GO:0015379:molecular_function,potassium:chloride symporter activity|GO:0019901:molecular_function,protein kinase binding|GO:0007268:biological_process,chemical synaptic transmission|	0
TRINITY_DN72526_c3_g6	8.25264	0.114262	0.00154327	0.0435275	Id=HIS8_LISMH Fullname=Histidinol-phosphate aminotransferase {ECO:0000255|HAMAP-Rule:MF_01023} E_value=E:2,6 %ID=43,75	0	0	0	KEGG:lmh:LMHCC_0631|KO:K00817|	GO:0004400:molecular_function,histidinol-phosphate transaminase activity|GO:0030170:molecular_function,pyridoxal phosphate binding|GO:0000105:biological_process,histidine biosynthetic process|	0
TRINITY_DN60878_c5_g1	8.23617	0.101999	3.09345e-05	0.00257759	Id=RIR1_ENCCU Fullname=Ribonucleoside-diphosphate reductase large chain E_value=E:4,2 %ID=52	0	0	COG0209:Provides the precursors necessary for DNA synthesis, Catalyzes the biosynthesis of deoxyribonucleotides from the corresponding ribonucleotides (By similarity)|	KEGG:ecu:ECU10_0920|KO:K10807|	GO:0005524:molecular_function,ATP binding|GO:0004748:molecular_function,ribonucleoside-diphosphate reductase activity, thioredoxin disulfide as acceptor|GO:0009263:biological_process,deoxyribonucleotide biosynthetic process|GO:0006260:biological_process,DNA replication|	0
TRINITY_DN67984_c0_g5	8.2359	0.0984681	0.00156714	0.0440149	Id=DRL4_ARATH Fullname=Putative disease resistance protein At1g50180 E_value=E:9,22e-12 %ID=45,455	0	0	COG4886:leucine Rich Repeat|	KEGG:ath:AT1G50180|	GO:0005886:cellular_component,plasma membrane|GO:0009506:cellular_component,plasmodesma|GO:0043531:molecular_function,ADP binding|GO:0005524:molecular_function,ATP binding|GO:0006952:biological_process,defense response|GO:0007165:biological_process,signal transduction|	0
TRINITY_DN83666_c2_g1	8.22228	0.0881001	4.13885e-05	0.00323767	Id=HUTI_PSYCK Fullname=Imidazolonepropionase {ECO:0000255|HAMAP-Rule:MF_00372} E_value=E:5 %ID=38,462	0	0	COG1228:amidohydrolase|	KEGG:pcr:Pcryo_1934|KO:K01468|	GO:0005737:cellular_component,cytoplasm|GO:0050480:molecular_function,imidazolonepropionase activity|GO:0046872:molecular_function,metal ion binding|GO:0019556:biological_process,histidine catabolic process to glutamate and formamide|GO:0019557:biological_process,histidine catabolic process to glutamate and formate|	0
TRINITY_DN54961_c0_g1	8.20719	0.0726915	0.00140359	0.0408025	Id=RNHX1_ARATH Fullname=Putative ribonuclease H protein At1g65750 E_value=E:7,75e-13 %ID=33,333	0	0	0	0	GO:0046872:molecular_function,metal ion binding|GO:0003676:molecular_function,nucleic acid binding|GO:0004523:molecular_function,RNA-DNA hybrid ribonuclease activity|	0
TRINITY_DN92616_c0_g1	8.17736	0.0459728	0.00153058	0.0432599	Id=ABD18_RAT Fullname=Protein ABHD18 {ECO:0000305} E_value=E:9,1 %ID=26,667	0	0	ENOG410XW3S:chromosome 4 open reading frame 29|	KEGG:rno:499602|	GO:0005576:cellular_component,extracellular region|	0
TRINITY_DN91290_c4_g2	8.14337	0.0160366	0.000131217	0.0077097	Id=SPC1_YEAST Fullname=Signal peptidase complex subunit SPC1 E_value=E:0,4 %ID=60	0	0	0	KEGG:sce:YJR010C-A|KO:K12946|	GO:0030176:cellular_component,integral component of endoplasmic reticulum membrane|GO:0005787:cellular_component,signal peptidase complex|GO:0008233:molecular_function,peptidase activity|GO:0045047:biological_process,protein targeting to ER|GO:0006465:biological_process,signal peptide processing|	0
TRINITY_DN77791_c2_g1	8.13781	0.0122642	4.81132e-05	0.0036302	0	0	0	0	0	0	0
TRINITY_DN91961_c4_g2	8.13037	0.00429372	0.000144198	0.0082496	Id=PCDBI_PANTR Fullname=Protocadherin beta-18 E_value=E:4,1 %ID=33,333	0	0	0	0	GO:0005887:cellular_component,integral component of plasma membrane|GO:0005509:molecular_function,calcium ion binding|GO:0007155:biological_process,cell adhesion|GO:0007268:biological_process,chemical synaptic transmission|GO:0007156:biological_process,homophilic cell adhesion via plasma membrane adhesion molecules|GO:0007416:biological_process,synapse assembly|	0
TRINITY_DN70448_c3_g1	8.12501	-0.000152643	9.70455e-05	0.00614942	Id=MGT5B_MOUSE Fullname=Alpha-1,6-mannosylglycoprotein 6-beta-N-acetylglucosaminyltransferase B E_value=E:8,2 %ID=42,857	0	0	ENOG410XTV7:mannosyl (alpha-1,6-)-glycoprotein beta-1,6-N-acetyl-glucosaminyltransferase|	KEGG:mmu:268510|KO:K09661|	GO:0005794:cellular_component,Golgi apparatus|GO:0000139:cellular_component,Golgi membrane|GO:0016021:cellular_component,integral component of membrane|GO:0030144:molecular_function,alpha-1,6-mannosylglycoprotein 6-beta-N-acetylglucosaminyltransferase activity|GO:0046872:molecular_function,metal ion binding|GO:0006487:biological_process,protein N-linked glycosylation|	0
TRINITY_DN48235_c0_g1	8.10785	-0.0153519	0.000102507	0.00641124	Id=ITPR_PATPE Fullname=Inositol 1,4,5-trisphosphate receptor {ECO:0000312|EMBL:BAB84088,1} E_value=E:3,2 %ID=45,833	0	0	0	0	GO:0005789:cellular_component,endoplasmic reticulum membrane|GO:0016021:cellular_component,integral component of membrane|GO:0070679:molecular_function,inositol 1,4,5 trisphosphate binding|GO:0005220:molecular_function,inositol 1,4,5-trisphosphate-sensitive calcium-release channel activity|GO:0007275:biological_process,multicellular organism development|GO:0007338:biological_process,single fertil…	0
TRINITY_DN68381_c0_g1	8.09489	-0.0280779	0.000333039	0.0149348	Id=RADL6_ARATH Fullname=Protein RADIALIS-like 6 E_value=E:9,47e-29 %ID=67,123	0	0	COG5269:Transcription factor|	KEGG:ath:AT1G75250|	GO:0005634:cellular_component,nucleus|GO:0003677:molecular_function,DNA binding|GO:0003700:molecular_function,DNA-binding transcription factor activity|GO:0006355:biological_process,regulation of transcription, DNA-templated|GO:0006351:biological_process,transcription, DNA-templated|	0
TRINITY_DN72818_c2_g1	8.08918	-0.0317985	0.000110347	0.00678564	Id=LGR4_XENTR Fullname=Leucine-rich repeat-containing G-protein coupled receptor 4 E_value=E:3,6 %ID=35,294	0	0	COG4886:leucine Rich Repeat|	KEGG:xtr:100144922|KO:K04309|	GO:0005887:cellular_component,integral component of plasma membrane|GO:0042802:molecular_function,identical protein binding|GO:0016500:molecular_function,protein-hormone receptor activity|GO:0004888:molecular_function,transmembrane signaling receptor activity|GO:0030282:biological_process,bone mineralization|GO:0046849:biological_process,bone remodeling|GO:0007186:biological_process,G-protein cou…	0
TRINITY_DN68758_c11_g1	8.05874	-0.0598873	0.000211975	0.010651	Id=PHT4_PSEPU Fullname=Putative 4,5-dihydroxyphthalate dehydrogenase E_value=E:0,56 %ID=47,826	0	0	0	KEGG:ag:BAA02512|KO:K18067|	GO:0016491:molecular_function,oxidoreductase activity|GO:0046239:biological_process,phthalate catabolic process|	0
TRINITY_DN76547_c1_g1	8.04779	-0.0699406	0.000249378	0.012078	Id=GRPE_CAMC1 Fullname=Protein GrpE {ECO:0000255|HAMAP-Rule:MF_01151} E_value=E:6,7 %ID=34,884	0	0	COG0576:Participates actively in the response to hyperosmotic and heat shock by preventing the aggregation of stress-denatured proteins, in association with DnaK and GrpE, It is the nucleotide exchange factor for DnaK and may function as a thermosensor, Unfolded proteins bind initially to DnaJ|	KEGG:cco:CCC13826_2045|KO:K03687|	GO:0005737:cellular_component,cytoplasm|GO:0000774:molecular_function,adenyl-nucleotide exchange factor activity|GO:0051087:molecular_function,chaperone binding|GO:0042803:molecular_function,protein homodimerization activity|GO:0006457:biological_process,protein folding|	0
TRINITY_DN57701_c0_g2	8.02537	-0.0884709	0.000138864	0.00802432	Id=MIK2_ARATH Fullname=MDIS1-interacting receptor like kinase 2 {ECO:0000303|PubMed:26863186} E_value=E:2,72e-06 %ID=37,288	0	0	COG4886:leucine Rich Repeat|	KEGG:ath:AT4G08850|	GO:0016021:cellular_component,integral component of membrane|GO:0016020:cellular_component,membrane|GO:0005886:cellular_component,plasma membrane|GO:0009506:cellular_component,plasmodesma|GO:0090406:cellular_component,pollen tube|GO:0005524:molecular_function,ATP binding|GO:0004674:molecular_function,protein serine/threonine kinase activity|	0
TRINITY_DN75465_c2_g2	8.01937	-0.0933987	0.000161465	0.00884892	Id=WAV3_ARATH Fullname=E3 ubiquitin-protein ligase WAV3 {ECO:0000305} E_value=E:1,82e-11 %ID=46,377	0	0	COG2304:von Willebrand factor, type A|	KEGG:ath:AT5G49665|	GO:0005886:cellular_component,plasma membrane|GO:0046872:molecular_function,metal ion binding|GO:0061630:molecular_function,ubiquitin protein ligase activity|GO:0009630:biological_process,gravitropism|GO:0016567:biological_process,protein ubiquitination|GO:0048364:biological_process,root development|	0
TRINITY_DN79937_c0_g1	7.94959	-0.156838	0.000205573	0.0104098	Id=CHR10_ARATH Fullname=Probable helicase CHR10 {ECO:0000305} E_value=E:0,005 %ID=52,778	0	0	COG0553:helicase|	KEGG:ath:AT2G44980|KO:K20092|	GO:0005634:cellular_component,nucleus|GO:0005524:molecular_function,ATP binding|GO:0003677:molecular_function,DNA binding|GO:0004386:molecular_function,helicase activity|GO:0006325:biological_process,chromatin organization|GO:0006355:biological_process,regulation of transcription, DNA-templated|GO:0006351:biological_process,transcription, DNA-templated|	0
TRINITY_DN55612_c0_g1	7.94179	-0.164365	0.000472339	0.0191734	Id=TPC1_RAT Fullname=Two pore calcium channel protein 1 E_value=E:8,4 %ID=35,417	0	0	0	KEGG:rno:246215|KO:K16896|	GO:0010008:cellular_component,endosome membrane|GO:0016021:cellular_component,integral component of membrane|GO:0005765:cellular_component,lysosomal membrane|GO:0005886:cellular_component,plasma membrane|GO:0072345:molecular_function,NAADP-sensitive calcium-release channel activity|GO:0005245:molecular_function,voltage-gated calcium channel activity|GO:0006816:biological_process,calcium ion trans…	0
TRINITY_DN72423_c5_g1	7.92651	-0.17468	0.000115318	0.00701626	0	0	0	0	0	0	0
TRINITY_DN63037_c6_g3	7.91584	-0.187841	0.000693206	0.0250672	0	0	0	0	0	0	0
TRINITY_DN58849_c0_g3	7.90494	-0.194358	0.000170987	0.00921259	Id=AMNA_COMTE Fullname=2-aminophenol 1,6-dioxygenase subunit alpha {ECO:0000303|PubMed:15580337} E_value=E:1,5 %ID=34,091	0	0	0	KEGG:ag:AAT35227|KO:K15058|	GO:0008198:molecular_function,ferrous iron binding|GO:0016491:molecular_function,oxidoreductase activity|GO:0019439:biological_process,aromatic compound catabolic process|	0
TRINITY_DN59016_c1_g8	7.90357	-0.1977	0.000348641	0.0154537	Id=NH154_CAEEL Fullname=Nuclear hormone receptor family member nhr-154 E_value=E:1,2 %ID=40,625	0	0	ENOG4110JM9:ZnF_C4|	KEGG:cel:CELE_C13C4,2|	GO:0005634:cellular_component,nucleus|GO:0003700:molecular_function,DNA-binding transcription factor activity|GO:0043565:molecular_function,sequence-specific DNA binding|GO:0008270:molecular_function,zinc ion binding|GO:0042594:biological_process,response to starvation|GO:0006351:biological_process,transcription, DNA-templated|	0
TRINITY_DN89870_c2_g3	7.89369	-0.20241	0.000229404	0.0113375	Id=Y043_METJA Fullname=Uncharacterized protein MJ0043 E_value=E:1,6 %ID=35,417	0	0	COG1372:Provides the precursors necessary for DNA synthesis, Catalyzes the biosynthesis of deoxyribonucleotides from the corresponding ribonucleotides (By similarity)|COG1379:Uvrd rep helicase|	KEGG:mja:MJ_0043|	GO:0004519:molecular_function,endonuclease activity|GO:0016539:biological_process,intein-mediated protein splicing|	0
TRINITY_DN69755_c4_g2	7.87621	-0.222252	0.000418263	0.0176643	Id=AOP1L_ARATH Fullname=Probable 2-oxoglutarate-dependent dioxygenase AOP1,2 E_value=E:2,93e-19 %ID=48,101	0	0	COG3491:2OGFe(II) oxygenase|	0	GO:0051213:molecular_function,dioxygenase activity|GO:0046872:molecular_function,metal ion binding|	0
TRINITY_DN68854_c0_g2	7.86127	-0.235599	0.000786554	0.0274204	Id=FAOMT_VITVI Fullname=Flavonoid 3',5'-methyltransferase E_value=E:9,38e-107 %ID=64,957	Id=FAOMT_VITVI Fullname=Flavonoid 3',5'-methyltransferase	Id=PF01596,16 Fullname=Methyltransf_3,O-methyltransferase	COG4122:O-methyltransferase|	0	GO:0005737:cellular_component,cytoplasm|GO:0046872:molecular_function,metal ion binding|GO:0008171:molecular_function,O-methyltransferase activity|GO:0009718:biological_process,anthocyanin-containing compound biosynthetic process|GO:0033485:biological_process,cyanidin 3-O-glucoside biosynthetic process|GO:0033486:biological_process,delphinidin 3-O-glucoside biosynthetic process|GO:0043473:biologi…	GO:0008171:molecular_function,O-methyltransferase activity|
TRINITY_DN91402_c2_g5	7.84564	-0.248107	0.00023617	0.0115911	Id=CFA20_CAEBR Fullname=Cilia- and flagella-associated protein 20 E_value=E:9,8 %ID=27,5	0	0	ENOG410XS39:Chromosome 16 open reading frame 80|	KEGG:cbr:CBG09753|	GO:0005814:cellular_component,centriole|GO:0036064:cellular_component,ciliary basal body|GO:0005929:cellular_component,cilium|GO:0005874:cellular_component,microtubule|GO:0005634:cellular_component,nucleus|GO:2000147:biological_process,positive regulation of cell motility|GO:2000253:biological_process,positive regulation of feeding behavior|GO:0060296:biological_process,regulation of cilium beat …	0
TRINITY_DN69902_c0_g1	7.81828	-0.270167	0.000421283	0.0177546	Id=AL3A2_PONAB Fullname=Fatty aldehyde dehydrogenase E_value=E:7,1 %ID=42,857	0	0	COG1012:Dehydrogenase|	KEGG:pon:100171557|KO:K00128|	GO:0005789:cellular_component,endoplasmic reticulum membrane|GO:0016021:cellular_component,integral component of membrane|GO:0031090:cellular_component,organelle membrane|GO:0050061:molecular_function,long-chain-aldehyde dehydrogenase activity|GO:0052814:molecular_function,medium-chain-aldehyde dehydrogenase activity|GO:0006631:biological_process,fatty acid metabolic process|GO:0046458:biological…	0
TRINITY_DN79897_c3_g1	7.8008	-0.287915	0.000307035	0.0140505	Id=APK3_ARATH Fullname=Adenylyl-sulfate kinase 3 E_value=E:2,9 %ID=37,037	0	0	COG0529:Catalyzes the synthesis of activated sulfate (By similarity)|	KEGG:ath:AT3G03900|KO:K00860|	GO:0005829:cellular_component,cytosol|GO:0004020:molecular_function,adenylylsulfate kinase activity|GO:0005524:molecular_function,ATP binding|GO:0019344:biological_process,cysteine biosynthetic process|GO:0070814:biological_process,hydrogen sulfide biosynthetic process|GO:0000103:biological_process,sulfate assimilation|	0
TRINITY_DN83314_c5_g1	7.7974	-0.289393	0.000299805	0.013798	Id=RTOR1_ARATH Fullname=Regulatory-associated protein of TOR 1 E_value=E:3,96e-10 %ID=66,667	0	0	ENOG410XQKJ:regulatory associated protein of MTOR|	KEGG:ath:AT3G08850|KO:K07204|	GO:0080008:cellular_component,Cul4-RING E3 ubiquitin ligase complex|GO:0005737:cellular_component,cytoplasm|GO:0031931:cellular_component,TORC1 complex|GO:0030674:molecular_function,protein binding, bridging|GO:0071230:biological_process,cellular response to amino acid stimulus|GO:0009267:biological_process,cellular response to starvation|GO:0009793:biological_process,embryo development ending in…	0
TRINITY_DN65085_c1_g2	7.79328	-0.293939	0.000242871	0.0118126	Id=PCRK2_ARATH Fullname=Serine/threonine-protein kinase PCRK2 {ECO:0000305} E_value=E:6,98e-27 %ID=71,429	0	0	COG0515:Serine Threonine protein kinase|	KEGG:ath:AT5G03320|	GO:0005886:cellular_component,plasma membrane|GO:0005524:molecular_function,ATP binding|GO:0004675:molecular_function,transmembrane receptor protein serine/threonine kinase activity|GO:0007166:biological_process,cell surface receptor signaling pathway|GO:0006952:biological_process,defense response|GO:0002221:biological_process,pattern recognition receptor signaling pathway|GO:0006468:biological_p…	0
TRINITY_DN42135_c0_g1	7.78779	-0.299648	0.000401923	0.0171269	Id=DYL2_DROME Fullname=Dynein light chain 2, cytoplasmic E_value=E:1,83e-23 %ID=50	Id=DYL2_DROME Fullname=Dynein light chain 2, cytoplasmic	Id=PF01221,17 Fullname=Dynein_light,Dynein light chain type 1	ENOG4111NK2:dynein, light chain|	KEGG:dme:Dmel_CG5450|KO:K10418|	GO:0005737:cellular_component,cytoplasm|GO:0005868:cellular_component,cytoplasmic dynein complex|GO:0030286:cellular_component,dynein complex|GO:0005874:cellular_component,microtubule|GO:0016459:cellular_component,myosin complex|GO:0042623:molecular_function,ATPase activity, coupled|GO:0008092:molecular_function,cytoskeletal protein binding|GO:0045505:molecular_function,dynein intermediate chain …	GO:0007017:biological_process,microtubule-based process|GO:0030286:cellular_component,dynein complex|
TRINITY_DN64865_c4_g8	7.78651	-0.296894	0.000383852	0.0165603	Id=VPS45_ARATH Fullname=Vacuolar protein sorting-associated protein 45 homolog E_value=E:3 %ID=50	0	0	COG5158:Vacuolar Protein|	KEGG:ath:AT1G77140|KO:K12479|	GO:0009705:cellular_component,plant-type vacuole membrane|GO:0005802:cellular_component,trans-Golgi network|GO:0006886:biological_process,intracellular protein transport|GO:0006904:biological_process,vesicle docking involved in exocytosis|	0
TRINITY_DN85775_c4_g7	7.76413	-0.318572	0.000228176	0.0112959	Id=R1AB_CVMA5 Fullname=Replicase polyprotein 1ab E_value=E:0,96 %ID=41,463	0	0	0	0	GO:0039714:cellular_component,cytoplasmic viral factory|GO:0044172:cellular_component,host cell endoplasmic reticulum-Golgi intermediate compartment|GO:0033644:cellular_component,host cell membrane|GO:0044220:cellular_component,host cell perinuclear region of cytoplasm|GO:0016021:cellular_component,integral component of membrane|GO:0005524:molecular_function,ATP binding|GO:0004197:molecular_funct…	0
TRINITY_DN42813_c0_g1	7.74069	-0.338558	0.000313111	0.0142314	Id=RL8A_YEAST Fullname=60S ribosomal protein L8-A {ECO:0000303|PubMed:9559554} E_value=E:1,2 %ID=40	0	0	0	KEGG:sce:YHL033C|KO:K02936|	GO:0022625:cellular_component,cytosolic large ribosomal subunit|GO:0003723:molecular_function,RNA binding|GO:0003735:molecular_function,structural constituent of ribosome|GO:0002181:biological_process,cytoplasmic translation|GO:0000470:biological_process,maturation of LSU-rRNA|GO:0006412:biological_process,translation|	0
TRINITY_DN87241_c2_g1	7.72508	-0.350994	0.000343603	0.0152786	Id=YE04_SCHPO Fullname=Uncharacterized RNA-binding protein C17H9,04c E_value=E:0,052 %ID=28,767	0	0	0	KEGG:spo:SPAC17H9,04c|	GO:0005730:cellular_component,nucleolus|GO:0046872:molecular_function,metal ion binding|GO:0003723:molecular_function,RNA binding|	0
TRINITY_DN68459_c2_g7	7.70544	-0.372167	0.00105855	0.0338799	Id=NUOD2_STRAW Fullname=NADH-quinone oxidoreductase subunit D 2 {ECO:0000255|HAMAP-Rule:MF_01358} E_value=E:6,2 %ID=35,897	0	0	COG0649:NDH-1 shuttles electrons from NADH, via FMN and iron- sulfur (Fe-S) centers, to quinones in the respiratory chain, The immediate electron acceptor for the enzyme in this species is believed to be ubiquinone, Couples the redox reaction to proton translocation (for every two electrons transferred, four hydrogen ions are translocated across the cytoplasmic membrane), and thus conserves the r…	KEGG:sma:SAVERM_4678|KO:K00333|	GO:0005886:cellular_component,plasma membrane|GO:0051287:molecular_function,NAD binding|GO:0016651:molecular_function,oxidoreductase activity, acting on NAD(P)H|GO:0048038:molecular_function,quinone binding|	0
TRINITY_DN57155_c7_g2	7.69984	-0.376536	0.000737214	0.0262343	Id=M1250_ARATH Fullname=Uncharacterized mitochondrial protein AtMg01250 E_value=E:9,94e-13 %ID=42,254	0	0	ENOG410Y65V:Retrotransposon protein|	KEGG:ath:ArthMp102|	GO:0005739:cellular_component,mitochondrion|	0
TRINITY_DN90303_c2_g2	7.68614	-0.385923	0.000317119	0.0143892	Id=SODCP_PETHY Fullname=Superoxide dismutase [Cu-Zn], chloroplastic E_value=E:1,21e-08 %ID=100	0	0	0	0	GO:0009507:cellular_component,chloroplast|GO:0046872:molecular_function,metal ion binding|GO:0004784:molecular_function,superoxide dismutase activity|	0
TRINITY_DN81993_c0_g1	7.6772	-0.395832	0.000568676	0.0219127	0	0	0	0	0	0	0
TRINITY_DN74336_c1_g6	7.67123	-0.402154	0.00119593	0.0369687	Id=RLP9B_ARATH Fullname=Receptor-like protein 9b {ECO:0000305} E_value=E:5,17e-07 %ID=47,368	0	0	COG4886:leucine Rich Repeat|	KEGG:ath:AT1G58190|	GO:0016021:cellular_component,integral component of membrane|GO:0005886:cellular_component,plasma membrane|	0
TRINITY_DN79225_c0_g2	7.67052	-0.402734	0.00143928	0.0416144	Id=BAD1_ARATH Fullname=Ankyrin repeat-containing protein BDA1 {ECO:0000305} E_value=E:7,49e-43 %ID=33,945	Id=BAD1_ARATH Fullname=Ankyrin repeat-containing protein BDA1 {ECO:0000305}	Id=PF12796,6 Fullname=Ank_2,Ankyrin repeats (3 copies)	COG0666:Ankyrin Repeat|	KEGG:ath:AT5G54610|	GO:0016021:cellular_component,integral component of membrane|GO:0005886:cellular_component,plasma membrane|GO:0045087:biological_process,innate immune response|GO:0009751:biological_process,response to salicylic acid|	GO:0005515:molecular_function,protein binding|
TRINITY_DN93639_c1_g7	7.66032	-0.410639	0.000765452	0.026965	Id=RLMN_JANSC Fullname=Dual-specificity RNA methyltransferase RlmN {ECO:0000255|HAMAP-Rule:MF_01849} E_value=E:4 %ID=58,824	0	0	COG0820:rRNA (adenine-C2-)-methyltransferase activity|	KEGG:jan:Jann_0269|KO:K06941|	GO:0005737:cellular_component,cytoplasm|GO:0051539:molecular_function,4 iron, 4 sulfur cluster binding|GO:0046872:molecular_function,metal ion binding|GO:0070040:molecular_function,rRNA (adenine-C2-)-methyltransferase activity|GO:0070475:biological_process,rRNA base methylation|GO:0030488:biological_process,tRNA methylation|	0
TRINITY_DN71967_c3_g1	7.65983	-0.411012	0.000644574	0.0238442	Id=ISPE_CLOBA Fullname=4-diphosphocytidyl-2-C-methyl-D-erythritol kinase {ECO:0000255|HAMAP-Rule:MF_00061} E_value=E:9,2 %ID=33,333	0	0	0	KEGG:cbt:CLH_0463|KO:K00919|	GO:0050515:molecular_function,4-(cytidine 5'-diphospho)-2-C-methyl-D-erythritol kinase activity|GO:0005524:molecular_function,ATP binding|GO:0019288:biological_process,isopentenyl diphosphate biosynthetic process, methylerythritol 4-phosphate pathway|GO:0016114:biological_process,terpenoid biosynthetic process|	0
TRINITY_DN64606_c7_g1	7.65676	-0.413409	0.000501892	0.0200979	Id=MYO14_ARATH Fullname=Myosin-14 E_value=E:0,000196 %ID=59,375	0	0	COG5022:myosin heavy chain|	KEGG:ath:AT4G28710|	GO:0016459:cellular_component,myosin complex|GO:0051015:molecular_function,actin filament binding|GO:0005524:molecular_function,ATP binding|GO:0005516:molecular_function,calmodulin binding|GO:0008017:molecular_function,microtubule binding|GO:0003777:molecular_function,microtubule motor activity|GO:0003774:molecular_function,motor activity|GO:0007015:biological_process,actin filament organization|…	0
TRINITY_DN107531_c0_g1	7.64911	-0.416492	0.000418606	0.0176695	Id=SSN3_CANGA Fullname=Serine/threonine-protein kinase SSN3 E_value=E:6,6 %ID=37,838	0	0	ENOG410XPPA:Cyclin-Dependent Kinase|	KEGG:cgr:CAGL0L12650g|KO:K02208|	GO:0016592:cellular_component,mediator complex|GO:0005524:molecular_function,ATP binding|GO:0004693:molecular_function,cyclin-dependent protein serine/threonine kinase activity|GO:0046872:molecular_function,metal ion binding|GO:0008353:molecular_function,RNA polymerase II carboxy-terminal domain kinase activity|GO:0060258:biological_process,negative regulation of filamentous growth|GO:0000122:bio…	0
TRINITY_DN75742_c8_g1	7.62914	-0.435104	0.000407426	0.0173156	Id=RP8L4_ARATH Fullname=Probable disease resistance RPP8-like protein 4 E_value=E:0,000517 %ID=32,143	0	0	COG4886:leucine Rich Repeat|	KEGG:ath:AT5G48620|	GO:0005886:cellular_component,plasma membrane|GO:0043531:molecular_function,ADP binding|GO:0005524:molecular_function,ATP binding|GO:0006952:biological_process,defense response|GO:0007165:biological_process,signal transduction|	0
TRINITY_DN69457_c1_g2	7.60799	-0.45635	0.00112247	0.0353493	Id=LSH3_ARATH Fullname=Protein LIGHT-DEPENDENT SHORT HYPOCOTYLS 3 E_value=E:0,003 %ID=85,714	0	0	ENOG410Y75T:light sensitive hypocotyls|	KEGG:ath:AT2G31160|	GO:0005634:cellular_component,nucleus|GO:0003677:molecular_function,DNA binding|GO:0010492:biological_process,maintenance of shoot apical meristem identity|GO:0009299:biological_process,mRNA transcription|GO:0010199:biological_process,organ boundary specification between lateral organs and the meristem|GO:0048441:biological_process,petal development|GO:0090698:biological_process,post-embryonic pl…	0
TRINITY_DN60588_c0_g2	7.57806	-0.479574	0.00066241	0.0242698	Id=TMTC3_DROME Fullname=Transmembrane and TPR repeat-containing protein CG4050 E_value=E:3,1 %ID=40	0	0	COG0457:repeat-containing protein|	KEGG:dme:Dmel_CG4050|	GO:0016021:cellular_component,integral component of membrane|	0
TRINITY_DN60888_c0_g5	7.56808	-0.487347	0.000447779	0.0184462	Id=MS3L2_HUMAN Fullname=Putative male-specific lethal-3 protein-like 2 E_value=E:2 %ID=65	0	0	0	0	GO:0072487:cellular_component,MSL complex|GO:0035267:cellular_component,NuA4 histone acetyltransferase complex|GO:0003677:molecular_function,DNA binding|GO:0006338:biological_process,chromatin remodeling|GO:0006342:biological_process,chromatin silencing|GO:0016575:biological_process,histone deacetylation|GO:0043968:biological_process,histone H2A acetylation|GO:0043967:biological_process,histone H…	0
TRINITY_DN72860_c2_g2	7.56747	-0.491133	0.000951393	0.031266	0	0	0	0	0	0	0
TRINITY_DN70983_c5_g2	7.56325	-0.494373	0.000880837	0.0296112	0	0	0	0	0	0	0
TRINITY_DN62061_c5_g2	7.55004	-0.502938	0.000483768	0.0195193	0	0	0	0	0	0	0
TRINITY_DN58289_c0_g2	7.53094	-0.52289	0.00154863	0.0436473	Id=RS6_THIDA Fullname=30S ribosomal protein S6 {ECO:0000255|HAMAP-Rule:MF_00360} E_value=E:0,62 %ID=35,294	0	0	COG0360:Binds together with S18 to 16S ribosomal RNA (By similarity)|	KEGG:tbd:Tbd_2105|KO:K02990|	GO:0005840:cellular_component,ribosome|GO:0019843:molecular_function,rRNA binding|GO:0003735:molecular_function,structural constituent of ribosome|GO:0006412:biological_process,translation|	0
TRINITY_DN74917_c1_g1	7.52155	-0.530025	0.00088177	0.0296112	Id=GLGB2_CLOPS Fullname=1,4-alpha-glucan branching enzyme GlgB 2 {ECO:0000255|HAMAP-Rule:MF_00685} E_value=E:1,2 %ID=38	0	0	0	KEGG:cpr:CPR_1559|KO:K00700|	GO:0003844:molecular_function,1,4-alpha-glucan branching enzyme activity|GO:0102752:molecular_function,1,4-alpha-glucan branching enzyme activity (using a glucosylated glycogenin as primer for glycogen synthesis)|GO:0043169:molecular_function,cation binding|GO:0004553:molecular_function,hydrolase activity, hydrolyzing O-glycosyl compounds|GO:0005978:biological_process,glycogen biosynthetic proces…	0
TRINITY_DN86886_c2_g1	7.51976	-0.531395	0.000911593	0.0303343	Id=MON2_XENLA Fullname=Protein MON2 homolog E_value=E:1,3 %ID=37,143	0	0	0	KEGG:xla:444214|	GO:0015031:biological_process,protein transport|	0
TRINITY_DN50135_c0_g1	7.51617	-0.532421	0.000534797	0.0210403	0	0	0	0	0	0	0
TRINITY_DN72345_c0_g3	7.50522	-0.544403	0.00111291	0.0351723	Id=CCA2_SCHPO Fullname=Putative CCA tRNA nucleotidyltransferase 2 E_value=E:6,03e-07 %ID=37,5	0	0	0	KEGG:spo:SPCC645,10|	GO:0005829:cellular_component,cytosol|GO:0005739:cellular_component,mitochondrion|GO:0005524:molecular_function,ATP binding|GO:0052929:molecular_function,ATP:3'-cytidine-cytidine-tRNA adenylyltransferase activity|GO:0052928:molecular_function,CTP:3'-cytidine-tRNA cytidylyltransferase activity|GO:0052927:molecular_function,CTP:tRNA cytidylyltransferase activity|GO:0003723:molecular_function,RNA bi…	0
TRINITY_DN86196_c9_g5	7.50327	-0.545898	0.0013183	0.0391769	Id=ATL54_ARATH Fullname=RING-H2 finger protein ATL54 E_value=E:2,24e-28 %ID=65,385	0	0	ENOG41121N2:zinc ion binding|	KEGG:ath:AT1G72220|	GO:0016021:cellular_component,integral component of membrane|GO:0046872:molecular_function,metal ion binding|GO:0061630:molecular_function,ubiquitin protein ligase activity|GO:0043161:biological_process,proteasome-mediated ubiquitin-dependent protein catabolic process|	0
TRINITY_DN58333_c3_g3	7.49149	-0.554875	0.000701348	0.0252708	Id=LRK10_WHEAT Fullname=Rust resistance kinase Lr10 {ECO:0000312|EMBL:AAC49629,1} E_value=E:1,01e-21 %ID=62,857	0	0	0	0	GO:0016021:cellular_component,integral component of membrane|GO:0005886:cellular_component,plasma membrane|GO:0005524:molecular_function,ATP binding|GO:0004674:molecular_function,protein serine/threonine kinase activity|	0
TRINITY_DN58326_c0_g2	7.45085	-0.587728	0.00138721	0.0404578	Id=POLX_TOBAC Fullname=Retrovirus-related Pol polyprotein from transposon TNT 1-94 E_value=E:1,67e-14 %ID=50,746	0	0	0	0	GO:0004190:molecular_function,aspartic-type endopeptidase activity|GO:0004519:molecular_function,endonuclease activity|GO:0003676:molecular_function,nucleic acid binding|GO:0003964:molecular_function,RNA-directed DNA polymerase activity|GO:0008270:molecular_function,zinc ion binding|GO:0015074:biological_process,DNA integration|	0
TRINITY_DN39983_c0_g1	7.45052	-0.5861	0.00125369	0.0380528	Id=RPS2_ARATH Fullname=Disease resistance protein RPS2 E_value=E:1,2 %ID=35,052	0	0	COG4886:leucine Rich Repeat|	KEGG:ath:AT4G26090|KO:K13459|	GO:0005737:cellular_component,cytoplasm|GO:0005886:cellular_component,plasma membrane|GO:0043531:molecular_function,ADP binding|GO:0005524:molecular_function,ATP binding|GO:0006952:biological_process,defense response|GO:0042742:biological_process,defense response to bacterium|GO:0016045:biological_process,detection of bacterium|GO:0009626:biological_process,plant-type hypersensitive response|GO:0…	0
TRINITY_DN75506_c1_g5	7.44796	-0.591806	0.000771071	0.0270918	0	0	0	0	0	0	0
TRINITY_DN61922_c4_g2	7.43866	-0.598878	0.000708456	0.0254699	Id=RK13_TRICV Fullname=50S ribosomal protein L13, chloroplastic {ECO:0000255|HAMAP-Rule:MF_01366} E_value=E:3,1 %ID=35	0	0	0	0	GO:0009507:cellular_component,chloroplast|GO:0005840:cellular_component,ribosome|GO:0003735:molecular_function,structural constituent of ribosome|GO:0006412:biological_process,translation|	0
TRINITY_DN64477_c1_g1	7.42468	-0.609503	0.000704913	0.0253652	Id=M820_ARATH Fullname=Uncharacterized mitochondrial protein AtMg00820 E_value=E:0,083 %ID=34,783	0	0	COG2801:Retrotransposon protein|	KEGG:ath:ArthMp071|	GO:0005739:cellular_component,mitochondrion|	0
TRINITY_DN90118_c0_g2	7.41143	-0.623402	0.00111222	0.0351643	0	0	0	0	0	0	0
TRINITY_DN64173_c4_g1	7.40877	-0.621509	0.000982371	0.0320016	0	0	0	0	0	0	0
TRINITY_DN79269_c1_g1	7.4054	-0.627943	0.00094831	0.031195	Id=MLO15_ARATH Fullname=MLO-like protein 15 E_value=E:2,33e-05 %ID=60,606	0	0	ENOG41104MC:mildew resistance locus o 15|	KEGG:ath:AT2G44110|KO:K08472|	GO:0016021:cellular_component,integral component of membrane|GO:0005886:cellular_component,plasma membrane|GO:0005516:molecular_function,calmodulin binding|GO:0006952:biological_process,defense response|GO:0009607:biological_process,response to biotic stimulus|	0
TRINITY_DN79351_c2_g1	7.34639	-0.674338	0.00109553	0.0348032	0	0	0	0	0	0	0
TRINITY_DN55226_c2_g1	7.34639	-0.674338	0.00109604	0.0348032	Id=DKGB_ECOLI Fullname=2,5-diketo-D-gluconic acid reductase B E_value=E:4 %ID=45,455	0	0	COG0656:reductase|	KEGG:ecj:JW0197|KEGG:eco:b0207|KO:K06222|	GO:0005737:cellular_component,cytoplasm|GO:0004033:molecular_function,aldo-keto reductase (NADP) activity|GO:0047681:molecular_function,aryl-alcohol dehydrogenase (NADP+) activity|GO:1990002:molecular_function,methylglyoxal reductase (NADPH-dependent, acetol producing)|GO:0019853:biological_process,L-ascorbic acid biosynthetic process|GO:0051596:biological_process,methylglyoxal catabolic process|	0
TRINITY_DN80656_c3_g1	7.33338	-0.686084	0.00147233	0.0422817	Id=CLS_GEOSW Fullname=Cardiolipin synthase {ECO:0000255|HAMAP-Rule:MF_01916} E_value=E:2 %ID=52	0	0	COG1502:Catalyzes the reversible phosphatidyl group transfer from one phosphatidylglycerol molecule to another to form cardiolipin (CL) (diphosphatidylglycerol) and glycerol (By similarity)|	KEGG:gwc:GWCH70_0766|KO:K06131|	GO:0016021:cellular_component,integral component of membrane|GO:0005886:cellular_component,plasma membrane|GO:0008808:molecular_function,cardiolipin synthase activity|GO:0032049:biological_process,cardiolipin biosynthetic process|	0
TRINITY_DN70843_c4_g1	7.33148	-0.687531	0.000965429	0.031616	Id=KDUI_EDWI9 Fullname=4-deoxy-L-threo-5-hexosulose-uronate ketol-isomerase {ECO:0000255|HAMAP-Rule:MF_00687} E_value=E:3,8 %ID=40	0	0	COG3717:Catalyzes the isomerization of 5-dehydro-4-deoxy-D- glucuronate to 3-deoxy-D-glycero-2,5-hexodiulosonate (By similarity)|	KEGG:eic:NT01EI_1801|KO:K01815|	GO:0008697:molecular_function,4-deoxy-L-threo-5-hexosulose-uronate ketol-isomerase activity|GO:0046872:molecular_function,metal ion binding|GO:0045490:biological_process,pectin catabolic process|	0
TRINITY_DN83202_c1_g5	7.32422	-0.697263	0.00167933	0.0462779	Id=SD18_ARATH Fullname=Receptor-like serine/threonine-protein kinase SD1-8 E_value=E:1,13e-10 %ID=33,607	0	0	COG0515:Serine Threonine protein kinase|	KEGG:ath:AT4G21380|	GO:0016021:cellular_component,integral component of membrane|GO:0005886:cellular_component,plasma membrane|GO:0009506:cellular_component,plasmodesma|GO:0005773:cellular_component,vacuole|GO:0005524:molecular_function,ATP binding|GO:0030246:molecular_function,carbohydrate binding|GO:0004674:molecular_function,protein serine/threonine kinase activity|GO:0004675:molecular_function,transmembrane rece…	0
TRINITY_DN69216_c0_g2	7.31823	-0.697334	0.00163936	0.0453629	Id=FERON_ARATH Fullname=Receptor-like protein kinase FERONIA E_value=E:3,18e-13 %ID=48,81	0	0	COG0515:Serine Threonine protein kinase|	KEGG:ath:AT3G51550|	GO:0043680:cellular_component,filiform apparatus|GO:0016021:cellular_component,integral component of membrane|GO:0005622:cellular_component,intracellular|GO:0016020:cellular_component,membrane|GO:0005886:cellular_component,plasma membrane|GO:0009506:cellular_component,plasmodesma|GO:0005524:molecular_function,ATP binding|GO:0004672:molecular_function,protein kinase activity|GO:0004674:molecular_f…	0
TRINITY_DN87501_c1_g2	7.29648	-0.720077	0.00151887	0.0430712	0	0	0	0	0	0	0
TRINITY_DN93462_c5_g2	7.23985	-0.764148	0.00128323	0.0386146	Id=YFH7_SCHPO Fullname=Uncharacterized RING finger protein C23A1,07 E_value=E:0,12 %ID=34,884	0	0	0	KEGG:spo:SPAC23A1,07|	GO:0005737:cellular_component,cytoplasm|GO:0033768:cellular_component,SUMO-targeted ubiquitin ligase complex|GO:0061630:molecular_function,ubiquitin protein ligase activity|GO:0008270:molecular_function,zinc ion binding|GO:0033234:biological_process,negative regulation of protein sumoylation|GO:0043161:biological_process,proteasome-mediated ubiquitin-dependent protein catabolic process|GO:0070647…	0
TRINITY_DN72370_c0_g2	6.94529	1.41111	1.73581e-06	0.000300482	Id=GLYM1_ARATH Fullname=Serine hydroxymethyltransferase 1, mitochondrial E_value=E:5,6e-12 %ID=93,939	0	0	COG0112:Catalyzes the reversible interconversion of serine and glycine with tetrahydrofolate (THF) serving as the one-carbon carrier, This reaction serves as the major source of one-carbon groups required for the biosynthesis of purines, thymidylate, methionine, and other important biomolecules, Also exhibits THF- independent aldolase activity toward beta-hydroxyamino acids, producing glycine and…	KEGG:ath:AT4G37930|KO:K00600|	GO:0048046:cellular_component,apoplast|GO:0009507:cellular_component,chloroplast|GO:0009570:cellular_component,chloroplast stroma|GO:0009534:cellular_component,chloroplast thylakoid|GO:0005829:cellular_component,cytosol|GO:0022626:cellular_component,cytosolic ribosome|GO:0016020:cellular_component,membrane|GO:0005759:cellular_component,mitochondrial matrix|GO:0005739:cellular_component,mitochondr…	0
TRINITY_DN65743_c6_g1	6.53929	0.318759	0.00134253	0.0395994	Id=GLTP2_ARATH Fullname=Glycolipid transfer protein 2 {ECO:0000303|PubMed:16309699} E_value=E:0,066 %ID=94,118	0	0	ENOG410YFEA:glycolipid transport|	KEGG:ath:AT1G21360|	GO:0005737:cellular_component,cytoplasm|GO:0120013:molecular_function,intermembrane lipid transfer activity|	0
TRINITY_DN72611_c5_g2	6.49942	0.279492	0.000286719	0.0133633	0	0	0	0	0	0	0
TRINITY_DN79178_c0_g1	5.83776	0.898892	4.02224e-05	0.00316493	0	0	0	0	0	0	0
TRINITY_DN67445_c1_g6	5.77439	2.34311	2.82279e-05	0.00240456	Id=RLP50_ARATH Fullname=Receptor-like protein 50 {ECO:0000303|PubMed:18434605} E_value=E:4,88e-11 %ID=36,458	0	0	COG4886:leucine Rich Repeat|	KEGG:ath:AT4G13920|	GO:0016021:cellular_component,integral component of membrane|GO:0005886:cellular_component,plasma membrane|	0
TRINITY_DN52297_c0_g2	5.66456	2.00232	1.62606e-05	0.00161592	Id=CYSG_RUTMC Fullname=Siroheme synthase {ECO:0000255|HAMAP-Rule:MF_01646} E_value=E:0,48 %ID=39,394	0	0	COG0007:Multifunctional enzyme that catalyzes the SAM-dependent methylation of uroporphyrinogen III at position C-2 and C-7 to form precorrin-2 and then position C-12 or C-18 to form trimethylpyrrocorphin 2, It also catalyzes the conversion of precorrin-2 into siroheme, This reaction consists of the NAD- dependent oxidation of precorrin-2 into sirohydrochlorin and its subsequent ferrochelation in…	KEGG:rma:Rmag_0270|KO:K02302|	GO:0051287:molecular_function,NAD binding|GO:0043115:molecular_function,precorrin-2 dehydrogenase activity|GO:0051266:molecular_function,sirohydrochlorin ferrochelatase activity|GO:0004851:molecular_function,uroporphyrin-III C-methyltransferase activity|GO:0009236:biological_process,cobalamin biosynthetic process|GO:0019354:biological_process,siroheme biosynthetic process|	0
TRINITY_DN94134_c0_g1	5.53454	0.621992	0.000470719	0.0191173	0	0	0	0	0	0	0
TRINITY_DN91140_c2_g1	5.33225	0.935328	0.000116574	0.00707464	0	0	0	0	0	0	0
TRINITY_DN77628_c4_g1	5.02633	2.20118	9.53345e-06	0.00104692	Id=PRU1_PRUAR Fullname=Major allergen Pru ar 1 E_value=E:1,37e-32 %ID=56,436	Id=PRU1_PRUAR Fullname=Major allergen Pru ar 1	Id=PF00407,18 Fullname=Bet_v_1,Pathogenesis-related protein Bet v I family	0	0	GO:0006952:biological_process,defense response|GO:0009607:biological_process,response to biotic stimulus|	GO:0006952:biological_process,defense response|GO:0009607:biological_process,response to biotic stimulus|
TRINITY_DN70053_c3_g3	4.95237	0.96197	0.000143446	0.00822416	0	0	0	0	0	0	0
TRINITY_DN62692_c0_g1	4.94161	1.61234	0.00108128	0.0344567	Id=ATM_YEAST Fullname=Serine/threonine-protein kinase TEL1 E_value=E:8,6 %ID=36,585	Id=CDR4_CANAX Fullname=ABC transporter CDR4	0	0	0	GO:0016021:cellular_component,integral component of membrane|GO:0005524:molecular_function,ATP binding|GO:0042626:molecular_function,ATPase activity, coupled to transmembrane movement of substances|GO:0046618:biological_process,drug export|	0
TRINITY_DN76905_c3_g2	4.92357	1.4738	0.000111359	0.00682699	Id=PRU1_PRUAR Fullname=Major allergen Pru ar 1 E_value=E:2,13e-23 %ID=60,526	0	0	0	0	GO:0006952:biological_process,defense response|GO:0009607:biological_process,response to biotic stimulus|	0
TRINITY_DN82300_c0_g1	4.87969	-0.0406861	0.00173929	0.0472986	0	0	0	0	0	0	0
TRINITY_DN78630_c0_g1	4.8785	4.68083	0.000302494	0.013898	Id=21KD_DAUCA Fullname=21 kDa protein E_value=E:5,56e-42 %ID=48,466	Id=21KD_DAUCA Fullname=21 kDa protein	Id=PF04043,14 Fullname=PMEI,Plant invertase/pectin methylesterase inhibitor	0	0	GO:0004857:molecular_function,enzyme inhibitor activity|	GO:0004857:molecular_function,enzyme inhibitor activity|
TRINITY_DN67772_c0_g5	4.81322	2.22308	3.95061e-05	0.00312997	Id=PYL6_ARATH Fullname=Abscisic acid receptor PYL6 E_value=E:8,68e-10 %ID=77,419	0	0	ENOG4111MYF:abscisic acid receptor|	KEGG:ath:AT2G40330|KO:K14496|	GO:0005737:cellular_component,cytoplasm|GO:0005634:cellular_component,nucleus|GO:0005886:cellular_component,plasma membrane|GO:0010427:molecular_function,abscisic acid binding|GO:0042803:molecular_function,protein homodimerization activity|GO:0004864:molecular_function,protein phosphatase inhibitor activity|GO:0038023:molecular_function,signaling receptor activity|GO:0009738:biological_process,ab…	0
TRINITY_DN62525_c1_g5	4.71881	1.18679	0.000851322	0.0289266	Id=FLS_PETHY Fullname=Flavonol synthase/flavanone 3-hydroxylase E_value=E:1,1e-169 %ID=74,631	Id=FLS_PETHY Fullname=Flavonol synthase/flavanone 3-hydroxylase	Id=PF14226,5 Fullname=DIOX_N,non-haem dioxygenase in morphine synthesis N-terminal	0	0	GO:0005737:cellular_component,cytoplasm|GO:0031418:molecular_function,L-ascorbic acid binding|GO:0046872:molecular_function,metal ion binding|GO:0045486:molecular_function,naringenin 3-dioxygenase activity|GO:0009813:biological_process,flavonoid biosynthetic process|	GO:0016491:molecular_function,oxidoreductase activity|GO:0055114:biological_process,oxidation-reduction process|
TRINITY_DN71364_c1_g6	4.70314	0.226158	0.00136991	0.040202	Id=AGO4A_ORYSJ Fullname=Protein argonaute 4A E_value=E:9,39e-05 %ID=70,833	0	0	ENOG410XP07:eukaryotic translation initiation factor 2c|	KEGG:osa:4324438|KO:K11593|	GO:0003676:molecular_function,nucleic acid binding|GO:0031047:biological_process,gene silencing by RNA|	0
TRINITY_DN94316_c3_g3	4.67497	0.765851	0.00178544	0.0482441	Id=UNC89_CAEEL Fullname=Muscle M-line assembly protein unc-89 E_value=E:0,29 %ID=36	0	0	ENOG410XQFD:myosin light chain kinase|	KEGG:cel:CELE_C09D1,1|	GO:0031672:cellular_component,A band|GO:0005622:cellular_component,intracellular|GO:0031430:cellular_component,M band|GO:0005524:molecular_function,ATP binding|GO:0090736:molecular_function,MATH domain binding|GO:0019902:molecular_function,phosphatase binding|GO:0004672:molecular_function,protein kinase activity|GO:0017048:molecular_function,Rho GTPase binding|GO:0005089:molecular_function,Rho gu…	0
TRINITY_DN65941_c1_g1	4.66689	1.05832	0.000747783	0.026514	Id=CCMC_SHIFL Fullname=Heme exporter protein C E_value=E:0,47 %ID=28,916	0	0	COG0755:cytochrome c|	KEGG:sfl:SF2283|KEGG:sfx:S2413|KO:K02195|	GO:0016021:cellular_component,integral component of membrane|GO:0005886:cellular_component,plasma membrane|GO:0020037:molecular_function,heme binding|GO:0015232:molecular_function,heme transporter activity|GO:0017004:biological_process,cytochrome complex assembly|	0
TRINITY_DN78484_c0_g3	4.60112	1.91581	9.72766e-05	0.00615105	Id=BKI1_ARATH Fullname=BRI1 kinase inhibitor 1 E_value=E:4,3e-11 %ID=42,803	Id=MIG38_CAEEL Fullname=Abnormal cell migration protein 38 {ECO:0000312|WormBase:F40F11,2}	0	ENOG4110K8G:NA|	KEGG:cel:CELE_F40F11,2|	GO:0005737:cellular_component,cytoplasm|GO:0005634:cellular_component,nucleus|GO:0005507:molecular_function,copper ion binding|GO:0008131:molecular_function,primary amine oxidase activity|GO:0048038:molecular_function,quinone binding|GO:0009308:biological_process,amine metabolic process|GO:0007275:biological_process,multicellular organism development|	0
TRINITY_DN78246_c1_g1	4.57795	1.21637	8.75043e-05	0.0056621	Id=Y3475_ARATH Fullname=Probable LRR receptor-like serine/threonine-protein kinase At3g47570 E_value=E:0 %ID=51,852	Id=Y3475_ARATH Fullname=Probable LRR receptor-like serine/threonine-protein kinase At3g47570	Id=PF08263,11 Fullname=LRRNT_2,Leucine rich repeat N-terminal domain	COG0515:Serine Threonine protein kinase|COG4886:leucine Rich Repeat|	KEGG:ath:AT3G47570|	GO:0016021:cellular_component,integral component of membrane|GO:0005886:cellular_component,plasma membrane|GO:0005524:molecular_function,ATP binding|GO:0004674:molecular_function,protein serine/threonine kinase activity|	GO:0005515:molecular_function,protein binding|GO:0004672:molecular_function,protein kinase activity|GO:0005524:molecular_function,ATP binding|GO:0006468:biological_process,protein phosphorylation|
TRINITY_DN90267_c0_g2	4.34019	0.812877	0.000660577	0.0242357	Id=DHEA_NICPL Fullname=Glutamate dehydrogenase A E_value=E:7,65e-82 %ID=93,701	Id=DHEA_NICPL Fullname=Glutamate dehydrogenase A	Id=PF02812,17 Fullname=ELFV_dehydrog_N,Glu/Leu/Phe/Val dehydrogenase, dimerisation domain	0	0	GO:0004353:molecular_function,glutamate dehydrogenase [NAD(P)+] activity|GO:0006520:biological_process,cellular amino acid metabolic process|	GO:0016491:molecular_function,oxidoreductase activity|GO:0006520:biological_process,cellular amino acid metabolic process|GO:0055114:biological_process,oxidation-reduction process|
TRINITY_DN63625_c2_g9	4.31028	3.5723	4.59068e-05	0.00351261	Id=PRU1_PRUAR Fullname=Major allergen Pru ar 1 E_value=E:9,05e-08 %ID=78,571	0	0	0	0	GO:0006952:biological_process,defense response|GO:0009607:biological_process,response to biotic stimulus|	0
TRINITY_DN76931_c1_g1	4.28445	1.28855	0.000104591	0.00651626	Id=ODP1_BUCAP Fullname=Pyruvate dehydrogenase E1 component E_value=E:9,2 %ID=27,941	0	0	COG2609:Component of the pyruvate dehydrogenase (PDH) complex, that catalyzes the overall conversion of pyruvate to acetyl-CoA and CO(2) (By similarity)|	KEGG:bas:BUsg_199|KO:K00163|	GO:0004739:molecular_function,pyruvate dehydrogenase (acetyl-transferring) activity|GO:0006096:biological_process,glycolytic process|	0
TRINITY_DN65989_c3_g2	4.26117	3.62163	6.67592e-06	0.000804609	Id=CATA_SOLAP Fullname=Catalase E_value=E:2,37e-55 %ID=94,393	0	0	0	0	GO:0005777:cellular_component,peroxisome|GO:0004096:molecular_function,catalase activity|GO:0020037:molecular_function,heme binding|GO:0046872:molecular_function,metal ion binding|GO:0042744:biological_process,hydrogen peroxide catabolic process|GO:0006979:biological_process,response to oxidative stress|	0
TRINITY_DN85696_c2_g3	4.18029	0.459119	0.00109571	0.0348032	Id=Y5537_ARATH Fullname=G-type lectin S-receptor-like serine/threonine-protein kinase At5g35370 E_value=E:2,22e-127 %ID=72,932	0	0	0	0	0	0
TRINITY_DN67383_c1_g1	4.1794	1.9668	0.000210836	0.0106203	Id=TIC32_ARATH Fullname=Short-chain dehydrogenase TIC 32, chloroplastic E_value=E:1,92e-36 %ID=47,718	Id=IGSF3_MOUSE Fullname=Immunoglobulin superfamily member 3	0	ENOG410YWQX:immunoglobulin superfamily, member 3|	KEGG:mmu:78908|KO:K06522|	GO:0016021:cellular_component,integral component of membrane|GO:0005886:cellular_component,plasma membrane|GO:0007166:biological_process,cell surface receptor signaling pathway|GO:0032808:biological_process,lacrimal gland development|	0
TRINITY_DN63281_c6_g2	4.0974	0.386673	0.00159841	0.0445513	Id=HPAT1_ARATH Fullname=Hydroxyproline O-arabinosyltransferase 1 {ECO:0000303|PubMed:24036508} E_value=E:1,09e-16 %ID=41,83	0	0	ENOG410Z627:NA|	KEGG:ath:AT5G25265|KO:K20782|	GO:0005801:cellular_component,cis-Golgi network|GO:0005768:cellular_component,endosome|GO:0005794:cellular_component,Golgi apparatus|GO:0016021:cellular_component,integral component of membrane|GO:0016020:cellular_component,membrane|GO:0005886:cellular_component,plasma membrane|GO:0005802:cellular_component,trans-Golgi network|GO:0005774:cellular_component,vacuolar membrane|GO:1990585:molecular_f…	0
TRINITY_DN87603_c0_g1	4.08442	1.33037	0.00029645	0.0136944	0	0	0	0	0	0	0
TRINITY_DN90545_c0_g1	4.02961	0.624137	0.00142249	0.0412179	Id=UFAA1_MYCTU Fullname=Tuberculostearic acid methyltransferase UfaA1 {ECO:0000305} E_value=E:2,13e-52 %ID=34,337	Id=IPIL1_HUMAN Fullname=Inositol 1,4,5-trisphosphate receptor-interacting protein-like 1	0	ENOG4111BJ6:Inositol 1,4,5-trisphosphate receptor interacting protein-like 1|	KEGG:hsa:150771|	GO:0016021:cellular_component,integral component of membrane|GO:0016020:cellular_component,membrane|	0
TRINITY_DN81021_c7_g4	3.91123	5.38246	9.62066e-05	0.00613205	Id=TIP11_ARATH Fullname=Aquaporin TIP1-1 E_value=E:1,05e-28 %ID=82,5	0	0	COG0580:Channel that permits osmotically driven movement of water in both directions, It is involved in the osmoregulation and in the maintenance of cell turgor during volume expansion in rapidly growing cells, It mediates rapid entry or exit of water in response to abrupt changes in osmolarity (By similarity)|	KEGG:ath:AT2G36830|KO:K09873|	GO:0042807:cellular_component,central vacuole|GO:0009941:cellular_component,chloroplast envelope|GO:0005887:cellular_component,integral component of plasma membrane|GO:0009705:cellular_component,plant-type vacuole membrane|GO:0000326:cellular_component,protein storage vacuole|GO:0005774:cellular_component,vacuolar membrane|GO:0005773:cellular_component,vacuole|GO:0015204:molecular_function,urea t…	0
TRINITY_DN85423_c3_g1	3.8617	4.78131	1.03074e-05	0.00111668	Id=PRU1_PRUAR Fullname=Major allergen Pru ar 1 E_value=E:1,46e-30 %ID=60,92	0	0	0	0	GO:0006952:biological_process,defense response|GO:0009607:biological_process,response to biotic stimulus|	0
TRINITY_DN66714_c2_g7	3.81201	5.81064	3.24378e-05	0.00266709	Id=IPRT1_CATRO Fullname=Probable intracellular pathogenesis-related protein T1 E_value=E:2,24e-18 %ID=63,333	0	0	0	0	GO:0006952:biological_process,defense response|GO:0009607:biological_process,response to biotic stimulus|	0
TRINITY_DN91586_c3_g2	3.78035	1.99572	7.06871e-05	0.00482921	Id=APRR1_ARATH Fullname=Two-component response regulator-like APRR1 E_value=E:8,63e-19 %ID=84,091	0	0	COG5641:Transcription factor|	KEGG:ath:AT5G61380|KO:K12127|	GO:0005634:cellular_component,nucleus|GO:0003677:molecular_function,DNA binding|GO:0003700:molecular_function,DNA-binding transcription factor activity|GO:0007623:biological_process,circadian rhythm|GO:0010031:biological_process,circumnutation|GO:0009908:biological_process,flower development|GO:0010629:biological_process,negative regulation of gene expression|GO:0000160:biological_process,phospho…	0
TRINITY_DN93874_c5_g3	3.75474	0.374846	0.00170998	0.0467995	Id=OPT4_ARATH Fullname=Oligopeptide transporter 4 E_value=E:2,96e-101 %ID=76,442	Id=OPT4_ARATH Fullname=Oligopeptide transporter 4	Id=PF03169,14 Fullname=OPT,OPT oligopeptide transporter protein	ENOG410XNZC:oligo-peptide transporter|	KEGG:ath:AT5G64410|	GO:0005887:cellular_component,integral component of plasma membrane|GO:0016020:cellular_component,membrane|GO:0035673:molecular_function,oligopeptide transmembrane transporter activity|GO:0015031:biological_process,protein transport|GO:0080167:biological_process,response to karrikin|	GO:0055085:biological_process,transmembrane transport|
TRINITY_DN62352_c4_g5	3.70392	0.868279	0.000676187	0.0246177	Id=CATA_PIG Fullname=Catalase E_value=E:0,89 %ID=54,545	0	0	COG0753:Catalase|	KEGG:ssc:397568|KO:K03781|	GO:0005739:cellular_component,mitochondrion|GO:0005777:cellular_component,peroxisome|GO:0004096:molecular_function,catalase activity|GO:0020037:molecular_function,heme binding|GO:0046872:molecular_function,metal ion binding|GO:0042744:biological_process,hydrogen peroxide catabolic process|GO:0051781:biological_process,positive regulation of cell division|GO:0042542:biological_process,response to …	0
TRINITY_DN50177_c0_g3	3.68595	1.51611	0.000390293	0.0167466	Id=TIC62_PEA Fullname=Protein TIC 62, chloroplastic E_value=E:8,16e-63 %ID=85,586	Id=TIC62_PEA Fullname=Protein TIC 62, chloroplastic	Id=PF13460,5 Fullname=NAD_binding_10,NAD(P)H-binding	0	0	GO:0009706:cellular_component,chloroplast inner membrane|GO:0009570:cellular_component,chloroplast stroma|GO:0015031:biological_process,protein transport|	0
TRINITY_DN62258_c2_g4	3.68454	0.864418	0.000870989	0.0294559	Id=DIOX6_ARATH Fullname=Probable 2-oxoglutarate-dependent dioxygenase At3g111800 {ECO:0000305} E_value=E:1,09e-36 %ID=35,616	Id=DIOX6_ARATH Fullname=Probable 2-oxoglutarate-dependent dioxygenase At3g111800 {ECO:0000305}	Id=PF14226,5 Fullname=DIOX_N,non-haem dioxygenase in morphine synthesis N-terminal	COG3491:2OGFe(II) oxygenase|	KEGG:ath:AT3G11180|	GO:0051213:molecular_function,dioxygenase activity|GO:0046872:molecular_function,metal ion binding|GO:0009813:biological_process,flavonoid biosynthetic process|	GO:0016491:molecular_function,oxidoreductase activity|GO:0055114:biological_process,oxidation-reduction process|
TRINITY_DN50451_c0_g1	3.6555	1.68796	0.000202515	0.0103304	0	Id=NUBCD_GEOUR Fullname=NADH-quinone oxidoreductase subunit B/C/D	0	COG0377:NDH-1 shuttles electrons from NADH, via FMN and iron- sulfur (Fe-S) centers, to quinones in the respiratory chain, The immediate electron acceptor for the enzyme in this species is believed to be ubiquinone, Couples the redox reaction to proton translocation (for every two electrons transferred, four hydrogen ions are translocated across the cytoplasmic membrane), and thus conserves the r…	KEGG:gur:Gura_0333|KO:K13380|	GO:0005886:cellular_component,plasma membrane|GO:0051539:molecular_function,4 iron, 4 sulfur cluster binding|GO:0051287:molecular_function,NAD binding|GO:0008137:molecular_function,NADH dehydrogenase (ubiquinone) activity|GO:0048038:molecular_function,quinone binding|	0
TRINITY_DN73480_c1_g7	3.64971	1.39031	0.000948103	0.031195	Id=Y5600_ARATH Fullname=BTB/POZ domain-containing protein At5g60050 E_value=E:2,8e-13 %ID=39,252	Id=Y5600_ARATH Fullname=BTB/POZ domain-containing protein At5g60050	0	ENOG410YECX:BTB POZ domain-containing protein|	KEGG:ath:AT5G60050|	GO:0016567:biological_process,protein ubiquitination|	0
TRINITY_DN77075_c0_g2	3.54329	1.67146	0.000497676	0.0199869	Id=BAMT_ANTMA Fullname=Benzoate carboxyl methyltransferase E_value=E:4,33e-104 %ID=47,872	Id=BAMT_ANTMA Fullname=Benzoate carboxyl methyltransferase	Id=PF03492,14 Fullname=Methyltransf_7,SAM dependent carboxyl methyltransferase	0	KEGG:ag:AAF98284|KO:K21482|	GO:0008168:molecular_function,methyltransferase activity|	GO:0008168:molecular_function,methyltransferase activity|
TRINITY_DN80674_c1_g5	3.51619	3.32513	2.89e-05	0.00244768	Id=RR3_RHDSA Fullname=30S ribosomal protein S3, chloroplastic E_value=E:2,4 %ID=35,417	0	0	0	0	GO:0009507:cellular_component,chloroplast|GO:0015935:cellular_component,small ribosomal subunit|GO:0019843:molecular_function,rRNA binding|GO:0003735:molecular_function,structural constituent of ribosome|GO:0006412:biological_process,translation|	0
TRINITY_DN93517_c2_g4	3.47692	0.729838	0.00132352	0.039269	Id=AAPT2_ARATH Fullname=Choline/ethanolaminephosphotransferase 2 E_value=E:3,66e-29 %ID=85,714	0	0	COG5050:phosphotransferase 1|	KEGG:ath:AT3G25585|KO:K00993|	GO:0016021:cellular_component,integral component of membrane|GO:0004142:molecular_function,diacylglycerol cholinephosphotransferase activity|GO:0004307:molecular_function,ethanolaminephosphotransferase activity|GO:0046872:molecular_function,metal ion binding|GO:0006646:biological_process,phosphatidylethanolamine biosynthetic process|	0
TRINITY_DN67072_c2_g1	3.4454	1.66416	0.000551766	0.021477	Id=SYP71_ARATH Fullname=Syntaxin-71 E_value=E:1,07e-24 %ID=69,697	0	0	ENOG410XS1R:syntaxin of plants|	KEGG:ath:AT3G09740|KO:K08506|	GO:0005783:cellular_component,endoplasmic reticulum|GO:0016021:cellular_component,integral component of membrane|GO:0005886:cellular_component,plasma membrane|GO:0009506:cellular_component,plasmodesma|GO:0031201:cellular_component,SNARE complex|GO:0008565:molecular_function,protein transporter activity|GO:0005484:molecular_function,SNAP receptor activity|GO:0000149:molecular_function,SNARE bindin…	0
TRINITY_DN92518_c1_g2	3.16964	0.79289	0.00161863	0.0449281	Id=CSCL6_ARATH Fullname=CSC1-like protein At1g62320 E_value=E:4,2 %ID=31,818	0	0	COG5594:transmembrane protein 63C|	KEGG:ath:AT1G62320|KO:K21989|	GO:0016021:cellular_component,integral component of membrane|GO:0006811:biological_process,ion transport|	0
TRINITY_DN81913_c4_g1	3.07004	1.47964	0.000619539	0.023271	Id=GH310_ARATH Fullname=Indole-3-acetic acid-amido synthetase GH3,10 {ECO:0000305} E_value=E:0 %ID=69,728	Id=GH310_ARATH Fullname=Indole-3-acetic acid-amido synthetase GH3,10 {ECO:0000305}	Id=PF03321,12 Fullname=GH3,GH3 auxin-responsive promoter	ENOG410XQH0:Indole-3-acetic acid-amido synthetase|	KEGG:ath:AT4G03400|KO:K14487|	GO:0009507:cellular_component,chloroplast|GO:0016874:molecular_function,ligase activity|GO:0009416:biological_process,response to light stimulus|	0
TRINITY_DN80213_c5_g1	3.06445	5.00272	2.03411e-05	0.00188854	Id=DIN1_RAPSA Fullname=Senescence-associated protein DIN1 E_value=E:5,18e-25 %ID=71,642	Id=TC132_ARATH Fullname=Translocase of chloroplast 132, chloroplastic	0	ENOG410XR0M:Translocase of chloroplast|	KEGG:ath:AT2G16640|	GO:0009707:cellular_component,chloroplast outer membrane|GO:0016021:cellular_component,integral component of membrane|GO:0016020:cellular_component,membrane|GO:0009536:cellular_component,plastid|GO:0051117:molecular_function,ATPase binding|GO:0051087:molecular_function,chaperone binding|GO:0005525:molecular_function,GTP binding|GO:0016817:molecular_function,hydrolase activity, acting on acid anhy…	0
TRINITY_DN65020_c0_g1	3.00568	2.19453	0.000119845	0.00720458	0	Id=MCES_PICST Fullname=mRNA cap guanine-N7 methyltransferase	0	ENOG410Y7HG:mRNA (guanine-N7-)-methyltransferase activity|	KEGG:pic:PICST_66228|KO:K00565|	GO:0005829:cellular_component,cytosol|GO:0016591:cellular_component,RNA polymerase II, holoenzyme|GO:0004482:molecular_function,mRNA (guanine-N7-)-methyltransferase activity|GO:0003723:molecular_function,RNA binding|	0
TRINITY_DN80558_c0_g1	2.94502	3.47006	0.00093079	0.0307949	Id=CCD4_ARATH Fullname=Probable carotenoid cleavage dioxygenase 4, chloroplastic E_value=E:0 %ID=63,956	Id=CNTLN_HUMAN Fullname=Centlein	0	ENOG410XRNE:Centlein, centrosomal protein|	KEGG:hsa:54875|KO:K16467|	GO:0005814:cellular_component,centriole|GO:0005813:cellular_component,centrosome|GO:0005737:cellular_component,cytoplasm|GO:0005829:cellular_component,cytosol|GO:0070062:cellular_component,extracellular exosome|GO:0005654:cellular_component,nucleoplasm|GO:0030674:molecular_function,protein binding, bridging|GO:0019904:molecular_function,protein domain specific binding|GO:0019901:molecular_functio…	0
TRINITY_DN71286_c0_g1	2.86714	3.72354	0.000271815	0.0129	Id=CLD8_MOUSE Fullname=Claudin-8 {ECO:0000303|PubMed:20921420, ECO:0000303|PubMed:25831548} E_value=E:0,21 %ID=27,907	Id=TTC16_HUMAN Fullname=Tetratricopeptide repeat protein 16	Id=PF14009,5 Fullname=DUF4228,Domain of unknown function (DUF4228)	COG0457:repeat-containing protein|	KEGG:hsa:158248|	0	0
TRINITY_DN60617_c0_g1	2.84134	1.27863	0.00129412	0.0387395	Id=DRTS_SOYBN Fullname=Bifunctional dihydrofolate reductase-thymidylate synthase E_value=E:6,9e-05 %ID=71,429	0	0	COG0207:Provides the sole de novo source of dTMP for DNA biosynthesis (By similarity)|COG0262:dihydrofolate reductase activity|	KEGG:gmx:547833|KO:K13998|	GO:0004146:molecular_function,dihydrofolate reductase activity|GO:0004799:molecular_function,thymidylate synthase activity|GO:0006231:biological_process,dTMP biosynthetic process|GO:0006730:biological_process,one-carbon metabolic process|GO:0046654:biological_process,tetrahydrofolate biosynthetic process|	0
TRINITY_DN83821_c1_g1	2.79946	2.30688	0.0013282	0.0393402	Id=CAS9_CORDI Fullname=CRISPR-associated endonuclease Cas9 {ECO:0000303|PubMed:25830891} E_value=E:0,005 %ID=37,313	Id=MYO2_LACK1 Fullname=Myosin-2	0	0	0	GO:0016459:cellular_component,myosin complex|GO:0051015:molecular_function,actin filament binding|GO:0005524:molecular_function,ATP binding|GO:0008017:molecular_function,microtubule binding|GO:0003777:molecular_function,microtubule motor activity|GO:0007049:biological_process,cell cycle|GO:0007018:biological_process,microtubule-based movement|GO:0015031:biological_process,protein transport|	0
TRINITY_DN90273_c1_g2	2.73101	3.5799	1.74372e-05	0.00169314	Id=HIRL1_ORYSJ Fullname=Hypersensitive-induced response protein-like protein 1 {ECO:0000305} E_value=E:2,97e-11 %ID=86,667	0	0	COG0330:Band 7 protein|	KEGG:osa:4339791|	0	0
TRINITY_DN69225_c4_g1	2.7177	1.98776	0.00127968	0.0385653	Id=RING1_GOSHI Fullname=E3 ubiquitin-protein ligase RING1 E_value=E:1,25e-11 %ID=57,143	Id=RING1_GOSHI Fullname=E3 ubiquitin-protein ligase RING1	Id=PF12678,6 Fullname=zf-rbx1,RING-H2 zinc finger domain	0	0	GO:0046872:molecular_function,metal ion binding|GO:0004842:molecular_function,ubiquitin-protein transferase activity|GO:0090378:biological_process,seed trichome elongation|	GO:0008270:molecular_function,zinc ion binding|GO:0046872:molecular_function,metal ion binding|
TRINITY_DN67343_c0_g3	2.69723	4.14493	0.000200363	0.0102401	Id=BT1_ARATH Fullname=BTB/POZ and TAZ domain-containing protein 1 E_value=E:4,49e-100 %ID=61,217	Id=BT1_ARATH Fullname=BTB/POZ and TAZ domain-containing protein 1	Id=PF00651,30 Fullname=BTB,BTB/POZ domain	COG5076:bromodomain|	KEGG:ath:AT5G63160|	GO:0005737:cellular_component,cytoplasm|GO:0005634:cellular_component,nucleus|GO:0019005:cellular_component,SCF ubiquitin ligase complex|GO:0005516:molecular_function,calmodulin binding|GO:0004402:molecular_function,histone acetyltransferase activity|GO:0003712:molecular_function,transcription coregulator activity|GO:0031625:molecular_function,ubiquitin protein ligase binding|GO:0008270:molecular…	GO:0005515:molecular_function,protein binding|GO:0003712:molecular_function,transcription coregulator activity|GO:0004402:molecular_function,histone acetyltransferase activity|GO:0008270:molecular_function,zinc ion binding|GO:0006355:biological_process,regulation of transcription, DNA-templated|GO:0005634:cellular_component,nucleus|
TRINITY_DN68783_c0_g1	2.68953	4.11954	0.000169458	0.00915888	Id=IGS10_HUMAN Fullname=Immunoglobulin superfamily member 10 E_value=E:0,3 %ID=30	Id=PI5K9_ARATH Fullname=Phosphatidylinositol 4-phosphate 5-kinase 9	Id=PF02493,19 Fullname=MORN,MORN repeat	COG4642:whole genome shotgun sequence|COG5253:phosphatidylinositol-4-phosphate 5-kinase|	KEGG:ath:AT3G09920|KO:K00889|	GO:0005829:cellular_component,cytosol|GO:0016020:cellular_component,membrane|GO:0005634:cellular_component,nucleus|GO:0016308:molecular_function,1-phosphatidylinositol-4-phosphate 5-kinase activity|GO:0005524:molecular_function,ATP binding|GO:0005975:biological_process,carbohydrate metabolic process|GO:0006520:biological_process,cellular amino acid metabolic process|	0
TRINITY_DN85485_c1_g3	2.67893	3.47955	0.0001029	0.00642585	Id=MCM5_DICDI Fullname=DNA replication licensing factor mcm5 E_value=E:1,8 %ID=61,111	0	0	COG1241:dna replication licensing factor|	KEGG:ddi:DDB_G0292958|KO:K02209|	GO:0005829:cellular_component,cytosol|GO:0042555:cellular_component,MCM complex|GO:0005634:cellular_component,nucleus|GO:0005524:molecular_function,ATP binding|GO:0003688:molecular_function,DNA replication origin binding|GO:0004386:molecular_function,helicase activity|GO:0007049:biological_process,cell cycle|GO:0006270:biological_process,DNA replication initiation|	0
TRINITY_DN67529_c6_g4	2.63275	1.72695	0.00148637	0.042533	Id=NPR2_ARATH Fullname=Regulatory protein NPR2 E_value=E:1,66e-16 %ID=47,436	0	0	COG0666:Ankyrin Repeat|	KEGG:ath:AT4G26120|KO:K14508|	GO:0016567:biological_process,protein ubiquitination|GO:0010200:biological_process,response to chitin|	0
TRINITY_DN86272_c2_g1	2.59565	3.70207	0.000285922	0.0133499	0	0	0	0	0	0	0
TRINITY_DN87516_c1_g1	2.58771	4.7204	0.00024314	0.0118152	Id=PI5K1_ARATH Fullname=Phosphatidylinositol 4-phosphate 5-kinase 1 E_value=E:1,17e-18 %ID=35,484	Id=DLG1_RAT Fullname=Disks large homolog 1	0	COG0194:Essential for recycling GMP and indirectly, cGMP (By similarity)|	KEGG:rno:25252|KO:K12076|	GO:0016324:cellular_component,apical plasma membrane|GO:0009925:cellular_component,basal plasma membrane|GO:0016323:cellular_component,basolateral plasma membrane|GO:0030054:cellular_component,cell junction|GO:0005829:cellular_component,cytosol|GO:0030425:cellular_component,dendrite|GO:0005789:cellular_component,endoplasmic reticulum membrane|GO:0005902:cellular_component,microvillus|GO:0043005:c…	0
TRINITY_DN85423_c4_g3	2.5715	2.58668	0.00100244	0.0323673	Id=MPAC1_CORAV Fullname=Major pollen allergen Cor a 1 isoforms 5, 6, 11 and 16 E_value=E:1,23e-23 %ID=62,857	0	0	0	0	GO:0006952:biological_process,defense response|GO:0009607:biological_process,response to biotic stimulus|	0
TRINITY_DN73161_c4_g2	2.5647	1.68999	0.00183533	0.0491959	Id=IP5P2_ARATH Fullname=Type I inositol polyphosphate 5-phosphatase 2 {ECO:0000303|PubMed:11402208} E_value=E:1,9 %ID=68	0	0	COG5411:inositol|	KEGG:ath:AT4G18010|	GO:0052659:molecular_function,inositol-1,3,4,5-tetrakisphosphate 5-phosphatase activity|GO:0052658:molecular_function,inositol-1,4,5-trisphosphate 5-phosphatase activity|GO:0004445:molecular_function,inositol-polyphosphate 5-phosphatase activity|GO:0034485:molecular_function,phosphatidylinositol-3,4,5-trisphosphate 5-phosphatase activity|GO:0004439:molecular_function,phosphatidylinositol-4,5-bisp…	0
TRINITY_DN87497_c0_g1	2.50647	5.20193	0.0011159	0.0352358	Id=IRT1_ARATH Fullname=Fe(2+) transport protein 1 E_value=E:4,01e-85 %ID=62,609	Id=SYN_LEGPL Fullname=Asparagine--tRNA ligase {ECO:0000255|HAMAP-Rule:MF_00534}	0	0	KEGG:lpf:lpl2208|KO:K01893|	GO:0005737:cellular_component,cytoplasm|GO:0004816:molecular_function,asparagine-tRNA ligase activity|GO:0005524:molecular_function,ATP binding|GO:0003676:molecular_function,nucleic acid binding|GO:0006421:biological_process,asparaginyl-tRNA aminoacylation|	0
TRINITY_DN64124_c2_g1	2.45497	2.67704	0.00179188	0.0483651	Id=TBF1_CANAL Fullname=Transcription factor TBF1 E_value=E:4,7 %ID=45,455	0	0	0	KEGG:cal:CAALFM_C204200WA|KO:K22485|	GO:0000781:cellular_component,chromosome, telomeric region|GO:0005634:cellular_component,nucleus|GO:0003700:molecular_function,DNA-binding transcription factor activity|GO:0030674:molecular_function,protein binding, bridging|GO:0042803:molecular_function,protein homodimerization activity|GO:0043565:molecular_function,sequence-specific DNA binding|GO:0042162:molecular_function,telomeric DNA bindin…	0
TRINITY_DN69162_c4_g2	2.41228	2.39061	0.00170398	0.0466878	0	Id=PERK1_ARATH Fullname=Proline-rich receptor-like protein kinase PERK1	0	COG0515:Serine Threonine protein kinase|	KEGG:ath:AT3G24550|	GO:0016021:cellular_component,integral component of membrane|GO:0005886:cellular_component,plasma membrane|GO:0005524:molecular_function,ATP binding|GO:0004672:molecular_function,protein kinase activity|GO:0004674:molecular_function,protein serine/threonine kinase activity|GO:0004675:molecular_function,transmembrane receptor protein serine/threonine kinase activity|GO:0007166:biological_process,c…	0
TRINITY_DN89510_c1_g3	2.40211	4.77615	0.000438958	0.0182416	Id=APRR1_ARATH Fullname=Two-component response regulator-like APRR1 E_value=E:4,1e-39 %ID=49,102	Id=APRR1_ARATH Fullname=Two-component response regulator-like APRR1	Id=PF06203,13 Fullname=CCT,CCT motif	COG5641:Transcription factor|	KEGG:ath:AT5G61380|KO:K12127|	GO:0005634:cellular_component,nucleus|GO:0003677:molecular_function,DNA binding|GO:0003700:molecular_function,DNA-binding transcription factor activity|GO:0007623:biological_process,circadian rhythm|GO:0010031:biological_process,circumnutation|GO:0009908:biological_process,flower development|GO:0010629:biological_process,negative regulation of gene expression|GO:0000160:biological_process,phospho…	GO:0005515:molecular_function,protein binding|
TRINITY_DN79234_c5_g1	2.39045	2.67311	0.000863165	0.0292796	Id=YYAD_BACSU Fullname=Uncharacterized protein YyaD E_value=E:1,8 %ID=29,688	Id=GLO2_VIBVU Fullname=Hydroxyacylglutathione hydrolase {ECO:0000255|HAMAP-Rule:MF_01374}	0	COG0491:Beta-lactamase domain protein|	KEGG:vvu:VV1_1883|KO:K01069|	GO:0004416:molecular_function,hydroxyacylglutathione hydrolase activity|GO:0046872:molecular_function,metal ion binding|GO:0019243:biological_process,methylglyoxal catabolic process to D-lactate via S-lactoyl-glutathione|	0
TRINITY_DN93084_c1_g1	2.37887	2.97079	0.000682872	0.0247937	Id=BAM3_ARATH Fullname=Beta-amylase 3, chloroplastic E_value=E:2,31e-156 %ID=75,445	Id=BAM3_ARATH Fullname=Beta-amylase 3, chloroplastic	Id=PF01373,16 Fullname=Glyco_hydro_14,Glycosyl hydrolase family 14	ENOG410XRH5:beta-amylase|	KEGG:ath:AT4G17090|KO:K01177|	GO:0009570:cellular_component,chloroplast stroma|GO:0102229:molecular_function,amylopectin maltohydrolase activity|GO:0016161:molecular_function,beta-amylase activity|GO:0000024:biological_process,maltose biosynthetic process|GO:0009409:biological_process,response to cold|GO:0005983:biological_process,starch catabolic process|	GO:0016161:molecular_function,beta-amylase activity|GO:0000272:biological_process,polysaccharide catabolic process|
TRINITY_DN88626_c2_g2	2.36932	2.62351	0.00136778	0.0401968	0	Id=Y1530_NOCSJ Fullname=UPF0182 protein Noca_1530 {ECO:0000255|HAMAP-Rule:MF_01600}	0	COG1615:Uncharacterised protein family (UPF0182)|	KEGG:nca:Noca_1530|KO:K09118|	GO:0016021:cellular_component,integral component of membrane|GO:0005886:cellular_component,plasma membrane|	0
TRINITY_DN81858_c0_g2	2.32996	2.01033	0.0015195	0.0430712	Id=PALY_CITLI Fullname=Phenylalanine ammonia-lyase E_value=E:2,31e-16 %ID=91,176	0	0	0	0	GO:0005737:cellular_component,cytoplasm|GO:0045548:molecular_function,phenylalanine ammonia-lyase activity|GO:0009800:biological_process,cinnamic acid biosynthetic process|GO:0006559:biological_process,L-phenylalanine catabolic process|	0
TRINITY_DN87629_c1_g1	2.28149	6.67136	0.000576739	0.0221408	Id=Y3081_ARATH Fullname=Uncharacterized protein At3g50808 E_value=E:0,035 %ID=30,159	Id=SYT_WOLWR Fullname=Threonine--tRNA ligase {ECO:0000255|HAMAP-Rule:MF_00184}	0	0	KEGG:wri:WRi_009280|KO:K01868|	GO:0005737:cellular_component,cytoplasm|GO:0005524:molecular_function,ATP binding|GO:0046872:molecular_function,metal ion binding|GO:0004829:molecular_function,threonine-tRNA ligase activity|GO:0000049:molecular_function,tRNA binding|GO:0006435:biological_process,threonyl-tRNA aminoacylation|	0
TRINITY_DN93904_c0_g2	2.27474	3.04619	0.00177873	0.0481113	Id=TIC62_PEA Fullname=Protein TIC 62, chloroplastic E_value=E:4,96e-16 %ID=78	0	0	0	0	GO:0009706:cellular_component,chloroplast inner membrane|GO:0009570:cellular_component,chloroplast stroma|GO:0015031:biological_process,protein transport|	0
TRINITY_DN86427_c0_g1	2.26929	4.9213	0.000790089	0.0274841	Id=WRK27_ARATH Fullname=Probable WRKY transcription factor 27 E_value=E:2,3e-10 %ID=71,795	Id=WRK22_ARATH Fullname=WRKY transcription factor 22	0	ENOG410YMDW:WRKY transcription factor|	KEGG:ath:AT4G01250|KO:K13425|	GO:0005634:cellular_component,nucleus|GO:0003700:molecular_function,DNA-binding transcription factor activity|GO:0043565:molecular_function,sequence-specific DNA binding|GO:0006952:biological_process,defense response|GO:0010150:biological_process,leaf senescence|GO:0010200:biological_process,response to chitin|GO:0006351:biological_process,transcription, DNA-templated|	0
TRINITY_DN87515_c0_g2	2.26723	6.56102	0.0007815	0.027256	Id=Y3081_ARATH Fullname=Uncharacterized protein At3g50808 E_value=E:0,019 %ID=30,435	0	0	0	KEGG:ath:AT3G50808|	0	0
TRINITY_DN68228_c3_g1	2.25708	3.46466	0.00187447	0.0499472	Id=ILVD_KOCRD Fullname=Dihydroxy-acid dehydratase {ECO:0000255|HAMAP-Rule:MF_00012} E_value=E:1,9 %ID=31,884	0	0	COG0129:Dihydroxy-acid dehydratase|	KEGG:krh:KRH_02560|KO:K01687|	GO:0051539:molecular_function,4 iron, 4 sulfur cluster binding|GO:0004160:molecular_function,dihydroxy-acid dehydratase activity|GO:0046872:molecular_function,metal ion binding|GO:0009097:biological_process,isoleucine biosynthetic process|GO:0009099:biological_process,valine biosynthetic process|	0
TRINITY_DN64884_c1_g1	2.21607	5.92485	0.000469153	0.0190922	Id=D14L_ORYSJ Fullname=Probable esterase D14L E_value=E:5,02e-83 %ID=85,811	Id=D14L_ORYSJ Fullname=Probable esterase D14L	0	COG0596:Alpha beta hydrolase|	KEGG:osa:107275935|KEGG:osa:4333199|	GO:0005737:cellular_component,cytoplasm|GO:0005634:cellular_component,nucleus|GO:0016787:molecular_function,hydrolase activity|GO:0036377:biological_process,arbuscular mycorrhizal association|GO:0080167:biological_process,response to karrikin|	0
TRINITY_DN92762_c2_g3	2.21028	3.99943	0.00116978	0.036416	Id=SWET5_ORYSJ Fullname=Bidirectional sugar transporter SWEET5 E_value=E:1,2 %ID=26,923	Id=SWET5_ORYSJ Fullname=Bidirectional sugar transporter SWEET5	0	ENOG4111M4R:sugar transporter|	KEGG:osa:4339772|KO:K15382|	GO:0016021:cellular_component,integral component of membrane|GO:0005887:cellular_component,integral component of plasma membrane|GO:0005886:cellular_component,plasma membrane|GO:0051119:molecular_function,sugar transmembrane transporter activity|GO:0060918:biological_process,auxin transport|GO:0009734:biological_process,auxin-activated signaling pathway|GO:0015757:biological_process,galactose tra…	0
TRINITY_DN93122_c1_g2	2.15173	3.20858	0.00150985	0.0429606	Id=NIM1_MOUSE Fullname=Serine/threonine-protein kinase NIM1 E_value=E:5,4 %ID=50	0	0	COG0515:Serine Threonine protein kinase|	KEGG:mmu:245269|KO:K16310|	GO:0005737:cellular_component,cytoplasm|GO:0005634:cellular_component,nucleus|GO:0005524:molecular_function,ATP binding|GO:0000287:molecular_function,magnesium ion binding|GO:0004674:molecular_function,protein serine/threonine kinase activity|GO:0035556:biological_process,intracellular signal transduction|GO:0006468:biological_process,protein phosphorylation|	0
TRINITY_DN78711_c1_g1	2.12125	2.40261	0.00173266	0.0472107	Id=RSMB_BACSU Fullname=Probable ribosomal RNA small subunit methyltransferase B {ECO:0000305} E_value=E:1,5e-12 %ID=38,571	Id=RSMB_BACSU Fullname=Probable ribosomal RNA small subunit methyltransferase B {ECO:0000305}	Id=PF01189,16 Fullname=Methyltr_RsmB-F,16S rRNA methyltransferase RsmB/F	COG0144:nOP2 Sun|	KEGG:bsu:BSU15740|KO:K03500|	GO:0005829:cellular_component,cytosol|GO:0003723:molecular_function,RNA binding|GO:0009383:molecular_function,rRNA (cytosine-C5-)-methyltransferase activity|GO:0006355:biological_process,regulation of transcription, DNA-templated|GO:0070475:biological_process,rRNA base methylation|	GO:0008168:molecular_function,methyltransferase activity|GO:0032259:biological_process,methylation|
TRINITY_DN89003_c0_g1	2.08493	2.87617	0.00160882	0.0447486	Id=TCP3_ARATH Fullname=Transcription factor TCP3 E_value=E:1,87e-16 %ID=47,059	Id=LURA1_HUMAN Fullname=Leucine rich adaptor protein 1	0	ENOG4111FFM:leucine rich adaptor protein 1|	KEGG:hsa:541468|	GO:0042641:cellular_component,actomyosin|GO:0005737:cellular_component,cytoplasm|GO:0043231:cellular_component,intracellular membrane-bounded organelle|GO:0031032:biological_process,actomyosin structure organization|GO:0016477:biological_process,cell migration|GO:0001819:biological_process,positive regulation of cytokine production|GO:0043123:biological_process,positive regulation of I-kappaB kin…	0
TRINITY_DN89510_c0_g1	2.02393	4.49471	0.00183248	0.0491522	Id=APRR1_ARATH Fullname=Two-component response regulator-like APRR1 E_value=E:2,02e-22 %ID=40,881	Id=APRR1_ARATH Fullname=Two-component response regulator-like APRR1	0	COG5641:Transcription factor|	KEGG:ath:AT5G61380|KO:K12127|	GO:0005634:cellular_component,nucleus|GO:0003677:molecular_function,DNA binding|GO:0003700:molecular_function,DNA-binding transcription factor activity|GO:0007623:biological_process,circadian rhythm|GO:0010031:biological_process,circumnutation|GO:0009908:biological_process,flower development|GO:0010629:biological_process,negative regulation of gene expression|GO:0000160:biological_process,phospho…	0
TRINITY_DN69795_c2_g3	2.00633	3.25108	0.00122983	0.0375835	Id=RS14_RAT Fullname=40S ribosomal protein S14 E_value=E:1,1 %ID=39,13	Id=ACEK_SERP5 Fullname=Isocitrate dehydrogenase kinase/phosphatase {ECO:0000255|HAMAP-Rule:MF_00747}	0	COG4579:Bifunctional enzyme which can phosphorylate or dephosphorylate isocitrate dehydrogenase (IDH) on a specific serine residue, This is a regulatory mechanism which enables bacteria to bypass the Krebs cycle via the glyoxylate shunt in response to the source of carbon, When bacteria are grown on glucose, IDH is fully active and unphosphorylated, but when grown on acetate or ethanol, the activ…	KEGG:spe:Spro_4501|KO:K00906|	GO:0005737:cellular_component,cytoplasm|GO:0008772:molecular_function,[isocitrate dehydrogenase (NADP+)] kinase activity|GO:0101014:molecular_function,[isocitrate dehydrogenase (NADP+)] phosphatase activity|GO:0005524:molecular_function,ATP binding|GO:0004674:molecular_function,protein serine/threonine kinase activity|GO:0006006:biological_process,glucose metabolic process|GO:0006097:biological_p…	0
TRINITY_DN92222_c4_g1	1.98636	4.26039	0.000608318	0.0230106	0	0	0	0	0	0	0
TRINITY_DN61225_c9_g4	1.95068	3.9388	0.000758444	0.0267767	Id=TLP6_ORYSJ Fullname=Tubby-like F-box protein 6 E_value=E:3,3 %ID=39,655	Id=COAE_WIGBR Fullname=Dephospho-CoA kinase {ECO:0000255|HAMAP-Rule:MF_00376}	Id=PF13671,5 Fullname=AAA_33,AAA domain	COG0237:Catalyzes the phosphorylation of the 3'-hydroxyl group of dephosphocoenzyme A to form coenzyme A (By similarity)|	KEGG:wbr:yacE|KO:K00859|	GO:0005737:cellular_component,cytoplasm|GO:0005524:molecular_function,ATP binding|GO:0004140:molecular_function,dephospho-CoA kinase activity|GO:0015937:biological_process,coenzyme A biosynthetic process|	0
TRINITY_DN83218_c3_g3	1.92281	7.07399	0.000795853	0.0276607	Id=LTI6A_ORYSJ Fullname=Hydrophobic protein LTI6A E_value=E:2,21e-15 %ID=83,333	0	0	COG0401:hydrophobic protein|	KEGG:osa:4344028|	GO:0016021:cellular_component,integral component of membrane|GO:0005886:cellular_component,plasma membrane|GO:0009737:biological_process,response to abscisic acid|GO:0009409:biological_process,response to cold|GO:0009651:biological_process,response to salt stress|GO:0009414:biological_process,response to water deprivation|	0
TRINITY_DN82210_c0_g4	1.86312	3.56703	0.00122194	0.0374133	Id=PUP1_ARATH Fullname=Purine permease 1 {ECO:0000303|PubMed:10662864} E_value=E:7,41e-134 %ID=61,721	0	0	0	0	0	0
TRINITY_DN73457_c0_g1	1.7862	5.24228	0.00184376	0.0493236	Id=STP14_ARATH Fullname=Sugar transport protein 14 E_value=E:0 %ID=76,86	Id=NPT2C_HUMAN Fullname=Sodium-dependent phosphate transport protein 2C	0	COG1283:Na Pi-cotransporter|	KEGG:hsa:142680|KO:K14683|	GO:0016324:cellular_component,apical plasma membrane|GO:0005903:cellular_component,brush border|GO:0031526:cellular_component,brush border membrane|GO:0005737:cellular_component,cytoplasm|GO:0016021:cellular_component,integral component of membrane|GO:0005886:cellular_component,plasma membrane|GO:0031982:cellular_component,vesicle|GO:0015321:molecular_function,sodium-dependent phosphate transmemb…	0
TRINITY_DN72968_c1_g2	1.69304	3.6079	0.000984511	0.0320257	Id=ZAT5_ARATH Fullname=Zinc finger protein ZAT5 E_value=E:1,39e-38 %ID=39,223	Id=ZAT5_ARATH Fullname=Zinc finger protein ZAT5	Id=PF13912,5 Fullname=zf-C2H2_6,C2H2-type zinc finger	COG5048:Zinc finger protein|	KEGG:ath:AT2G28200|	GO:0005634:cellular_component,nucleus|GO:0003700:molecular_function,DNA-binding transcription factor activity|GO:0046872:molecular_function,metal ion binding|GO:0043565:molecular_function,sequence-specific DNA binding|GO:0006355:biological_process,regulation of transcription, DNA-templated|GO:0006351:biological_process,transcription, DNA-templated|	0
TRINITY_DN84461_c2_g2	-1.999	4.0376	0.00137098	0.0402092	Id=SPX3_ARATH Fullname=SPX domain-containing protein 3 E_value=E:2,53e-14 %ID=59,677	0	0	ENOG410XU76:SPX domain gene|	KEGG:ath:AT2G45130|	GO:0005783:cellular_component,endoplasmic reticulum|GO:0016036:biological_process,cellular response to phosphate starvation|GO:0080040:biological_process,positive regulation of cellular response to phosphate starvation|	0
TRINITY_DN70648_c5_g1	-2.08944	3.51833	0.00059193	0.022571	Id=PPCK2_ARATH Fullname=Phosphoenolpyruvate carboxylase kinase 2 E_value=E:1,35e-98 %ID=56,767	Id=CHS1_IPOBA Fullname=Chalcone synthase LF1	0	0	0	GO:0016210:molecular_function,naringenin-chalcone synthase activity|GO:0009813:biological_process,flavonoid biosynthetic process|	0
TRINITY_DN61386_c6_g1	-2.18754	4.76153	0.000622026	0.0233209	Id=CP1_ARATH Fullname=Calcium-binding protein CP1 E_value=E:1,34e-45 %ID=49,39	Id=YEC3_YEAST Fullname=Uncharacterized protein YEL023C	0	0	KEGG:sce:YEL023C|	0	0
TRINITY_DN72298_c2_g2	-2.20094	2.90521	0.000780193	0.02723	Id=XTH23_ARATH Fullname=Probable xyloglucan endotransglucosylase/hydrolase protein 23 E_value=E:5,96e-75 %ID=69,466	Id=XTH22_ARATH Fullname=Xyloglucan endotransglucosylase/hydrolase protein 22	Id=PF06955,11 Fullname=XET_C,Xyloglucan endo-transglycosylase (XET) C-terminus	COG2273:hydrolase family 16|	KEGG:ath:AT5G57560|KO:K14504|	GO:0048046:cellular_component,apoplast|GO:0005618:cellular_component,cell wall|GO:0005794:cellular_component,Golgi apparatus|GO:0004553:molecular_function,hydrolase activity, hydrolyzing O-glycosyl compounds|GO:0016762:molecular_function,xyloglucan:xyloglucosyl transferase activity|GO:0042546:biological_process,cell wall biogenesis|GO:0009664:biological_process,plant-type cell wall organization|G…	GO:0016762:molecular_function,xyloglucan:xyloglucosyl transferase activity|GO:0006073:biological_process,cellular glucan metabolic process|GO:0005618:cellular_component,cell wall|GO:0048046:cellular_component,apoplast|
TRINITY_DN78658_c1_g1	-2.40878	3.18155	0.000667652	0.0243952	Id=FLA8_ARATH Fullname=Fasciclin-like arabinogalactan protein 8 E_value=E:1,11e-131 %ID=72,99	0	0	0	0	0	0
TRINITY_DN83922_c0_g1	-2.76393	1.98356	0.000774134	0.027093	Id=FSDS_FUSHE Fullname=Fusaridione A synthetase fsdS {ECO:0000303|PubMed:23614392} E_value=E:2,2 %ID=28,571	Id=NU145_CHATD Fullname=Nucleoporin NUP145	0	0	KEGG:cthr:CTHT_0042590|KO:K14297|	GO:0031965:cellular_component,nuclear membrane|GO:0005643:cellular_component,nuclear pore|GO:0016787:molecular_function,hydrolase activity|GO:0003723:molecular_function,RNA binding|GO:0017056:molecular_function,structural constituent of nuclear pore|GO:0051028:biological_process,mRNA transport|GO:0015031:biological_process,protein transport|	0
TRINITY_DN64327_c4_g1	-2.85008	1.29653	0.000407236	0.0173156	Id=UBL5_DICDI Fullname=Ubiquitin-like protein 5 E_value=E:2,6 %ID=40	0	0	0	KEGG:ddi:DDB_G0284205|KO:K13113|	GO:0005737:cellular_component,cytoplasm|GO:0005634:cellular_component,nucleus|GO:0031386:molecular_function,protein tag|GO:0006464:biological_process,cellular protein modification process|GO:0000398:biological_process,mRNA splicing, via spliceosome|	0
TRINITY_DN81020_c5_g1	-3.36879	5.59025	9.63567e-06	0.00105241	0	Id=KN4A_ARATH Fullname=Kinesin-like protein KIN-4A {ECO:0000305}	0	COG5059:Kinesin family member|	KEGG:ath:AT5G47820|KO:K10395|	GO:0055028:cellular_component,cortical microtubule|GO:0005737:cellular_component,cytoplasm|GO:0005871:cellular_component,kinesin complex|GO:0005524:molecular_function,ATP binding|GO:0008574:molecular_function,ATP-dependent microtubule motor activity, plus-end-directed|GO:0008017:molecular_function,microtubule binding|GO:0003777:molecular_function,microtubule motor activity|GO:0010215:biological_p…	0
TRINITY_DN82383_c4_g5	-3.44942	0.700498	0.00168986	0.0464567	Id=E2F8_HUMAN Fullname=Transcription factor E2F8 E_value=E:4 %ID=45,283	0	0	ENOG4111IGY:E2F transcription factor|	KEGG:hsa:79733|KO:K09391|	GO:0005829:cellular_component,cytosol|GO:0005730:cellular_component,nucleolus|GO:0005654:cellular_component,nucleoplasm|GO:0005634:cellular_component,nucleus|GO:0005667:cellular_component,transcription factor complex|GO:0003700:molecular_function,DNA-binding transcription factor activity|GO:0042803:molecular_function,protein homodimerization activity|GO:0000987:molecular_function,proximal promote…	0
TRINITY_DN75079_c0_g2	-3.49699	0.640481	0.000556132	0.0215635	Id=LIP_THELA Fullname=Lipase E_value=E:1,16e-10 %ID=30,864	Id=LIP_THELA Fullname=Lipase	Id=PF01764,24 Fullname=Lipase_3,Lipase (class 3)	0	0	GO:0004806:molecular_function,triglyceride lipase activity|GO:0016042:biological_process,lipid catabolic process|	GO:0006629:biological_process,lipid metabolic process|
TRINITY_DN61943_c0_g1	-3.5602	1.7433	0.00118653	0.0367627	Id=NAT6_ARATH Fullname=Nucleobase-ascorbate transporter 6 E_value=E:7,1e-14 %ID=96,774	0	0	COG2233:permease|	KEGG:ath:AT5G62890|	GO:0005618:cellular_component,cell wall|GO:0005783:cellular_component,endoplasmic reticulum|GO:0016021:cellular_component,integral component of membrane|GO:0009506:cellular_component,plasmodesma|GO:0005773:cellular_component,vacuole|GO:0022857:molecular_function,transmembrane transporter activity|	0
TRINITY_DN69251_c3_g1	-4.2805	0.892689	0.000279625	0.0131782	Id=CH10_ANAPZ Fullname=10 kDa chaperonin {ECO:0000255|HAMAP-Rule:MF_00580} E_value=E:0,51 %ID=36	0	0	COG0234:Binds to cpn60 in the presence of Mg-ATP and suppresses the ATPase activity of the latter (By similarity)|	KEGG:aph:APH_0241|KO:K04078|	GO:0005737:cellular_component,cytoplasm|GO:0006457:biological_process,protein folding|	0
TRINITY_DN61699_c6_g1	-4.32405	0.608373	0.000250432	0.0121001	Id=C80B2_ESCCA Fullname=(S)-N-methylcoclaurine 3'-hydroxylase isozyme 2 E_value=E:1,04e-75 %ID=41,477	Id=FAH2A_DANRE Fullname=Fatty-acid amide hydrolase 2-A	0	COG0154:Allows the formation of correctly charged Gln-tRNA(Gln) through the transamidation of misacylated Glu-tRNA(Gln) in organisms which lack glutaminyl-tRNA synthetase, The reaction takes place in the presence of glutamine and ATP through an activated gamma-phospho-Glu-tRNA(Gln) (By similarity)|	KEGG:dre:436973|KO:K19176|	GO:0016021:cellular_component,integral component of membrane|GO:0103073:molecular_function,anandamide amidohydrolase activity|GO:0102077:molecular_function,oleamide hydrolase activity|	0
TRINITY_DN92517_c2_g1	-4.74175	0.381097	0.000516847	0.0205552	Id=QUIA_XANCJ Fullname=Probable quinate dehydrogenase (quinone) E_value=E:0,76 %ID=39,583	0	0	0	0	GO:0016021:cellular_component,integral component of membrane|GO:0030288:cellular_component,outer membrane-bounded periplasmic space|GO:0005886:cellular_component,plasma membrane|GO:0047519:molecular_function,quinate dehydrogenase (quinone) activity|GO:0048038:molecular_function,quinone binding|GO:0046279:biological_process,3,4-dihydroxybenzoate biosynthetic process|GO:0019630:biological_process,q…	0
TRINITY_DN80964_c1_g4	-5.26387	3.59635	0.00110768	0.0350748	Id=BURPH_ORYSJ Fullname=BURP domain-containing protein 17 E_value=E:0,004 %ID=51,22	0	0	0	0	0	0
TRINITY_DN45728_c0_g1	-7.06358	-0.925588	0.00183032	0.0491105	0	0	0	0	0	0	0
TRINITY_DN60870_c0_g2	-7.13076	-0.871324	0.00173265	0.0472107	Id=HAL5_CANGA Fullname=Serine/threonine-protein kinase HAL5 E_value=E:0,19 %ID=41,667	0	0	ENOG410XQ0D:Serine Threonine protein kinase|	KEGG:cgr:CAGL0I06248g|KO:K08286|	GO:0005623:cellular_component,cell|GO:0005524:molecular_function,ATP binding|GO:0004674:molecular_function,protein serine/threonine kinase activity|GO:0030003:biological_process,cellular cation homeostasis|GO:0034613:biological_process,cellular protein localization|GO:0006470:biological_process,protein dephosphorylation|	0
TRINITY_DN29230_c0_g1	-7.19211	-0.821096	0.00157522	0.0440746	Id=AKR1_DEBHA Fullname=Palmitoyltransferase AKR1 E_value=E:2,9 %ID=52,174	0	0	0	KEGG:dha:DEHA2E15796g|KO:K20032|	GO:0031901:cellular_component,early endosome membrane|GO:0000139:cellular_component,Golgi membrane|GO:0016021:cellular_component,integral component of membrane|GO:0019706:molecular_function,protein-cysteine S-palmitoyltransferase activity|	0
TRINITY_DN63779_c0_g1	-7.25797	-0.759953	0.0015872	0.0443003	Id=EIF3C_KLULA Fullname=Eukaryotic translation initiation factor 3 subunit C {ECO:0000255|HAMAP-Rule:MF_03002} E_value=E:3,2 %ID=26,596	0	0	ENOG410XRU3:Component of the eukaryotic translation initiation factor 3 (eIF-3) complex, which is involved in protein synthesis and, together with other initiation factors, stimulates binding of mRNA and methionyl-tRNAi to the 40S ribosome (By similarity)|	KEGG:kla:KLLA0F03014g|KO:K03252|	GO:0010494:cellular_component,cytoplasmic stress granule|GO:0005852:cellular_component,eukaryotic translation initiation factor 3 complex|GO:0043614:cellular_component,multi-eIF complex|GO:0003743:molecular_function,translation initiation factor activity|GO:0031369:molecular_function,translation initiation factor binding|	0
TRINITY_DN72468_c2_g3	-7.34355	-0.684206	0.00145812	0.0419529	Id=TSAD_HELAH Fullname=tRNA N6-adenosine threonylcarbamoyltransferase {ECO:0000255|HAMAP-Rule:MF_01445} E_value=E:7 %ID=60	0	0	COG0533:Required for the formation of a threonylcarbamoyl group on adenosine at position 37 (t(6)A37) in tRNAs that read codons beginning with adenine (By similarity)|	KEGG:hac:Hac_0281|KO:K01409|	GO:0005737:cellular_component,cytoplasm|GO:0046872:molecular_function,metal ion binding|GO:0004222:molecular_function,metalloendopeptidase activity|GO:0061711:molecular_function,N(6)-L-threonylcarbamoyladenine synthase activity|GO:0002949:biological_process,tRNA threonylcarbamoyladenosine modification|	0
TRINITY_DN65419_c3_g2	-7.38134	-0.665364	0.00144816	0.0417961	Id=RNPA_RHIME Fullname=Ribonuclease P protein component {ECO:0000255|HAMAP-Rule:MF_00227} E_value=E:3,5 %ID=60,87	0	0	COG0594:RNaseP catalyzes the removal of the 5'-leader sequence from pre-tRNA to produce the mature 5'-terminus, It can also cleave other RNA substrates such as 4,5S RNA, The protein component plays an auxiliary but essential role in vivo by binding to the 5'-leader sequence and broadening the substrate specificity of the ribozyme (By similarity)|	KEGG:sme:SMc01720|KO:K03536|	GO:0004526:molecular_function,ribonuclease P activity|GO:0000049:molecular_function,tRNA binding|GO:0008033:biological_process,tRNA processing|	0
TRINITY_DN80529_c4_g7	-7.3842	-0.654009	0.000836857	0.0286328	Id=PMT3_TOBAC Fullname=Putrescine N-methyltransferase 3 E_value=E:0,7 %ID=29,688	0	0	0	0	GO:0030750:molecular_function,putrescine N-methyltransferase activity|GO:0042179:biological_process,nicotine biosynthetic process|GO:0009446:biological_process,putrescine biosynthetic process|	0
TRINITY_DN77250_c0_g1	-7.43114	-0.616546	0.000712256	0.0255723	Id=SYI_ACIAD Fullname=Isoleucine--tRNA ligase {ECO:0000255|HAMAP-Rule:MF_02002} E_value=E:4,3 %ID=33,333	0	0	COG0060:amino acids such as valine, to avoid such errors it has two additional distinct tRNA(Ile)-dependent editing activities, One activity is designated as 'pretransfer' editing and involves the hydrolysis of activated Val-AMP, The other activity is designated 'posttransfer' editing and involves deacylation of mischarged Val-tRNA(Ile) (By similarity)|	KEGG:aci:ACIAD0022|KO:K01870|	GO:0005737:cellular_component,cytoplasm|GO:0002161:molecular_function,aminoacyl-tRNA editing activity|GO:0005524:molecular_function,ATP binding|GO:0004822:molecular_function,isoleucine-tRNA ligase activity|GO:0046872:molecular_function,metal ion binding|GO:0000049:molecular_function,tRNA binding|GO:0006428:biological_process,isoleucyl-tRNA aminoacylation|	0
TRINITY_DN78635_c0_g1	-7.44393	-0.600462	0.000839268	0.0286564	Id=GEDK_ASPTN Fullname=Questin oxidase {ECO:0000303|PubMed:3182756} E_value=E:0,85 %ID=30,769	0	0	0	0	GO:0016491:molecular_function,oxidoreductase activity|	0
TRINITY_DN86188_c9_g1	-7.46517	-0.586239	0.000780416	0.02723	0	0	0	0	0	0	0
TRINITY_DN58963_c5_g1	-7.50937	-0.548982	0.000980814	0.0319768	Id=GDT6_DICDI Fullname=Probable inactive serine/threonine-protein kinase gdt6 E_value=E:3,5 %ID=38,462	0	0	COG0515:Serine Threonine protein kinase|	KEGG:ddi:DDB_G0270544|	GO:0016021:cellular_component,integral component of membrane|GO:0005622:cellular_component,intracellular|GO:0005524:molecular_function,ATP binding|GO:0004674:molecular_function,protein serine/threonine kinase activity|GO:0035556:biological_process,intracellular signal transduction|	0
TRINITY_DN90228_c1_g3	-7.55971	-0.508117	0.000632931	0.0235521	Id=VGRG1_VIBC3 Fullname=Actin cross-linking toxin VgrG1 {ECO:0000305} E_value=E:5,5 %ID=36,364	0	0	0	KEGG:vco:VC0395_A1026|KEGG:vcr:VC395_1535|KO:K11904|	GO:0005576:cellular_component,extracellular region|GO:0044164:cellular_component,host cell cytosol|GO:0016881:molecular_function,acid-amino acid ligase activity|GO:0005524:molecular_function,ATP binding|GO:0000287:molecular_function,magnesium ion binding|GO:0090729:molecular_function,toxin activity|GO:0030042:biological_process,actin filament depolymerization|GO:0090527:biological_process,actin f…	0
TRINITY_DN74040_c1_g2	-7.56397	-0.497426	0.000554733	0.02153	Id=MVP_RRSVT Fullname=Movement and RNA silencing protein VP6 E_value=E:2,5 %ID=50	0	0	0	KEGG:vg:991198|	GO:0044219:cellular_component,host cell plasmodesma|GO:0000166:molecular_function,nucleotide binding|GO:0003723:molecular_function,RNA binding|GO:0046740:biological_process,transport of virus in host, cell to cell|	0
TRINITY_DN62352_c3_g1	-7.614	-0.462627	0.00165824	0.045822	Id=Y2608_ARATH Fullname=B3 domain-containing protein At2g36080 E_value=E:7,22e-06 %ID=46,939	0	0	ENOG410YIJZ:B3 domain-containing protein|	KEGG:ath:AT2G36080|	GO:0005634:cellular_component,nucleus|GO:0003677:molecular_function,DNA binding|GO:0003700:molecular_function,DNA-binding transcription factor activity|GO:0045892:biological_process,negative regulation of transcription, DNA-templated|GO:0080167:biological_process,response to karrikin|GO:0006351:biological_process,transcription, DNA-templated|	0
TRINITY_DN81741_c0_g2	-7.68217	-0.399805	0.000498931	0.0200124	Id=RSS3_ORYSJ Fullname=Protein RICE SALT SENSITIVE 3 {ECO:0000303|PubMed:23715469} E_value=E:9,74e-36 %ID=95	0	0	ENOG410YAU9:NA|	KEGG:osa:4350435|	GO:0005737:cellular_component,cytoplasm|GO:0005634:cellular_component,nucleus|GO:0006355:biological_process,regulation of transcription, DNA-templated|GO:0006351:biological_process,transcription, DNA-templated|	0
TRINITY_DN92287_c1_g3	-7.70159	-0.387731	0.000602467	0.0228322	Id=MDN1_YEAST Fullname=Midasin E_value=E:3,3 %ID=37,838	0	0	0	KEGG:sce:YLR106C|KO:K14572|	GO:0005730:cellular_component,nucleolus|GO:0005654:cellular_component,nucleoplasm|GO:0005634:cellular_component,nucleus|GO:0005524:molecular_function,ATP binding|GO:0016887:molecular_function,ATPase activity|GO:0000027:biological_process,ribosomal large subunit assembly|GO:0006364:biological_process,rRNA processing|	0
TRINITY_DN38652_c0_g1	-7.70249	-0.377756	0.000409213	0.0173754	Id=GRPE_TROW8 Fullname=Protein GrpE {ECO:0000255|HAMAP-Rule:MF_01151} E_value=E:3 %ID=32,143	0	0	0	KEGG:tws:TW761|KO:K03687|	GO:0005737:cellular_component,cytoplasm|GO:0000774:molecular_function,adenyl-nucleotide exchange factor activity|GO:0051087:molecular_function,chaperone binding|GO:0042803:molecular_function,protein homodimerization activity|GO:0006457:biological_process,protein folding|	0
TRINITY_DN72663_c5_g1	-7.72703	-0.361419	0.000265234	0.0126556	Id=SPAG4_MOUSE Fullname=Sperm-associated antigen 4 protein E_value=E:3,6 %ID=52,174	0	0	ENOG410YM6S:nuclear matrix anchoring at nuclear membrane|	KEGG:mmu:245865|KO:K21875|	GO:0005737:cellular_component,cytoplasm|GO:0016021:cellular_component,integral component of membrane|GO:0005874:cellular_component,microtubule|GO:0031514:cellular_component,motile cilium|GO:0005635:cellular_component,nuclear envelope|GO:0005637:cellular_component,nuclear inner membrane|GO:0042802:molecular_function,identical protein binding|GO:0043495:molecular_function,protein membrane anchor|GO…	0
TRINITY_DN46161_c0_g2	-7.72962	-0.356611	0.000389429	0.0167285	Id=G6PI_THET8 Fullname=Glucose-6-phosphate isomerase {ECO:0000255|HAMAP-Rule:MF_00473} E_value=E:6,1 %ID=37,037	0	0	COG0166:glucose-6-phosphate isomerase activity|	KEGG:ttj:TTHA0277|KO:K01810|	GO:0005737:cellular_component,cytoplasm|GO:0004347:molecular_function,glucose-6-phosphate isomerase activity|GO:0006094:biological_process,gluconeogenesis|GO:0006096:biological_process,glycolytic process|	0
TRINITY_DN93263_c1_g2	-7.8261	-0.27348	0.000204027	0.0103807	Id=AP2_ARATH Fullname=Floral homeotic protein APETALA 2 {ECO:0000303|PubMed:7919989} E_value=E:0,41 %ID=60	0	0	ENOG410YBZ8:floral homeotic protein APETALA|	KEGG:ath:AT4G36920|KO:K09284|	GO:0005634:cellular_component,nucleus|GO:0003677:molecular_function,DNA binding|GO:0003700:molecular_function,DNA-binding transcription factor activity|GO:0030154:biological_process,cell differentiation|GO:0009908:biological_process,flower development|GO:0010073:biological_process,meristem maintenance|GO:0048481:biological_process,plant ovule development|GO:0048316:biological_process,seed develop…	0
TRINITY_DN85729_c4_g6	-7.83612	-0.267231	0.000476969	0.019303	Id=CINAL_PROMM Fullname=CinA-like protein {ECO:0000255|HAMAP-Rule:MF_00226} E_value=E:1,4 %ID=38,235	0	0	COG1058:competence damage-inducible protein|COG1546:competence damage-inducible protein|	KEGG:pmt:PMT_1845|KO:K03742|	0	0
TRINITY_DN93819_c3_g5	-7.84264	-0.262702	0.000329467	0.0148076	Id=POLG_EBHSG Fullname=Genome polyprotein E_value=E:0,89 %ID=35	0	0	0	KEGG:vg:912265|	GO:0030430:cellular_component,host cell cytoplasm|GO:0019028:cellular_component,viral capsid|GO:0005524:molecular_function,ATP binding|GO:0004197:molecular_function,cysteine-type endopeptidase activity|GO:0003723:molecular_function,RNA binding|GO:0003724:molecular_function,RNA helicase activity|GO:0003968:molecular_function,RNA-directed 5'-3' RNA polymerase activity|GO:0018144:biological_process,…	0
TRINITY_DN69154_c0_g1	-7.85475	-0.252019	0.000325513	0.0146859	Id=YYDB_BACSU Fullname=Uncharacterized metallophosphoesterase-like protein YydB E_value=E:7,6 %ID=34,146	0	0	ENOG410XX8Z:NA|	KEGG:bsu:BSU40220|	GO:0016787:molecular_function,hydrolase activity|	0
TRINITY_DN53424_c0_g1	-7.91403	-0.188873	0.00022944	0.0113375	Id=PTR39_ARATH Fullname=Protein NRT1/ PTR FAMILY 2,3 E_value=E:0,01 %ID=68,421	0	0	COG3104:transporter|	KEGG:ath:AT3G45680|	GO:0016021:cellular_component,integral component of membrane|GO:0005886:cellular_component,plasma membrane|GO:0015112:molecular_function,nitrate transmembrane transporter activity|GO:0071472:biological_process,cellular response to salt stress|GO:0042128:biological_process,nitrate assimilation|GO:0015706:biological_process,nitrate transport|GO:0006857:biological_process,oligopeptide transport|GO:0…	0
TRINITY_DN61392_c3_g1	-7.92523	-0.181015	0.000163911	0.0089373	Id=Y1634_ARATH Fullname=Probable LRR receptor-like serine/threonine-protein kinase At1g63430 E_value=E:5,3 %ID=33,333	0	0	ENOG410YEY6:LRR receptor-like serine threonine-protein kinase|	KEGG:ath:AT1G63430|	GO:0016021:cellular_component,integral component of membrane|GO:0005886:cellular_component,plasma membrane|GO:0005524:molecular_function,ATP binding|GO:0004674:molecular_function,protein serine/threonine kinase activity|	0
TRINITY_DN84459_c1_g2	-7.93569	-0.176962	0.000121475	0.00726998	0	0	0	0	0	0	0
TRINITY_DN73733_c0_g1	-7.95206	-0.165896	0.000167882	0.00909024	Id=DDL_ALCBS Fullname=D-alanine--D-alanine ligase {ECO:0000255|HAMAP-Rule:MF_00047} E_value=E:0,22 %ID=36,957	0	0	COG1181:cell wall formation (By similarity)|	KEGG:abo:ABO_0600|KO:K01921|	GO:0005737:cellular_component,cytoplasm|GO:0005524:molecular_function,ATP binding|GO:0008716:molecular_function,D-alanine-D-alanine ligase activity|GO:0046872:molecular_function,metal ion binding|GO:0071555:biological_process,cell wall organization|GO:0009252:biological_process,peptidoglycan biosynthetic process|GO:0008360:biological_process,regulation of cell shape|	0
TRINITY_DN78602_c1_g5	-7.98385	-0.138609	0.000195206	0.0100509	Id=FTHS_SHEAM Fullname=Formate--tetrahydrofolate ligase {ECO:0000255|HAMAP-Rule:MF_01543} E_value=E:0,084 %ID=33,962	0	0	COG2759:formyltetrahydrofolate synthetase|	KEGG:saz:Sama_3146|KO:K01938|	GO:0005524:molecular_function,ATP binding|GO:0004329:molecular_function,formate-tetrahydrofolate ligase activity|GO:0035999:biological_process,tetrahydrofolate interconversion|	0
TRINITY_DN49679_c0_g1	-8.06523	-0.0625635	7.90882e-05	0.00525264	Id=PRKDC_CHICK Fullname=DNA-dependent protein kinase catalytic subunit E_value=E:3,8 %ID=39,024	0	0	COG5032:phosphatidylinositol kinase activity|	KEGG:gga:395376|KO:K06642|	GO:0070419:cellular_component,nonhomologous end joining complex|GO:0005730:cellular_component,nucleolus|GO:0005654:cellular_component,nucleoplasm|GO:0005634:cellular_component,nucleus|GO:0005524:molecular_function,ATP binding|GO:0003677:molecular_function,DNA binding|GO:0004677:molecular_function,DNA-dependent protein kinase activity|GO:0016301:molecular_function,kinase activity|GO:0006281:biolog…	0
TRINITY_DN79532_c2_g5	-8.13723	0.00351806	4.16817e-05	0.00325745	Id=POL4_DROME Fullname=Retrovirus-related Pol polyprotein from transposon 412 E_value=E:0,008 %ID=33,333	0	0	0	0	GO:0004190:molecular_function,aspartic-type endopeptidase activity|GO:0004519:molecular_function,endonuclease activity|GO:0003676:molecular_function,nucleic acid binding|GO:0003964:molecular_function,RNA-directed DNA polymerase activity|GO:0015074:biological_process,DNA integration|	0
TRINITY_DN61096_c8_g4	-8.23619	0.0967859	3.0734e-05	0.00256632	Id=RSGA_THENN Fullname=Small ribosomal subunit biogenesis GTPase RsgA {ECO:0000255|HAMAP-Rule:MF_01820} E_value=E:0,53 %ID=37,736	0	0	COG1162:May play a role in 30S ribosomal subunit biogenesis, Unusual circulary permuted GTPase that catalyzes rapid hydrolysis of GTP with a slow catalytic turnover (By similarity)|	KEGG:tna:CTN_0905|KO:K06949|	GO:0005737:cellular_component,cytoplasm|GO:0005525:molecular_function,GTP binding|GO:0003924:molecular_function,GTPase activity|GO:0046872:molecular_function,metal ion binding|GO:0019843:molecular_function,rRNA binding|GO:0042254:biological_process,ribosome biogenesis|	0
TRINITY_DN48991_c0_g1	-8.27704	0.128803	4.53855e-05	0.00348598	Id=ARFH_ORYSJ Fullname=Auxin response factor 8 E_value=E:7,62e-05 %ID=75	0	0	ENOG41104GX:Auxin response factor|	KEGG:osa:4330045|	GO:0005634:cellular_component,nucleus|GO:0003677:molecular_function,DNA binding|GO:0009734:biological_process,auxin-activated signaling pathway|GO:0006355:biological_process,regulation of transcription, DNA-templated|GO:0006351:biological_process,transcription, DNA-templated|	0
TRINITY_DN73629_c1_g3	-8.48589	0.321221	2.0895e-06	0.000339863	Id=POLX_TOBAC Fullname=Retrovirus-related Pol polyprotein from transposon TNT 1-94 E_value=E:0,000789 %ID=28,571	0	0	0	0	GO:0004190:molecular_function,aspartic-type endopeptidase activity|GO:0004519:molecular_function,endonuclease activity|GO:0003676:molecular_function,nucleic acid binding|GO:0003964:molecular_function,RNA-directed DNA polymerase activity|GO:0008270:molecular_function,zinc ion binding|GO:0015074:biological_process,DNA integration|	0
TRINITY_DN61601_c5_g1	-8.55833	0.392938	1.53936e-06	0.000272307	Id=ETV3_MOUSE Fullname=ETS translocation variant 3 E_value=E:6,6 %ID=53,846	0	0	ENOG410Z0ZF:ets variant|	KEGG:mmu:27049|KO:K09433|	GO:0000790:cellular_component,nuclear chromatin|GO:0090571:cellular_component,RNA polymerase II transcription repressor complex|GO:0017053:cellular_component,transcriptional repressor complex|GO:0017151:molecular_function,DEAD/H-box RNA helicase binding|GO:0000977:molecular_function,RNA polymerase II regulatory region sequence-specific DNA binding|GO:0001227:molecular_function,transcriptional rep…	0
TRINITY_DN85126_c3_g4	-8.59865	0.420971	0.000221223	0.011033	Id=VG40_ALHV1 Fullname=Uncharacterized gene 40 protein E_value=E:4,6 %ID=30,556	0	0	0	KEGG:vg:911759|	GO:0005524:molecular_function,ATP binding|GO:0004386:molecular_function,helicase activity|GO:0019079:biological_process,viral genome replication|	0

## Sheet: File_2_Unique DEGs PT vs NOC
Trinity_GeneID	logFC	logCPM	PValue	FDR	Swiss-Prot_BLASTX_hit	Swiss-Prot_BLASTP_hit	Pfam_hit	EggNOG_hit	KEGG_hit	Gene_Ontology_(BLAST)	Gene_Ontology_(PFAM)
TRINITY_DN76548_c0_g2	9.77755	1.63755	6.46867e-11	2.26254e-09	Id=NHX1_ARATH Fullname=Sodium/hydrogen exchanger 1 E_value=E:1,99e-20 %ID=63,158	0	0	COG0025:Sodium hydrogen exchanger|	KEGG:ath:AT5G27150|	GO:0005789:cellular_component,endoplasmic reticulum membrane|GO:0000139:cellular_component,Golgi membrane|GO:0016021:cellular_component,integral component of membrane|GO:0000325:cellular_component,plant-type vacuole|GO:0005886:cellular_component,plasma membrane|GO:0005774:cellular_component,vacuolar membrane|GO:0005773:cellular_component,vacuole|GO:0005516:molecular_function,calmodulin binding|GO…	0
TRINITY_DN93258_c5_g1	9.42259	1.29032	9.5295e-09	2.24431e-07	Id=Y1441_METJA Fullname=Uncharacterized protein MJ1441 E_value=E:3,2 %ID=38,889	Id=SBCC_STAEQ Fullname=Nuclease SbcCD subunit C	0	COG0419:Involved in DNA double-strand break repair (DSBR), The Rad50 Mre11 complex possesses single-strand endonuclease activity and ATP-dependent double-strand-specific 3'-5' exonuclease activity, Rad50 provides an ATP-dependent control of Mre11 by unwinding and or repositioning DNA ends into the Mre11 active site (By similarity)|	KEGG:ser:SERP0918|KO:K03546|	GO:0005524:molecular_function,ATP binding|GO:0004519:molecular_function,endonuclease activity|GO:0004527:molecular_function,exonuclease activity|GO:0006310:biological_process,DNA recombination|GO:0006281:biological_process,DNA repair|GO:0006260:biological_process,DNA replication|	0
TRINITY_DN94628_c2_g5	9.41075	1.28754	1.50124e-09	4.12281e-08	Id=DCR1A_CHICK Fullname=DNA cross-link repair 1A protein E_value=E:0,53 %ID=36,667	0	0	COG1236:cleavage and polyadenylation|	KEGG:gga:423902|KO:K15340|	GO:0000784:cellular_component,nuclear chromosome, telomeric region|GO:0005654:cellular_component,nucleoplasm|GO:0035312:molecular_function,5'-3' exodeoxyribonuclease activity|GO:0003684:molecular_function,damaged DNA binding|GO:0006281:biological_process,DNA repair|GO:0006303:biological_process,double-strand break repair via nonhomologous end joining|GO:0036297:biological_process,interstrand cros…	0
TRINITY_DN93890_c4_g3	9.20505	1.09304	6.26909e-13	3.02793e-11	Id=FIB12_BPPZA Fullname=Preneck appendage protein {ECO:0000250|UniProtKB:P20345} E_value=E:1,8 %ID=40	0	0	0	0	GO:0098024:cellular_component,virus tail, fiber|GO:0005524:molecular_function,ATP binding|GO:0046872:molecular_function,metal ion binding|GO:0098671:biological_process,adhesion receptor-mediated virion attachment to host cell|GO:0098994:biological_process,disruption of host cell envelope during viral entry|	0
TRINITY_DN62988_c1_g5	9.11265	0.986181	2.29486e-05	0.000243283	0	0	0	0	0	0	0
TRINITY_DN78171_c4_g1	9.01767	0.918512	1.30177e-08	2.97004e-07	Id=NRK_MOUSE Fullname=Nik-related protein kinase E_value=E:4 %ID=59,091	0	0	ENOG410YEAG:Nik related kinase|	KEGG:mmu:27206|KO:K16313|	GO:0005737:cellular_component,cytoplasm|GO:0005524:molecular_function,ATP binding|GO:0004672:molecular_function,protein kinase activity|GO:0004674:molecular_function,protein serine/threonine kinase activity|GO:0007256:biological_process,activation of JNKK activity|GO:0008285:biological_process,negative regulation of cell proliferation|GO:0007567:biological_process,parturition|GO:0042981:biologica…	0
TRINITY_DN64401_c1_g4	9.0146	0.905007	2.4786e-10	7.78863e-09	Id=IF172_HUMAN Fullname=Intraflagellar transport protein 172 homolog E_value=E:0,071 %ID=37,209	0	0	ENOG410XR2C:intraflagellar transport 172 homolog (Chlamydomonas)|	KEGG:hsa:26160|KO:K19676|	GO:0005930:cellular_component,axoneme|GO:0036064:cellular_component,ciliary basal body|GO:0097542:cellular_component,ciliary tip|GO:0005929:cellular_component,cilium|GO:1903561:cellular_component,extracellular vesicle|GO:0030992:cellular_component,intraciliary transport particle B|GO:0097598:cellular_component,sperm cytoplasmic droplet|GO:0097225:cellular_component,sperm midpiece|GO:0097228:cellu…	0
TRINITY_DN81540_c9_g1	8.81716	0.714146	1.26398e-08	2.89387e-07	0	0	0	0	0	0	0
TRINITY_DN89763_c8_g4	8.79928	0.703002	2.35328e-10	7.43333e-09	Id=TRK2_SCHPO Fullname=Potassium transport protein 2 E_value=E:3,2 %ID=35,556	0	0	0	0	GO:0005887:cellular_component,integral component of plasma membrane|GO:0005886:cellular_component,plasma membrane|GO:0140107:molecular_function,high-affinity potassium ion transmembrane transporter activity|GO:0015079:molecular_function,potassium ion transmembrane transporter activity|GO:0030007:biological_process,cellular potassium ion homeostasis|GO:0071473:biological_process,cellular response …	0
TRINITY_DN74620_c15_g1	8.78074	0.691993	6.37435e-10	1.87249e-08	Id=MAS1L_HUMAN Fullname=Mas-related G-protein coupled receptor MRG E_value=E:3,1 %ID=29,787	0	0	ENOG4111AUB:MAS-related G-protein coupled receptor, member|	KEGG:hsa:116511|KO:K04324|	GO:0005829:cellular_component,cytosol|GO:0016021:cellular_component,integral component of membrane|GO:0005887:cellular_component,integral component of plasma membrane|GO:0005654:cellular_component,nucleoplasm|GO:0005886:cellular_component,plasma membrane|GO:0004930:molecular_function,G-protein coupled receptor activity|GO:0007186:biological_process,G-protein coupled receptor signaling pathway|	0
TRINITY_DN73524_c3_g2	8.72713	0.650598	1.32185e-05	0.000150836	0	0	0	0	0	0	0
TRINITY_DN66983_c2_g1	8.70895	0.613728	2.41883e-05	0.000254645	Id=7SBG2_SOYBN Fullname=Basic 7S globulin 2 E_value=E:5,07e-08 %ID=39,437	0	0	ENOG410XNV7:aspartic|	KEGG:gmx:547485|	GO:0004190:molecular_function,aspartic-type endopeptidase activity|GO:0045735:molecular_function,nutrient reservoir activity|GO:0030163:biological_process,protein catabolic process|GO:0006508:biological_process,proteolysis|	0
TRINITY_DN56443_c0_g1	8.6983	0.601675	2.55666e-05	0.00026677	Id=MELT_DROME Fullname=Protein melted E_value=E:1,5 %ID=28,421	Id=F198B_XENLA Fullname=Protein FAM198B	0	0	0	GO:0000139:cellular_component,Golgi membrane|GO:0016021:cellular_component,integral component of membrane|	0
TRINITY_DN83956_c4_g1	8.65355	0.586793	2.13906e-05	0.000228672	Id=ACSF2_HUMAN Fullname=Acyl-CoA synthetase family member 2, mitochondrial E_value=E:4,8 %ID=32	0	0	COG0318:Amp-dependent synthetase and ligase|	KEGG:hsa:80221|KO:K00666|	GO:0005759:cellular_component,mitochondrial matrix|GO:0003996:molecular_function,acyl-CoA ligase activity|GO:0005524:molecular_function,ATP binding|GO:0006637:biological_process,acyl-CoA metabolic process|GO:0006631:biological_process,fatty acid metabolic process|	0
TRINITY_DN48952_c0_g2	8.64591	0.572768	2.26463e-08	4.93694e-07	0	0	0	0	0	0	0
TRINITY_DN73725_c0_g1	8.63823	0.535852	7.38199e-05	0.000666577	Id=NRCAM_MOUSE Fullname=Neuronal cell adhesion molecule E_value=E:0,61 %ID=33,333	0	0	ENOG410XSVG:Cell adhesion molecule|	KEGG:mmu:319504|KO:K06756|	GO:0030424:cellular_component,axon|GO:0043194:cellular_component,axon initial segment|GO:0005576:cellular_component,extracellular region|GO:0016021:cellular_component,integral component of membrane|GO:0005886:cellular_component,plasma membrane|GO:0045202:cellular_component,synapse|GO:0030506:molecular_function,ankyrin binding|GO:0086080:molecular_function,protein binding involved in heterotypic c…	0
TRINITY_DN48551_c0_g1	8.61832	0.534951	9.27856e-09	2.1911e-07	Id=POLX_TOBAC Fullname=Retrovirus-related Pol polyprotein from transposon TNT 1-94 E_value=E:0,002 %ID=35,526	0	0	0	0	GO:0004190:molecular_function,aspartic-type endopeptidase activity|GO:0004519:molecular_function,endonuclease activity|GO:0003676:molecular_function,nucleic acid binding|GO:0003964:molecular_function,RNA-directed DNA polymerase activity|GO:0008270:molecular_function,zinc ion binding|GO:0015074:biological_process,DNA integration|	0
TRINITY_DN38469_c0_g1	8.6081	0.516358	4.06286e-05	0.000399215	Id=PUB52_ARATH Fullname=U-box domain-containing protein 52 E_value=E:0,75 %ID=53,846	0	0	COG0515:Serine Threonine protein kinase|	KEGG:ath:AT5G61550|	GO:0005524:molecular_function,ATP binding|GO:0004674:molecular_function,protein serine/threonine kinase activity|GO:0004842:molecular_function,ubiquitin-protein transferase activity|	0
TRINITY_DN91053_c3_g1	8.50543	0.419507	6.13357e-05	0.000568076	Id=PME22_SOLLC Fullname=Pectinesterase 2,2 E_value=E:2,08e-31 %ID=80,597	0	0	0	0	GO:0071944:cellular_component,cell periphery|GO:0005618:cellular_component,cell wall|GO:0005576:cellular_component,extracellular region|GO:0045330:molecular_function,aspartyl esterase activity|GO:0030599:molecular_function,pectinesterase activity|GO:0046910:molecular_function,pectinesterase inhibitor activity|GO:0042545:biological_process,cell wall modification|GO:0009835:biological_process,fruit…	0
TRINITY_DN88009_c5_g3	8.49867	0.416939	5.80512e-05	0.000541342	Id=POLX_TOBAC Fullname=Retrovirus-related Pol polyprotein from transposon TNT 1-94 E_value=E:3,24e-07 %ID=29,885	0	0	0	0	GO:0004190:molecular_function,aspartic-type endopeptidase activity|GO:0004519:molecular_function,endonuclease activity|GO:0003676:molecular_function,nucleic acid binding|GO:0003964:molecular_function,RNA-directed DNA polymerase activity|GO:0008270:molecular_function,zinc ion binding|GO:0015074:biological_process,DNA integration|	0
TRINITY_DN89706_c1_g1	8.49685	0.422176	2.26572e-08	4.93794e-07	Id=LRL12_ARATH Fullname=LEAF RUST 10 DISEASE-RESISTANCE LOCUS RECEPTOR-LIKE PROTEIN KINASE-like 1,2 {ECO:0000303|PubMed:12805585} E_value=E:0,000386 %ID=52,778	0	0	COG0515:Serine Threonine protein kinase|	KEGG:ath:AT1G18390|	GO:0016021:cellular_component,integral component of membrane|GO:0005886:cellular_component,plasma membrane|GO:0005524:molecular_function,ATP binding|GO:0030247:molecular_function,polysaccharide binding|GO:0004674:molecular_function,protein serine/threonine kinase activity|GO:0007166:biological_process,cell surface receptor signaling pathway|GO:0071215:biological_process,cellular response to absci…	0
TRINITY_DN87506_c0_g1	8.49192	0.427884	9.6898e-08	1.85276e-06	Id=PPA28_ARATH Fullname=Probable inactive purple acid phosphatase 28 E_value=E:5,1 %ID=31,111	0	0	COG1409:Hydrolyzes cAMP to 5'-AMP, Plays an important regulatory role in modulating the intracellular concentration of cAMP, thereby influencing cAMP-dependent processes (By similarity)|	KEGG:ath:AT5G57140|	GO:0005576:cellular_component,extracellular region|GO:0003993:molecular_function,acid phosphatase activity|GO:0046872:molecular_function,metal ion binding|	0
TRINITY_DN93467_c4_g3	8.44078	0.385226	2.20568e-06	3.09718e-05	Id=ARB1_YEAST Fullname=ABC transporter ATP-binding protein ARB1 E_value=E:0,005 %ID=34,375	0	0	0	KEGG:sce:YER036C|KO:K06185|	GO:0005737:cellular_component,cytoplasm|GO:0005634:cellular_component,nucleus|GO:0005524:molecular_function,ATP binding|GO:0042624:molecular_function,ATPase activity, uncoupled|GO:0000056:biological_process,ribosomal small subunit export from nucleus|GO:0042254:biological_process,ribosome biogenesis|	0
TRINITY_DN94591_c5_g1	8.38102	0.326058	1.79226e-07	3.23628e-06	Id=POLX_TOBAC Fullname=Retrovirus-related Pol polyprotein from transposon TNT 1-94 E_value=E:0,001 %ID=60	0	0	0	0	GO:0004190:molecular_function,aspartic-type endopeptidase activity|GO:0004519:molecular_function,endonuclease activity|GO:0003676:molecular_function,nucleic acid binding|GO:0003964:molecular_function,RNA-directed DNA polymerase activity|GO:0008270:molecular_function,zinc ion binding|GO:0015074:biological_process,DNA integration|	0
TRINITY_DN65153_c5_g2	8.36688	0.299095	0.000168591	0.00135176	Id=SYFB_PORGI Fullname=Phenylalanine--tRNA ligase beta subunit {ECO:0000255|HAMAP-Rule:MF_00283} E_value=E:0,38 %ID=50	0	0	COG0072:phenylalanyl-tRNA synthetase (beta subunit)|COG0073:Is required not only for elongation of protein synthesis but also for the initiation of all mRNA translation through initiator tRNA(fMet) aminoacylation (By similarity)|	KEGG:pgi:PG_0099|KO:K01890|	GO:0005737:cellular_component,cytoplasm|GO:0005524:molecular_function,ATP binding|GO:0000287:molecular_function,magnesium ion binding|GO:0004826:molecular_function,phenylalanine-tRNA ligase activity|GO:0000049:molecular_function,tRNA binding|GO:0006432:biological_process,phenylalanyl-tRNA aminoacylation|	0
TRINITY_DN67624_c1_g2	8.33613	0.267715	4.9392e-07	8.1245e-06	Id=MOCOS_DROPS Fullname=Molybdenum cofactor sulfurase {ECO:0000255|HAMAP-Rule:MF_03050} E_value=E:1,6 %ID=48,148	0	0	0	KEGG:dpo:Dpse_GA14218|KO:K15631|	GO:0008265:molecular_function,Mo-molybdopterin cofactor sulfurase activity|GO:0102867:molecular_function,molybdenum cofactor sulfurtransferase activity|GO:0030151:molecular_function,molybdenum ion binding|GO:0030170:molecular_function,pyridoxal phosphate binding|GO:0006777:biological_process,Mo-molybdopterin cofactor biosynthetic process|GO:0032324:biological_process,molybdopterin cofactor biosyn…	0
TRINITY_DN55727_c0_g1	8.30835	0.249502	6.59954e-06	8.16254e-05	Id=SRA32_CAEEL Fullname=Serpentine receptor class alpha-32 E_value=E:9,8 %ID=37,143	0	0	ENOG4110IWK:Serpentine type 7TM GPCR chemoreceptor Sra|	KEGG:cel:CELE_B0304,5|	GO:0016021:cellular_component,integral component of membrane|GO:0004930:molecular_function,G-protein coupled receptor activity|GO:0004984:molecular_function,olfactory receptor activity|GO:0050907:biological_process,detection of chemical stimulus involved in sensory perception|	0
TRINITY_DN72797_c2_g6	8.28486	0.223453	4.05276e-06	5.31958e-05	Id=ATPE_VIBPA Fullname=ATP synthase epsilon chain {ECO:0000255|HAMAP-Rule:MF_00530} E_value=E:0,55 %ID=34,783	0	0	COG0355:Produces ATP from ADP in the presence of a proton gradient across the membrane (By similarity)|	KEGG:vpa:VP3068|KO:K02114|	GO:0005886:cellular_component,plasma membrane|GO:0045261:cellular_component,proton-transporting ATP synthase complex, catalytic core F(1)|GO:0046933:molecular_function,proton-transporting ATP synthase activity, rotational mechanism|GO:0015986:biological_process,ATP synthesis coupled proton transport|	0
TRINITY_DN60966_c2_g1	8.2527	0.186158	2.80237e-06	3.83137e-05	Id=M300_ARATH Fullname=Uncharacterized mitochondrial protein AtMg00300 E_value=E:9,2 %ID=47,826	0	0	COG2801:Retrotransposon protein|	KEGG:ath:ArthMp028|	GO:0005739:cellular_component,mitochondrion|	0
TRINITY_DN86013_c2_g1	8.24756	0.198441	4.22832e-07	7.06868e-06	Id=Y5613_ARATH Fullname=Probable receptor-like protein kinase At5g61350 E_value=E:1,33e-20 %ID=63,636	0	0	COG0515:Serine Threonine protein kinase|	KEGG:ath:AT5G61350|	GO:0016021:cellular_component,integral component of membrane|GO:0009705:cellular_component,plant-type vacuole membrane|GO:0005524:molecular_function,ATP binding|GO:0004672:molecular_function,protein kinase activity|GO:0004674:molecular_function,protein serine/threonine kinase activity|GO:0097275:biological_process,cellular ammonia homeostasis|GO:0051924:biological_process,regulation of calcium io…	0
TRINITY_DN73161_c4_g1	8.2454	0.167922	0.000400185	0.00283159	0	0	0	0	0	0	0
TRINITY_DN76358_c8_g1	8.24502	0.196483	4.65787e-07	7.70789e-06	Id=TI214_EPIVI Fullname=Protein TIC 214 {ECO:0000250|UniProtKB:P56785} E_value=E:6,6 %ID=40,625	0	0	0	0	GO:0016021:cellular_component,integral component of membrane|GO:0042170:cellular_component,plastid membrane|GO:0015031:biological_process,protein transport|	0
TRINITY_DN78279_c2_g3	8.22892	0.183321	2.77303e-06	3.79585e-05	Id=BBE21_ARATH Fullname=Berberine bridge enzyme-like 21 {ECO:0000303|PubMed:26037923} E_value=E:2,62e-32 %ID=79,104	0	0	COG0277:FAD linked oxidase domain protein|	KEGG:ath:AT4G20840|	GO:0048046:cellular_component,apoplast|GO:0005618:cellular_component,cell wall|GO:0005886:cellular_component,plasma membrane|GO:0050660:molecular_function,flavin adenine dinucleotide binding|GO:0016899:molecular_function,oxidoreductase activity, acting on the CH-OH group of donors, oxygen as acceptor|	0
TRINITY_DN69922_c7_g1	8.21751	0.160722	1.2254e-06	1.84062e-05	Id=PATH1_ARATH Fullname=Protein PAT1 homolog 1 {ECO:0000305} E_value=E:1,45e-55 %ID=39,806	Id=GP1_SOLLC Fullname=Polygalacturonase-1 non-catalytic subunit beta	0	ENOG410YDAC:Noncatalytic subunit|	KEGG:sly:543991|	GO:0048046:cellular_component,apoplast|GO:0005618:cellular_component,cell wall|GO:0071555:biological_process,cell wall organization|GO:0009835:biological_process,fruit ripening|	0
TRINITY_DN74830_c2_g4	8.19264	0.140057	2.19239e-06	3.08181e-05	Id=RBL_CHEBI Fullname=Ribulose bisphosphate carboxylase large chain E_value=E:1,17e-05 %ID=53,846	0	0	0	0	GO:0009507:cellular_component,chloroplast|GO:0000287:molecular_function,magnesium ion binding|GO:0004497:molecular_function,monooxygenase activity|GO:0016984:molecular_function,ribulose-bisphosphate carboxylase activity|GO:0009853:biological_process,photorespiration|GO:0019253:biological_process,reductive pentose-phosphate cycle|	0
TRINITY_DN79540_c0_g2	8.18941	0.145351	7.8387e-07	1.2343e-05	Id=PGIP1_ARATH Fullname=Polygalacturonase inhibitor 1 E_value=E:1,33e-16 %ID=61,194	0	0	ENOG410YB0Y:polygalacturonase inhibiting protein|	KEGG:ath:AT5G06860|	GO:0005618:cellular_component,cell wall|GO:0005576:cellular_component,extracellular region|GO:0005794:cellular_component,Golgi apparatus|GO:0016020:cellular_component,membrane|GO:0009505:cellular_component,plant-type cell wall|GO:0009506:cellular_component,plasmodesma|GO:0090353:molecular_function,polygalacturonase inhibitor activity|	0
TRINITY_DN89558_c3_g9	8.17279	0.123721	9.91434e-07	1.52432e-05	Id=EMBA_MYCAV Fullname=Probable arabinosyltransferase A E_value=E:4,1 %ID=26,19	0	0	ENOG410Z8I9:Cell wall arabinan synthesis protein|	0	GO:0016021:cellular_component,integral component of membrane|GO:0005886:cellular_component,plasma membrane|GO:0052636:molecular_function,arabinosyltransferase activity|GO:0071766:biological_process,Actinobacterium-type cell wall biogenesis|GO:0071555:biological_process,cell wall organization|GO:0046677:biological_process,response to antibiotic|	0
TRINITY_DN75842_c1_g6	8.15359	0.117998	2.02904e-06	2.87681e-05	Id=ILL5_ARATH Fullname=IAA-amino acid hydrolase ILR1-like 5 {ECO:0000303|PubMed:10072397} E_value=E:8,13e-07 %ID=45,902	0	0	COG1473:amidohydrolase|	KEGG:ath:AT1G51780|KO:K14664|	GO:0005788:cellular_component,endoplasmic reticulum lumen|GO:0010178:molecular_function,IAA-amino acid conjugate hydrolase activity|GO:0046872:molecular_function,metal ion binding|GO:0008152:biological_process,metabolic process|GO:0010112:biological_process,regulation of systemic acquired resistance|	0
TRINITY_DN69434_c1_g2	8.14828	0.106749	1.6897e-06	2.44581e-05	Id=WTR40_ARATH Fullname=WAT1-related protein At5g40210 E_value=E:1,14e-05 %ID=42,857	0	0	0	KEGG:ath:AT5G40210|	GO:0016021:cellular_component,integral component of membrane|GO:0005886:cellular_component,plasma membrane|GO:0022857:molecular_function,transmembrane transporter activity|	0
TRINITY_DN69756_c9_g4	8.14275	0.121948	0.000346574	0.0025076	Id=PURE_ARCFU Fullname=Phosphoribosylaminoimidazole carboxylase {ECO:0000255|HAMAP-Rule:MF_02045} E_value=E:2 %ID=36,111	0	0	COG0041:Catalyzes the conversion of N5-carboxyaminoimidazole ribonucleotide (N5-CAIR) to 4-carboxy-5-aminoimidazole ribonucleotide (CAIR) (By similarity)|	KEGG:afu:AF_1271|KO:K01588|	GO:0004638:molecular_function,phosphoribosylaminoimidazole carboxylase activity|GO:0006189:biological_process,'de novo' IMP biosynthetic process|	0
TRINITY_DN52307_c0_g1	8.13754	0.104197	3.73309e-06	4.93977e-05	Id=RKF3_ARATH Fullname=Probable LRR receptor-like serine/threonine-protein kinase RKF3 E_value=E:9,95e-07 %ID=45,07	0	0	COG0515:Serine Threonine protein kinase|	KEGG:ath:AT2G48010|	GO:0016021:cellular_component,integral component of membrane|GO:0005886:cellular_component,plasma membrane|GO:0005524:molecular_function,ATP binding|GO:0004674:molecular_function,protein serine/threonine kinase activity|	0
TRINITY_DN100204_c0_g1	8.13641	0.100887	0.000374209	0.00267161	Id=ISPS_POPAL Fullname=Isoprene synthase, chloroplastic E_value=E:0,71 %ID=44,444	0	0	0	KEGG:ag:BAD98243|KO:K12742|	GO:0009507:cellular_component,chloroplast|GO:0034009:molecular_function,isoprene synthase activity|GO:0000287:molecular_function,magnesium ion binding|GO:0071485:biological_process,cellular response to absence of light|GO:0071482:biological_process,cellular response to light stimulus|GO:0050993:biological_process,dimethylallyl diphosphate metabolic process|GO:0043612:biological_process,isoprene b…	0
TRINITY_DN61420_c8_g1	8.13201	0.0842933	0.000528043	0.00358327	Id=LNKS_ASPTE Fullname=Lovastatin nonaketide synthase E_value=E:3,2 %ID=39,535	0	0	COG1020:non-ribosomal peptide synthetase|	KEGG:ag:AAD39830|KO:K20981|	GO:0048037:molecular_function,cofactor binding|GO:0050637:molecular_function,lovastatin nonaketide synthase activity|GO:0016491:molecular_function,oxidoreductase activity|GO:0031177:molecular_function,phosphopantetheine binding|GO:0008757:molecular_function,S-adenosylmethionine-dependent methyltransferase activity|GO:0016747:molecular_function,transferase activity, transferring acyl groups other …	0
TRINITY_DN68773_c8_g1	8.12228	0.0858146	1.2382e-06	1.85738e-05	Id=AA2AR_HORSE Fullname=Adenosine receptor A2a E_value=E:1,2 %ID=37,778	0	0	0	KEGG:ecb:100034039|KO:K04266|	GO:0016021:cellular_component,integral component of membrane|GO:0005886:cellular_component,plasma membrane|GO:0001609:molecular_function,G-protein coupled adenosine receptor activity|	0
TRINITY_DN29522_c0_g1	8.1202	0.0983437	9.69124e-05	0.000841362	Id=PI5K6_ARATH Fullname=Phosphatidylinositol 4-phosphate 5-kinase 6 E_value=E:2,32e-17 %ID=84,091	0	0	COG4642:whole genome shotgun sequence|COG5253:phosphatidylinositol-4-phosphate 5-kinase|	KEGG:ath:AT3G07960|KO:K00889|	GO:0016324:cellular_component,apical plasma membrane|GO:0090406:cellular_component,pollen tube|GO:0016308:molecular_function,1-phosphatidylinositol-4-phosphate 5-kinase activity|GO:0005524:molecular_function,ATP binding|GO:0072583:biological_process,clathrin-dependent endocytosis|	0
TRINITY_DN85838_c1_g3	8.09871	0.0747847	1.45751e-05	0.000163992	Id=GPT2_ARATH Fullname=Glucose-6-phosphate/phosphate translocator 2, chloroplastic E_value=E:4,87e-48 %ID=90,588	0	0	ENOG410XP1S:solute carrier family 35 member|	KEGG:ath:AT1G61800|KO:K15283|	GO:0031969:cellular_component,chloroplast membrane|GO:0016021:cellular_component,integral component of membrane|GO:0005774:cellular_component,vacuolar membrane|GO:0015152:molecular_function,glucose-6-phosphate transmembrane transporter activity|GO:0005315:molecular_function,inorganic phosphate transmembrane transporter activity|GO:0015120:molecular_function,phosphoglycerate transmembrane transpor…	0
TRINITY_DN86927_c3_g2	8.09668	0.0490923	3.00666e-06	4.07254e-05	Id=ESA1_ASHGO Fullname=Histone acetyltransferase ESA1 E_value=E:1,7 %ID=46,341	0	0	0	KEGG:ago:AGOS_ACR138W|KO:K11304|	GO:0035267:cellular_component,NuA4 histone acetyltransferase complex|GO:0004402:molecular_function,histone acetyltransferase activity|GO:0006355:biological_process,regulation of transcription, DNA-templated|GO:0006351:biological_process,transcription, DNA-templated|	0
TRINITY_DN64436_c0_g2	8.08828	0.0513816	1.33392e-06	1.98436e-05	0	0	0	0	0	0	0
TRINITY_DN63437_c3_g2	8.05881	0.0312531	3.05826e-06	4.13524e-05	Id=Y3364_BACAN Fullname=Putative ABC transporter ATP-binding protein BA_3364/GBAA_3364/BAS3118 E_value=E:3,8 %ID=47,619	0	0	COG1122:ATPase activity|	KEGG:ban:BA_3364|KEGG:bar:GBAA_3364|KO:K16786|KO:K16787|	GO:0005886:cellular_component,plasma membrane|GO:0005524:molecular_function,ATP binding|GO:0016887:molecular_function,ATPase activity|	0
TRINITY_DN84572_c5_g1	8.0529	0.00150317	0.000504021	0.00344101	Id=PP405_ARATH Fullname=Pentatricopeptide repeat-containing protein At5g39350 E_value=E:6,5 %ID=38,235	0	0	ENOG410Z7Z7:Pentatricopeptide repeat-containing protein|	KEGG:ath:AT5G39350|	GO:0043231:cellular_component,intracellular membrane-bounded organelle|GO:0004519:molecular_function,endonuclease activity|GO:0003723:molecular_function,RNA binding|GO:0009451:biological_process,RNA modification|	0
TRINITY_DN76340_c1_g4	8.04675	0.00233396	9.17229e-06	0.000109315	Id=WAK2_ARATH Fullname=Wall-associated receptor kinase 2 E_value=E:1,25e-14 %ID=54,93	0	0	COG0515:Serine Threonine protein kinase|	KEGG:ath:AT1G21270|	GO:0005623:cellular_component,cell|GO:0016021:cellular_component,integral component of membrane|GO:0005524:molecular_function,ATP binding|GO:0005509:molecular_function,calcium ion binding|GO:0030247:molecular_function,polysaccharide binding|GO:0004674:molecular_function,protein serine/threonine kinase activity|GO:0007166:biological_process,cell surface receptor signaling pathway|GO:0009992:biolog…	0
TRINITY_DN94516_c7_g1	8.04355	0.0200028	5.76725e-06	7.24102e-05	0	0	0	0	0	0	0
TRINITY_DN82178_c3_g2	8.04254	-0.00185185	5.61155e-06	7.07255e-05	Id=SYT_HYPBU Fullname=Threonine--tRNA ligase {ECO:0000255|HAMAP-Rule:MF_00184} E_value=E:6,9 %ID=37,5	0	0	COG0441:threonine-tRNA ligase activity|	KEGG:hbu:Hbut_0966|KO:K01868|	GO:0005737:cellular_component,cytoplasm|GO:0005524:molecular_function,ATP binding|GO:0004829:molecular_function,threonine-tRNA ligase activity|GO:0000049:molecular_function,tRNA binding|GO:0008270:molecular_function,zinc ion binding|GO:0006435:biological_process,threonyl-tRNA aminoacylation|	0
TRINITY_DN93458_c5_g1	8.03817	-0.00944521	1.82787e-05	0.00019946	Id=TBL19_ARATH Fullname=Protein trichome birefringence-like 19 E_value=E:1,51e-16 %ID=67,308	0	0	ENOG410YEYH:Pfam:DUF231|	KEGG:ath:AT5G15900|	GO:0005794:cellular_component,Golgi apparatus|GO:0016021:cellular_component,integral component of membrane|GO:0016413:molecular_function,O-acetyltransferase activity|GO:0071554:biological_process,cell wall organization or biogenesis|	0
TRINITY_DN86045_c2_g2	8.03138	0.00934109	1.23313e-05	0.000142028	Id=POLR1_ARATH Fullname=Retrovirus-related Pol polyprotein from transposon RE1 E_value=E:6,9e-16 %ID=47,059	0	0	0	0	GO:0004190:molecular_function,aspartic-type endopeptidase activity|GO:0004519:molecular_function,endonuclease activity|GO:0046872:molecular_function,metal ion binding|GO:0003676:molecular_function,nucleic acid binding|GO:0003964:molecular_function,RNA-directed DNA polymerase activity|GO:0015074:biological_process,DNA integration|GO:0006310:biological_process,DNA recombination|	0
TRINITY_DN68520_c2_g7	8.02648	-0.00639484	1.70917e-06	2.46991e-05	Id=RRF_PAEAT Fullname=Ribosome-recycling factor {ECO:0000255|HAMAP-Rule:MF_00040} E_value=E:1,8 %ID=45,161	0	0	COG0233:Responsible for the release of ribosomes from messenger RNA at the termination of protein biosynthesis, May increase the efficiency of translation by recycling ribosomes from one round of translation to another (By similarity)|	KEGG:aau:AAur_1506|KO:K02838|	GO:0005737:cellular_component,cytoplasm|GO:0006412:biological_process,translation|	0
TRINITY_DN59399_c0_g1	8.01902	-0.000853143	0.000120829	0.00101677	0	Id=BLAC_AMYLA Fullname=Beta-lactamase	Id=PF14009,5 Fullname=DUF4228,Domain of unknown function (DUF4228)	0	0	GO:0005576:cellular_component,extracellular region|GO:0008800:molecular_function,beta-lactamase activity|GO:0030655:biological_process,beta-lactam antibiotic catabolic process|GO:0046677:biological_process,response to antibiotic|	0
TRINITY_DN78151_c1_g4	8.0148	0.00530124	0.00041001	0.00288868	Id=COLA1_XENLA Fullname=Collagen alpha-1(XXI) chain E_value=E:5,4 %ID=31,818	0	0	0	KEGG:xla:447719|KO:K16629|	GO:0005581:cellular_component,collagen trimer|GO:0005737:cellular_component,cytoplasm|GO:0005576:cellular_component,extracellular region|	0
TRINITY_DN49871_c0_g1	8.01214	-0.0195857	1.92936e-06	2.7508e-05	Id=BUDR_KLEAE Fullname=HTH-type transcriptional regulator BudR E_value=E:0,16 %ID=30,137	0	0	0	0	GO:0003677:molecular_function,DNA binding|GO:0003700:molecular_function,DNA-binding transcription factor activity|GO:0006351:biological_process,transcription, DNA-templated|	0
TRINITY_DN74633_c1_g1	8.0055	-0.0202006	2.56322e-06	3.53937e-05	Id=YEI5_YEAST Fullname=Uncharacterized protein YEL075C E_value=E:8,1 %ID=35	0	0	0	KEGG:sce:YEL075C|	0	0
TRINITY_DN65031_c7_g1	8.00465	-0.0345539	1.38489e-05	0.000156985	Id=TCR4_SALOR Fullname=Tetracycline resistance protein, class D E_value=E:3,3 %ID=38,095	0	0	0	KEGG:ag:CAA46706|KO:K08151|	GO:0016021:cellular_component,integral component of membrane|GO:0005886:cellular_component,plasma membrane|GO:0015297:molecular_function,antiporter activity|GO:0006811:biological_process,ion transport|GO:0046677:biological_process,response to antibiotic|	0
TRINITY_DN82881_c0_g1	7.99472	-0.0257291	5.51142e-06	6.9675e-05	Id=MPCP_YEAST Fullname=Mitochondrial phosphate carrier protein E_value=E:1,8 %ID=37,778	0	0	0	KEGG:sce:YJR077C|KO:K15102|	GO:0031305:cellular_component,integral component of mitochondrial inner membrane|GO:0005743:cellular_component,mitochondrial inner membrane|GO:0005758:cellular_component,mitochondrial intermembrane space|GO:0005739:cellular_component,mitochondrion|GO:0005315:molecular_function,inorganic phosphate transmembrane transporter activity|GO:0006839:biological_process,mitochondrial transport|GO:0035435:b…	0
TRINITY_DN50973_c1_g1	7.992	-0.022943	0.000381661	0.00271882	Id=RUK_ARATH Fullname=Serine/threonine-protein kinase RUNKEL {ECO:0000305} E_value=E:3,72e-28 %ID=70,423	0	0	ENOG410XRQ6:Serine threonine kinase|	KEGG:ath:AT5G18700|KO:K17545|	GO:0005874:cellular_component,microtubule|GO:0009524:cellular_component,phragmoplast|GO:0009506:cellular_component,plasmodesma|GO:0009574:cellular_component,preprophase band|GO:0005819:cellular_component,spindle|GO:0005524:molecular_function,ATP binding|GO:0008017:molecular_function,microtubule binding|GO:0016740:molecular_function,transferase activity|GO:0007349:biological_process,cellularizatio…	0
TRINITY_DN89147_c0_g1	7.97534	-0.0676884	1.71287e-05	0.000188476	0	0	0	0	0	0	0
TRINITY_DN81964_c1_g1	7.97424	-0.0476542	6.58009e-06	8.13976e-05	Id=RS27A_SOLTU Fullname=Ubiquitin-40S ribosomal protein S27a E_value=E:1,88e-06 %ID=86,364	0	0	COG1998:30S ribosomal protein S27Ae|	0	GO:0005634:cellular_component,nucleus|GO:0005840:cellular_component,ribosome|GO:0046872:molecular_function,metal ion binding|GO:0003735:molecular_function,structural constituent of ribosome|GO:0006412:biological_process,translation|	0
TRINITY_DN93526_c1_g2	7.96532	-0.0589592	8.65013e-06	0.000103924	Id=DER_CLOTE Fullname=GTPase Der {ECO:0000255|HAMAP-Rule:MF_00195} E_value=E:6,9 %ID=46,667	0	0	COG1160:GTPase that plays an essential role in the late steps of ribosome biogenesis (By similarity)|	KEGG:ctc:CTC_01137|KO:K03977|	GO:0005525:molecular_function,GTP binding|GO:0042254:biological_process,ribosome biogenesis|	0
TRINITY_DN58248_c1_g1	7.96209	-0.0721086	4.46698e-06	5.78814e-05	Id=SOT15_ARATH Fullname=Cytosolic sulfotransferase 15 E_value=E:6,37e-33 %ID=58,511	Id=SOT15_ARATH Fullname=Cytosolic sulfotransferase 15	Id=PF00685,26 Fullname=Sulfotransfer_1,Sulfotransferase domain	ENOG4111H56:Sulfotransferase|	KEGG:ath:AT5G07010|KO:K22312|	GO:0005737:cellular_component,cytoplasm|GO:0080131:molecular_function,hydroxyjasmonate sulfotransferase activity|GO:0009694:biological_process,jasmonic acid metabolic process|GO:0009753:biological_process,response to jasmonic acid|	GO:0008146:molecular_function,sulfotransferase activity|
TRINITY_DN92553_c1_g2	7.959	-0.0933567	0.000753008	0.00484161	Id=MTNK_SERP5 Fullname=Methylthioribose kinase {ECO:0000255|HAMAP-Rule:MF_01683} E_value=E:2,3 %ID=38,235	0	0	COG4857:Catalyzes the phosphorylation of methylthioribose into methylthioribose-1-phosphate (By similarity)|	KEGG:spe:Spro_0946|KO:K00899|	GO:0005524:molecular_function,ATP binding|GO:0046522:molecular_function,S-methyl-5-thioribose kinase activity|GO:0019509:biological_process,L-methionine salvage from methylthioadenosine|	0
TRINITY_DN59983_c0_g8	7.95285	-0.0843777	1.2172e-05	0.000140439	Id=ROGF1_ARATH Fullname=Rop guanine nucleotide exchange factor 1 E_value=E:0,000249 %ID=55,172	0	0	ENOG4110DIX:rop guanine nucleotide exchange factor|	KEGG:ath:AT4G38430|	GO:0016324:cellular_component,apical plasma membrane|GO:0005829:cellular_component,cytosol|GO:0005886:cellular_component,plasma membrane|GO:0005089:molecular_function,Rho guanyl-nucleotide exchange factor activity|GO:0009860:biological_process,pollen tube growth|GO:2001108:biological_process,positive regulation of Rho guanyl-nucleotide exchange factor activity|GO:2000012:biological_process,regula…	0
TRINITY_DN90093_c3_g2	7.94465	-0.0788156	0.000570015	0.00382205	0	0	0	0	0	0	0
TRINITY_DN90059_c1_g11	7.94296	-0.105071	0.000717672	0.00465425	Id=CE042_HUMAN Fullname=Protein JBTS17 E_value=E:9,5 %ID=39,474	0	0	ENOG410XTEK:chromosome 5 open reading frame 42|	KEGG:hsa:65250|	GO:0035869:cellular_component,ciliary transition zone|GO:0016021:cellular_component,integral component of membrane|GO:0021549:biological_process,cerebellum development|GO:0060271:biological_process,cilium assembly|GO:0060976:biological_process,coronary vasculature development|GO:0042733:biological_process,embryonic digit morphogenesis|GO:0001736:biological_process,establishment of planar polarity…	0
TRINITY_DN62854_c4_g2	7.93034	-0.0904771	5.93447e-06	7.41612e-05	Id=METK_DICDI Fullname=S-adenosylmethionine synthase E_value=E:0,53 %ID=52,381	0	0	COG0192:Catalyzes the formation of S-adenosylmethionine from methionine and ATP|	KEGG:ddi:DDB_G0291179|KO:K00789|	GO:0005829:cellular_component,cytosol|GO:0048269:cellular_component,methionine adenosyltransferase complex|GO:0045335:cellular_component,phagocytic vesicle|GO:0005524:molecular_function,ATP binding|GO:0046872:molecular_function,metal ion binding|GO:0004478:molecular_function,methionine adenosyltransferase activity|GO:0006555:biological_process,methionine metabolic process|GO:0006730:biological_pr…	0
TRINITY_DN94102_c2_g1	7.92299	-0.0857614	2.02066e-05	0.000217875	Id=PDR15_YEAST Fullname=ATP-dependent permease PDR15 E_value=E:5 %ID=32	0	0	0	KEGG:sce:YDR406W|	GO:0016021:cellular_component,integral component of membrane|GO:0005886:cellular_component,plasma membrane|GO:0005524:molecular_function,ATP binding|GO:0042626:molecular_function,ATPase activity, coupled to transmembrane movement of substances|GO:0046618:biological_process,drug export|GO:0042493:biological_process,response to drug|GO:0006810:biological_process,transport|	0
TRINITY_DN88204_c1_g1	7.91064	-0.108612	4.14494e-06	5.42522e-05	Id=YAAL_BACSU Fullname=Uncharacterized protein YaaL E_value=E:2,8 %ID=25,532	0	0	0	KEGG:bsu:BSU00220|	0	0
TRINITY_DN81413_c0_g1	7.90733	-0.125141	1.75456e-05	0.000192552	Id=CHEB3_VIBCH Fullname=Chemotaxis response regulator protein-glutamate methylesterase of group 3 operon {ECO:0000255|HAMAP-Rule:MF_00099} E_value=E:1,8 %ID=43,75	0	0	COG2201:protein-glutamate methylesterase activity|	KEGG:vch:VC1401|KO:K03412|	GO:0005737:cellular_component,cytoplasm|GO:0000156:molecular_function,phosphorelay response regulator activity|GO:0008984:molecular_function,protein-glutamate methylesterase activity|GO:0006935:biological_process,chemotaxis|	0
TRINITY_DN76382_c1_g1	7.90588	-0.101331	0.000517941	0.00352564	Id=PTH_LACSK Fullname=Peptidyl-tRNA hydrolase {ECO:0000255|HAMAP-Rule:MF_00083} E_value=E:4,4 %ID=30,556	0	0	COG0193:The natural substrate for this enzyme may be peptidyl- tRNAs which drop off the ribosome during protein synthesis (By similarity)|	0	GO:0005737:cellular_component,cytoplasm|GO:0004045:molecular_function,aminoacyl-tRNA hydrolase activity|	0
TRINITY_DN74330_c0_g1	7.89499	-0.136377	0.000778554	0.00498675	0	0	0	0	0	0	0
TRINITY_DN29409_c0_g1	7.884	-0.112327	0.000527956	0.00358327	Id=YTX2_XENLA Fullname=Transposon TX1 uncharacterized 149 kDa protein E_value=E:5,29e-05 %ID=30,137	0	0	0	0	0	0
TRINITY_DN41588_c1_g1	7.86279	-0.140775	0.000611415	0.00405825	Id=AB7C_ARATH Fullname=ABC transporter C family member 7 E_value=E:5,94e-12 %ID=49,315	0	0	COG1132:(ABC) transporter|	KEGG:ath:AT3G13100|	GO:0016021:cellular_component,integral component of membrane|GO:0000325:cellular_component,plant-type vacuole|GO:0005774:cellular_component,vacuolar membrane|GO:0005524:molecular_function,ATP binding|GO:0042626:molecular_function,ATPase activity, coupled to transmembrane movement of substances|GO:0008559:molecular_function,xenobiotic transmembrane transporting ATPase activity|GO:0051707:biologica…	0
TRINITY_DN87281_c5_g1	7.85452	-0.154707	9.4922e-06	0.000112729	0	0	0	0	0	0	0
TRINITY_DN72551_c0_g1	7.85217	-0.167545	1.06464e-05	0.000124994	Id=DDB1_DICDI Fullname=DNA damage-binding protein 1 E_value=E:0,054 %ID=30,612	0	0	ENOG410XPF6:DNA- binding protein|	KEGG:ddi:DDB_G0286013|KO:K10610|	GO:0031461:cellular_component,cullin-RING ubiquitin ligase complex|GO:0005737:cellular_component,cytoplasm|GO:0005634:cellular_component,nucleus|GO:0003684:molecular_function,damaged DNA binding|GO:0006974:biological_process,cellular response to DNA damage stimulus|GO:0006289:biological_process,nucleotide-excision repair|GO:0043161:biological_process,proteasome-mediated ubiquitin-dependent protei…	0
TRINITY_DN92912_c7_g6	7.84855	-0.191067	0.000933249	0.00582067	Id=KDSB_LEPBL Fullname=3-deoxy-manno-octulosonate cytidylyltransferase {ECO:0000255|HAMAP-Rule:MF_00057} E_value=E:6,6 %ID=50	0	0	COG1212:Activates KDO (a required 8-carbon sugar) for incorporation into bacterial lipopolysaccharide in Gram-negative bacteria (By similarity)|	KEGG:lbl:LBL_2738|KO:K00979|	GO:0005737:cellular_component,cytoplasm|GO:0008690:molecular_function,3-deoxy-manno-octulosonate cytidylyltransferase activity|GO:0033468:biological_process,CMP-keto-3-deoxy-D-manno-octulosonic acid biosynthetic process|GO:0009103:biological_process,lipopolysaccharide biosynthetic process|	0
TRINITY_DN60326_c3_g2	7.82	-0.201025	1.27694e-05	0.000146347	Id=PBL18_ARATH Fullname=Probable serine/threonine-protein kinase PBL18 {ECO:0000305} E_value=E:0,002 %ID=57,143	0	0	COG0515:Serine Threonine protein kinase|	KEGG:ath:AT1G69790|	GO:0005886:cellular_component,plasma membrane|GO:0005524:molecular_function,ATP binding|GO:0004675:molecular_function,transmembrane receptor protein serine/threonine kinase activity|GO:0007166:biological_process,cell surface receptor signaling pathway|GO:0006952:biological_process,defense response|GO:0006468:biological_process,protein phosphorylation|	0
TRINITY_DN83954_c3_g1	7.80749	-0.198511	1.48675e-05	0.000166876	Id=YDZF_SCHPO Fullname=Putative dipeptidyl aminopeptidase C14C4,15c E_value=E:3,1 %ID=41,935	0	0	0	KEGG:spo:SPAC14C4,15c|	GO:0000329:cellular_component,fungal-type vacuole membrane|GO:0016021:cellular_component,integral component of membrane|GO:0008239:molecular_function,dipeptidyl-peptidase activity|GO:0008236:molecular_function,serine-type peptidase activity|GO:0016485:biological_process,protein processing|	0
TRINITY_DN55448_c0_g1	7.79406	1.47529	1.40624e-12	6.40383e-11	Id=ABAH3_ARATH Fullname=Abscisic acid 8'-hydroxylase 3 E_value=E:4,58e-11 %ID=73,913	0	0	COG2124:Cytochrome p450|	KEGG:ath:AT5G45340|KO:K09843|	GO:0016021:cellular_component,integral component of membrane|GO:0010295:molecular_function,(+)-abscisic acid 8'-hydroxylase activity|GO:0020037:molecular_function,heme binding|GO:0005506:molecular_function,iron ion binding|GO:0046345:biological_process,abscisic acid catabolic process|GO:0016132:biological_process,brassinosteroid biosynthetic process|GO:0010268:biological_process,brassinosteroid h…	0
TRINITY_DN82644_c4_g1	7.79165	-0.223395	0.000844963	0.00535385	Id=ZBT7A_CHICK Fullname=Zinc finger and BTB domain-containing protein 7A E_value=E:5,6 %ID=40,741	0	0	0	KEGG:gga:395411|KO:K10494|	GO:0005634:cellular_component,nucleus|GO:0035035:molecular_function,histone acetyltransferase binding|GO:0046872:molecular_function,metal ion binding|GO:0000978:molecular_function,RNA polymerase II proximal promoter sequence-specific DNA binding|GO:0001078:molecular_function,transcriptional repressor activity, RNA polymerase II proximal promoter sequence-specific DNA binding|GO:0006351:biological…	0
TRINITY_DN87751_c0_g1	7.78128	-0.219886	1.09684e-05	0.000128259	0	0	0	0	0	0	0
TRINITY_DN66608_c2_g2	7.76287	-0.24244	9.36766e-06	0.000111357	Id=FZD10_HUMAN Fullname=Frizzled-10 E_value=E:6,3 %ID=34,426	0	0	ENOG410XRC8:frizzled family receptor|	KEGG:hsa:11211|KO:K02842|	GO:0009986:cellular_component,cell surface|GO:0005737:cellular_component,cytoplasm|GO:0005887:cellular_component,integral component of plasma membrane|GO:0005654:cellular_component,nucleoplasm|GO:0004930:molecular_function,G-protein coupled receptor activity|GO:0042813:molecular_function,Wnt-activated receptor activity|GO:0017147:molecular_function,Wnt-protein binding|GO:0060070:biological_proces…	0
TRINITY_DN92041_c4_g2	7.76176	-0.260206	0.00103385	0.00635815	Id=AVP_VIGRR Fullname=Pyrophosphate-energized vacuolar membrane proton pump E_value=E:0,83 %ID=92,857	0	0	0	0	GO:0016021:cellular_component,integral component of membrane|GO:0005774:cellular_component,vacuolar membrane|GO:0009678:molecular_function,hydrogen-translocating pyrophosphatase activity|GO:0004427:molecular_function,inorganic diphosphatase activity|GO:0046872:molecular_function,metal ion binding|GO:1902600:biological_process,proton transmembrane transport|	0
TRINITY_DN88866_c9_g6	7.76146	-0.244142	2.44845e-05	0.000257181	Id=PAN2_MOUSE Fullname=PAN2-PAN3 deadenylation complex catalytic subunit Pan2 {ECO:0000255|HAMAP-Rule:MF_03182} E_value=E:0,39 %ID=32,727	0	0	COG0847:DNA polymerase iii|	KEGG:mmu:103135|KO:K12571|	GO:0005737:cellular_component,cytoplasm|GO:0005634:cellular_component,nucleus|GO:0000932:cellular_component,P-body|GO:0031251:cellular_component,PAN complex|GO:0000175:molecular_function,3'-5'-exoribonuclease activity|GO:0046872:molecular_function,metal ion binding|GO:0003676:molecular_function,nucleic acid binding|GO:0004535:molecular_function,poly(A)-specific ribonuclease activity|GO:0006397:bi…	0
TRINITY_DN79068_c2_g4	7.75721	-0.256802	2.5765e-05	0.000268476	Id=TPSD5_ABIGR Fullname=Gamma-humulene synthase E_value=E:2,5 %ID=46,154	0	0	0	KEGG:ag:AAC05728|KO:K14186|	GO:0005737:cellular_component,cytoplasm|GO:0000287:molecular_function,magnesium ion binding|GO:0010333:molecular_function,terpene synthase activity|GO:0008152:biological_process,metabolic process|	0
TRINITY_DN84501_c0_g1	7.75542	-0.235634	0.000799134	0.00510158	0	0	0	0	0	0	0
TRINITY_DN70672_c2_g7	7.75535	-0.232747	0.00070026	0.00455857	Id=MYO7A_DROPS Fullname=Myosin-VIIa E_value=E:2,7 %ID=32,353	0	0	0	KEGG:dpo:Dpse_GA20466|KO:K10359|	GO:0005737:cellular_component,cytoplasm|GO:0016459:cellular_component,myosin complex|GO:0051015:molecular_function,actin filament binding|GO:0030898:molecular_function,actin-dependent ATPase activity|GO:0005524:molecular_function,ATP binding|GO:0008017:molecular_function,microtubule binding|GO:0003777:molecular_function,microtubule motor activity|GO:0032027:molecular_function,myosin light chain b…	0
TRINITY_DN90095_c1_g3	7.7531	-0.231418	0.000671648	0.00439917	Id=CUBN_HUMAN Fullname=Cubilin E_value=E:8,4 %ID=44,828	0	0	ENOG410ZPX7:Meprin A|	KEGG:hsa:8029|KO:K14616|	GO:0016324:cellular_component,apical plasma membrane|GO:0031526:cellular_component,brush border membrane|GO:0005905:cellular_component,clathrin-coated pit|GO:0005829:cellular_component,cytosol|GO:0030139:cellular_component,endocytic vesicle|GO:0005783:cellular_component,endoplasmic reticulum|GO:0010008:cellular_component,endosome membrane|GO:0070062:cellular_component,extracellular exosome|GO:003…	0
TRINITY_DN86441_c2_g2	7.73944	-0.24262	0.000118429	0.000999341	0	0	0	0	0	0	0
TRINITY_DN89606_c2_g2	7.73753	-0.285264	0.0010922	0.00666706	Id=RGA3_SOLBU Fullname=Putative disease resistance protein RGA3 E_value=E:1,2 %ID=56	0	0	0	0	GO:0043531:molecular_function,ADP binding|GO:0005524:molecular_function,ATP binding|GO:0006952:biological_process,defense response|	0
TRINITY_DN86501_c2_g5	7.73618	-0.278002	0.00113363	0.00687471	Id=SOT10_ARATH Fullname=Cytosolic sulfotransferase 10 E_value=E:7,8 %ID=31,579	0	0	ENOG4111H56:Sulfotransferase|	KEGG:ath:AT2G14920|	GO:0005737:cellular_component,cytoplasm|GO:0080118:molecular_function,brassinosteroid sulfotransferase activity|GO:0016131:biological_process,brassinosteroid metabolic process|GO:0009735:biological_process,response to cytokinin|	0
TRINITY_DN86692_c2_g1	7.73446	-0.271665	4.2575e-05	0.000415082	Id=ATG7_PICAN Fullname=Ubiquitin-like modifier-activating enzyme ATG7 E_value=E:1 %ID=33,898	0	0	0	0	GO:0000407:cellular_component,phagophore assembly site|GO:0008641:molecular_function,ubiquitin-like modifier activating enzyme activity|GO:0006914:biological_process,autophagy|GO:0015031:biological_process,protein transport|	0
TRINITY_DN41092_c0_g1	7.7336	-0.275832	5.0713e-05	0.000482495	Id=MUTS_RHOS4 Fullname=DNA mismatch repair protein MutS {ECO:0000255|HAMAP-Rule:MF_00096} E_value=E:4,8 %ID=35,294	Id=MUTS_RHOS1 Fullname=DNA mismatch repair protein MutS {ECO:0000255|HAMAP-Rule:MF_00096}	0	0	KEGG:rsh:Rsph17029_2879|KO:K03555|	GO:0005524:molecular_function,ATP binding|GO:0030983:molecular_function,mismatched DNA binding|GO:0006298:biological_process,mismatch repair|	0
TRINITY_DN91593_c3_g1	7.72191	-0.26874	0.00106167	0.00650435	Id=TI214_PINTH Fullname=Protein TIC 214 {ECO:0000250|UniProtKB:P56785} E_value=E:2,5 %ID=48,571	0	0	0	0	GO:0009706:cellular_component,chloroplast inner membrane|GO:0016021:cellular_component,integral component of membrane|GO:0015031:biological_process,protein transport|	0
TRINITY_DN77338_c4_g2	7.71371	-0.290758	1.42264e-05	0.000160641	Id=GPA3_USTMA Fullname=Guanine nucleotide-binding protein alpha-3 subunit E_value=E:0,99 %ID=36,111	0	0	0	KEGG:uma:UMAG_04474|KO:K04630|	GO:0005834:cellular_component,heterotrimeric G-protein complex|GO:0031683:molecular_function,G-protein beta/gamma-subunit complex binding|GO:0001664:molecular_function,G-protein coupled receptor binding|GO:0005525:molecular_function,GTP binding|GO:0003924:molecular_function,GTPase activity|GO:0046872:molecular_function,metal ion binding|GO:0007189:biological_process,adenylate cyclase-activating G…	0
TRINITY_DN72506_c4_g1	7.70961	-0.271449	0.000766476	0.00491818	Id=GPDH3_ORYSJ Fullname=Probable glycerol-3-phosphate dehydrogenase [NAD(+)] 3, cytosolic E_value=E:2,3 %ID=43,75	0	0	COG0240:glycerol-3-phosphate dehydrogenase|	KEGG:osa:4339200|KO:K00006|	GO:0005829:cellular_component,cytosol|GO:0009331:cellular_component,glycerol-3-phosphate dehydrogenase complex|GO:0004367:molecular_function,glycerol-3-phosphate dehydrogenase [NAD+] activity|GO:0051287:molecular_function,NAD binding|GO:0005975:biological_process,carbohydrate metabolic process|GO:0046168:biological_process,glycerol-3-phosphate catabolic process|	0
TRINITY_DN64077_c4_g1	7.70961	-0.271449	0.000766715	0.00491931	Id=SEC_ARATH Fullname=Probable UDP-N-acetylglucosamine--peptide N-acetylglucosaminyltransferase SEC E_value=E:7,24e-30 %ID=78,788	0	0	COG3914:protein N-acetylglucosaminyltransferase activity|	KEGG:ath:AT3G04240|KO:K09667|	GO:0016757:molecular_function,transferase activity, transferring glycosyl groups|GO:0007275:biological_process,multicellular organism development|GO:0006493:biological_process,protein O-linked glycosylation|	0
TRINITY_DN56483_c0_g1	7.70143	-0.306054	0.00128073	0.00762976	Id=AB9C_ARATH Fullname=ABC transporter C family member 9 E_value=E:3,26e-08 %ID=75,862	0	0	COG1132:(ABC) transporter|	KEGG:ath:AT3G60160|	GO:0016021:cellular_component,integral component of membrane|GO:0000325:cellular_component,plant-type vacuole|GO:0009506:cellular_component,plasmodesma|GO:0005774:cellular_component,vacuolar membrane|GO:0005524:molecular_function,ATP binding|GO:0042626:molecular_function,ATPase activity, coupled to transmembrane movement of substances|GO:0008559:molecular_function,xenobiotic transmembrane transpo…	0
TRINITY_DN75341_c2_g2	7.69995	-0.311016	3.45518e-05	0.000346807	Id=Y2474_ARATH Fullname=BTB/POZ domain-containing protein At2g04740 E_value=E:3,3 %ID=41,935	0	0	COG0666:Ankyrin Repeat|	KEGG:ath:AT2G04740|KO:K10520|	GO:0005737:cellular_component,cytoplasm|GO:0019005:cellular_component,SCF ubiquitin ligase complex|GO:0031625:molecular_function,ubiquitin protein ligase binding|GO:0043161:biological_process,proteasome-mediated ubiquitin-dependent protein catabolic process|GO:0016567:biological_process,protein ubiquitination|GO:0030162:biological_process,regulation of proteolysis|	0
TRINITY_DN65975_c0_g3	7.69854	-0.282418	0.000791674	0.00506052	0	0	0	0	0	0	0
TRINITY_DN60600_c2_g1	7.69529	-0.306781	2.89595e-05	0.000297257	Id=TUT4_MOUSE Fullname=Terminal uridylyltransferase 4 E_value=E:8,5 %ID=38,889	0	0	COG5260:domain) containing|	KEGG:mmu:230594|KO:K13291|	GO:0005737:cellular_component,cytoplasm|GO:0005829:cellular_component,cytosol|GO:0005730:cellular_component,nucleolus|GO:0005634:cellular_component,nucleus|GO:0003676:molecular_function,nucleic acid binding|GO:0050265:molecular_function,RNA uridylyltransferase activity|GO:0008270:molecular_function,zinc ion binding|GO:0001816:biological_process,cytokine production|GO:0070102:biological_process,in…	0
TRINITY_DN75171_c0_g2	7.6944	-0.312426	4.23843e-05	0.000413632	Id=CSC1_ARATH Fullname=Calcium permeable stress-gated cation channel 1 E_value=E:0,59 %ID=33,962	0	0	COG5594:transmembrane protein 63C|	KEGG:ath:AT4G22120|KO:K21989|	GO:0016021:cellular_component,integral component of membrane|GO:0005886:cellular_component,plasma membrane|GO:0005227:molecular_function,calcium activated cation channel activity|GO:0006812:biological_process,cation transport|	0
TRINITY_DN79184_c0_g5	7.69399	-0.32396	0.00121464	0.00729201	Id=LAC5_ARATH Fullname=Laccase-5 E_value=E:1,18e-32 %ID=82,353	0	0	COG2132:Multicopper oxidase|	KEGG:ath:AT2G40370|KO:K05909|	GO:0048046:cellular_component,apoplast|GO:0005507:molecular_function,copper ion binding|GO:0052716:molecular_function,hydroquinone:oxygen oxidoreductase activity|GO:0016722:molecular_function,oxidoreductase activity, oxidizing metal ions|GO:0046274:biological_process,lignin catabolic process|GO:0046688:biological_process,response to copper ion|	0
TRINITY_DN67173_c0_g3	7.69171	-0.284101	0.000793402	0.00507115	Id=POL_FLV Fullname=Gag-Pol polyprotein E_value=E:1,59e-05 %ID=43,59	Id=POLX_TOBAC Fullname=Retrovirus-related Pol polyprotein from transposon TNT 1-94	0	0	0	GO:0004190:molecular_function,aspartic-type endopeptidase activity|GO:0004519:molecular_function,endonuclease activity|GO:0003676:molecular_function,nucleic acid binding|GO:0003964:molecular_function,RNA-directed DNA polymerase activity|GO:0008270:molecular_function,zinc ion binding|GO:0015074:biological_process,DNA integration|	0
TRINITY_DN77206_c4_g1	7.6914	-0.321422	0.00120729	0.00725449	Id=RECA_LACRJ Fullname=Protein RecA {ECO:0000255|HAMAP-Rule:MF_00268} E_value=E:1,9 %ID=31,25	0	0	0	KEGG:lrf:LAR_0509|KO:K03553|	GO:0005737:cellular_component,cytoplasm|GO:0005524:molecular_function,ATP binding|GO:0008094:molecular_function,DNA-dependent ATPase activity|GO:0003697:molecular_function,single-stranded DNA binding|GO:0006310:biological_process,DNA recombination|GO:0006281:biological_process,DNA repair|GO:0009432:biological_process,SOS response|	0
TRINITY_DN79647_c6_g1	7.68748	-0.310246	2.75672e-05	0.000284595	Id=LGRA_BREPA Fullname=Linear gramicidin synthase subunit A E_value=E:0,032 %ID=41,86	0	0	0	0	GO:0016742:molecular_function,hydroxymethyl-, formyl- and related transferase activity|GO:0016874:molecular_function,ligase activity|GO:0031177:molecular_function,phosphopantetheine binding|GO:0017000:biological_process,antibiotic biosynthetic process|	0
TRINITY_DN40877_c0_g1	7.6816	-0.313597	1.44505e-05	0.000162892	Id=U1159_ARATH Fullname=U11/U12 small nuclear ribonucleoprotein 59 kDa protein E_value=E:1,8 %ID=81,25	0	0	ENOG4111FZR:NA|	KEGG:ath:AT2G46200|	GO:0005681:cellular_component,spliceosomal complex|GO:0006397:biological_process,mRNA processing|GO:0008380:biological_process,RNA splicing|	0
TRINITY_DN93215_c1_g1	7.68033	-0.306401	8.02487e-05	0.000715032	Id=CCD60_HUMAN Fullname=Coiled-coil domain-containing protein 60 E_value=E:1,7 %ID=39,13	0	0	ENOG4111UXH:coiled-coil domain containing 60|	KEGG:hsa:160777|	0	0
TRINITY_DN77718_c2_g2	7.67681	-0.331115	4.87622e-05	0.00046692	Id=POLX_TOBAC Fullname=Retrovirus-related Pol polyprotein from transposon TNT 1-94 E_value=E:7,95e-46 %ID=39,381	Id=SYFB_WOLSU Fullname=Phenylalanine--tRNA ligase beta subunit {ECO:0000255|HAMAP-Rule:MF_00283}	0	COG0072:phenylalanyl-tRNA synthetase (beta subunit)|COG0073:Is required not only for elongation of protein synthesis but also for the initiation of all mRNA translation through initiator tRNA(fMet) aminoacylation (By similarity)|	KEGG:wsu:WS1308|KO:K01890|	GO:0005737:cellular_component,cytoplasm|GO:0005524:molecular_function,ATP binding|GO:0000287:molecular_function,magnesium ion binding|GO:0004826:molecular_function,phenylalanine-tRNA ligase activity|GO:0000049:molecular_function,tRNA binding|GO:0006432:biological_process,phenylalanyl-tRNA aminoacylation|	0
TRINITY_DN81607_c1_g4	7.67604	-0.338636	0.00128376	0.00764301	Id=HV459_HUMAN Fullname=Immunoglobulin heavy variable 4-59 {ECO:0000303|PubMed:11340299, ECO:0000303|Ref,4} E_value=E:2,8 %ID=31,111	0	0	0	0	GO:0005576:cellular_component,extracellular region|GO:0005886:cellular_component,plasma membrane|GO:0003823:molecular_function,antigen binding|GO:0004252:molecular_function,serine-type endopeptidase activity|GO:0006956:biological_process,complement activation|GO:0006958:biological_process,complement activation, classical pathway|GO:0038095:biological_process,Fc-epsilon receptor signaling pathway|…	0
TRINITY_DN57737_c5_g5	7.67514	-0.324365	7.05248e-05	0.000640104	Id=FLAB5_THEKO Fullname=Flagellin B5 E_value=E:6,8 %ID=31,707	0	0	COG1681:K07325 archaeal flagellin FlaB|	KEGG:tko:TK0042|KO:K07325|	GO:0097589:cellular_component,archaeal-type flagellum|GO:0005198:molecular_function,structural molecule activity|	0
TRINITY_DN74493_c4_g1	7.67514	-0.324365	7.05136e-05	0.000640076	Id=IDD16_ARATH Fullname=Protein indeterminate-domain 16 {ECO:0000303|PubMed:16784536} E_value=E:9,14e-13 %ID=55,357	0	0	COG5048:Zinc finger protein|	KEGG:ath:AT1G25250|	GO:0003677:molecular_function,DNA binding|GO:0003700:molecular_function,DNA-binding transcription factor activity|GO:0046872:molecular_function,metal ion binding|GO:0048444:biological_process,floral organ morphogenesis|GO:0009630:biological_process,gravitropism|GO:0009965:biological_process,leaf morphogenesis|GO:0010601:biological_process,positive regulation of auxin biosynthetic process|GO:20000…	0
TRINITY_DN47672_c0_g1	7.67245	-0.347678	0.0013439	0.00794999	Id=AB38G_ORYSJ Fullname=ABC transporter G family member 38 {ECO:0000303|PubMed:18299247} E_value=E:4,82e-17 %ID=69,118	0	0	COG1131:(ABC) transporter|	KEGG:osa:4324722|	GO:0016021:cellular_component,integral component of membrane|GO:0005886:cellular_component,plasma membrane|GO:0005524:molecular_function,ATP binding|GO:0042626:molecular_function,ATPase activity, coupled to transmembrane movement of substances|	0
TRINITY_DN91771_c3_g3	7.66238	-0.345218	5.8882e-05	0.000548312	Id=AMT31_ORYSJ Fullname=Ammonium transporter 3 member 1 E_value=E:1,1e-16 %ID=71,053	0	0	COG0004:ammonium Transporter|	KEGG:osa:4324937|KO:K03320|	GO:0016021:cellular_component,integral component of membrane|GO:0008519:molecular_function,ammonium transmembrane transporter activity|	0
TRINITY_DN65866_c6_g1	7.65968	-0.306395	0.00100695	0.00621695	0	0	0	0	0	0	0
TRINITY_DN74779_c4_g3	7.65807	-0.334417	2.35415e-05	0.000248832	Id=TRB1_ARATH Fullname=Telomere repeat-binding factor 1 E_value=E:6,8 %ID=37,143	0	0	ENOG4111SQS:single myb histone|	KEGG:ath:AT1G49950|KO:K09422|	GO:0000785:cellular_component,chromatin|GO:0000784:cellular_component,nuclear chromosome, telomeric region|GO:0005730:cellular_component,nucleolus|GO:0000786:cellular_component,nucleosome|GO:0005634:cellular_component,nucleus|GO:0033613:molecular_function,activating transcription factor binding|GO:0003700:molecular_function,DNA-binding transcription factor activity|GO:0003691:molecular_function,d…	0
TRINITY_DN84422_c2_g4	7.65103	-0.352047	0.00118808	0.0071516	Id=INT7_DROME Fullname=Integrator complex subunit 7 {ECO:0000303|PubMed:19326441} E_value=E:7,1 %ID=44,828	0	0	ENOG410XSMR:integrator complex subunit 7|	KEGG:dme:Dmel_CG18176|KO:K13144|	GO:0005737:cellular_component,cytoplasm|GO:0032039:cellular_component,integrator complex|GO:0005634:cellular_component,nucleus|GO:0034472:biological_process,snRNA 3'-end processing|GO:0016180:biological_process,snRNA processing|	0
TRINITY_DN65414_c7_g1	7.6474	-0.348496	1.8696e-05	0.000203451	Id=PAPP1_HUMAN Fullname=Pappalysin-1 E_value=E:4,5 %ID=31,111	0	0	ENOG410YRGU:pregnancy-associated plasma protein A, pappalysin 1|	KEGG:hsa:5069|KO:K07762|	GO:0005576:cellular_component,extracellular region|GO:0005615:cellular_component,extracellular space|GO:0004222:molecular_function,metalloendopeptidase activity|GO:0008237:molecular_function,metallopeptidase activity|GO:0008270:molecular_function,zinc ion binding|GO:0044267:biological_process,cellular protein metabolic process|GO:0007565:biological_process,female pregnancy|GO:0032354:biological_p…	0
TRINITY_DN85833_c1_g2	7.64152	-0.325678	0.00090019	0.00564752	Id=ITPK1_ARATH Fullname=Inositol-tetrakisphosphate 1-kinase 1 E_value=E:1,58e-22 %ID=64,179	0	0	ENOG4110KIK:inositol-tetrakisphosphate 1-kinase|	KEGG:ath:AT5G16760|KO:K00913|	GO:0005829:cellular_component,cytosol|GO:0005524:molecular_function,ATP binding|GO:0047325:molecular_function,inositol tetrakisphosphate 1-kinase activity|GO:0052726:molecular_function,inositol-1,3,4-trisphosphate 5-kinase activity|GO:0052725:molecular_function,inositol-1,3,4-trisphosphate 6-kinase activity|GO:0000287:molecular_function,magnesium ion binding|GO:0052746:biological_process,inositol…	0
TRINITY_DN66072_c2_g1	7.63949	-0.361126	6.4158e-05	0.000589989	Id=OGG1_ARATH Fullname=N-glycosylase/DNA lyase OGG1 E_value=E:0,00011 %ID=47,826	0	0	COG0122:Glycosylase|	KEGG:ath:AT1G21710|KO:K03660|	GO:0005634:cellular_component,nucleus|GO:0140078:molecular_function,class I DNA-(apurinic or apyrimidinic site) endonuclease activity|GO:0003684:molecular_function,damaged DNA binding|GO:0008534:molecular_function,oxidized purine nucleobase lesion DNA N-glycosylase activity|GO:0006284:biological_process,base-excision repair|GO:0006281:biological_process,DNA repair|GO:0006289:biological_process,nu…	0
TRINITY_DN79099_c2_g3	7.63097	-0.371143	9.35199e-05	0.000815409	Id=S26A8_HUMAN Fullname=Testis anion transporter 1 E_value=E:2,3 %ID=47,826	0	0	COG0659:sulfate transporter|	KEGG:hsa:116369|KO:K14705|	GO:0005887:cellular_component,integral component of plasma membrane|GO:0005886:cellular_component,plasma membrane|GO:0015301:molecular_function,anion:anion antiporter activity|GO:0015106:molecular_function,bicarbonate transmembrane transporter activity|GO:0005254:molecular_function,chloride channel activity|GO:0019531:molecular_function,oxalate transmembrane transporter activity|GO:0008271:molecu…	0
TRINITY_DN42365_c0_g1	7.62931	-0.349621	6.08111e-05	0.000563879	Id=IMA3_SCHPO Fullname=Probable importin c550,11 E_value=E:0,55 %ID=38,095	0	0	0	KEGG:spo:SPCC550,11|KO:K20223|	GO:0005829:cellular_component,cytosol|GO:0005635:cellular_component,nuclear envelope|GO:0005643:cellular_component,nuclear pore|GO:0005634:cellular_component,nucleus|GO:0005525:molecular_function,GTP binding|GO:0005049:molecular_function,nuclear export signal receptor activity|GO:0061608:molecular_function,nuclear import signal receptor activity|GO:0008565:molecular_function,protein transporter a…	0
TRINITY_DN73250_c1_g4	7.62288	-0.341976	0.000933104	0.00582067	Id=SYM_SALAR Fullname=Methionine--tRNA ligase {ECO:0000255|HAMAP-Rule:MF_00098} E_value=E:9,4 %ID=29,508	0	0	COG0073:Is required not only for elongation of protein synthesis but also for the initiation of all mRNA translation through initiator tRNA(fMet) aminoacylation (By similarity)|COG0143:Is required not only for elongation of protein synthesis but also for the initiation of all mRNA translation through initiator tRNA(fMet) aminoacylation (By similarity)|	KEGG:ses:SARI_00743|KO:K01874|	GO:0005737:cellular_component,cytoplasm|GO:0005524:molecular_function,ATP binding|GO:0046872:molecular_function,metal ion binding|GO:0004825:molecular_function,methionine-tRNA ligase activity|GO:0000049:molecular_function,tRNA binding|GO:0006431:biological_process,methionyl-tRNA aminoacylation|	0
TRINITY_DN56866_c1_g1	7.62288	-0.341976	0.000933371	0.00582097	Id=CARLK_ARATH Fullname=Calmodulin-binding receptor kinase CaMRLK {ECO:0000305} E_value=E:1,03e-19 %ID=65,672	0	0	ENOG410XUCB:LRR receptor-like serine threonine-protein kinase|	KEGG:ath:AT5G45800|	GO:0016021:cellular_component,integral component of membrane|GO:0005886:cellular_component,plasma membrane|GO:0005524:molecular_function,ATP binding|GO:0005516:molecular_function,calmodulin binding|GO:0004672:molecular_function,protein kinase activity|GO:0009793:biological_process,embryo development ending in seed dormancy|GO:0046777:biological_process,protein autophosphorylation|GO:0009733:biolo…	0
TRINITY_DN82697_c1_g4	7.62086	-0.359856	2.71873e-05	0.000281152	Id=YKP8_KLULA Fullname=Uncharacterized killer plasmid pGKl-2 protein 8 E_value=E:0,65 %ID=44,118	0	0	0	0	0	0
TRINITY_DN78627_c2_g3	7.61844	-0.369107	2.04672e-05	0.000220323	Id=SRG1_ARATH Fullname=Protein SRG1 E_value=E:5,34e-31 %ID=70	0	0	COG3491:2OGFe(II) oxygenase|	KEGG:ath:AT1G17020|	GO:0046872:molecular_function,metal ion binding|GO:0016682:molecular_function,oxidoreductase activity, acting on diphenols and related substances as donors, oxygen as acceptor|GO:0010150:biological_process,leaf senescence|	0
TRINITY_DN75633_c0_g4	7.61353	-0.351877	0.000938682	0.00585039	Id=LEU1_METNO Fullname=2-isopropylmalate synthase {ECO:0000255|HAMAP-Rule:MF_01025} E_value=E:1,9 %ID=31,915	0	0	COG0119:Catalyzes the condensation of the acetyl group of acetyl-CoA with 3-methyl-2-oxobutanoate (2-oxoisovalerate) to form 3-carboxy-3-hydroxy-4-methylpentanoate (2-isopropylmalate) (By similarity)|	KEGG:mno:Mnod_0953|KO:K01649|	GO:0003852:molecular_function,2-isopropylmalate synthase activity|GO:0009098:biological_process,leucine biosynthetic process|	0
TRINITY_DN81523_c0_g2	7.60907	-0.386258	8.65734e-05	0.000762854	0	0	0	0	0	0	0
TRINITY_DN78012_c4_g4	7.60551	-0.389165	3.1997e-05	0.000324508	0	0	0	0	0	0	0
TRINITY_DN59674_c5_g2	7.60401	-0.398384	0.000106035	0.000908861	Id=CUL7_PONAB Fullname=Cullin-7 E_value=E:8,6 %ID=48,148	0	0	ENOG410XP9Y:RING finger) protein|	KEGG:pon:100172168|KO:K10613|	GO:1990393:cellular_component,3M complex|GO:0005813:cellular_component,centrosome|GO:0031467:cellular_component,Cul7-RING ubiquitin ligase complex|GO:0005737:cellular_component,cytoplasm|GO:0005794:cellular_component,Golgi apparatus|GO:0048471:cellular_component,perinuclear region of cytoplasm|GO:0031625:molecular_function,ubiquitin protein ligase binding|GO:0001837:biological_process,epithelial …	0
TRINITY_DN65042_c1_g1	7.59024	-0.396315	2.43784e-05	0.000256277	0	Id=NECT3_DANRE Fullname=Nectin-3-like protein	0	ENOG410ZRVN:Poliovirus receptor-related 3|	KEGG:dre:541491|KO:K06592|	GO:0005913:cellular_component,cell-cell adherens junction|GO:0005887:cellular_component,integral component of plasma membrane|GO:0050839:molecular_function,cell adhesion molecule binding|GO:0042803:molecular_function,protein homodimerization activity|GO:0005102:molecular_function,signaling receptor binding|GO:0008037:biological_process,cell recognition|GO:0007157:biological_process,heterophilic c…	0
TRINITY_DN44816_c0_g1	7.58979	-0.378784	0.00108243	0.00661459	Id=PSME4_ARATH Fullname=Proteasome activator subunit 4 E_value=E:2,68e-13 %ID=50,667	0	0	ENOG410XP7J:Proteasome (Prosome, macropain) activator subunit 4|	KEGG:ath:AT3G13330|KO:K06699|	GO:0005829:cellular_component,cytosol|GO:0005634:cellular_component,nucleus|GO:0005839:cellular_component,proteasome core complex|GO:0070577:molecular_function,lysine-acetylated histone binding|GO:0016504:molecular_function,peptidase activator activity|GO:0070628:molecular_function,proteasome binding|GO:0006281:biological_process,DNA repair|GO:0010499:biological_process,proteasomal ubiquitin-inde…	0
TRINITY_DN92500_c1_g1	7.58159	-0.402909	4.18385e-05	0.000409014	Id=APM1_ARATH Fullname=Aminopeptidase M1 E_value=E:1,3 %ID=75	0	0	COG0308:aminopeptidase|	KEGG:ath:AT4G33090|KO:K08776|	GO:0005829:cellular_component,cytosol|GO:0005783:cellular_component,endoplasmic reticulum|GO:0031090:cellular_component,organelle membrane|GO:0005886:cellular_component,plasma membrane|GO:0004177:molecular_function,aminopeptidase activity|GO:0070006:molecular_function,metalloaminopeptidase activity|GO:0010013:molecular_function,N-1-naphthylphthalamic acid binding|GO:0042277:molecular_function,pep…	0
TRINITY_DN87879_c2_g1	7.57632	-0.421974	7.15878e-05	0.000648856	Id=RUVB_FUSNN Fullname=Holliday junction ATP-dependent DNA helicase RuvB {ECO:0000255|HAMAP-Rule:MF_00016} E_value=E:4,9 %ID=40,909	0	0	COG2255:The RuvA-RuvB complex in the presence of ATP renatures cruciform structure in supercoiled DNA with palindromic sequence, indicating that it may promote strand exchange reactions in homologous recombination, RuvAB is a helicase that mediates the Holliday junction migration by localized denaturation and reannealing (By similarity)|	KEGG:fnu:FN1217|KO:K03551|	GO:0005524:molecular_function,ATP binding|GO:0003677:molecular_function,DNA binding|GO:0009378:molecular_function,four-way junction helicase activity|GO:0006310:biological_process,DNA recombination|GO:0006281:biological_process,DNA repair|GO:0009432:biological_process,SOS response|	0
TRINITY_DN93048_c1_g2	7.57478	-0.412717	0.00136955	0.00807606	Id=SYL_LYSSC Fullname=Leucine--tRNA ligase {ECO:0000255|HAMAP-Rule:MF_00049} E_value=E:6,3 %ID=46,154	0	0	COG0495:Leucyl-trna synthetase|	KEGG:lsp:Bsph_4241|KO:K01869|	GO:0005737:cellular_component,cytoplasm|GO:0002161:molecular_function,aminoacyl-tRNA editing activity|GO:0005524:molecular_function,ATP binding|GO:0004823:molecular_function,leucine-tRNA ligase activity|GO:0006429:biological_process,leucyl-tRNA aminoacylation|	0
TRINITY_DN58842_c2_g1	7.57042	-0.389384	0.00040159	0.00284001	Id=RS18_TREDE Fullname=30S ribosomal protein S18 {ECO:0000255|HAMAP-Rule:MF_00270} E_value=E:8,5 %ID=48,276	0	0	COG0238:Binds as a heterodimer with protein S6 to the central domain of the 16S rRNA, where it helps stabilize the platform of the 30S subunit (By similarity)|	KEGG:tde:TDE1676|KO:K02963|	GO:0005840:cellular_component,ribosome|GO:0019843:molecular_function,rRNA binding|GO:0003735:molecular_function,structural constituent of ribosome|GO:0006412:biological_process,translation|	0
TRINITY_DN52768_c0_g2	7.56691	-0.407862	5.10149e-05	0.000484774	Id=MNME_PARUW Fullname=tRNA modification GTPase MnmE {ECO:0000255|HAMAP-Rule:MF_00379} E_value=E:1,2 %ID=44,118	0	0	COG0486:Exhibits a very high intrinsic GTPase hydrolysis rate, Involved in the addition of a carboxymethylaminomethyl (cmnm) group at the wobble position (U34) of certain tRNAs, forming tRNA- cmnm(5)s(2)U34 (By similarity)|	KEGG:pcu:pc0022|KO:K03650|	GO:0005737:cellular_component,cytoplasm|GO:0005525:molecular_function,GTP binding|GO:0003924:molecular_function,GTPase activity|GO:0046872:molecular_function,metal ion binding|GO:0006400:biological_process,tRNA modification|	0
TRINITY_DN75389_c0_g2	7.56554	-0.399177	0.00111514	0.00678297	Id=UTP17_YEAST Fullname=NET1-associated nuclear protein 1 E_value=E:3,5 %ID=41,463	0	0	0	KEGG:sce:YPL126W|KO:K14552|	GO:0005730:cellular_component,nucleolus|GO:0005654:cellular_component,nucleoplasm|GO:0033553:cellular_component,rDNA heterochromatin|GO:0032040:cellular_component,small-subunit processome|GO:0034455:cellular_component,t-UTP complex|GO:0034511:molecular_function,U3 snoRNA binding|GO:0000462:biological_process,maturation of SSU-rRNA from tricistronic rRNA transcript (SSU-rRNA, 5,8S rRNA, LSU-rRNA)|…	0
TRINITY_DN89671_c5_g4	7.55934	-0.417179	3.94322e-05	0.000388864	Id=APOH_MOUSE Fullname=Beta-2-glycoprotein 1 E_value=E:5,1 %ID=42,5	0	0	0	0	0	0
TRINITY_DN70693_c1_g1	7.55582	-0.443407	0.00162631	0.00935215	Id=MFT1_YEAST Fullname=THO complex subunit MFT1 E_value=E:2,1 %ID=48,148	0	0	0	KEGG:sce:YML062C|KO:K18714|	GO:0000781:cellular_component,chromosome, telomeric region|GO:0000446:cellular_component,nucleoplasmic THO complex|GO:0000445:cellular_component,THO complex part of transcription export complex|GO:0003676:molecular_function,nucleic acid binding|GO:0032947:molecular_function,protein-containing complex scaffold activity|GO:0006310:biological_process,DNA recombination|GO:0006406:biological_process,m…	0
TRINITY_DN83045_c0_g3	7.55212	-0.443403	0.00162634	0.00935215	Id=Y186_MYCGE Fullname=Uncharacterized lipoprotein MG186 E_value=E:8,4 %ID=37,778	0	0	COG1525:nuclease|	KEGG:mge:MG_186|KO:K02027|	GO:0005886:cellular_component,plasma membrane|GO:0004519:molecular_function,endonuclease activity|GO:0003676:molecular_function,nucleic acid binding|	0
TRINITY_DN77244_c4_g1	7.55082	-0.419126	5.54078e-05	0.000520818	Id=DMAW_BALOB Fullname=Tryptophan dimethylallyltransferase E_value=E:9,3 %ID=42,857	0	0	0	0	GO:0050364:molecular_function,tryptophan dimethylallyltransferase activity|GO:0035837:biological_process,ergot alkaloid biosynthetic process|	0
TRINITY_DN27185_c0_g1	7.54775	-0.417853	0.00159536	0.0092015	0	0	0	0	0	0	0
TRINITY_DN92328_c1_g3	7.54585	-0.416427	0.00117507	0.00708518	Id=PYRG_LAWIP Fullname=CTP synthase {ECO:0000255|HAMAP-Rule:MF_01227} E_value=E:1,9 %ID=31,034	0	0	COG0504:Catalyzes the ATP-dependent amination of UTP to CTP with either L-glutamine or ammonia as the source of nitrogen (By similarity)|	KEGG:lip:LI0451|KO:K01937|	GO:0005524:molecular_function,ATP binding|GO:0003883:molecular_function,CTP synthase activity|GO:0046872:molecular_function,metal ion binding|GO:0044210:biological_process,'de novo' CTP biosynthetic process|GO:0006541:biological_process,glutamine metabolic process|	0
TRINITY_DN79224_c1_g1	7.54184	-0.439339	0.00142361	0.00835387	0	0	0	0	0	0	0
TRINITY_DN58842_c1_g1	7.53574	-0.415896	0.00120914	0.00726396	Id=STRA_STRGR Fullname=Streptomycin 6-kinase E_value=E:1,9 %ID=38,889	0	0	ENOG4111NWB:aminoglycoside hydroxyurea antibiotic resistance kinase|	0	GO:0050300:molecular_function,aminoglycoside 6-kinase activity|GO:0005524:molecular_function,ATP binding|GO:0006468:biological_process,protein phosphorylation|GO:0046677:biological_process,response to antibiotic|GO:0019748:biological_process,secondary metabolic process|	0
TRINITY_DN10291_c0_g1	7.52966	-0.463345	0.00168845	0.00964951	Id=RPOC1_LOTJA Fullname=DNA-directed RNA polymerase subunit beta' {ECO:0000255|HAMAP-Rule:MF_01323} E_value=E:3,9 %ID=38,71	0	0	0	0	GO:0009507:cellular_component,chloroplast|GO:0003677:molecular_function,DNA binding|GO:0003899:molecular_function,DNA-directed 5'-3' RNA polymerase activity|GO:0006351:biological_process,transcription, DNA-templated|	0
TRINITY_DN89604_c0_g1	7.52278	-0.44338	0.000256243	0.00192869	0	0	0	0	0	0	0
TRINITY_DN71342_c4_g1	7.52123	-0.484632	0.00194789	0.01085	Id=CRCB1_PROM9 Fullname=Putative fluoride ion transporter CrcB 1 E_value=E:4,4 %ID=42,857	0	0	0	KEGG:pmi:PMT9312_1724|	GO:0016021:cellular_component,integral component of membrane|GO:0005886:cellular_component,plasma membrane|	0
TRINITY_DN58735_c5_g2	7.52016	-0.452351	3.59079e-05	0.000358956	Id=MNMA_MYCPU Fullname=tRNA-specific 2-thiouridylase MnmA {ECO:0000255|HAMAP-Rule:MF_00144} E_value=E:2,6 %ID=40	0	0	COG0482:Catalyzes the 2-thiolation of uridine at the wobble position (U34) of tRNA, leading to the formation of s(2)U34 (By similarity)|	KEGG:mpu:MYPU_5580|KO:K00566|	GO:0005737:cellular_component,cytoplasm|GO:0005524:molecular_function,ATP binding|GO:0016783:molecular_function,sulfurtransferase activity|GO:0000049:molecular_function,tRNA binding|GO:0008033:biological_process,tRNA processing|	0
TRINITY_DN61988_c6_g6	7.51579	-0.437012	0.00117322	0.00707593	Id=ATGT_NANEQ Fullname=tRNA-guanine(15) transglycosylase {ECO:0000255|HAMAP-Rule:MF_01634} E_value=E:3 %ID=45,833	0	0	COG0343:Exchanges the guanine residue with 7-aminomethyl-7- deazaguanine in tRNAs with GU(N) anticodons (tRNA-Asp, -Asn, -His and -Tyr), After this exchange, a cyclopentendiol moiety is attached to the 7-aminomethyl group of 7-deazaguanine, resulting in the hypermodified nucleoside queuosine (Q) (7-(((4,5-cis- dihydroxy-2-cyclopenten-1-yl)amino)methyl)-7-deazaguanosine) (By similarity)|	KEGG:neq:NEQ124|KO:K18779|	GO:0046872:molecular_function,metal ion binding|GO:0016763:molecular_function,transferase activity, transferring pentosyl groups|GO:0006400:biological_process,tRNA modification|	0
TRINITY_DN90165_c3_g1	7.51357	-0.456868	3.96319e-05	0.000390639	Id=GRIK4_HUMAN Fullname=Glutamate receptor ionotropic, kainate 4 E_value=E:1,3 %ID=30	0	0	ENOG4110PNJ:Glutamate receptor ionotropic, kainate 4|	KEGG:hsa:2900|KO:K05204|	GO:0030054:cellular_component,cell junction|GO:0005887:cellular_component,integral component of plasma membrane|GO:0032983:cellular_component,kainate selective glutamate receptor complex|GO:0005886:cellular_component,plasma membrane|GO:0045211:cellular_component,postsynaptic membrane|GO:0042734:cellular_component,presynaptic membrane|GO:0005234:molecular_function,extracellularly glutamate-gated i…	0
TRINITY_DN92279_c1_g1	7.50396	-0.496086	0.00187365	0.0105114	Id=C2GR2_ARATH Fullname=C2 and GRAM domain-containing protein At5g50170 E_value=E:0,008 %ID=51,724	0	0	ENOG410Y9YW:C2 and GRAM domain-containing protein|	KEGG:ath:AT5G50170|	GO:0005783:cellular_component,endoplasmic reticulum|GO:0016021:cellular_component,integral component of membrane|	0
TRINITY_DN85570_c0_g1	7.49619	-0.48234	7.82113e-05	0.000699962	0	0	0	0	0	0	0
TRINITY_DN59797_c13_g1	7.48799	-0.491315	5.43824e-05	0.000512278	Id=OXLA_OPHHA Fullname=L-amino-acid oxidase E_value=E:0,8 %ID=51,852	0	0	0	0	GO:0005576:cellular_component,extracellular region|GO:0050660:molecular_function,flavin adenine dinucleotide binding|GO:0001716:molecular_function,L-amino-acid oxidase activity|GO:0046983:molecular_function,protein dimerization activity|GO:0090729:molecular_function,toxin activity|GO:0006915:biological_process,apoptotic process|GO:0042742:biological_process,defense response to bacterium|GO:004417…	0
TRINITY_DN85323_c0_g2	7.48772	-0.463794	0.00124659	0.00745772	Id=TITIN_MOUSE Fullname=Titin E_value=E:4,8 %ID=29,825	0	0	ENOG410XQFD:myosin light chain kinase|	0	GO:0031672:cellular_component,A band|GO:0000794:cellular_component,condensed nuclear chromosome|GO:0031674:cellular_component,I band|GO:0031430:cellular_component,M band|GO:0005859:cellular_component,muscle myosin complex|GO:0030016:cellular_component,myofibril|GO:0030017:cellular_component,sarcomere|GO:0005865:cellular_component,striated muscle thin filament|GO:0030018:cellular_component,Z disc|…	0
TRINITY_DN73537_c3_g1	7.4763	-0.519804	0.00195035	0.0108606	0	0	0	0	0	0	0
TRINITY_DN76825_c3_g5	7.47467	-0.492569	6.38403e-05	0.00058741	Id=YHI5_SCHPO Fullname=Uncharacterized AAA domain-containing protein P22H7,05c E_value=E:2 %ID=26,19	0	0	0	KEGG:spo:SPBP22H7,05c|	GO:0000790:cellular_component,nuclear chromatin|GO:0005634:cellular_component,nucleus|GO:0005524:molecular_function,ATP binding|GO:0016887:molecular_function,ATPase activity|GO:0003682:molecular_function,chromatin binding|GO:0042393:molecular_function,histone binding|GO:0006338:biological_process,chromatin remodeling|GO:0031936:biological_process,negative regulation of chromatin silencing|GO:0045…	0
TRINITY_DN64821_c2_g1	7.47381	-0.498542	0.00166561	0.00953782	0	0	0	0	0	0	0
TRINITY_DN83948_c0_g6	7.47052	-0.494853	4.28256e-05	0.000417371	Id=AAE6_ARATH Fullname=Probable acyl-activating enzyme 6 E_value=E:0 %ID=64,434	Id=AAE6_ARATH Fullname=Probable acyl-activating enzyme 6	Id=PF00501,27 Fullname=AMP-binding,AMP-binding enzyme	COG0318:Amp-dependent synthetase and ligase|	KEGG:ath:AT5G16340|	GO:0016874:molecular_function,ligase activity|GO:0006631:biological_process,fatty acid metabolic process|	GO:0003824:molecular_function,catalytic activity|GO:0008152:biological_process,metabolic process|
TRINITY_DN65446_c5_g2	7.46729	-0.517515	0.00183532	0.010331	Id=SYQ_SCHPO Fullname=Probable glutamine--tRNA ligase E_value=E:5,7 %ID=40	0	0	0	KEGG:spo:SPBC342,02|KO:K01886|	GO:0005829:cellular_component,cytosol|GO:0005524:molecular_function,ATP binding|GO:0004819:molecular_function,glutamine-tRNA ligase activity|GO:0002181:biological_process,cytoplasmic translation|GO:0006425:biological_process,glutaminyl-tRNA aminoacylation|	0
TRINITY_DN88631_c1_g1	7.46664	-0.49849	0.00168329	0.00962634	0	0	0	0	0	0	0
TRINITY_DN65037_c0_g3	7.46664	-0.49849	0.00168388	0.0096283	Id=PAPA5_MYCVP Fullname=Phthiocerol/phthiodiolone dimycocerosyl transferase E_value=E:7,7 %ID=42,857	0	0	ENOG4111ZFI:Catalyzes diesterification of phthiocerol and phthiodiolone with mycocerosic acids, the final step in the phthiocerol and phthiodiolone dimycocerosate esters (PDIM) synthesis|	KEGG:mva:Mvan_3119|	GO:0016746:molecular_function,transferase activity, transferring acyl groups|GO:0006629:biological_process,lipid metabolic process|	0
TRINITY_DN60361_c4_g1	7.46423	-0.516658	9.05927e-05	0.000793219	Id=LK111_ARATH Fullname=Putative L-type lectin-domain containing receptor kinase I,11 E_value=E:1,42e-44 %ID=52,695	Id=LK111_ARATH Fullname=Putative L-type lectin-domain containing receptor kinase I,11	Id=PF00139,18 Fullname=Lectin_legB,Legume lectin domain	COG0515:Serine Threonine protein kinase|	KEGG:ath:AT5G60320|	GO:0016021:cellular_component,integral component of membrane|GO:0005886:cellular_component,plasma membrane|GO:0009506:cellular_component,plasmodesma|GO:0005524:molecular_function,ATP binding|GO:0030246:molecular_function,carbohydrate binding|GO:0004674:molecular_function,protein serine/threonine kinase activity|	GO:0030246:molecular_function,carbohydrate binding|
TRINITY_DN49671_c0_g1	7.45987	-0.512588	0.0016897	0.00965449	Id=O10D3_HUMAN Fullname=Putative olfactory receptor 10D3 E_value=E:1,4 %ID=37,778	0	0	ENOG4111430:Olfactory receptor|	0	GO:0016021:cellular_component,integral component of membrane|GO:0005886:cellular_component,plasma membrane|GO:0004930:molecular_function,G-protein coupled receptor activity|GO:0004984:molecular_function,olfactory receptor activity|GO:0007186:biological_process,G-protein coupled receptor signaling pathway|GO:0007608:biological_process,sensory perception of smell|	0
TRINITY_DN78186_c0_g5	7.45638	-0.484869	0.0013315	0.00788731	Id=CP52A_CANTR Fullname=Cytochrome P450 52A1 E_value=E:0,26 %ID=34,146	0	0	COG2124:Cytochrome p450|	0	GO:0005789:cellular_component,endoplasmic reticulum membrane|GO:0016021:cellular_component,integral component of membrane|GO:0020037:molecular_function,heme binding|GO:0005506:molecular_function,iron ion binding|GO:0016712:molecular_function,oxidoreductase activity, acting on paired donors, with incorporation or reduction of molecular oxygen, reduced flavin or flavoprotein as one donor, and incor…	0
TRINITY_DN67331_c2_g1	7.45372	-0.486633	0.00135019	0.00798301	Id=HIS4_BACSU Fullname=1-(5-phosphoribosyl)-5-[(5-phosphoribosylamino)methylideneamino] imidazole-4-carboxamide isomerase E_value=E:0,14 %ID=33,333	0	0	COG0106:phosphoribosylformimino-5-aminoimidazole carboxamide ribotide isomerase|	KEGG:bsu:BSU34880|KO:K01814|	GO:0005737:cellular_component,cytoplasm|GO:0003949:molecular_function,1-(5-phosphoribosyl)-5-[(5-phosphoribosylamino)methylideneamino]imidazole-4-carboxamide isomerase activity|GO:0000105:biological_process,histidine biosynthetic process|GO:0000162:biological_process,tryptophan biosynthetic process|	0
TRINITY_DN90780_c0_g2	7.45309	-0.526966	0.00178653	0.0101126	Id=CRLD2_MOUSE Fullname=Cysteine-rich secretory protein LCCL domain-containing 2 E_value=E:3,7 %ID=51,852	0	0	COG2340:Scp-like extracellular|	KEGG:mmu:78892|	GO:0005576:cellular_component,extracellular region|GO:0030133:cellular_component,transport vesicle|GO:0005539:molecular_function,glycosaminoglycan binding|GO:0008201:molecular_function,heparin binding|GO:0030198:biological_process,extracellular matrix organization|GO:0060325:biological_process,face morphogenesis|GO:0030324:biological_process,lung development|	0
TRINITY_DN74733_c1_g1	7.45128	-0.516417	4.77174e-05	0.000458475	0	0	0	0	0	0	0
TRINITY_DN76512_c2_g1	7.44812	-0.52362	6.85365e-05	0.000624429	Id=TTC33_DANRE Fullname=Tetratricopeptide repeat protein 33 E_value=E:2,2 %ID=35,897	0	0	ENOG4111N4C:tetratricopeptide repeat domain 33|	KEGG:dre:436995|	0	0
TRINITY_DN83318_c1_g5	7.44051	-0.499544	0.0013635	0.00804605	Id=GIL1_ARATH Fullname=Protein GRAVITROPIC IN THE LIGHT 1 {ECO:0000303|PubMed:16640600} E_value=E:4,94e-41 %ID=79,221	0	0	ENOG410YCXF:Plant protein of unknown function (DUF641)|	KEGG:ath:AT5G58960|	GO:0009959:biological_process,negative gravitropism|GO:0009639:biological_process,response to red or far red light|	0
TRINITY_DN79901_c0_g2	7.43078	-0.521609	7.0309e-05	0.000638496	Id=GPT2_ARATH Fullname=Glucose-6-phosphate/phosphate translocator 2, chloroplastic E_value=E:6,51e-73 %ID=86,275	Id=GPT2_ARATH Fullname=Glucose-6-phosphate/phosphate translocator 2, chloroplastic	Id=PF03151,15 Fullname=TPT,Triose-phosphate Transporter family	ENOG410XP1S:solute carrier family 35 member|	KEGG:ath:AT1G61800|KO:K15283|	GO:0031969:cellular_component,chloroplast membrane|GO:0016021:cellular_component,integral component of membrane|GO:0005774:cellular_component,vacuolar membrane|GO:0015152:molecular_function,glucose-6-phosphate transmembrane transporter activity|GO:0005315:molecular_function,inorganic phosphate transmembrane transporter activity|GO:0015120:molecular_function,phosphoglycerate transmembrane transpor…	0
TRINITY_DN77018_c2_g5	7.42805	-0.536972	5.77824e-05	0.000539218	Id=GRLO_DICDI Fullname=Metabotropic glutamate receptor-like protein O E_value=E:8 %ID=45	0	0	ENOG410XNN1:Gamma-aminobutyric acid (GABA) B receptor|	KEGG:ddi:DDB_G0271688|	GO:0016021:cellular_component,integral component of membrane|GO:0005886:cellular_component,plasma membrane|GO:0004965:molecular_function,G-protein coupled GABA receptor activity|	0
TRINITY_DN82458_c1_g1	7.4243	-0.547885	0.000374073	0.00267104	Id=MNK_CAEEL Fullname=MAP kinase-interacting serine/threonine-protein kinase mnk-1 {ECO:0000305} E_value=E:3,7 %ID=34,483	0	0	ENOG410XQA9:protein kinase activity|	KEGG:cel:CELE_R166,5|KO:K04372|	GO:0005737:cellular_component,cytoplasm|GO:0005634:cellular_component,nucleus|GO:0005524:molecular_function,ATP binding|GO:0009931:molecular_function,calcium-dependent protein serine/threonine kinase activity|GO:0005516:molecular_function,calmodulin binding|GO:0004683:molecular_function,calmodulin-dependent protein kinase activity|GO:0046872:molecular_function,metal ion binding|GO:0035095:biologi…	0
TRINITY_DN76179_c2_g1	7.42414	-0.530304	6.2527e-05	0.000577278	Id=AGALG_ASPTN Fullname=Probable alpha-galactosidase G E_value=E:5,4 %ID=46,429	0	0	0	0	GO:0005576:cellular_component,extracellular region|GO:0052692:molecular_function,raffinose alpha-galactosidase activity|GO:0000272:biological_process,polysaccharide catabolic process|	0
TRINITY_DN67217_c1_g3	7.4168	-0.540765	0.0018447	0.0103725	Id=HS2ST_CHICK Fullname=Heparan sulfate 2-O-sulfotransferase 1 E_value=E:6,5 %ID=54,167	0	0	ENOG410XTA1:Heparan sulfate 2-o-sulfotransferase|	KEGG:gga:395140|KO:K02513|	GO:0000139:cellular_component,Golgi membrane|GO:0016021:cellular_component,integral component of membrane|GO:0004394:molecular_function,heparan sulfate 2-O-sulfotransferase activity|GO:0042802:molecular_function,identical protein binding|GO:0015014:biological_process,heparan sulfate proteoglycan biosynthetic process, polysaccharide chain biosynthetic process|GO:0030202:biological_process,heparin …	0
TRINITY_DN64103_c1_g3	7.41666	-0.535856	0.00190152	0.0106376	Id=KEA6_ARATH Fullname=K(+) efflux antiporter 6 {ECO:0000303|PubMed:11500563} E_value=E:0,000293 %ID=70	0	0	COG0475:Sodium hydrogen exchanger|	KEGG:ath:AT5G11800|	GO:0016021:cellular_component,integral component of membrane|GO:0016020:cellular_component,membrane|GO:0022890:molecular_function,inorganic cation transmembrane transporter activity|GO:0015299:molecular_function,solute:proton antiporter activity|GO:0006813:biological_process,potassium ion transport|	0
TRINITY_DN79996_c6_g1	7.41635	-0.523994	0.00141209	0.00829617	Id=TRI33_DANRE Fullname=E3 ubiquitin-protein ligase TRIM33 E_value=E:2,4 %ID=35,484	0	0	ENOG410Z421:Tripartite motif containing 33|	0	GO:0005634:cellular_component,nucleus|GO:0003677:molecular_function,DNA binding|GO:0016740:molecular_function,transferase activity|GO:0008270:molecular_function,zinc ion binding|GO:0048066:biological_process,developmental pigmentation|GO:0035162:biological_process,embryonic hemopoiesis|GO:0030218:biological_process,erythrocyte differentiation|GO:0033333:biological_process,fin development|GO:00482…	0
TRINITY_DN91746_c2_g3	7.41017	-0.554683	0.000302297	0.00222957	Id=CDSP_ARATH Fullname=Thioredoxin-like protein CDSP32, chloroplastic E_value=E:2,9e-37 %ID=77,778	0	0	COG0526:Thioredoxin|	KEGG:ath:AT1G76080|	GO:0009507:cellular_component,chloroplast|GO:0009941:cellular_component,chloroplast envelope|GO:0009570:cellular_component,chloroplast stroma|GO:0016671:molecular_function,oxidoreductase activity, acting on a sulfur group of donors, disulfide as acceptor|GO:0015035:molecular_function,protein disulfide oxidoreductase activity|GO:0047134:molecular_function,protein-disulfide reductase activity|GO:00…	0
TRINITY_DN91189_c3_g3	7.40814	-0.54071	8.51223e-05	0.000751663	Id=RHG1A_ARATH Fullname=Probable E3 ubiquitin-protein ligase RHG1A {ECO:0000305} E_value=E:2,44e-18 %ID=73,81	0	0	ENOG41121N2:zinc ion binding|	KEGG:ath:AT5G42940|	GO:0046872:molecular_function,metal ion binding|GO:0061630:molecular_function,ubiquitin protein ligase activity|GO:0043161:biological_process,proteasome-mediated ubiquitin-dependent protein catabolic process|	0
TRINITY_DN72148_c0_g2	7.40426	-0.553035	6.63545e-05	0.000607285	Id=CTH1_CHLRE Fullname=Magnesium-protoporphyrin IX monomethyl ester [oxidative] cyclase 2, chloroplastic E_value=E:2,48e-05 %ID=100	Id=CTH1_CHLRE Fullname=Magnesium-protoporphyrin IX monomethyl ester [oxidative] cyclase 2, chloroplastic	0	ENOG410XPVQ:Catalyzes the formation of the isocyclic ring in chlorophyll biosynthesis, Mediates the cyclase reaction, which results in the formation of divinylprotochlorophyllide (Pchlide) characteristic of all chlorophylls from magnesium-protoporphyrin IX 13-monomethyl ester (MgPMME) (By similarity)|	KEGG:cre:CHLREDRAFT_205856|KO:K04035|	GO:0009507:cellular_component,chloroplast|GO:0048529:molecular_function,magnesium-protoporphyrin IX monomethyl ester (oxidative) cyclase activity|GO:0046872:molecular_function,metal ion binding|GO:0015995:biological_process,chlorophyll biosynthetic process|GO:0015979:biological_process,photosynthesis|	0
TRINITY_DN60050_c1_g1	7.40256	-0.573376	0.002162	0.0118279	Id=CP4G1_DROME Fullname=Cytochrome P450 4g1 E_value=E:5,4 %ID=42,857	0	0	COG2124:Cytochrome p450|	KEGG:dme:Dmel_CG3972|KO:K15001|	GO:0005789:cellular_component,endoplasmic reticulum membrane|GO:0031090:cellular_component,organelle membrane|GO:0071771:molecular_function,aldehyde decarbonylase activity|GO:0020037:molecular_function,heme binding|GO:0005506:molecular_function,iron ion binding|GO:0004497:molecular_function,monooxygenase activity|GO:0016705:molecular_function,oxidoreductase activity, acting on paired donors, with…	0
TRINITY_DN81266_c7_g1	7.38803	-0.585479	0.0020875	0.0114905	Id=P4HA3_RAT Fullname=Prolyl 4-hydroxylase subunit alpha-3 E_value=E:3,2 %ID=50	0	0	ENOG410XS5J:prolyl 4-hydroxylase|	KEGG:rno:361612|KO:K00472|	GO:0005788:cellular_component,endoplasmic reticulum lumen|GO:0016222:cellular_component,procollagen-proline 4-dioxygenase complex|GO:0005506:molecular_function,iron ion binding|GO:0031418:molecular_function,L-ascorbic acid binding|GO:0016702:molecular_function,oxidoreductase activity, acting on single donors with incorporation of molecular oxygen, incorporation of two atoms of oxygen|GO:0004656:m…	0
TRINITY_DN66513_c0_g1	7.38787	-0.580219	0.00198436	0.0110243	Id=PABP4_ARATH Fullname=Polyadenylate-binding protein 4 E_value=E:0,49 %ID=38	0	0	ENOG410XR5X:poly(A) binding protein, cytoplasmic|	KEGG:ath:AT2G23350|KO:K13126|	GO:0005829:cellular_component,cytosol|GO:0005634:cellular_component,nucleus|GO:0003729:molecular_function,mRNA binding|GO:0006417:biological_process,regulation of translation|GO:0046686:biological_process,response to cadmium ion|GO:0016032:biological_process,viral process|	0
TRINITY_DN88980_c1_g1	7.38787	-0.580219	0.00198367	0.011022	Id=GLGB_SHIDS Fullname=1,4-alpha-glucan branching enzyme GlgB {ECO:0000255|HAMAP-Rule:MF_00685} E_value=E:2,9 %ID=48,387	0	0	0	KEGG:sdy:SDY_3578|KO:K00700|	GO:0003844:molecular_function,1,4-alpha-glucan branching enzyme activity|GO:0102752:molecular_function,1,4-alpha-glucan branching enzyme activity (using a glucosylated glycogenin as primer for glycogen synthesis)|GO:0043169:molecular_function,cation binding|GO:0004553:molecular_function,hydrolase activity, hydrolyzing O-glycosyl compounds|GO:0005978:biological_process,glycogen biosynthetic proces…	0
TRINITY_DN67796_c3_g2	7.38466	-0.565694	6.97122e-05	0.000633676	Id=RS6_ASPOF Fullname=40S ribosomal protein S6 E_value=E:0,012 %ID=78,947	0	0	0	0	GO:0005840:cellular_component,ribosome|GO:0003735:molecular_function,structural constituent of ribosome|GO:0006412:biological_process,translation|	0
TRINITY_DN19173_c0_g1	7.384	-0.585238	0.0022559	0.0122608	Id=DPEP2_HUMAN Fullname=Dipeptidase 2 E_value=E:1,9 %ID=38,889	0	0	COG2355:Dipeptidase|	KEGG:hsa:64174|KO:K01273|	GO:0031225:cellular_component,anchored component of membrane|GO:0016805:molecular_function,dipeptidase activity|GO:0008239:molecular_function,dipeptidyl-peptidase activity|GO:0046872:molecular_function,metal ion binding|GO:0008235:molecular_function,metalloexopeptidase activity|	0
TRINITY_DN66183_c5_g1	7.38007	-0.569521	0.00203459	0.0112503	Id=COB23_ORYSJ Fullname=Putative coatomer subunit beta'-3 E_value=E:1,6 %ID=35	0	0	ENOG410XNNY:coatomer protein complex, subunit beta 2 (beta prime)|	0	GO:0030126:cellular_component,COPI vesicle coat|GO:0000139:cellular_component,Golgi membrane|GO:0005198:molecular_function,structural molecule activity|GO:0006888:biological_process,ER to Golgi vesicle-mediated transport|GO:0006891:biological_process,intra-Golgi vesicle-mediated transport|GO:0006886:biological_process,intracellular protein transport|GO:0006890:biological_process,retrograde vesicl…	0
TRINITY_DN78329_c0_g10	7.37519	-0.602046	0.000427968	0.00299892	Id=PUR5_HISS2 Fullname=Phosphoribosylformylglycinamidine cyclo-ligase {ECO:0000255|HAMAP-Rule:MF_00741} E_value=E:2,4 %ID=57,692	0	0	0	KEGG:hsm:HSM_0473|KO:K01933|	GO:0005737:cellular_component,cytoplasm|GO:0005524:molecular_function,ATP binding|GO:0004641:molecular_function,phosphoribosylformylglycinamidine cyclo-ligase activity|GO:0006189:biological_process,'de novo' IMP biosynthetic process|	0
TRINITY_DN74338_c2_g6	7.37281	-0.584675	0.00199359	0.0110655	Id=POLR2_ARATH Fullname=Retrovirus-related Pol polyprotein from transposon RE2 E_value=E:0,13 %ID=48,276	0	0	0	0	GO:0004190:molecular_function,aspartic-type endopeptidase activity|GO:0004519:molecular_function,endonuclease activity|GO:0046872:molecular_function,metal ion binding|GO:0003676:molecular_function,nucleic acid binding|GO:0003964:molecular_function,RNA-directed DNA polymerase activity|GO:0015074:biological_process,DNA integration|GO:0006310:biological_process,DNA recombination|	0
TRINITY_DN87562_c3_g6	7.36663	-0.582869	9.29582e-05	0.00081105	Id=CHI8_POPTR Fullname=Endochitinase WIN8 E_value=E:6,3 %ID=34,211	0	0	COG3979:chitinase|	0	GO:0008061:molecular_function,chitin binding|GO:0004568:molecular_function,chitinase activity|GO:0016998:biological_process,cell wall macromolecule catabolic process|GO:0006032:biological_process,chitin catabolic process|GO:0006952:biological_process,defense response|GO:0000272:biological_process,polysaccharide catabolic process|	0
TRINITY_DN66191_c8_g2	7.3554	-0.584821	0.000109538	0.000935627	Id=ACCD_VIBVY Fullname=Acetyl-coenzyme A carboxylase carboxyl transferase subunit beta {ECO:0000255|HAMAP-Rule:MF_01395} E_value=E:0,035 %ID=32,394	Id=ACCD_VIBVY Fullname=Acetyl-coenzyme A carboxylase carboxyl transferase subunit beta {ECO:0000255|HAMAP-Rule:MF_01395}	0	0	KEGG:vvy:VV2424|KO:K01963|	GO:0009317:cellular_component,acetyl-CoA carboxylase complex|GO:0003989:molecular_function,acetyl-CoA carboxylase activity|GO:0005524:molecular_function,ATP binding|GO:0046872:molecular_function,metal ion binding|GO:0016740:molecular_function,transferase activity|GO:0006633:biological_process,fatty acid biosynthetic process|GO:2001295:biological_process,malonyl-CoA biosynthetic process|	0
TRINITY_DN72759_c0_g3	7.3553	-0.62159	0.00239116	0.0128604	Id=BBE15_ARATH Fullname=Berberine bridge enzyme-like 15 {ECO:0000303|PubMed:26037923} E_value=E:1,01e-25 %ID=52,326	Id=BBE15_ARATH Fullname=Berberine bridge enzyme-like 15 {ECO:0000303|PubMed:26037923}	0	COG0277:FAD linked oxidase domain protein|	KEGG:ath:AT2G34790|KO:K22395|	GO:0005618:cellular_component,cell wall|GO:0005576:cellular_component,extracellular region|GO:0009506:cellular_component,plasmodesma|GO:0045551:molecular_function,cinnamyl-alcohol dehydrogenase activity|GO:0050268:molecular_function,coniferyl-alcohol dehydrogenase activity|GO:0050660:molecular_function,flavin adenine dinucleotide binding|GO:0052747:molecular_function,sinapyl alcohol dehydrogenase…	0
TRINITY_DN72950_c0_g2	7.3539	-0.59027	9.74659e-05	0.000845451	Id=ARPC3_CAEEL Fullname=Probable actin-related protein 2/3 complex subunit 3 E_value=E:5,2 %ID=38,095	0	0	ENOG4111FTG:protein 2 3 complex, subunit|	KEGG:cel:CELE_Y37D8A,1|KO:K05756|	GO:0005885:cellular_component,Arp2/3 protein complex|GO:0005737:cellular_component,cytoplasm|GO:0055120:cellular_component,striated muscle dense body|GO:0003779:molecular_function,actin binding|GO:0034314:biological_process,Arp2/3 complex-mediated actin nucleation|GO:0010631:biological_process,epithelial cell migration|GO:0016331:biological_process,morphogenesis of embryonic epithelium|	0
TRINITY_DN69821_c2_g4	7.34745	-0.620402	0.00234626	0.0126552	Id=COX1_EPHEQ Fullname=Cytochrome c oxidase subunit 1 E_value=E:2,69e-05 %ID=77,778	0	0	0	0	GO:0016021:cellular_component,integral component of membrane|GO:0005743:cellular_component,mitochondrial inner membrane|GO:0070469:cellular_component,respiratory chain|GO:0004129:molecular_function,cytochrome-c oxidase activity|GO:0020037:molecular_function,heme binding|GO:0046872:molecular_function,metal ion binding|GO:0009060:biological_process,aerobic respiration|GO:0006119:biological_process,…	0
TRINITY_DN112407_c0_g1	7.34571	-0.627682	0.00235441	0.0126905	Id=COAD_SYNP2 Fullname=Phosphopantetheine adenylyltransferase {ECO:0000255|HAMAP-Rule:MF_00151} E_value=E:0,44 %ID=46,667	0	0	COG0669:Reversibly transfers an adenylyl group from ATP to 4'- phosphopantetheine, yielding dephospho-CoA (dPCoA) and pyrophosphate (By similarity)|	KEGG:syp:SYNPCC7002_A0316|KO:K00954|	GO:0005737:cellular_component,cytoplasm|GO:0005524:molecular_function,ATP binding|GO:0004595:molecular_function,pantetheine-phosphate adenylyltransferase activity|GO:0015937:biological_process,coenzyme A biosynthetic process|	0
TRINITY_DN74056_c1_g2	7.34571	-0.627682	0.00235357	0.0126877	0	0	0	0	0	0	0
TRINITY_DN27521_c0_g1	7.34062	-0.613903	8.23764e-05	0.000730605	Id=IF6_THEGJ Fullname=Translation initiation factor 6 {ECO:0000255|HAMAP-Rule:MF_00032} E_value=E:3,7 %ID=57,143	Id=TOP2A_PIG Fullname=DNA topoisomerase 2-alpha	0	COG0187:DNA gyrase negatively supercoils closed circular double- stranded DNA in an ATP-dependent manner and also catalyzes the interconversion of other topological isomers of double-stranded DNA rings, including catenanes and knotted rings (By similarity)|COG0188:DNA gyrase negatively supercoils closed circular double- stranded DNA in an ATP-dependent manner and also catalyzes the interconversio…	KEGG:ssc:396917|KO:K03164|	GO:0005814:cellular_component,centriole|GO:0000793:cellular_component,condensed chromosome|GO:0009330:cellular_component,DNA topoisomerase complex (ATP-hydrolyzing)|GO:0000228:cellular_component,nuclear chromosome|GO:0005730:cellular_component,nucleolus|GO:0005654:cellular_component,nucleoplasm|GO:0005634:cellular_component,nucleus|GO:1990904:cellular_component,ribonucleoprotein complex|GO:000552…	0
TRINITY_DN70116_c1_g1	7.32115	-0.604517	0.00169595	0.00968329	Id=C71P1_ORYSJ Fullname=Tryptamine 5-hydroxylase {ECO:0000303|PubMed:20150424} E_value=E:2,71e-24 %ID=77,966	0	0	COG2124:Cytochrome p450|	KEGG:osa:4351945|	GO:0020037:molecular_function,heme binding|GO:0005506:molecular_function,iron ion binding|GO:0004497:molecular_function,monooxygenase activity|GO:0016705:molecular_function,oxidoreductase activity, acting on paired donors, with incorporation or reduction of molecular oxygen|	0
TRINITY_DN69726_c2_g3	7.32115	-0.604517	0.0016964	0.00968516	Id=PLR1_ARATH Fullname=Pyridoxal reductase, chloroplastic E_value=E:0,00062 %ID=82,609	0	0	COG0667:Aldo keto reductase|	KEGG:ath:AT5G53580|KO:K05275|	GO:0009507:cellular_component,chloroplast|GO:0070402:molecular_function,NADPH binding|GO:0050236:molecular_function,pyridoxine:NADP 4-dehydrogenase activity|GO:0009443:biological_process,pyridoxal 5'-phosphate salvage|GO:0042821:biological_process,pyridoxal biosynthetic process|GO:0042820:biological_process,vitamin B6 catabolic process|	0
TRINITY_DN61175_c3_g3	7.31937	-0.618723	0.00224861	0.0122322	Id=PRK1_PETIN Fullname=Pollen receptor-like kinase 1 {ECO:0000303|PubMed:8038606} E_value=E:0,31 %ID=36,585	0	0	0	0	GO:0005783:cellular_component,endoplasmic reticulum|GO:0016021:cellular_component,integral component of membrane|GO:0043231:cellular_component,intracellular membrane-bounded organelle|GO:0031090:cellular_component,organelle membrane|GO:0090406:cellular_component,pollen tube|GO:0005524:molecular_function,ATP binding|GO:0004672:molecular_function,protein kinase activity|GO:0004714:molecular_functio…	0
TRINITY_DN75747_c2_g1	7.31484	-0.653509	0.00244001	0.0130732	Id=POB3_DEBHA Fullname=FACT complex subunit POB3 E_value=E:7,8 %ID=55,556	0	0	0	KEGG:dha:DEHA2D11374g|KO:K09272|	GO:0005658:cellular_component,alpha DNA polymerase:primase complex|GO:0034507:cellular_component,chromosome, centromeric outer repeat region|GO:0035101:cellular_component,FACT complex|GO:0000790:cellular_component,nuclear chromatin|GO:0031298:cellular_component,replication fork protection complex|GO:0003677:molecular_function,DNA binding|GO:0042393:molecular_function,histone binding|GO:0031491:mo…	0
TRINITY_DN26007_c0_g2	7.31311	-0.66109	0.00259648	0.0137365	0	0	0	0	0	0	0
TRINITY_DN77509_c4_g1	7.30847	-0.645109	0.000175819	0.00140244	Id=PSAN_ARATH Fullname=Photosystem I reaction center subunit N, chloroplastic E_value=E:0,6 %ID=40,426	0	0	ENOG411281Y:Photosystem I reaction center subunit|	KEGG:ath:AT5G64040|KO:K02701|	GO:0009535:cellular_component,chloroplast thylakoid membrane|GO:0009522:cellular_component,photosystem I|GO:0019904:molecular_function,protein domain specific binding|GO:0015979:biological_process,photosynthesis|	0
TRINITY_DN91181_c3_g5	7.30847	-0.645109	0.000175753	0.00140234	Id=HEM11_ARATH Fullname=Glutamyl-tRNA reductase 1, chloroplastic E_value=E:1,73e-38 %ID=85,526	0	0	COG0373:Catalyzes the NADPH-dependent reduction of glutamyl- tRNA(Glu) to glutamate 1-semialdehyde (GSA) (By similarity)|	KEGG:ath:AT1G58290|KO:K02492|	GO:0009507:cellular_component,chloroplast|GO:0031969:cellular_component,chloroplast membrane|GO:0008883:molecular_function,glutamyl-tRNA reductase activity|GO:0050661:molecular_function,NADP binding|GO:0015995:biological_process,chlorophyll biosynthetic process|GO:0006783:biological_process,heme biosynthetic process|GO:0006782:biological_process,protoporphyrinogen IX biosynthetic process|	0
TRINITY_DN76238_c0_g1	7.30404	-0.650941	0.00230319	0.0124681	Id=SIN1_CAEEL Fullname=Stress-activated map kinase-interacting protein 1 homolog E_value=E:7,7 %ID=61,111	0	0	ENOG410XR57:mitogen-activated protein kinase associated protein 1|	KEGG:cel:CELE_Y57A10A,20|KO:K20410|	GO:0005737:cellular_component,cytoplasm|GO:0005886:cellular_component,plasma membrane|GO:0031932:cellular_component,TORC2 complex|GO:0005546:molecular_function,phosphatidylinositol-4,5-bisphosphate binding|GO:0030950:biological_process,establishment or maintenance of actin cytoskeleton polarity|GO:0048382:biological_process,mesendoderm development|GO:0031098:biological_process,stress-activated pr…	0
TRINITY_DN89512_c1_g1	7.3007	-0.668194	0.00071199	0.00462348	0	0	0	0	0	0	0
TRINITY_DN93102_c6_g6	7.29875	-0.656964	0.000357289	0.00257097	Id=POLX_TOBAC Fullname=Retrovirus-related Pol polyprotein from transposon TNT 1-94 E_value=E:1,34e-16 %ID=45,946	0	0	0	0	GO:0004190:molecular_function,aspartic-type endopeptidase activity|GO:0004519:molecular_function,endonuclease activity|GO:0003676:molecular_function,nucleic acid binding|GO:0003964:molecular_function,RNA-directed DNA polymerase activity|GO:0008270:molecular_function,zinc ion binding|GO:0015074:biological_process,DNA integration|	0
TRINITY_DN61422_c5_g5	7.29015	-0.668965	0.00254158	0.01351	Id=R1AB_IBVBC Fullname=Replicase polyprotein 1ab E_value=E:4,9 %ID=35,714	0	0	0	0	GO:0044172:cellular_component,host cell endoplasmic reticulum-Golgi intermediate compartment|GO:0033644:cellular_component,host cell membrane|GO:0044220:cellular_component,host cell perinuclear region of cytoplasm|GO:0016021:cellular_component,integral component of membrane|GO:0005524:molecular_function,ATP binding|GO:0004197:molecular_function,cysteine-type endopeptidase activity|GO:0004519:mole…	0
TRINITY_DN61841_c0_g2	7.28858	-0.648915	0.000155896	0.00126216	Id=MED6_ENCCU Fullname=Mediator of RNA polymerase II transcription subunit 6 E_value=E:0,61 %ID=37,931	0	0	COG5097:component of the Mediator complex, a coactivator involved in the regulated transcription of nearly all RNA polymerase II-dependent genes, Mediator functions as a bridge to convey information from gene-specific regulatory proteins to the basal RNA polymerase II transcription machinery, Mediator is recruited to promoters by direct interactions with regulatory proteins and serves as a scaffo…	KEGG:ecu:ECU01_0500|KO:K15128|	GO:0016592:cellular_component,mediator complex|GO:0006351:biological_process,transcription, DNA-templated|	0
TRINITY_DN69682_c0_g1	7.28515	-0.660808	0.00010133	0.000873178	0	0	0	0	0	0	0
TRINITY_DN68815_c0_g1	7.28418	-0.666196	0.000396338	0.00280664	Id=SYE2_NEOSM Fullname=Glutamate--tRNA ligase 2 {ECO:0000255|HAMAP-Rule:MF_00022} E_value=E:1,4 %ID=43,243	Id=SYE2_NEOSM Fullname=Glutamate--tRNA ligase 2 {ECO:0000255|HAMAP-Rule:MF_00022}	0	COG0008:Catalyzes the attachment of glutamate to tRNA(Glu) in a two-step reaction glutamate is first activated by ATP to form Glu-AMP and then transferred to the acceptor end of tRNA(Glu) (By similarity)|	KEGG:nse:NSE_0737|KO:K01885|	GO:0005737:cellular_component,cytoplasm|GO:0005524:molecular_function,ATP binding|GO:0004818:molecular_function,glutamate-tRNA ligase activity|GO:0000049:molecular_function,tRNA binding|GO:0008270:molecular_function,zinc ion binding|GO:0006424:biological_process,glutamyl-tRNA aminoacylation|	0
TRINITY_DN48373_c0_g1	7.28296	-0.638844	0.00191098	0.0106821	Id=RENT3_ARATH Fullname=Regulator of nonsense transcripts UPF3 {ECO:0000305} E_value=E:0,01 %ID=83,333	0	0	ENOG41122XD:UPF3 regulator of nonsense transcripts homolog|	KEGG:ath:AT1G33980|KO:K14328|	GO:0005737:cellular_component,cytoplasm|GO:0005730:cellular_component,nucleolus|GO:0003729:molecular_function,mRNA binding|GO:0042742:biological_process,defense response to bacterium|GO:0009867:biological_process,jasmonic acid mediated signaling pathway|GO:0048571:biological_process,long-day photoperiodism|GO:0051028:biological_process,mRNA transport|GO:0000184:biological_process,nuclear-transcri…	0
TRINITY_DN64394_c1_g2	7.28033	-0.671891	0.00241467	0.0129621	Id=KDPC_SODGM Fullname=Potassium-transporting ATPase KdpC subunit {ECO:0000255|HAMAP-Rule:MF_00276} E_value=E:1,3 %ID=42,857	0	0	COG2156:One of the components of the high-affinity ATP-driven potassium transport (or KDP) system, which catalyzes the hydrolysis of ATP coupled with the exchange of hydrogen and potassium ions, The C subunit may be involved in assembly of the KDP complex (By similarity)|	KEGG:sgl:SG0327|KO:K01548|	GO:0016021:cellular_component,integral component of membrane|GO:0005886:cellular_component,plasma membrane|GO:0005524:molecular_function,ATP binding|GO:0008556:molecular_function,potassium-transporting ATPase activity|	0
TRINITY_DN72956_c0_g1	7.28033	-0.671891	0.00241411	0.01296	0	0	0	0	0	0	0
TRINITY_DN88091_c3_g4	7.28033	-0.671891	0.0024135	0.0129576	Id=Y1181_ARATH Fullname=Uncharacterized aarF domain-containing protein kinase At1g71810, chloroplastic E_value=E:0,71 %ID=50	0	0	COG0661:Required, probably indirectly, for the hydroxylation of 2-octaprenylphenol to 2-octaprenyl-6-hydroxy-phenol, the fourth step in ubiquinone biosynthesis (By similarity)|	KEGG:ath:AT1G71810|KO:K08869|	GO:0009507:cellular_component,chloroplast|GO:0010287:cellular_component,plastoglobule|GO:0005524:molecular_function,ATP binding|GO:0004672:molecular_function,protein kinase activity|	0
TRINITY_DN86045_c1_g1	7.27414	-0.639673	0.0018706	0.0104966	Id=POLR1_ARATH Fullname=Retrovirus-related Pol polyprotein from transposon RE1 E_value=E:1,6e-12 %ID=41,772	0	0	0	0	GO:0004190:molecular_function,aspartic-type endopeptidase activity|GO:0004519:molecular_function,endonuclease activity|GO:0046872:molecular_function,metal ion binding|GO:0003676:molecular_function,nucleic acid binding|GO:0003964:molecular_function,RNA-directed DNA polymerase activity|GO:0015074:biological_process,DNA integration|GO:0006310:biological_process,DNA recombination|	0
TRINITY_DN90503_c2_g1	7.27109	-0.646528	0.0018458	0.0103774	0	0	0	0	0	0	0
TRINITY_DN116820_c0_g1	7.26636	-0.683814	0.000168333	0.00134997	Id=MRGB2_MOUSE Fullname=Mas-related G-protein coupled receptor member B2 E_value=E:8,1 %ID=29,73	0	0	ENOG4111AUB:MAS-related G-protein coupled receptor, member|	KEGG:mmu:243979|KO:K08396|	GO:0005887:cellular_component,integral component of plasma membrane|GO:0004930:molecular_function,G-protein coupled receptor activity|GO:0004888:molecular_function,transmembrane signaling receptor activity|GO:0007166:biological_process,cell surface receptor signaling pathway|GO:1902349:biological_process,response to chloroquine|GO:0007165:biological_process,signal transduction|	0
TRINITY_DN63588_c3_g2	7.26636	-0.683814	0.000168232	0.00134943	Id=TSAE_RICPR Fullname=tRNA threonylcarbamoyladenosine biosynthesis protein TsaE E_value=E:1,2 %ID=24,59	0	0	COG0802:protein family UPF0079, ATPase|	KEGG:rpr:RP013|KO:K06925|	GO:0005737:cellular_component,cytoplasm|GO:0005524:molecular_function,ATP binding|GO:0046872:molecular_function,metal ion binding|GO:0002949:biological_process,tRNA threonylcarbamoyladenosine modification|	0
TRINITY_DN72000_c0_g1	7.26316	-0.692288	0.00263315	0.0138927	Id=U71K2_PYRCO Fullname=UDP-glycosyltransferase 71K2 {ECO:0000303|Ref,1} E_value=E:0,009 %ID=52	0	0	0	0	GO:0035251:molecular_function,UDP-glucosyltransferase activity|GO:0008152:biological_process,metabolic process|	0
TRINITY_DN97707_c0_g1	7.26165	-0.654008	0.000509048	0.0034717	Id=HIP36_ARATH Fullname=Heavy metal-associated isoprenylated plant protein 36 {ECO:0000303|PubMed:21072340, ECO:0000303|PubMed:23368984} E_value=E:0,94 %ID=46,154	0	0	COG2608:heavy metal transport detoxification protein|	KEGG:ath:AT5G27690|	GO:0005737:cellular_component,cytoplasm|GO:0046914:molecular_function,transition metal ion binding|GO:0046916:biological_process,cellular transition metal ion homeostasis|GO:0030001:biological_process,metal ion transport|	0
TRINITY_DN87296_c1_g2	7.2591	-0.654231	0.00191179	0.0106844	Id=RNHX1_ARATH Fullname=Putative ribonuclease H protein At1g65750 E_value=E:5,23e-05 %ID=34,694	0	0	0	0	GO:0046872:molecular_function,metal ion binding|GO:0003676:molecular_function,nucleic acid binding|GO:0004523:molecular_function,RNA-DNA hybrid ribonuclease activity|	0
TRINITY_DN82396_c1_g2	7.2591	-0.654231	0.00191213	0.0106855	Id=R13L2_ARATH Fullname=Putative disease resistance RPP13-like protein 2 E_value=E:0,28 %ID=34,694	0	0	COG4886:leucine Rich Repeat|	KEGG:ath:AT3G46710|	GO:0005886:cellular_component,plasma membrane|GO:0043531:molecular_function,ADP binding|GO:0005524:molecular_function,ATP binding|GO:0009626:biological_process,plant-type hypersensitive response|GO:0007165:biological_process,signal transduction|	0
TRINITY_DN79919_c1_g3	7.25432	-0.711366	0.00291596	0.0151002	Id=CRRS3_ARATH Fullname=Cysteine-rich repeat secretory protein 3 E_value=E:5,49e-15 %ID=56	0	0	ENOG410YCB5:cysteine-rich repeat secretory protein|	KEGG:ath:AT1G04520|	GO:0016021:cellular_component,integral component of membrane|GO:0009506:cellular_component,plasmodesma|GO:0010497:biological_process,plasmodesmata-mediated intercellular transport|GO:0046739:biological_process,transport of virus in multicellular host|	0
TRINITY_DN59918_c9_g3	7.25007	-0.700133	0.000232993	0.00177795	Id=GLO22_SCHPO Fullname=Probable hydroxyacylglutathione hydrolase C13B11,03c E_value=E:6,2 %ID=27,119	Id=POLG_HAVJ8 Fullname=Genome polyprotein	0	0	0	GO:0044162:cellular_component,host cell cytoplasmic vesicle membrane|GO:0044193:cellular_component,host cell mitochondrial outer membrane|GO:0044385:cellular_component,integral to membrane of host cell|GO:0016020:cellular_component,membrane|GO:0019028:cellular_component,viral capsid|GO:0005524:molecular_function,ATP binding|GO:0004197:molecular_function,cysteine-type endopeptidase activity|GO:000…	0
TRINITY_DN78694_c3_g5	7.24806	-0.698301	0.00249899	0.0133168	0	0	0	0	0	0	0
TRINITY_DN105995_c0_g1	7.24691	-0.667029	0.00193404	0.0107843	Id=RHAG_RAT Fullname=Ammonium transporter Rh type A E_value=E:6,5 %ID=41,935	0	0	ENOG410XTF8:Ammonium transporter Rh type|	KEGG:rno:65207|KO:K06580|	GO:0005887:cellular_component,integral component of plasma membrane|GO:0016020:cellular_component,membrane|GO:0005886:cellular_component,plasma membrane|GO:0008519:molecular_function,ammonium transmembrane transporter activity|GO:0022840:molecular_function,leak channel activity|GO:0072488:biological_process,ammonium transmembrane transport|GO:0015696:biological_process,ammonium transport|GO:00068…	0
TRINITY_DN42286_c0_g1	7.24636	-0.668752	0.000491332	0.00336571	0	0	0	0	0	0	0
TRINITY_DN63742_c1_g3	7.23889	-0.707322	0.000182276	0.00144576	Id=ATCA1_ARATH Fullname=Alpha carbonic anhydrase 1, chloroplastic E_value=E:2,72e-82 %ID=48,339	Id=ATCA1_ARATH Fullname=Alpha carbonic anhydrase 1, chloroplastic	Id=PF00194,20 Fullname=Carb_anhydrase,Eukaryotic-type carbonic anhydrase	COG3338:Carbonic anhydrase|	KEGG:ath:AT3G52720|KO:K01674|	GO:0009570:cellular_component,chloroplast stroma|GO:0005783:cellular_component,endoplasmic reticulum|GO:0004089:molecular_function,carbonate dehydratase activity|GO:0008270:molecular_function,zinc ion binding|	0
TRINITY_DN52634_c1_g2	7.2376	-0.680412	0.00023801	0.0018108	Id=ENGB_CAMLR Fullname=Probable GTP-binding protein EngB {ECO:0000255|HAMAP-Rule:MF_00321} E_value=E:0,94 %ID=29,688	0	0	COG0218:Necessary for normal cell division and for the maintenance of normal septation (By similarity)|	KEGG:cla:Cla_0659|KO:K03978|	GO:0005525:molecular_function,GTP binding|GO:0046872:molecular_function,metal ion binding|GO:0007049:biological_process,cell cycle|GO:0051301:biological_process,cell division|	0
TRINITY_DN86027_c0_g4	7.23437	-0.699808	0.000163875	0.0013177	Id=KDM5_CAEBR Fullname=Lysine-specific demethylase rbr-2 E_value=E:2,4 %ID=45,714	0	0	ENOG410XR9J:lysine (K)-specific demethylase|	0	GO:0005634:cellular_component,nucleus|GO:0051213:molecular_function,dioxygenase activity|GO:0003677:molecular_function,DNA binding|GO:0034648:molecular_function,histone demethylase activity (H3-dimethyl-K4 specific)|GO:0034647:molecular_function,histone demethylase activity (H3-trimethyl-K4 specific)|GO:0046872:molecular_function,metal ion binding|GO:0008340:biological_process,determination of ad…	0
TRINITY_DN115702_c0_g1	7.23152	-0.681943	0.00208676	0.0114873	Id=LST2_BRUMA Fullname=Lateral signaling target protein 2 homolog E_value=E:2,8 %ID=58,824	0	0	0	KEGG:bmy:Bm1_49520|	GO:0046872:molecular_function,metal ion binding|	0
TRINITY_DN94039_c5_g5	7.2253	-0.722339	0.002863	0.0148786	Id=Y5389_ARATH Fullname=Probable receptor-like protein kinase At5g38990 E_value=E:0,3 %ID=65	0	0	COG0515:Serine Threonine protein kinase|	KEGG:ath:AT5G38990|	GO:0016021:cellular_component,integral component of membrane|GO:0005524:molecular_function,ATP binding|GO:0004674:molecular_function,protein serine/threonine kinase activity|	0
TRINITY_DN90503_c5_g1	7.2227	-0.717682	0.000157269	0.00127236	Id=SURE_METNO Fullname=5'-nucleotidase SurE {ECO:0000255|HAMAP-Rule:MF_00060} E_value=E:0,22 %ID=40	0	0	COG0496:Nucleotidase that shows phosphatase activity on nucleoside 5'-monophosphates (By similarity)|	KEGG:mno:Mnod_7398|KO:K03787|	GO:0005737:cellular_component,cytoplasm|GO:0008253:molecular_function,5'-nucleotidase activity|GO:0046872:molecular_function,metal ion binding|GO:0000166:molecular_function,nucleotide binding|	0
TRINITY_DN74539_c3_g1	7.22137	-0.738771	0.00298919	0.0154055	Id=PUP3_ARATH Fullname=Purine permease 3 E_value=E:7,57e-36 %ID=56,863	Id=NCKX1_BOVIN Fullname=Sodium/potassium/calcium exchanger 1	0	ENOG410Y9YY:Solute carrier family 24 (Sodium potassium calcium exchanger), member|	KEGG:bta:282474|KO:K13749|	GO:0005887:cellular_component,integral component of plasma membrane|GO:0005886:cellular_component,plasma membrane|GO:0005262:molecular_function,calcium channel activity|GO:0005509:molecular_function,calcium ion binding|GO:0008273:molecular_function,calcium, potassium:sodium antiporter activity|GO:0030955:molecular_function,potassium ion binding|GO:0031402:molecular_function,sodium ion binding|GO:…	0
TRINITY_DN58317_c7_g2	7.21923	-0.689798	0.00201553	0.0111613	0	0	0	0	0	0	0
TRINITY_DN61200_c1_g1	7.21653	-0.717112	0.000243431	0.00184543	Id=LEUC_ARATH Fullname=3-isopropylmalate dehydratase large subunit, chloroplastic E_value=E:0,009 %ID=43,478	0	0	COG0065:Catalyzes the isomerization between 2-isopropylmalate and 3-isopropylmalate, via the formation of 2-isopropylmaleate (By similarity)|	KEGG:ath:AT4G13430|KO:K01703|	GO:0009507:cellular_component,chloroplast|GO:0009570:cellular_component,chloroplast stroma|GO:0009536:cellular_component,plastid|GO:0003861:molecular_function,3-isopropylmalate dehydratase activity|GO:0051539:molecular_function,4 iron, 4 sulfur cluster binding|GO:0050486:molecular_function,intramolecular transferase activity, transferring hydroxy groups|GO:0046872:molecular_function,metal ion bin…	0
TRINITY_DN90224_c3_g2	7.19705	-0.746521	0.00295894	0.0152716	Id=CESA7_ARATH Fullname=Cellulose synthase A catalytic subunit 7 [UDP-forming] E_value=E:1,68e-17 %ID=78,462	0	0	COG1215:Glycosyl transferase, family 2|	KEGG:ath:AT5G17420|KO:K10999|	GO:0010330:cellular_component,cellulose synthase complex|GO:0009507:cellular_component,chloroplast|GO:0005794:cellular_component,Golgi apparatus|GO:0016021:cellular_component,integral component of membrane|GO:0005886:cellular_component,plasma membrane|GO:0016760:molecular_function,cellulose synthase (UDP-forming) activity|GO:0046872:molecular_function,metal ion binding|GO:0030244:biological_proce…	0
TRINITY_DN20352_c0_g1	7.19499	-0.754912	0.00293375	0.0151703	Id=INVA_SALTY Fullname=Invasion protein InvA E_value=E:0,31 %ID=40,541	0	0	COG4789:Type III secretion|	KEGG:stm:STM2896|KO:K03230|	GO:0016021:cellular_component,integral component of membrane|GO:0005886:cellular_component,plasma membrane|GO:0009405:biological_process,pathogenesis|GO:0009306:biological_process,protein secretion|	0
TRINITY_DN15680_c0_g1	7.18981	-0.740812	0.00262505	0.013864	Id=SAHH_ACIAD Fullname=Adenosylhomocysteinase {ECO:0000255|HAMAP-Rule:MF_00563} E_value=E:4,9 %ID=39,394	0	0	COG0499:May play a key role in the regulation of the intracellular concentration of adenosylhomocysteine (By similarity)|	KEGG:aci:ACIAD2282|KO:K01251|	GO:0005737:cellular_component,cytoplasm|GO:0004013:molecular_function,adenosylhomocysteinase activity|GO:0051287:molecular_function,NAD binding|GO:0006730:biological_process,one-carbon metabolic process|GO:0019510:biological_process,S-adenosylhomocysteine catabolic process|	0
TRINITY_DN61384_c0_g1	7.18644	-0.752946	0.00302318	0.0155523	0	0	0	0	0	0	0
TRINITY_DN6424_c0_g1	7.18644	-0.752946	0.00302221	0.0155493	0	0	0	0	0	0	0
TRINITY_DN62689_c1_g1	7.18553	-0.760023	0.00046396	0.00320549	Id=POL4_DROME Fullname=Retrovirus-related Pol polyprotein from transposon 412 E_value=E:1,54e-10 %ID=24,211	0	0	0	0	GO:0004190:molecular_function,aspartic-type endopeptidase activity|GO:0004519:molecular_function,endonuclease activity|GO:0003676:molecular_function,nucleic acid binding|GO:0003964:molecular_function,RNA-directed DNA polymerase activity|GO:0015074:biological_process,DNA integration|	0
TRINITY_DN28339_c0_g1	7.17518	-0.722886	0.00219049	0.0119564	0	0	0	0	0	0	0
TRINITY_DN62400_c7_g1	7.16829	-0.770697	0.000329531	0.00240191	Id=PIMT_DESVV Fullname=Protein-L-isoaspartate O-methyltransferase {ECO:0000255|HAMAP-Rule:MF_00090} E_value=E:8,1 %ID=23,729	0	0	0	KEGG:dvl:Dvul_1313|KO:K00573|	GO:0005737:cellular_component,cytoplasm|GO:0004719:molecular_function,protein-L-isoaspartate (D-aspartate) O-methyltransferase activity|	0
TRINITY_DN85136_c6_g5	7.16611	-0.779747	0.00306107	0.0157205	Id=RGS5_PIG Fullname=Regulator of G-protein signaling 5 E_value=E:5 %ID=45,946	0	0	ENOG410YMJD:Regulator of G-protein signaling|	KEGG:ssc:397640|KO:K16449|	GO:0005737:cellular_component,cytoplasm|GO:0005829:cellular_component,cytosol|GO:0005886:cellular_component,plasma membrane|GO:0005096:molecular_function,GTPase activator activity|GO:0009968:biological_process,negative regulation of signal transduction|	0
TRINITY_DN63208_c0_g1	7.16611	-0.779747	0.00306101	0.0157205	Id=OXR1_XENLA Fullname=Oxidation resistance protein 1 E_value=E:2,1 %ID=41,379	0	0	0	KEGG:xla:100190768|	GO:0005739:cellular_component,mitochondrion|	0
TRINITY_DN60801_c0_g3	7.16593	-0.765406	0.000321601	0.00235019	Id=GRM5_HUMAN Fullname=Metabotropic glutamate receptor 5 E_value=E:4,5 %ID=28,846	0	0	ENOG410XR6W:receptor|	KEGG:hsa:2915|KO:K04604|	GO:0005737:cellular_component,cytoplasm|GO:0005887:cellular_component,integral component of plasma membrane|GO:0043005:cellular_component,neuron projection|GO:0005886:cellular_component,plasma membrane|GO:0014069:cellular_component,postsynaptic density|GO:0042734:cellular_component,presynaptic membrane|GO:0004930:molecular_function,G-protein coupled receptor activity|GO:0099530:molecular_function…	0
TRINITY_DN79222_c0_g2	7.1641	-0.76967	0.00281655	0.0146867	0	0	0	0	0	0	0
TRINITY_DN87965_c8_g3	7.14935	-0.744478	0.00227158	0.0123359	Id=AADAT_RAT Fullname=Kynurenine/alpha-aminoadipate aminotransferase, mitochondrial E_value=E:3,4 %ID=33,333	0	0	COG1167:Transcriptional regulator, gntR family|	KEGG:rno:29416|KO:K00825|	GO:0005739:cellular_component,mitochondrion|GO:0047536:molecular_function,2-aminoadipate transaminase activity|GO:0016212:molecular_function,kynurenine-oxoglutarate transaminase activity|GO:0042803:molecular_function,protein homodimerization activity|GO:0030170:molecular_function,pyridoxal phosphate binding|GO:0008483:molecular_function,transaminase activity|GO:0006103:biological_process,2-oxoglu…	0
TRINITY_DN70826_c5_g1	7.14935	-0.744478	0.00227229	0.0123388	Id=OX2R_HUMAN Fullname=Orexin receptor type 2 E_value=E:8,2 %ID=59,091	0	0	ENOG410XRW9:Receptor|	KEGG:hsa:3062|KO:K04239|	GO:0005887:cellular_component,integral component of plasma membrane|GO:0005886:cellular_component,plasma membrane|GO:0008188:molecular_function,neuropeptide receptor activity|GO:0016499:molecular_function,orexin receptor activity|GO:0042277:molecular_function,peptide binding|GO:0017046:molecular_function,peptide hormone binding|GO:0032870:biological_process,cellular response to hormone stimulus|G…	0
TRINITY_DN79324_c4_g6	7.14935	-0.744478	0.00227243	0.0123388	Id=TRUD_PYRIL Fullname=Probable tRNA pseudouridine synthase D {ECO:0000255|HAMAP-Rule:MF_01082} E_value=E:2,4 %ID=53,846	0	0	COG0585:Responsible for synthesis of pseudouridine from uracil- 13 in transfer RNAs (By similarity)|	KEGG:pis:Pisl_0511|KO:K06176|	GO:0009982:molecular_function,pseudouridine synthase activity|GO:0003723:molecular_function,RNA binding|GO:0001522:biological_process,pseudouridine synthesis|GO:0008033:biological_process,tRNA processing|	0
TRINITY_DN63819_c0_g4	7.14935	-0.744478	0.00227286	0.0123394	Id=TRF3_THEVO Fullname=Tricorn protease-interacting factor F3 E_value=E:0,7 %ID=64,286	0	0	COG0308:aminopeptidase|	KEGG:tvo:TVG0817891|KO:K13722|	GO:0005737:cellular_component,cytoplasm|GO:0004177:molecular_function,aminopeptidase activity|GO:0008237:molecular_function,metallopeptidase activity|GO:0008270:molecular_function,zinc ion binding|	0
TRINITY_DN43199_c0_g1	7.1459	-0.752156	0.00232295	0.012556	0	0	0	0	0	0	0
TRINITY_DN85042_c1_g4	7.13883	-0.796144	0.00318899	0.0162704	0	0	0	0	0	0	0
TRINITY_DN77522_c0_g2	7.13806	-0.758962	0.000456805	0.00316576	Id=PHLD_ARATH Fullname=Myb family transcription factor PHL13 {ECO:0000305} E_value=E:6,8 %ID=27,5	0	0	ENOG410Y731:Myb-like DNA-binding domain|	KEGG:ath:AT3G04450|	GO:0005634:cellular_component,nucleus|GO:0003677:molecular_function,DNA binding|GO:0003700:molecular_function,DNA-binding transcription factor activity|GO:0006355:biological_process,regulation of transcription, DNA-templated|GO:0006351:biological_process,transcription, DNA-templated|	0
TRINITY_DN59578_c3_g5	7.13804	-0.778945	0.0028438	0.0148013	0	0	0	0	0	0	0
TRINITY_DN87843_c0_g3	7.1311	-0.808335	0.00316873	0.0161828	Id=SFH9_ARATH Fullname=Phosphatidylinositol/phosphatidylcholine transfer protein SFH9 E_value=E:2 %ID=47,059	0	0	ENOG410XRSQ:Transfer protein|	KEGG:ath:AT3G24840|	GO:0000139:cellular_component,Golgi membrane|GO:0005886:cellular_component,plasma membrane|GO:0015031:biological_process,protein transport|	0
TRINITY_DN89449_c8_g1	7.1291	-0.79786	0.00304179	0.0156384	0	0	0	0	0	0	0
TRINITY_DN70118_c0_g3	7.12041	-0.789574	0.00300261	0.0154586	Id=WAKLO_ARATH Fullname=Wall-associated receptor kinase-like 14 E_value=E:7,22e-15 %ID=43,59	0	0	COG0515:Serine Threonine protein kinase|	KEGG:ath:AT2G23450|	GO:0016021:cellular_component,integral component of membrane|GO:0005886:cellular_component,plasma membrane|GO:0005524:molecular_function,ATP binding|GO:0004674:molecular_function,protein serine/threonine kinase activity|GO:0007166:biological_process,cell surface receptor signaling pathway|	0
TRINITY_DN66152_c0_g1	7.11999	-0.800792	0.000206385	0.00160313	Id=RECG_STRPN Fullname=ATP-dependent DNA helicase RecG E_value=E:7,7 %ID=41,176	0	0	COG1200:ATP-dependent DNA helicase recG|	KEGG:spn:SP_1697|KO:K03655|	GO:0005524:molecular_function,ATP binding|GO:0004003:molecular_function,ATP-dependent DNA helicase activity|GO:0003677:molecular_function,DNA binding|GO:0006310:biological_process,DNA recombination|GO:0006281:biological_process,DNA repair|	0
TRINITY_DN85166_c0_g1	7.10975	-0.774577	0.00245494	0.0131378	Id=YPT7_YEAST Fullname=GTP-binding protein YPT7 E_value=E:1,3 %ID=41,667	0	0	0	KEGG:sce:YML001W|KO:K07897|	GO:0005829:cellular_component,cytosol|GO:0000324:cellular_component,fungal-type vacuole|GO:0000329:cellular_component,fungal-type vacuole membrane|GO:1990816:cellular_component,vacuole-mitochondrion membrane contact site|GO:0005525:molecular_function,GTP binding|GO:0003924:molecular_function,GTPase activity|GO:0006897:biological_process,endocytosis|GO:0016236:biological_process,macroautophagy|GO:…	0
TRINITY_DN60758_c1_g1	7.10975	-0.774577	0.00245583	0.0131401	Id=NCBP1_DROSE Fullname=Nuclear cap-binding protein subunit 1 E_value=E:0,96 %ID=32,432	0	0	0	KEGG:dse:Dsec_GM12358|KO:K12882|	GO:0005846:cellular_component,nuclear cap binding complex|GO:0005634:cellular_component,nucleus|GO:0000339:molecular_function,RNA cap binding|GO:0006370:biological_process,7-methylguanosine mRNA capping|GO:0045292:biological_process,mRNA cis splicing, via spliceosome|GO:0051028:biological_process,mRNA transport|GO:0045071:biological_process,negative regulation of viral genome replication|GO:00310…	0
TRINITY_DN71357_c2_g1	7.09286	-0.790744	0.0024898	0.0132775	Id=DFRA_DIACA Fullname=Dihydroflavonol 4-reductase E_value=E:9,05e-11 %ID=71,429	0	0	0	0	GO:0050662:molecular_function,coenzyme binding|GO:0045552:molecular_function,dihydrokaempferol 4-reductase activity|GO:0047890:molecular_function,flavanone 4-reductase activity|GO:0009718:biological_process,anthocyanin-containing compound biosynthetic process|	0
TRINITY_DN94041_c2_g6	7.09286	-0.790744	0.00249016	0.0132779	Id=PDCT1_ARATH Fullname=Phosphatidylcholine:diacylglycerol cholinephosphotransferase 1 E_value=E:1,5 %ID=30,769	0	0	ENOG410YGAW:NA|	KEGG:ath:AT3G15820|	GO:0016021:cellular_component,integral component of membrane|GO:0004142:molecular_function,diacylglycerol cholinephosphotransferase activity|GO:0046470:biological_process,phosphatidylcholine metabolic process|	0
TRINITY_DN67194_c6_g1	7.0825	-0.802973	0.00250033	0.0133222	Id=GATA_CAUSK Fullname=Glutamyl-tRNA(Gln) amidotransferase subunit A {ECO:0000255|HAMAP-Rule:MF_00120} E_value=E:2,4 %ID=28,07	0	0	COG0154:Allows the formation of correctly charged Gln-tRNA(Gln) through the transamidation of misacylated Glu-tRNA(Gln) in organisms which lack glutaminyl-tRNA synthetase, The reaction takes place in the presence of glutamine and ATP through an activated gamma-phospho-Glu-tRNA(Gln) (By similarity)|	KEGG:cak:Caul_1520|KO:K02433|	GO:0030956:cellular_component,glutamyl-tRNA(Gln) amidotransferase complex|GO:0004040:molecular_function,amidase activity|GO:0005524:molecular_function,ATP binding|GO:0050567:molecular_function,glutaminyl-tRNA synthase (glutamine-hydrolyzing) activity|GO:0006412:biological_process,translation|	0
TRINITY_DN68313_c1_g1	7.07911	-0.805056	0.00248315	0.0132503	Id=R13L1_ARATH Fullname=Putative disease resistance RPP13-like protein 1 E_value=E:3,35e-13 %ID=46,914	0	0	COG4886:leucine Rich Repeat|	KEGG:ath:AT3G14470|	GO:0005886:cellular_component,plasma membrane|GO:0043531:molecular_function,ADP binding|GO:0005524:molecular_function,ATP binding|GO:0009626:biological_process,plant-type hypersensitive response|GO:0007165:biological_process,signal transduction|	0
TRINITY_DN64796_c2_g2	7.06601	-0.835777	0.00323459	0.0164637	Id=T231F_BACTI Fullname=Transposase for insertion sequence element IS231F E_value=E:8,7 %ID=31,25	0	0	0	0	GO:0003677:molecular_function,DNA binding|GO:0004803:molecular_function,transposase activity|GO:0006313:biological_process,transposition, DNA-mediated|	0
TRINITY_DN47323_c0_g1	7.06426	-0.86375	0.00355521	0.0177976	Id=INE_DROME Fullname=Sodium- and chloride-dependent GABA transporter ine E_value=E:1,8 %ID=44,737	0	0	COG0733:Transporter|	KEGG:dme:Dmel_CG15444|KO:K05039|	GO:0016323:cellular_component,basolateral plasma membrane|GO:0016021:cellular_component,integral component of membrane|GO:0005887:cellular_component,integral component of plasma membrane|GO:0005886:cellular_component,plasma membrane|GO:0005328:molecular_function,neurotransmitter:sodium symporter activity|GO:0005034:molecular_function,osmosensor activity|GO:0005215:molecular_function,transporter a…	0
TRINITY_DN85771_c2_g1	7.0586	-0.817578	0.00262772	0.0138726	Id=CESA2_ORYSJ Fullname=Probable cellulose synthase A catalytic subunit 2 [UDP-forming] E_value=E:0,005 %ID=77,778	0	0	COG1215:Glycosyl transferase, family 2|	KEGG:osa:4334515|KO:K10999|	GO:0005794:cellular_component,Golgi apparatus|GO:0016021:cellular_component,integral component of membrane|GO:0005886:cellular_component,plasma membrane|GO:0016760:molecular_function,cellulose synthase (UDP-forming) activity|GO:0016759:molecular_function,cellulose synthase activity|GO:0046872:molecular_function,metal ion binding|GO:0071555:biological_process,cell wall organization|GO:0030244:biol…	0
TRINITY_DN66054_c11_g3	7.05748	-0.84749	0.000634964	0.00419232	Id=FA45B_HUMAN Fullname=Putative protein FAM45B E_value=E:0,078 %ID=44,186	0	0	ENOG410Z0E9:family with sequence similarity 45, member A|	0	0	0
TRINITY_DN90426_c3_g5	7.05646	-0.833691	0.000295091	0.00217907	Id=Y3544_ARATH Fullname=Uncharacterized CRM domain-containing protein At3g25440, chloroplastic E_value=E:6,5 %ID=28,846	0	0	ENOG410XS9D:poly(a)-specific ribonuclease|	KEGG:ath:AT3G25440|KO:K01148|	GO:0009507:cellular_component,chloroplast|GO:0003723:molecular_function,RNA binding|	0
TRINITY_DN92831_c0_g3	7.05146	-0.827983	0.00259389	0.013727	0	0	0	0	0	0	0
TRINITY_DN27917_c0_g1	7.04106	-0.834311	0.00270117	0.0141816	Id=POLG_EC30B Fullname=Genome polyprotein E_value=E:1,7 %ID=37,5	0	0	0	0	GO:0044162:cellular_component,host cell cytoplasmic vesicle membrane|GO:0044385:cellular_component,integral to membrane of host cell|GO:0016020:cellular_component,membrane|GO:0039618:cellular_component,T=pseudo3 icosahedral viral capsid|GO:0005524:molecular_function,ATP binding|GO:0004197:molecular_function,cysteine-type endopeptidase activity|GO:0005216:molecular_function,ion channel activity|GO…	0
TRINITY_DN75561_c4_g1	7.03408	-0.838536	0.00271308	0.0142298	Id=PHLN_PSEAE Fullname=Non-hemolytic phospholipase C E_value=E:2,1 %ID=40	0	0	COG3511:phospholipase C|	KEGG:pae:PA3319|KO:K01114|	GO:0016298:molecular_function,lipase activity|GO:0034480:molecular_function,phosphatidylcholine phospholipase C activity|GO:0016042:biological_process,lipid catabolic process|GO:0015628:biological_process,protein secretion by the type II secretion system|GO:0043953:biological_process,protein transport by the Tat complex|	0
TRINITY_DN79093_c0_g1	7.03259	-0.89053	0.00368955	0.0183392	Id=SIAT2_DANRE Fullname=Beta-galactoside alpha-2,6-sialyltransferase 2 E_value=E:6,1 %ID=32,5	0	0	ENOG410XT8P:ST3 beta-galactoside alpha-2,3-sialyltransferase|	0	GO:0032580:cellular_component,Golgi cisterna membrane|GO:0000139:cellular_component,Golgi membrane|GO:0016021:cellular_component,integral component of membrane|GO:0003835:molecular_function,beta-galactoside alpha-2,6-sialyltransferase activity|GO:0009311:biological_process,oligosaccharide metabolic process|GO:0018279:biological_process,protein N-linked glycosylation via asparagine|	0
TRINITY_DN61867_c2_g5	7.0292	-0.871448	0.000667618	0.00437496	Id=ATP12_SCHPO Fullname=Protein atp12, mitochondrial E_value=E:1,2 %ID=44	Id=CD37_MOUSE Fullname=Leukocyte antigen CD37	0	ENOG4111IRY:tetraspanin|	KEGG:mmu:12493|KO:K06475|	GO:0001772:cellular_component,immunological synapse|GO:0005887:cellular_component,integral component of plasma membrane|GO:0007166:biological_process,cell surface receptor signaling pathway|GO:0042832:biological_process,defense response to protozoan|GO:0008285:biological_process,negative regulation of cell proliferation|GO:0030886:biological_process,negative regulation of myeloid dendritic cell a…	0
TRINITY_DN64356_c0_g1	7.02862	-0.864978	0.00336974	0.0170274	Id=PR5K_ARATH Fullname=PR5-like receptor kinase {ECO:0000303|PubMed:8637920} E_value=E:3,7e-14 %ID=54,386	0	0	COG0515:Serine Threonine protein kinase|	0	GO:0016021:cellular_component,integral component of membrane|GO:0009506:cellular_component,plasmodesma|GO:0005524:molecular_function,ATP binding|GO:0004672:molecular_function,protein kinase activity|GO:0004675:molecular_function,transmembrane receptor protein serine/threonine kinase activity|GO:0009620:biological_process,response to fungus|	0
TRINITY_DN74347_c0_g2	7.01974	-0.853423	0.00270064	0.0141797	0	0	0	0	0	0	0
TRINITY_DN72968_c0_g1	7.01408	-0.90068	0.000818655	0.00520637	0	0	0	0	0	0	0
TRINITY_DN66373_c4_g1	7.00556	-0.861968	0.00282574	0.0147238	Id=ANO5_HUMAN Fullname=Anoctamin-5 E_value=E:4,5 %ID=38,235	0	0	ENOG410XS4S:Anoctamin|	KEGG:hsa:203859|KO:K19480|	GO:0005789:cellular_component,endoplasmic reticulum membrane|GO:0016021:cellular_component,integral component of membrane|GO:0005622:cellular_component,intracellular|GO:0005886:cellular_component,plasma membrane|GO:0031982:cellular_component,vesicle|GO:0005229:molecular_function,intracellular calcium activated chloride channel activity|GO:0046983:molecular_function,protein dimerization activity|G…	0
TRINITY_DN91119_c0_g1	7.00556	-0.861968	0.00282635	0.0147251	Id=ZMYM5_HUMAN Fullname=Zinc finger MYM-type protein 5 E_value=E:4,14e-05 %ID=35,78	Id=ZMYM5_HUMAN Fullname=Zinc finger MYM-type protein 5	0	ENOG41113IZ:Zinc finger, MYM-type 5|	KEGG:hsa:9205|	GO:0005737:cellular_component,cytoplasm|GO:0005654:cellular_component,nucleoplasm|GO:0003677:molecular_function,DNA binding|GO:0000981:molecular_function,RNA polymerase II transcription factor activity, sequence-specific DNA binding|GO:0008270:molecular_function,zinc ion binding|GO:0007010:biological_process,cytoskeleton organization|GO:0007275:biological_process,multicellular organism developmen…	0
TRINITY_DN85881_c1_g2	6.9909	-0.877149	0.00281696	0.0146868	Id=SACR_LACLL Fullname=Sucrose operon repressor E_value=E:2,6 %ID=45,455	0	0	0	0	GO:0003677:molecular_function,DNA binding|GO:0006355:biological_process,regulation of transcription, DNA-templated|GO:0006351:biological_process,transcription, DNA-templated|	0
TRINITY_DN79148_c0_g1	6.9909	-0.877149	0.00281802	0.0146904	0	0	0	0	0	0	0
TRINITY_DN72232_c0_g6	6.9909	-0.877149	0.00281903	0.0146947	Id=TFF2_CANLF Fullname=Trefoil factor 2 E_value=E:4 %ID=30,952	0	0	ENOG410Y3PX:Trefoil factor 2|	KEGG:cfa:403489|KO:K22453|	GO:0005615:cellular_component,extracellular space|GO:0007586:biological_process,digestion|GO:0042060:biological_process,wound healing|	0
TRINITY_DN86156_c0_g4	6.99001	-0.902467	0.00344228	0.0173341	Id=FLA4_ARATH Fullname=Fasciclin-like arabinogalactan protein 4 E_value=E:8,5e-07 %ID=52,632	0	0	ENOG4112B5J:Fasciclin-like arabinogalactan protein|	KEGG:ath:AT3G46550|	GO:0031225:cellular_component,anchored component of membrane|GO:0046658:cellular_component,anchored component of plasma membrane|GO:0009897:cellular_component,external side of plasma membrane|GO:0005886:cellular_component,plasma membrane|GO:0030247:molecular_function,polysaccharide binding|GO:0007155:biological_process,cell adhesion|GO:0010192:biological_process,mucilage biosynthetic process|GO:0…	0
TRINITY_DN62923_c0_g1	6.98295	-0.918995	0.000554971	0.00373545	Id=GDL31_ARATH Fullname=GDSL esterase/lipase At1g74460 E_value=E:0 %ID=74,631	Id=YEY8_SCHPO Fullname=Uncharacterized nucleolar protein C2C4,08	0	0	KEGG:spo:SPAC2C4,08|	GO:0005730:cellular_component,nucleolus|GO:0005634:cellular_component,nucleus|GO:0003676:molecular_function,nucleic acid binding|	0
TRINITY_DN97202_c0_g1	6.97282	-0.88796	0.00294495	0.0152202	Id=WHY3_ARATH Fullname=Single-stranded DNA-binding protein WHY3, chloroplastic E_value=E:8,8 %ID=59,091	0	0	ENOG41124UZ:Single-stranded DNA-binding protein that functions in both chloroplasts and nucleus, In chloroplasts, maintains plastid genome stability by preventing break-induced and short homology- dependent illegitimate recombinations, In|	KEGG:ath:AT2G02740|	GO:0009507:cellular_component,chloroplast|GO:0009570:cellular_component,chloroplast stroma|GO:0009295:cellular_component,nucleoid|GO:0009508:cellular_component,plastid chromosome|GO:0003677:molecular_function,DNA binding|GO:0003729:molecular_function,mRNA binding|GO:0003697:molecular_function,single-stranded DNA binding|GO:0006952:biological_process,defense response|GO:0006281:biological_process,…	0
TRINITY_DN66657_c6_g1	6.96088	-0.949176	0.00397191	0.0194872	0	0	0	0	0	0	0
TRINITY_DN92165_c1_g1	6.96045	-0.927369	0.00358001	0.0178916	0	0	0	0	0	0	0
TRINITY_DN95716_c0_g1	6.95782	-0.903467	0.00292719	0.0151444	0	0	0	0	0	0	0
TRINITY_DN55167_c0_g1	6.93748	-0.962085	0.00182316	0.0102762	Id=COBQ_CLOTE Fullname=Cobyric acid synthase {ECO:0000255|HAMAP-Rule:MF_00028} E_value=E:3,9 %ID=35,366	Id=MSHC_ROTMD Fullname=L-cysteine:1D-myo-inositol 2-amino-2-deoxy-alpha-D-glucopyranoside ligase {ECO:0000255|HAMAP-Rule:MF_01697}	0	COG0215:Cysteinyl-tRNA synthetase|	KEGG:rmu:RMDY18_10290|KO:K15526|	GO:0005524:molecular_function,ATP binding|GO:0035446:molecular_function,cysteine-glucosaminylinositol ligase activity|GO:0046872:molecular_function,metal ion binding|GO:0010125:biological_process,mycothiol biosynthetic process|	0
TRINITY_DN87767_c1_g3	6.88911	-0.984403	0.00386928	0.0190691	Id=NUOI_RHOCA Fullname=NADH-quinone oxidoreductase subunit I E_value=E:1,1 %ID=24,59	0	0	COG1143:NDH-1 shuttles electrons from NADH, via FMN and iron- sulfur (Fe-S) centers, to quinones in the respiratory chain, The immediate electron acceptor for the enzyme in this species is believed to be ubiquinone, Couples the redox reaction to proton translocation (for every two electrons transferred, four hydrogen ions are translocated across the cytoplasmic membrane), and thus conserves the r…	0	GO:0005886:cellular_component,plasma membrane|GO:0051539:molecular_function,4 iron, 4 sulfur cluster binding|GO:0046872:molecular_function,metal ion binding|GO:0016651:molecular_function,oxidoreductase activity, acting on NAD(P)H|GO:0048038:molecular_function,quinone binding|	0
TRINITY_DN77458_c1_g4	6.87234	-1.01748	0.0044182	0.0212369	Id=KITH_BACHD Fullname=Thymidine kinase {ECO:0000255|HAMAP-Rule:MF_00124} E_value=E:4,7 %ID=38,462	0	0	COG1435:THymidine Kinase|	KEGG:bha:BH3779|KO:K00857|	GO:0005737:cellular_component,cytoplasm|GO:0005524:molecular_function,ATP binding|GO:0046872:molecular_function,metal ion binding|GO:0004797:molecular_function,thymidine kinase activity|GO:0071897:biological_process,DNA biosynthetic process|	0
TRINITY_DN76179_c4_g3	6.84982	-0.987622	0.00348306	0.0174996	Id=BGLR_HUMAN Fullname=Beta-glucuronidase E_value=E:8,3 %ID=34,694	0	0	COG3250:hydrolase family 2|	KEGG:hsa:2990|KO:K01195|	GO:0035578:cellular_component,azurophil granule lumen|GO:0070062:cellular_component,extracellular exosome|GO:0005576:cellular_component,extracellular region|GO:0005615:cellular_component,extracellular space|GO:1904813:cellular_component,ficolin-1-rich granule lumen|GO:0043231:cellular_component,intracellular membrane-bounded organelle|GO:0043202:cellular_component,lysosomal lumen|GO:0005764:cellu…	0
TRINITY_DN66653_c3_g2	6.8428	-1.04355	0.00461889	0.0220217	Id=ZC3H4_HUMAN Fullname=Zinc finger CCCH domain-containing protein 4 E_value=E:2,7 %ID=46,429	0	0	ENOG410Y9BS:Zinc finger CCCH-type containing 4|	KEGG:hsa:23211|	GO:0005829:cellular_component,cytosol|GO:0005654:cellular_component,nucleoplasm|GO:0046872:molecular_function,metal ion binding|GO:0003723:molecular_function,RNA binding|GO:0000981:molecular_function,RNA polymerase II transcription factor activity, sequence-specific DNA binding|	0
TRINITY_DN86933_c0_g7	6.8428	-1.04355	0.00461731	0.0220169	Id=U73C4_ARATH Fullname=UDP-glycosyltransferase 73C4 E_value=E:3,73e-29 %ID=48,649	Id=U73C4_ARATH Fullname=UDP-glycosyltransferase 73C4	0	COG1819:Transferase|	KEGG:ath:AT2G36770|KO:K13496|	GO:0043231:cellular_component,intracellular membrane-bounded organelle|GO:0080043:molecular_function,quercetin 3-O-glucosyltransferase activity|GO:0080044:molecular_function,quercetin 7-O-glucosyltransferase activity|GO:0008152:biological_process,metabolic process|	0
TRINITY_DN87263_c2_g4	6.8428	-1.04355	0.00461583	0.0220125	Id=POLX_TOBAC Fullname=Retrovirus-related Pol polyprotein from transposon TNT 1-94 E_value=E:6,24e-07 %ID=36,709	0	0	0	0	GO:0004190:molecular_function,aspartic-type endopeptidase activity|GO:0004519:molecular_function,endonuclease activity|GO:0003676:molecular_function,nucleic acid binding|GO:0003964:molecular_function,RNA-directed DNA polymerase activity|GO:0008270:molecular_function,zinc ion binding|GO:0015074:biological_process,DNA integration|	0
TRINITY_DN80807_c1_g2	6.68438	0.422236	5.03844e-08	1.02766e-06	Id=WAK4_ARATH Fullname=Wall-associated receptor kinase 4 E_value=E:6,71e-51 %ID=50,242	Id=WAK4_ARATH Fullname=Wall-associated receptor kinase 4	Id=PF00069,24 Fullname=Pkinase,Protein kinase domain	COG0515:Serine Threonine protein kinase|	KEGG:ath:AT1G21210|	GO:0016021:cellular_component,integral component of membrane|GO:0005524:molecular_function,ATP binding|GO:0005509:molecular_function,calcium ion binding|GO:0030247:molecular_function,polysaccharide binding|GO:0004674:molecular_function,protein serine/threonine kinase activity|GO:0007166:biological_process,cell surface receptor signaling pathway|GO:0048527:biological_process,lateral root developme…	GO:0004672:molecular_function,protein kinase activity|GO:0005524:molecular_function,ATP binding|GO:0006468:biological_process,protein phosphorylation|
TRINITY_DN82152_c0_g3	6.3206	0.0350892	2.81294e-05	0.000289528	Id=ATL42_ARATH Fullname=E3 ubiquitin-protein ligase ATL42 E_value=E:2,4e-91 %ID=46,065	Id=RL40_THEKO Fullname=50S ribosomal protein L40e {ECO:0000255|HAMAP-Rule:MF_00788}	0	COG1552:Ribosomal protein|	KEGG:tko:TK1495|KO:K02927|	GO:0005840:cellular_component,ribosome|GO:0003735:molecular_function,structural constituent of ribosome|GO:0006412:biological_process,translation|	0
TRINITY_DN86451_c2_g1	6.10027	-0.0975468	0.000108133	0.000925026	Id=OSP4_PEA Fullname=Organ-specific protein P4 E_value=E:0,43 %ID=33,846	0	0	0	0	0	0
TRINITY_DN76509_c0_g1	6.06578	-0.125482	2.83085e-05	0.000291295	Id=CAX3_ARATH Fullname=Vacuolar cation/proton exchanger 3 E_value=E:0 %ID=72,687	Id=ATGT_META3 Fullname=tRNA-guanine(15) transglycosylase {ECO:0000255|HAMAP-Rule:MF_01634}	0	COG0343:Exchanges the guanine residue with 7-aminomethyl-7- deazaguanine in tRNAs with GU(N) anticodons (tRNA-Asp, -Asn, -His and -Tyr), After this exchange, a cyclopentendiol moiety is attached to the 7-aminomethyl group of 7-deazaguanine, resulting in the hypermodified nucleoside queuosine (Q) (7-(((4,5-cis- dihydroxy-2-cyclopenten-1-yl)amino)methyl)-7-deazaguanosine) (By similarity)|COG1370:Ex…	KEGG:mae:Maeo_0878|KO:K18779|	GO:0046872:molecular_function,metal ion binding|GO:0003723:molecular_function,RNA binding|GO:0016763:molecular_function,transferase activity, transferring pentosyl groups|GO:0006400:biological_process,tRNA modification|	0
TRINITY_DN59248_c0_g2	5.98187	-0.259852	0.000265557	0.00198816	Id=CLE25_ARATH Fullname=CLAVATA3/ESR (CLE)-related protein 25 E_value=E:4,82e-05 %ID=62,069	Id=CLE25_ARATH Fullname=CLAVATA3/ESR (CLE)-related protein 25	0	ENOG41115VN:clavata3 esr-related 25|	KEGG:ath:AT3G28455|	GO:0048046:cellular_component,apoplast|GO:0005615:cellular_component,extracellular space|GO:0033612:molecular_function,receptor serine/threonine kinase binding|GO:0045168:biological_process,cell-cell signaling involved in cell fate commitment|GO:0007275:biological_process,multicellular organism development|	0
TRINITY_DN75099_c2_g1	5.95992	1.84539	1.0045e-09	2.84584e-08	0	Id=TATR_NPVCF Fullname=Trans-activating transcriptional regulatory protein	0	0	KEGG:vg:1482723|	GO:0006355:biological_process,regulation of transcription, DNA-templated|GO:0006351:biological_process,transcription, DNA-templated|GO:0019079:biological_process,viral genome replication|	0
TRINITY_DN67815_c1_g1	5.94979	0.476251	0.00013329	0.00110465	Id=ALMT8_ARATH Fullname=Aluminum-activated malate transporter 8 E_value=E:3,9e-150 %ID=51,153	Id=ALMT8_ARATH Fullname=Aluminum-activated malate transporter 8	Id=PF11744,7 Fullname=ALMT,Aluminium activated malate transporter	ENOG410XR8V:aluminum-activated malate transporter|	KEGG:ath:AT3G11680|	GO:0016021:cellular_component,integral component of membrane|GO:0009705:cellular_component,plant-type vacuole membrane|GO:0015140:molecular_function,malate transmembrane transporter activity|	GO:0015743:biological_process,malate transport|
TRINITY_DN73363_c1_g1	5.94287	-0.238241	6.45206e-05	0.000592974	Id=GT11_ARATH Fullname=Probable xyloglucan galactosyltransferase GT11 {ECO:0000305} E_value=E:0 %ID=56,444	Id=YCF2_PINTH Fullname=Protein Ycf2 {ECO:0000255|HAMAP-Rule:MF_01330}	0	0	0	GO:0009570:cellular_component,chloroplast stroma|GO:0005524:molecular_function,ATP binding|	0
TRINITY_DN76582_c3_g1	5.94153	-0.307594	0.000386811	0.0027483	Id=NDUB7_DICDI Fullname=NADH dehydrogenase [ubiquinone] 1 beta subcomplex subunit 7 E_value=E:3 %ID=38,298	0	0	ENOG411230N:NADH dehydrogenase (ubiquinone) 1 beta subcomplex|	KEGG:ddi:DDB_G0280595|KO:K03963|	GO:0005743:cellular_component,mitochondrial inner membrane|GO:0005758:cellular_component,mitochondrial intermembrane space|GO:0070469:cellular_component,respiratory chain|GO:0008137:molecular_function,NADH dehydrogenase (ubiquinone) activity|	0
TRINITY_DN67927_c0_g2	5.89466	-0.301298	0.00019182	0.00150901	Id=BNM2A_BRANA Fullname=BURP domain-containing protein BNM2A {ECO:0000303|PubMed:19714473} E_value=E:1,76e-69 %ID=48,458	Id=BNM2A_BRANA Fullname=BURP domain-containing protein BNM2A {ECO:0000303|PubMed:19714473}	Id=PF03181,14 Fullname=BURP,BURP domain	0	KEGG:bna:106439079|	GO:0000326:cellular_component,protein storage vacuole|	0
TRINITY_DN60761_c8_g3	5.85313	-0.316621	0.000101593	0.000875156	Id=FCGR1_MOUSE Fullname=High affinity immunoglobulin gamma Fc receptor I E_value=E:7,7 %ID=27,273	Id=Y2988_ARATH Fullname=Uncharacterized protein At2g29880	Id=PF12776,6 Fullname=Myb_DNA-bind_3,Myb/SANT-like DNA-binding domain	ENOG41116NG:at2g29880 (e|	KEGG:ath:AT2G29880|	0	0
TRINITY_DN88025_c8_g1	5.79898	-0.401011	0.00366272	0.0182334	0	0	0	0	0	0	0
TRINITY_DN70939_c5_g1	5.76329	-0.439849	0.000194066	0.00152418	Id=MYBF_ARATH Fullname=Putative Myb family transcription factor At1g14600 E_value=E:3,21e-24 %ID=64	Id=MYBF_ARATH Fullname=Putative Myb family transcription factor At1g14600	Id=PF00249,30 Fullname=Myb_DNA-binding,Myb-like DNA-binding domain	ENOG410YDJI:Transcription factor|	KEGG:ath:AT1G14600|	GO:0005634:cellular_component,nucleus|GO:0003677:molecular_function,DNA binding|GO:0003700:molecular_function,DNA-binding transcription factor activity|GO:0006355:biological_process,regulation of transcription, DNA-templated|GO:0006351:biological_process,transcription, DNA-templated|	0
TRINITY_DN74290_c5_g1	5.74453	-0.460415	0.000185273	0.001466	Id=S22AG_BOVIN Fullname=Solute carrier family 22 member 16 E_value=E:1,1 %ID=32,787	0	0	ENOG410YUFN:solute carrier family 22 (organic cation carnitine transporter), member 16|	KEGG:bta:614380|KO:K08212|	GO:0016021:cellular_component,integral component of membrane|GO:0005886:cellular_component,plasma membrane|GO:0005275:molecular_function,amine transmembrane transporter activity|GO:0015226:molecular_function,carnitine transmembrane transporter activity|GO:0008514:molecular_function,organic anion transmembrane transporter activity|GO:0046717:biological_process,acid secretion|GO:0030154:biological_…	0
TRINITY_DN71993_c0_g1	5.68502	-0.516322	0.00047639	0.00328017	Id=GLYT3_ARATH Fullname=Probable glycosyltransferase At5g03795 E_value=E:0 %ID=65,672	Id=TRUD1_METJA Fullname=Probable tRNA pseudouridine synthase D 1 {ECO:0000255|HAMAP-Rule:MF_01082}	0	COG0585:Responsible for synthesis of pseudouridine from uracil- 13 in transfer RNAs (By similarity)|	KEGG:mja:MJ_0588|KO:K06176|	GO:0009982:molecular_function,pseudouridine synthase activity|GO:0003723:molecular_function,RNA binding|GO:0001522:biological_process,pseudouridine synthesis|GO:0008033:biological_process,tRNA processing|	0
TRINITY_DN70710_c0_g2	5.66731	0.219516	7.22282e-06	8.84056e-05	Id=YUC9_ARATH Fullname=Probable indole-3-pyruvate monooxygenase YUCCA9 E_value=E:2,18e-146 %ID=57,816	Id=SYGB_LACDB Fullname=Glycine--tRNA ligase beta subunit {ECO:0000255|HAMAP-Rule:MF_00255}	0	0	KEGG:lbu:LBUL_1166|KO:K01879|	GO:0005737:cellular_component,cytoplasm|GO:0005524:molecular_function,ATP binding|GO:0004820:molecular_function,glycine-tRNA ligase activity|GO:0006426:biological_process,glycyl-tRNA aminoacylation|	0
TRINITY_DN73311_c2_g2	5.55965	0.919768	3.1092e-06	4.19487e-05	Id=NIMI2_ARATH Fullname=Protein NIM1-INTERACTING 2 E_value=E:0,23 %ID=32,099	Id=NIMI2_ARATH Fullname=Protein NIM1-INTERACTING 2	0	ENOG41108MP:Nim1-interacting 2|	KEGG:ath:AT3G25882|	GO:0005634:cellular_component,nucleus|GO:0010112:biological_process,regulation of systemic acquired resistance|	0
TRINITY_DN69945_c2_g1	5.52684	-0.592112	0.000452877	0.00314269	0	0	0	0	0	0	0
TRINITY_DN79515_c0_g2	5.49656	0.0759678	0.00012787	0.00106668	Id=DPH5_ARATH Fullname=Probable diphthine methyl ester synthase E_value=E:1,4e-06 %ID=68,571	0	0	COG1798:S-adenosyl-L-methionine-dependent methyltransferase that catalyzes the trimethylation of the amino group of the modified target histidine residue in translation elongation factor 2 (EF- 2), to form an intermediate called diphthine, The three successive methylation reactions represent the second step of diphthamide biosynthesis (By similarity)|	KEGG:ath:AT4G31790|KO:K00586|	GO:0004164:molecular_function,diphthine synthase activity|GO:0017183:biological_process,peptidyl-diphthamide biosynthetic process from peptidyl-histidine|	0
TRINITY_DN85856_c3_g4	5.49439	0.785297	4.096e-07	6.86348e-06	Id=UFL1_CULQU Fullname=E3 UFM1-protein ligase 1 homolog E_value=E:0,098 %ID=47,368	0	0	ENOG410XSRX:ligase 1|	KEGG:cqu:CpipJ_CPIJ010920|	GO:0016740:molecular_function,transferase activity|	0
TRINITY_DN50650_c0_g1	5.44775	0.0465198	0.000609494	0.00404754	Id=FAAH_ARATH Fullname=Fatty acid amide hydrolase E_value=E:0,78 %ID=68,421	0	0	COG0154:Allows the formation of correctly charged Gln-tRNA(Gln) through the transamidation of misacylated Glu-tRNA(Gln) in organisms which lack glutaminyl-tRNA synthetase, The reaction takes place in the presence of glutamine and ATP through an activated gamma-phospho-Glu-tRNA(Gln) (By similarity)|	KEGG:ath:AT5G64440|	GO:0005783:cellular_component,endoplasmic reticulum|GO:0005789:cellular_component,endoplasmic reticulum membrane|GO:0005794:cellular_component,Golgi apparatus|GO:0016021:cellular_component,integral component of membrane|GO:0005886:cellular_component,plasma membrane|GO:0005774:cellular_component,vacuolar membrane|GO:0005773:cellular_component,vacuole|GO:0004040:molecular_function,amidase activity|…	0
TRINITY_DN83446_c4_g1	5.35618	-0.06698	0.000331295	0.00241121	Id=BH162_ARATH Fullname=Transcription factor bHLH162 E_value=E:1,23e-28 %ID=39,153	Id=BH162_ARATH Fullname=Transcription factor bHLH162	0	ENOG41115Q0:Helix-loop-helix DNA-binding domain|	KEGG:ath:AT4G20970|	GO:0090575:cellular_component,RNA polymerase II transcription factor complex|GO:0003700:molecular_function,DNA-binding transcription factor activity|GO:0046983:molecular_function,protein dimerization activity|GO:0000977:molecular_function,RNA polymerase II regulatory region sequence-specific DNA binding|GO:0050832:biological_process,defense response to fungus|GO:0006357:biological_process,regulat…	0
TRINITY_DN58998_c1_g1	5.35194	-0.0393716	8.9733e-05	0.00078639	Id=TRY_ARATH Fullname=Transcription factor TRY E_value=E:1,43e-33 %ID=65,116	Id=TRY_ARATH Fullname=Transcription factor TRY	Id=PF00249,30 Fullname=Myb_DNA-binding,Myb-like DNA-binding domain	ENOG410YUWZ:Transcription factor|	KEGG:ath:AT5G53200|KO:K09422|	GO:0005634:cellular_component,nucleus|GO:0003700:molecular_function,DNA-binding transcription factor activity|GO:0000981:molecular_function,RNA polymerase II transcription factor activity, sequence-specific DNA binding|GO:0043565:molecular_function,sequence-specific DNA binding|GO:0001135:molecular_function,RNA polymerase II transcription factor recruiting activity|GO:0044212:molecular_function,t…	0
TRINITY_DN84775_c10_g2	5.24055	-0.237404	0.000105188	0.000902695	0	0	0	0	0	0	0
TRINITY_DN66571_c4_g1	5.23987	-0.820743	0.00194604	0.010842	0	0	0	0	0	0	0
TRINITY_DN72622_c2_g4	5.15573	1.337	2.33758e-06	3.26149e-05	Id=CISY1_YEAST Fullname=Citrate synthase, mitochondrial {ECO:0000303|PubMed:6090126} E_value=E:1,5 %ID=37,209	0	0	0	KEGG:sce:YNR001C|KO:K01647|	GO:0005829:cellular_component,cytosol|GO:0005758:cellular_component,mitochondrial intermembrane space|GO:0005759:cellular_component,mitochondrial matrix|GO:0005739:cellular_component,mitochondrion|GO:0004108:molecular_function,citrate (Si)-synthase activity|GO:0046356:biological_process,acetyl-CoA catabolic process|GO:0006101:biological_process,citrate metabolic process|GO:0006537:biological_proc…	0
TRINITY_DN82252_c2_g2	5.14361	-0.276014	0.000218878	0.00168589	Id=C76BA_SWEMU Fullname=Geraniol 8-hydroxylase E_value=E:6,12e-150 %ID=49,669	Id=C76B6_CATRO Fullname=Geraniol 8-hydroxylase	Id=PF00067,21 Fullname=p450,Cytochrome P450	0	KEGG:ag:CAC80883|KO:K15099|	GO:0005789:cellular_component,endoplasmic reticulum membrane|GO:0016021:cellular_component,integral component of membrane|GO:0102811:molecular_function,geraniol 10-hydroxylase activity|GO:0020037:molecular_function,heme binding|GO:0005506:molecular_function,iron ion binding|GO:0016709:molecular_function,oxidoreductase activity, acting on paired donors, with incorporation or reduction of molecular…	GO:0005506:molecular_function,iron ion binding|GO:0016705:molecular_function,oxidoreductase activity, acting on paired donors, with incorporation or reduction of molecular oxygen|GO:0020037:molecular_function,heme binding|GO:0055114:biological_process,oxidation-reduction process|
TRINITY_DN83463_c2_g1	5.07502	0.157067	0.000163139	0.00131231	Id=PRT6_ARATH Fullname=E3 ubiquitin-protein ligase PRT6 {ECO:0000305} E_value=E:2,6 %ID=25,472	0	0	ENOG410XRM3:Ubiquitin protein ligase E3 component n-recognin 3|	KEGG:ath:AT5G02310|	GO:0005737:cellular_component,cytoplasm|GO:0000151:cellular_component,ubiquitin ligase complex|GO:0061630:molecular_function,ubiquitin protein ligase activity|GO:0004842:molecular_function,ubiquitin-protein transferase activity|GO:0008270:molecular_function,zinc ion binding|GO:0050832:biological_process,defense response to fungus|GO:0050994:biological_process,regulation of lipid catabolic process…	0
TRINITY_DN90812_c1_g1	5.07148	0.178456	7.77253e-05	0.0006963	0	0	0	0	0	0	0
TRINITY_DN67815_c1_g5	5.0532	-0.29964	0.0093678	0.0392952	Id=RAB19_XENLA Fullname=Ras-related protein Rab-19 E_value=E:1,5 %ID=41,026	Id=MNTP_METB6 Fullname=Putative manganese efflux pump MntP {ECO:0000255|HAMAP-Rule:MF_01521}	0	COG1971:Probably functions as a manganese efflux pump (By similarity)|	KEGG:mbn:Mboo_0607|	GO:0016021:cellular_component,integral component of membrane|GO:0005886:cellular_component,plasma membrane|GO:0006811:biological_process,ion transport|	0
TRINITY_DN83282_c1_g2	5.05228	-0.288926	0.000482823	0.0033178	Id=RIPK_ARATH Fullname=Serine/threonine-protein kinase RIPK {ECO:0000305} E_value=E:0,13 %ID=76,19	0	0	COG0515:Serine Threonine protein kinase|	KEGG:ath:AT2G05940|	GO:0005886:cellular_component,plasma membrane|GO:0005524:molecular_function,ATP binding|GO:0004674:molecular_function,protein serine/threonine kinase activity|GO:0004675:molecular_function,transmembrane receptor protein serine/threonine kinase activity|GO:0007166:biological_process,cell surface receptor signaling pathway|GO:0042742:biological_process,defense response to bacterium|GO:0006468:biolo…	0
TRINITY_DN57427_c0_g1	5.04047	-0.356944	0.0028628	0.0148786	Id=CAHC_TOBAC Fullname=Carbonic anhydrase, chloroplastic E_value=E:1,74e-88 %ID=51,504	Id=CAHC_TOBAC Fullname=Carbonic anhydrase, chloroplastic	Id=PF00484,18 Fullname=Pro_CA,Carbonic anhydrase	0	KEGG:nta:107822687|KO:K01673|	GO:0009570:cellular_component,chloroplast stroma|GO:0004089:molecular_function,carbonate dehydratase activity|GO:0008270:molecular_function,zinc ion binding|GO:0015976:biological_process,carbon utilization|	GO:0004089:molecular_function,carbonate dehydratase activity|GO:0008270:molecular_function,zinc ion binding|
TRINITY_DN82262_c1_g1	5.00993	-0.00762057	0.000141273	0.00116077	0	0	0	0	0	0	0
TRINITY_DN77798_c1_g2	5.00381	-0.370216	0.000658152	0.00432263	Id=PTMCB_STAS1 Fullname=PTS system mannitol-specific EIICB component {ECO:0000250|UniProtKB:P28008} E_value=E:1,3 %ID=31,034	0	0	COG2213:PTS system mannitol-specific|	KEGG:ssp:SSP0728|KO:K02799|KO:K02800|	GO:0016021:cellular_component,integral component of membrane|GO:0005886:cellular_component,plasma membrane|GO:0016301:molecular_function,kinase activity|GO:0022872:molecular_function,protein-N(PI)-phosphohistidine-mannitol phosphotransferase system transmembrane transporter activity|GO:0009401:biological_process,phosphoenolpyruvate-dependent sugar phosphotransferase system|	0
TRINITY_DN66441_c7_g2	4.9393	0.653288	2.53836e-05	0.000265141	Id=SYI_LACJO Fullname=Isoleucine--tRNA ligase {ECO:0000255|HAMAP-Rule:MF_02002} E_value=E:2,9 %ID=39,13	0	0	COG0060:amino acids such as valine, to avoid such errors it has two additional distinct tRNA(Ile)-dependent editing activities, One activity is designated as 'pretransfer' editing and involves the hydrolysis of activated Val-AMP, The other activity is designated 'posttransfer' editing and involves deacylation of mischarged Val-tRNA(Ile) (By similarity)|	KEGG:ljo:LJ_0980|KO:K01870|	GO:0005737:cellular_component,cytoplasm|GO:0002161:molecular_function,aminoacyl-tRNA editing activity|GO:0005524:molecular_function,ATP binding|GO:0004822:molecular_function,isoleucine-tRNA ligase activity|GO:0046872:molecular_function,metal ion binding|GO:0000049:molecular_function,tRNA binding|GO:0006428:biological_process,isoleucyl-tRNA aminoacylation|	0
TRINITY_DN61381_c0_g5	4.8596	-0.452218	0.000865618	0.00546935	Id=NIAX_LACLM Fullname=Niacin transporter NiaX E_value=E:5,2 %ID=32,432	Id=NRX12_ORYSJ Fullname=Probable nucleoredoxin 1-2	Id=PF03107,15 Fullname=C1_2,C1 domain	ENOG410ZIWC:nucleoredoxin-like|	KEGG:osa:4333077|KO:K17609|	GO:0005737:cellular_component,cytoplasm|GO:0047134:molecular_function,protein-disulfide reductase activity|GO:0004791:molecular_function,thioredoxin-disulfide reductase activity|GO:0045454:biological_process,cell redox homeostasis|	0
TRINITY_DN69152_c1_g3	4.83987	-0.0137943	0.000345771	0.00250409	Id=TINY_ARATH Fullname=Ethylene-responsive transcription factor TINY E_value=E:2,48e-44 %ID=61,594	Id=RSMH_ACIF5 Fullname=Ribosomal RNA small subunit methyltransferase H {ECO:0000255|HAMAP-Rule:MF_01007}	0	COG0275:Specifically methylates the N4 position of cytidine in position 1402 (C1402) of 16S rRNA (By similarity)|	KEGG:afe:Lferr_0393|KO:K03438|	GO:0005737:cellular_component,cytoplasm|GO:0008168:molecular_function,methyltransferase activity|GO:0006364:biological_process,rRNA processing|	0
TRINITY_DN79375_c0_g2	4.83724	-0.0399816	0.000182444	0.00144666	Id=Y5392_ARATH Fullname=Probable receptor-like protein kinase At5g39020 E_value=E:4,98e-19 %ID=35,659	Id=Y5392_ARATH Fullname=Probable receptor-like protein kinase At5g39020	Id=PF11721,7 Fullname=Malectin,Di-glucose binding within endoplasmic reticulum	COG0515:Serine Threonine protein kinase|	KEGG:ath:AT5G39020|	GO:0016021:cellular_component,integral component of membrane|GO:0005524:molecular_function,ATP binding|GO:0004674:molecular_function,protein serine/threonine kinase activity|	0
TRINITY_DN85387_c0_g1	4.81243	-0.504233	0.00100184	0.00619315	Id=SKI2_YEAST Fullname=Antiviral helicase SKI2 E_value=E:0,72 %ID=45,714	0	0	0	KEGG:sce:YLR398C|KO:K12599|	GO:0005737:cellular_component,cytoplasm|GO:0055087:cellular_component,Ski complex|GO:0005524:molecular_function,ATP binding|GO:0004004:molecular_function,ATP-dependent RNA helicase activity|GO:0003677:molecular_function,DNA binding|GO:0003723:molecular_function,RNA binding|GO:0003724:molecular_function,RNA helicase activity|GO:0051607:biological_process,defense response to virus|GO:0070478:biolog…	0
TRINITY_DN69771_c0_g3	4.79764	1.3376	2.49694e-06	3.45936e-05	Id=SAU71_ARATH Fullname=Auxin-responsive protein SAUR71 {ECO:0000305} E_value=E:5,22e-12 %ID=45,312	Id=SAU71_ARATH Fullname=Auxin-responsive protein SAUR71 {ECO:0000305}	Id=PF02519,13 Fullname=Auxin_inducible,Auxin responsive protein	ENOG410YUJ0:Auxin responsive protein|	KEGG:ath:AT1G56150|KO:K14488|	GO:0005737:cellular_component,cytoplasm|GO:0009734:biological_process,auxin-activated signaling pathway|GO:0007275:biological_process,multicellular organism development|GO:0040008:biological_process,regulation of growth|	GO:0009733:biological_process,response to auxin|
TRINITY_DN77934_c1_g3	4.78307	-0.513589	0.00127115	0.00757935	Id=YM290_YEAST Fullname=Putative uncharacterized membrane protein YMR290W-A {ECO:0000305} E_value=E:3,5 %ID=50	0	0	0	0	GO:0016021:cellular_component,integral component of membrane|	0
TRINITY_DN87269_c0_g5	4.77404	-0.125141	0.000213686	0.00165139	Id=DHPRS_HELPY Fullname=Bifunctional dihydropteroate synthase/dihydropteroate reductase E_value=E:1,8 %ID=33,962	Id=CTAA_NITEC Fullname=Heme A synthase {ECO:0000255|HAMAP-Rule:MF_01665}	0	COG1612:Catalyzes the oxidation of the C8 methyl side group on heme O porphyrin ring into a formyl group (By similarity)|	KEGG:net:Neut_0588|KO:K02259|	GO:0016021:cellular_component,integral component of membrane|GO:0005886:cellular_component,plasma membrane|GO:0016627:molecular_function,oxidoreductase activity, acting on the CH-CH group of donors|GO:0006784:biological_process,heme a biosynthetic process|	0
TRINITY_DN94558_c6_g2	4.76049	0.226465	0.0106671	0.0436773	Id=BAME3_ARATH Fullname=Leucine-rich repeat receptor-like serine/threonine-protein kinase BAM3 E_value=E:4,25e-08 %ID=46,97	0	0	COG4886:leucine Rich Repeat|	KEGG:ath:AT4G20270|	GO:0016021:cellular_component,integral component of membrane|GO:0005886:cellular_component,plasma membrane|GO:0005524:molecular_function,ATP binding|GO:0004674:molecular_function,protein serine/threonine kinase activity|GO:0030154:biological_process,cell differentiation|GO:0048437:biological_process,floral organ development|GO:0010075:biological_process,regulation of meristem growth|	0
TRINITY_DN58638_c3_g1	4.74504	1.08502	0.00604022	0.0273673	Id=TPS10_ARATH Fullname=Probable alpha,alpha-trehalose-phosphate synthase [UDP-forming] 10 E_value=E:1,15e-05 %ID=80,952	0	0	COG0380:synthase|COG1877:trehalose biosynthetic process|	KEGG:ath:AT1G60140|KO:K16055|	GO:0005737:cellular_component,cytoplasm|GO:0016791:molecular_function,phosphatase activity|GO:0016757:molecular_function,transferase activity, transferring glycosyl groups|GO:0005992:biological_process,trehalose biosynthetic process|GO:0070413:biological_process,trehalose metabolism in response to stress|	0
TRINITY_DN93199_c2_g1	4.73337	0.961459	9.82542e-05	0.000851231	Id=SIAT2_DANRE Fullname=Beta-galactoside alpha-2,6-sialyltransferase 2 E_value=E:2 %ID=48,148	0	0	ENOG410XT8P:ST3 beta-galactoside alpha-2,3-sialyltransferase|	0	GO:0032580:cellular_component,Golgi cisterna membrane|GO:0000139:cellular_component,Golgi membrane|GO:0016021:cellular_component,integral component of membrane|GO:0003835:molecular_function,beta-galactoside alpha-2,6-sialyltransferase activity|GO:0009311:biological_process,oligosaccharide metabolic process|GO:0018279:biological_process,protein N-linked glycosylation via asparagine|	0
TRINITY_DN94286_c1_g3	4.70927	-0.169677	0.000624654	0.00413221	Id=Y3475_ARATH Fullname=Probable LRR receptor-like serine/threonine-protein kinase At3g47570 E_value=E:1,78e-31 %ID=58,73	0	0	COG0515:Serine Threonine protein kinase|COG4886:leucine Rich Repeat|	KEGG:ath:AT3G47570|	GO:0016021:cellular_component,integral component of membrane|GO:0005886:cellular_component,plasma membrane|GO:0005524:molecular_function,ATP binding|GO:0004674:molecular_function,protein serine/threonine kinase activity|	0
TRINITY_DN83642_c7_g1	4.70717	0.103532	0.0002198	0.00169168	Id=FB253_ARATH Fullname=F-box protein At5g07610 E_value=E:9,2e-14 %ID=48,611	Id=EX7L_AGRVS Fullname=Exodeoxyribonuclease 7 large subunit {ECO:0000255|HAMAP-Rule:MF_00378}	0	COG1570:Bidirectionally degrades single-stranded DNA into large acid-insoluble oligonucleotides, which are then degraded further into small acid-soluble oligonucleotides (By similarity)|	KEGG:avi:Avi_0143|KO:K03601|	GO:0005737:cellular_component,cytoplasm|GO:0009318:cellular_component,exodeoxyribonuclease VII complex|GO:0008855:molecular_function,exodeoxyribonuclease VII activity|GO:0003676:molecular_function,nucleic acid binding|GO:0006308:biological_process,DNA catabolic process|	0
TRINITY_DN88332_c0_g1	4.70105	-0.579211	0.00172058	0.00979767	Id=Y1343_ARATH Fullname=G-type lectin S-receptor-like serine/threonine-protein kinase At1g34300 E_value=E:1,47e-31 %ID=64,773	Id=Y1343_ARATH Fullname=G-type lectin S-receptor-like serine/threonine-protein kinase At1g34300	0	COG0515:Serine Threonine protein kinase|	KEGG:ath:AT1G34300|	GO:0016021:cellular_component,integral component of membrane|GO:0005886:cellular_component,plasma membrane|GO:0005524:molecular_function,ATP binding|GO:0005516:molecular_function,calmodulin binding|GO:0030246:molecular_function,carbohydrate binding|GO:0004674:molecular_function,protein serine/threonine kinase activity|GO:0006468:biological_process,protein phosphorylation|GO:0048544:biological_pro…	0
TRINITY_DN67984_c0_g1	4.64521	0.628208	1.90742e-06	2.72445e-05	Id=DRL4_ARATH Fullname=Putative disease resistance protein At1g50180 E_value=E:8,06e-11 %ID=30,769	Id=DRL4_ARATH Fullname=Putative disease resistance protein At1g50180	0	COG4886:leucine Rich Repeat|	KEGG:ath:AT1G50180|	GO:0005886:cellular_component,plasma membrane|GO:0009506:cellular_component,plasmodesma|GO:0043531:molecular_function,ADP binding|GO:0005524:molecular_function,ATP binding|GO:0006952:biological_process,defense response|GO:0007165:biological_process,signal transduction|	0
TRINITY_DN46211_c0_g1	4.6205	-0.694889	0.00495563	0.0233227	Id=NIMI1_ARATH Fullname=Protein NIM1-INTERACTING 1 E_value=E:5 %ID=33,898	Id=NIMI1_ARATH Fullname=Protein NIM1-INTERACTING 1	Id=PF15699,4 Fullname=NPR1_interact,NPR1 interacting	ENOG4110700:NA|	KEGG:ath:AT1G02450|	GO:0005634:cellular_component,nucleus|GO:0042742:biological_process,defense response to bacterium|GO:0045892:biological_process,negative regulation of transcription, DNA-templated|GO:0010112:biological_process,regulation of systemic acquired resistance|	GO:0010112:biological_process,regulation of systemic acquired resistance|
TRINITY_DN93876_c2_g1	4.60034	-0.258954	0.00197027	0.0109584	0	0	0	0	0	0	0
TRINITY_DN78188_c4_g2	4.59864	0.0766164	0.000154159	0.00125054	Id=PP265_ARATH Fullname=Pentatricopeptide repeat-containing protein At3g46790, chloroplastic E_value=E:4,8e-12 %ID=29,474	Id=PP363_ARATH Fullname=Pentatricopeptide repeat-containing protein At5g03800	0	ENOG410Z7Z7:Pentatricopeptide repeat-containing protein|	KEGG:ath:AT5G03800|	GO:0043231:cellular_component,intracellular membrane-bounded organelle|GO:0004519:molecular_function,endonuclease activity|GO:0003723:molecular_function,RNA binding|GO:0008270:molecular_function,zinc ion binding|GO:0009793:biological_process,embryo development ending in seed dormancy|GO:0009451:biological_process,RNA modification|	0
TRINITY_DN69404_c3_g4	4.57648	-0.334408	0.0048378	0.0228513	Id=DMP2_ARATH Fullname=Protein DMP2 {ECO:0000303|PubMed:20712629} E_value=E:3,67e-65 %ID=63,924	Id=DMP2_ARATH Fullname=Protein DMP2 {ECO:0000303|PubMed:20712629}	Id=PF05078,11 Fullname=DUF679,Protein of unknown function (DUF679)	ENOG410YF1H:Protein of unknown function (DUF679)|	KEGG:ath:AT3G21550|	GO:0005783:cellular_component,endoplasmic reticulum|GO:0005789:cellular_component,endoplasmic reticulum membrane|GO:0016021:cellular_component,integral component of membrane|GO:0009705:cellular_component,plant-type vacuole membrane|GO:0009838:biological_process,abscission|GO:0010256:biological_process,endomembrane system organization|	0
TRINITY_DN65204_c3_g1	4.57008	-0.70231	0.00257502	0.0136537	0	0	0	0	0	0	0
TRINITY_DN68360_c7_g3	4.55513	0.752733	5.93102e-05	0.000551843	Id=RBL15_ARATH Fullname=Rhomboid-like protein 15 {ECO:0000303|PubMed:17181860} E_value=E:7,2 %ID=27,66	0	0	ENOG41100KJ:Rhomboid domain containing|	KEGG:ath:AT3G58460|	GO:0016021:cellular_component,integral component of membrane|GO:0004252:molecular_function,serine-type endopeptidase activity|	0
TRINITY_DN60782_c0_g1	4.48837	-0.348056	0.00147641	0.00861376	Id=Y1465_ARATH Fullname=Late embryogenesis abundant protein At1g64065 {ECO:0000305} E_value=E:1,6e-12 %ID=27,982	Id=YBEY_BORBZ Fullname=Endoribonuclease YbeY {ECO:0000255|HAMAP-Rule:MF_00009}	0	0	KEGG:bbz:BbuZS7_0061|KO:K07042|	GO:0005737:cellular_component,cytoplasm|GO:0004519:molecular_function,endonuclease activity|GO:0046872:molecular_function,metal ion binding|GO:0004222:molecular_function,metalloendopeptidase activity|GO:0006364:biological_process,rRNA processing|	0
TRINITY_DN67411_c2_g2	4.46199	0.58376	0.000737421	0.00475772	0	0	0	0	0	0	0
TRINITY_DN84223_c0_g3	4.45307	2.7138	0.000158513	0.00128046	Id=ERF71_ARATH Fullname=Ethylene-responsive transcription factor ERF071 E_value=E:1,09e-29 %ID=61	Id=ERF71_ARATH Fullname=Ethylene-responsive transcription factor ERF071	Id=PF00847,19 Fullname=AP2,AP2 domain	ENOG410YR4U:Transcription factor|	KEGG:ath:AT2G47520|	GO:0005634:cellular_component,nucleus|GO:0003677:molecular_function,DNA binding|GO:0003700:molecular_function,DNA-binding transcription factor activity|GO:0009873:biological_process,ethylene-activated signaling pathway|GO:2000280:biological_process,regulation of root development|GO:0034059:biological_process,response to anoxia|GO:0006351:biological_process,transcription, DNA-templated|	GO:0003700:molecular_function,DNA-binding transcription factor activity|GO:0006355:biological_process,regulation of transcription, DNA-templated|
TRINITY_DN91879_c1_g1	4.45045	0.863422	2.21759e-05	0.000236075	0	Id=TAF3_MOUSE Fullname=Transcription initiation factor TFIID subunit 3	0	ENOG410ZS4D:TAF3 RNA polymerase II, TATA box binding protein (TBP)-associated factor|	KEGG:mmu:209361|KO:K14650|	GO:0031965:cellular_component,nuclear membrane|GO:0005654:cellular_component,nucleoplasm|GO:0005634:cellular_component,nucleus|GO:0005669:cellular_component,transcription factor TFIID complex|GO:0046872:molecular_function,metal ion binding|GO:0002039:molecular_function,p53 binding|GO:0046982:molecular_function,protein heterodimerization activity|GO:0051457:biological_process,maintenance of protei…	0
TRINITY_DN73745_c3_g5	4.43721	-0.393096	0.00166858	0.00955117	Id=TR104_RAT Fullname=Taste receptor type 2 member 104 E_value=E:0,13 %ID=53,333	0	0	ENOG410Z4AM:taste receptor, type 2|	KEGG:rno:100310879|KO:K08474|	GO:0016021:cellular_component,integral component of membrane|GO:0033038:molecular_function,bitter taste receptor activity|GO:0004930:molecular_function,G-protein coupled receptor activity|GO:0001580:biological_process,detection of chemical stimulus involved in sensory perception of bitter taste|	0
TRINITY_DN93393_c0_g2	4.39993	-0.137758	0.000782192	0.00500761	Id=MPK15_ARATH Fullname=Mitogen-activated protein kinase 15 E_value=E:1,55e-24 %ID=81,081	0	0	ENOG410XNY0:Mitogen-activated protein kinase|	KEGG:ath:AT1G73670|	GO:0005737:cellular_component,cytoplasm|GO:0005634:cellular_component,nucleus|GO:0005524:molecular_function,ATP binding|GO:0004707:molecular_function,MAP kinase activity|GO:0010468:biological_process,regulation of gene expression|	0
TRINITY_DN73766_c1_g2	4.38972	-0.407685	0.00291132	0.0150811	Id=POLX_TOBAC Fullname=Retrovirus-related Pol polyprotein from transposon TNT 1-94 E_value=E:1,3e-36 %ID=58,14	Id=POLX_TOBAC Fullname=Retrovirus-related Pol polyprotein from transposon TNT 1-94	Id=PF07727,13 Fullname=RVT_2,Reverse transcriptase (RNA-dependent DNA polymerase)	0	0	GO:0004190:molecular_function,aspartic-type endopeptidase activity|GO:0004519:molecular_function,endonuclease activity|GO:0003676:molecular_function,nucleic acid binding|GO:0003964:molecular_function,RNA-directed DNA polymerase activity|GO:0008270:molecular_function,zinc ion binding|GO:0015074:biological_process,DNA integration|	0
TRINITY_DN92787_c1_g1	4.38228	0.364136	4.42248e-05	0.000429521	Id=MED11_ARATH Fullname=Mediator of RNA polymerase II transcription subunit 11 E_value=E:3,33e-30 %ID=74,648	0	0	ENOG4111TND:mediator of RNA polymerase II transcription, subunit 11|	KEGG:ath:AT3G01435|KO:K15131|	GO:0016592:cellular_component,mediator complex|GO:0006351:biological_process,transcription, DNA-templated|	0
TRINITY_DN60298_c2_g1	4.37712	-0.172231	0.000294469	0.00217489	0	0	0	0	0	0	0
TRINITY_DN80527_c1_g1	4.37537	0.504319	0.000116772	0.000987577	Id=Y1648_ARATH Fullname=Uncharacterized protein At1g66480 E_value=E:5,87e-15 %ID=43,956	Id=Y1648_ARATH Fullname=Uncharacterized protein At1g66480	0	ENOG41117UA:NA|	KEGG:ath:AT1G66480|	GO:0005886:cellular_component,plasma membrane|	0
TRINITY_DN57887_c0_g1	4.37299	-0.44312	0.00218956	0.011953	Id=P2C72_ARATH Fullname=Probable protein phosphatase 2C 72 E_value=E:1,67e-108 %ID=54,867	Id=P2C72_ARATH Fullname=Probable protein phosphatase 2C 72	Id=PF00481,20 Fullname=PP2C,Protein phosphatase 2C	COG0631:Phosphatase|	KEGG:ath:AT5G26010|	GO:0046872:molecular_function,metal ion binding|GO:0004722:molecular_function,protein serine/threonine phosphatase activity|	GO:0003824:molecular_function,catalytic activity|
TRINITY_DN84610_c0_g2	4.36629	-0.417055	0.00225145	0.0122409	0	0	0	0	0	0	0
TRINITY_DN72819_c3_g1	4.35848	-0.437142	0.00169903	0.00969736	Id=Y1488_PYRFU Fullname=UPF0128 protein PF1488 {ECO:0000255|HAMAP-Rule:MF_00264} E_value=E:1,1 %ID=27,778	0	0	COG1851:UPF0128 protein|	KEGG:pfu:PF1488|KO:K09130|	0	0
TRINITY_DN82837_c2_g6	4.35476	0.591167	0.000169266	0.00135605	Id=PAR15_HUMAN Fullname=Poly [ADP-ribose] polymerase 15 E_value=E:1,2 %ID=38,636	0	0	COG2110:appr-1-p processing domain protein|	KEGG:hsa:165631|KO:K15261|	GO:0005634:cellular_component,nucleus|GO:0003950:molecular_function,NAD+ ADP-ribosyltransferase activity|GO:0070403:molecular_function,NAD+ binding|GO:0001191:molecular_function,transcriptional repressor activity, RNA polymerase II transcription factor binding|GO:0000122:biological_process,negative regulation of transcription by RNA polymerase II|GO:0070212:biological_process,protein poly-ADP-rib…	0
TRINITY_DN69219_c4_g8	4.3424	-0.157926	0.00034772	0.00251473	Id=POL3_DROME Fullname=Retrovirus-related Pol polyprotein from transposon 17,6 E_value=E:1,92e-37 %ID=31,004	Id=ARLY_METPP Fullname=Argininosuccinate lyase {ECO:0000255|HAMAP-Rule:MF_00006}	0	COG0165:argininosuccinate lyase|	KEGG:mpt:Mpe_A1111|KO:K01755|	GO:0005737:cellular_component,cytoplasm|GO:0004056:molecular_function,argininosuccinate lyase activity|GO:0042450:biological_process,arginine biosynthetic process via ornithine|	0
TRINITY_DN67726_c0_g1	4.33747	-0.108896	0.00525114	0.0244466	Id=SMC4_ARATH Fullname=Structural maintenance of chromosomes protein 4 E_value=E:5,54e-25 %ID=70,93	0	0	COG1196:Required for chromosome condensation and partitioning (By similarity)|	KEGG:ath:AT5G48600|KO:K06675|	GO:0005694:cellular_component,chromosome|GO:0005634:cellular_component,nucleus|GO:0005524:molecular_function,ATP binding|GO:0051301:biological_process,cell division|GO:0009793:biological_process,embryo development ending in seed dormancy|GO:0051321:biological_process,meiotic cell cycle|GO:0007076:biological_process,mitotic chromosome condensation|GO:0000070:biological_process,mitotic sister chrom…	0
TRINITY_DN80521_c3_g2	4.31818	0.532182	0.000234083	0.00178523	Id=STM1B_XENLA Fullname=Stathmin-1-B E_value=E:1,1 %ID=34	0	0	0	0	GO:0005737:cellular_component,cytoplasm|GO:0005874:cellular_component,microtubule|GO:0031110:biological_process,regulation of microtubule polymerization or depolymerization|	0
TRINITY_DN76502_c0_g2	4.29471	-0.134041	0.0028197	0.0146972	Id=DET1_SOLLC Fullname=Light-mediated development protein DET1 E_value=E:1,87e-09 %ID=83,333	0	0	ENOG410XSK5:de-etiolated homolog 1 (Arabidopsis)|	KEGG:sly:778329|KO:K10571|	GO:0005634:cellular_component,nucleus|GO:0003824:molecular_function,catalytic activity|GO:0009585:biological_process,red, far-red light phototransduction|	0
TRINITY_DN82563_c2_g1	4.28951	0.554367	0.000151884	0.00123475	0	0	0	0	0	0	0
TRINITY_DN63876_c0_g2	4.20828	1.26975	2.34513e-05	0.000248045	Id=AB2F_ARATH Fullname=ABC transporter F family member 2 E_value=E:2,08e-14 %ID=69,565	0	0	COG0488:(ABC) transporter|	KEGG:ath:AT5G09930|	GO:0005524:molecular_function,ATP binding|GO:0016887:molecular_function,ATPase activity|GO:0005215:molecular_function,transporter activity|	0
TRINITY_DN77412_c5_g1	4.20551	0.189024	0.000237616	0.00180868	0	0	0	0	0	0	0
TRINITY_DN83521_c1_g1	4.19615	-0.56968	0.00867156	0.036843	0	0	0	0	0	0	0
TRINITY_DN70051_c4_g4	4.19267	-0.606338	0.00248151	0.0132456	0	0	0	0	0	0	0
TRINITY_DN75357_c6_g5	4.18507	-0.412635	0.00436011	0.0210038	Id=SECA_SYNY3 Fullname=Protein translocase subunit SecA {ECO:0000255|HAMAP-Rule:MF_01382} E_value=E:4,5 %ID=39,286	0	0	0	KEGG:syn:sll0616|KO:K03070|	GO:0005737:cellular_component,cytoplasm|GO:0005886:cellular_component,plasma membrane|GO:0042651:cellular_component,thylakoid membrane|GO:0005524:molecular_function,ATP binding|GO:0015462:molecular_function,ATPase-coupled protein transmembrane transporter activity|GO:0017038:biological_process,protein import|GO:0006605:biological_process,protein targeting|	0
TRINITY_DN73614_c6_g1	4.18038	0.718179	0.000146227	0.00119554	Id=MDE4_SCHPO Fullname=Monopolin complex subunit mde4 E_value=E:2,4 %ID=32	0	0	0	KEGG:spo:SPBC6B1,04|	GO:0034506:cellular_component,chromosome, centromeric core domain|GO:0072686:cellular_component,mitotic spindle|GO:0044732:cellular_component,mitotic spindle pole body|GO:0033551:cellular_component,monopolin complex|GO:0005730:cellular_component,nucleolus|GO:0005634:cellular_component,nucleus|GO:0051315:biological_process,attachment of mitotic spindle microtubules to kinetochore|GO:0051301:biolog…	0
TRINITY_DN73573_c0_g2	4.16792	-0.248733	0.00253919	0.013501	Id=ZIP3_ARATH Fullname=Zinc transporter 3 E_value=E:1,87e-18 %ID=70,69	0	0	ENOG4111GP2:zinc transporter|	KEGG:ath:AT2G32270|KO:K14709|	GO:0016021:cellular_component,integral component of membrane|GO:0005886:cellular_component,plasma membrane|GO:0005385:molecular_function,zinc ion transmembrane transporter activity|	0
TRINITY_DN81648_c1_g3	4.16542	-0.72823	0.00468236	0.0222799	0	0	0	0	0	0	0
TRINITY_DN55461_c0_g2	4.15422	1.34536	0.00181957	0.0102601	Id=CML31_ORYSJ Fullname=Probable calcium-binding protein CML31 E_value=E:8,57e-21 %ID=46,715	Id=EBNA6_EBVB9 Fullname=Epstein-Barr nuclear antigen 6	0	0	KEGG:vg:3783763|KO:K21856|	GO:0044204:cellular_component,host cell nuclear matrix|GO:0039526:biological_process,modulation by virus of host apoptotic process|GO:0039645:biological_process,modulation by virus of host G1/S transition checkpoint|GO:0006355:biological_process,regulation of transcription, DNA-templated|GO:0006351:biological_process,transcription, DNA-templated|GO:0019042:biological_process,viral latency|	0
TRINITY_DN46715_c0_g1	4.15363	-0.308363	0.0105342	0.0432336	Id=5HT1R_DROME Fullname=5-hydroxytryptamine receptor 1 E_value=E:4,3 %ID=29,825	0	0	ENOG410XRW9:Receptor|	KEGG:dme:Dmel_CG12073|KO:K04163|	GO:0016021:cellular_component,integral component of membrane|GO:0005622:cellular_component,intracellular|GO:0005886:cellular_component,plasma membrane|GO:0008227:molecular_function,G-protein coupled amine receptor activity|GO:0004993:molecular_function,G-protein coupled serotonin receptor activity|GO:0030594:molecular_function,neurotransmitter receptor activity|GO:0051378:molecular_function,serot…	0
TRINITY_DN74266_c3_g6	4.14773	0.184637	0.00168915	0.00965284	Id=TRBL_RHIRD Fullname=Conjugal transfer protein TrbL E_value=E:3,5 %ID=35	Id=IF2_CLAM3 Fullname=Translation initiation factor IF-2 {ECO:0000255|HAMAP-Rule:MF_00100}	Id=PF08387,9 Fullname=FBD,FBD	COG0532:One of the essential components for the initiation of protein synthesis, Protects formylmethionyl-tRNA from spontaneous hydrolysis and promotes its binding to the 30S ribosomal subunits, Also involved in the hydrolysis of GTP during the formation of the 70S ribosomal complex (By similarity)|	KEGG:cmi:CMM_2149|KO:K02519|	GO:0005737:cellular_component,cytoplasm|GO:0005525:molecular_function,GTP binding|GO:0003924:molecular_function,GTPase activity|GO:0003743:molecular_function,translation initiation factor activity|	0
TRINITY_DN77100_c1_g3	4.13029	-0.314932	0.00201721	0.0111683	Id=AMYB_THETU Fullname=Thermophilic beta-amylase E_value=E:3,9 %ID=52	0	0	0	0	GO:0102229:molecular_function,amylopectin maltohydrolase activity|GO:0016161:molecular_function,beta-amylase activity|GO:0046872:molecular_function,metal ion binding|GO:2001070:molecular_function,starch binding|GO:0000272:biological_process,polysaccharide catabolic process|	0
TRINITY_DN89947_c3_g2	4.12907	1.19552	0.00188966	0.0105847	Id=PP395_ARATH Fullname=Pentatricopeptide repeat-containing protein At5g21222 E_value=E:2,6 %ID=35,849	0	0	ENOG410Z7Z7:Pentatricopeptide repeat-containing protein|	KEGG:ath:AT5G21222|	GO:0043231:cellular_component,intracellular membrane-bounded organelle|GO:0005524:molecular_function,ATP binding|GO:0004519:molecular_function,endonuclease activity|GO:0004672:molecular_function,protein kinase activity|GO:0003723:molecular_function,RNA binding|GO:0009451:biological_process,RNA modification|	0
TRINITY_DN81554_c5_g3	4.11784	-0.125789	0.00165205	0.00947377	Id=YCXB_EUGLO Fullname=Uncharacterized 12,4 kDa protein in rps4-rps11 intergenic region E_value=E:1,1 %ID=31,111	0	0	0	0	GO:0009536:cellular_component,plastid|	0
TRINITY_DN80386_c5_g1	4.11143	0.450358	3.08505e-05	0.000314417	Id=AIM9_ZYGRC Fullname=Altered inheritance of mitochondria protein 9, mitochondrial E_value=E:3,5 %ID=27,778	0	0	0	KEGG:zro:ZYRO0C08888g|	GO:0005739:cellular_component,mitochondrion|	0
TRINITY_DN75362_c1_g2	4.109	-0.392597	0.000876654	0.0055236	Id=CTR3_RAT Fullname=Cationic amino acid transporter 3 E_value=E:4,4 %ID=39,024	0	0	COG0531:amino acid|	KEGG:rno:29485|KO:K13865|	GO:0016021:cellular_component,integral component of membrane|GO:0005886:cellular_component,plasma membrane|GO:0015181:molecular_function,arginine transmembrane transporter activity|GO:0015174:molecular_function,basic amino acid transmembrane transporter activity|GO:0015189:molecular_function,L-lysine transmembrane transporter activity|GO:0000064:molecular_function,L-ornithine transmembrane transp…	0
TRINITY_DN72672_c1_g3	4.10802	0.203032	0.00162296	0.00933751	Id=WAK5_ARATH Fullname=Wall-associated receptor kinase 5 E_value=E:8,45e-73 %ID=67,045	Id=WAK5_ARATH Fullname=Wall-associated receptor kinase 5	Id=PF00069,24 Fullname=Pkinase,Protein kinase domain	COG0515:Serine Threonine protein kinase|	KEGG:ath:AT1G21230|	GO:0016021:cellular_component,integral component of membrane|GO:0005524:molecular_function,ATP binding|GO:0005509:molecular_function,calcium ion binding|GO:0030247:molecular_function,polysaccharide binding|GO:0004674:molecular_function,protein serine/threonine kinase activity|GO:0007166:biological_process,cell surface receptor signaling pathway|	GO:0004672:molecular_function,protein kinase activity|GO:0005524:molecular_function,ATP binding|GO:0006468:biological_process,protein phosphorylation|
TRINITY_DN69486_c0_g2	4.08477	-0.649716	0.00610567	0.0276016	Id=TPK1_ARATH Fullname=Thiamine pyrophosphokinase 1 E_value=E:0,018 %ID=69,565	0	0	COG1564:thiamine diphosphokinase activity|	KEGG:ath:AT1G02880|KO:K00949|	GO:0005829:cellular_component,cytosol|GO:0005524:molecular_function,ATP binding|GO:0016301:molecular_function,kinase activity|GO:0030975:molecular_function,thiamine binding|GO:0004788:molecular_function,thiamine diphosphokinase activity|GO:0009229:biological_process,thiamine diphosphate biosynthetic process|GO:0006772:biological_process,thiamine metabolic process|	0
TRINITY_DN79373_c3_g1	4.08253	0.365095	0.000804798	0.00513143	Id=RS11_BLOFL Fullname=30S ribosomal protein S11 {ECO:0000255|HAMAP-Rule:MF_01310} E_value=E:1,7 %ID=34,615	0	0	COG0100:Located on the platform of the 30S subunit, it bridges several disparate RNA helices of the 16S rRNA, Forms part of the Shine-Dalgarno cleft in the 70S ribosome (By similarity)|	KEGG:bfl:Bfl214|KO:K02948|	GO:0005840:cellular_component,ribosome|GO:0019843:molecular_function,rRNA binding|GO:0003735:molecular_function,structural constituent of ribosome|GO:0006412:biological_process,translation|	0
TRINITY_DN88863_c1_g5	4.07573	-0.0337353	0.003855	0.0190118	Id=RSMG_CLOPS Fullname=Ribosomal RNA small subunit methyltransferase G {ECO:0000255|HAMAP-Rule:MF_00074} E_value=E:0,44 %ID=29,091	0	0	0	KEGG:cpr:CPR_2667|KO:K03501|	GO:0005737:cellular_component,cytoplasm|GO:0008649:molecular_function,rRNA methyltransferase activity|	0
TRINITY_DN77187_c0_g6	4.0708	0.770075	0.00031302	0.00229577	Id=GLN1B_MICDP Fullname=Glutamine synthetase {ECO:0000250|UniProtKB:P77961} E_value=E:2,5 %ID=25,49	0	0	0	0	GO:0005737:cellular_component,cytoplasm|GO:0005524:molecular_function,ATP binding|GO:0004356:molecular_function,glutamate-ammonia ligase activity|GO:0046872:molecular_function,metal ion binding|GO:0006542:biological_process,glutamine biosynthetic process|GO:0009399:biological_process,nitrogen fixation|	0
TRINITY_DN64653_c1_g7	4.06992	0.485085	0.000945576	0.00588545	Id=AGAS_ECO57 Fullname=D-galactosamine-6-phosphate deaminase AgaS {ECO:0000305} E_value=E:9,2 %ID=47,619	0	0	COG2222:carbohydrate binding|	KEGG:ece:Z4490|KEGG:ecs:ECs4016|KO:K02082|	GO:0097367:molecular_function,carbohydrate derivative binding|GO:0016787:molecular_function,hydrolase activity|GO:0016853:molecular_function,isomerase activity|GO:1901135:biological_process,carbohydrate derivative metabolic process|GO:0005975:biological_process,carbohydrate metabolic process|	0
TRINITY_DN61651_c0_g2	4.04423	-0.407018	0.00135098	0.00798532	Id=PARP1_ARATH Fullname=Poly [ADP-ribose] polymerase 1 E_value=E:3,22e-15 %ID=63,265	0	0	ENOG410XP18:Poly (ADP-ribose) polymerase|	KEGG:ath:AT2G31320|KO:K10798|	GO:0005737:cellular_component,cytoplasm|GO:0005634:cellular_component,nucleus|GO:0003677:molecular_function,DNA binding|GO:0003910:molecular_function,DNA ligase (ATP) activity|GO:0051287:molecular_function,NAD binding|GO:0003950:molecular_function,NAD+ ADP-ribosyltransferase activity|GO:0008270:molecular_function,zinc ion binding|GO:0051103:biological_process,DNA ligation involved in DNA repair|G…	0
TRINITY_DN70728_c6_g4	4.03229	0.655643	0.00025481	0.00191991	Id=SHO1_ASHGO Fullname=High osmolarity signaling protein SHO1 E_value=E:0,82 %ID=38,889	0	0	0	KEGG:ago:AGOS_AGL286C|KO:K11246|	GO:0016021:cellular_component,integral component of membrane|GO:0005886:cellular_component,plasma membrane|	0
TRINITY_DN68131_c1_g5	4.02249	1.34916	2.45371e-07	4.29688e-06	Id=DAPA_CHLCV Fullname=4-hydroxy-tetrahydrodipicolinate synthase {ECO:0000255|HAMAP-Rule:MF_00418} E_value=E:2,6 %ID=34,694	0	0	COG0329:Catalyzes the condensation of (S)-aspartate-beta- semialdehyde (S)-ASA and pyruvate to 4-hydroxy- tetrahydrodipicolinate (HTPA) (By similarity)|	KEGG:cca:CCA_00712|KO:K01714|	GO:0005737:cellular_component,cytoplasm|GO:0008840:molecular_function,4-hydroxy-tetrahydrodipicolinate synthase|GO:0019877:biological_process,diaminopimelate biosynthetic process|GO:0009089:biological_process,lysine biosynthetic process via diaminopimelate|	0
TRINITY_DN74573_c2_g1	4.0166	0.289615	0.000730489	0.0047217	Id=HCY2_LIMPO Fullname=Hemocyanin II E_value=E:1,5 %ID=38	0	0	0	0	GO:0005615:cellular_component,extracellular space|GO:0031404:molecular_function,chloride ion binding|GO:0005507:molecular_function,copper ion binding|GO:0016491:molecular_function,oxidoreductase activity|GO:0005344:molecular_function,oxygen carrier activity|GO:0015671:biological_process,oxygen transport|GO:0051259:biological_process,protein complex oligomerization|	0
TRINITY_DN65226_c0_g4	3.99837	-0.489639	0.00164016	0.00941503	Id=LRK10_WHEAT Fullname=Rust resistance kinase Lr10 {ECO:0000312|EMBL:AAC49629,1} E_value=E:2,06e-41 %ID=52,941	Id=LRK10_WHEAT Fullname=Rust resistance kinase Lr10 {ECO:0000312|EMBL:AAC49629,1}	0	0	0	GO:0016021:cellular_component,integral component of membrane|GO:0005886:cellular_component,plasma membrane|GO:0005524:molecular_function,ATP binding|GO:0004674:molecular_function,protein serine/threonine kinase activity|	0
TRINITY_DN70873_c0_g3	3.99642	0.658539	0.010297	0.0424579	Id=ERLI1_ARATH Fullname=Lipid transfer protein EARLI 1 E_value=E:2,23e-34 %ID=69,767	Id=RS12_PROMA Fullname=30S ribosomal protein S12 {ECO:0000255|HAMAP-Rule:MF_00403}	0	COG0048:Interacts with and stabilizes bases of the 16S rRNA that are involved in tRNA selection in the A site and with the mRNA backbone, Located at the interface of the 30S and 50S subunits, it traverses the body of the 30S subunit contacting proteins on the other side and probably holding the rRNA structure together, The combined cluster of proteins S8, S12 and S17 appears to hold together the …	KEGG:pma:Pro_1667|KO:K02950|	GO:0015935:cellular_component,small ribosomal subunit|GO:0019843:molecular_function,rRNA binding|GO:0003735:molecular_function,structural constituent of ribosome|GO:0000049:molecular_function,tRNA binding|GO:0006412:biological_process,translation|	0
TRINITY_DN75961_c2_g1	3.99493	-0.114296	0.00439846	0.0211601	Id=POLR1_ARATH Fullname=Retrovirus-related Pol polyprotein from transposon RE1 E_value=E:0,00018 %ID=23,664	Id=POLR1_ARATH Fullname=Retrovirus-related Pol polyprotein from transposon RE1	Id=PF14244,5 Fullname=Retrotran_gag_3,gag-polypeptide of LTR copia-type	0	0	GO:0004190:molecular_function,aspartic-type endopeptidase activity|GO:0004519:molecular_function,endonuclease activity|GO:0046872:molecular_function,metal ion binding|GO:0003676:molecular_function,nucleic acid binding|GO:0003964:molecular_function,RNA-directed DNA polymerase activity|GO:0015074:biological_process,DNA integration|GO:0006310:biological_process,DNA recombination|	0
TRINITY_DN93535_c0_g1	3.98203	0.302983	0.00317825	0.016223	Id=P2RX2_RAT Fullname=P2X purinoceptor 2 E_value=E:2,8 %ID=40	0	0	ENOG410ZQ3M:detection of hypoxic conditions in blood by carotid body chemoreceptor signaling|	KEGG:rno:114115|KO:K05216|	GO:0009986:cellular_component,cell surface|GO:0043197:cellular_component,dendritic spine|GO:0016021:cellular_component,integral component of membrane|GO:0005639:cellular_component,integral component of nuclear inner membrane|GO:0005887:cellular_component,integral component of plasma membrane|GO:0016020:cellular_component,membrane|GO:0043025:cellular_component,neuronal cell body|GO:0005886:cellula…	0
TRINITY_DN74274_c5_g3	3.97652	0.750982	0.00139972	0.0082339	Id=CCH_ARATH Fullname=Copper transport protein CCH E_value=E:1,96e-06 %ID=90,909	0	0	COG2608:heavy metal transport detoxification protein|	KEGG:ath:AT3G56240|KO:K07213|	GO:0048046:cellular_component,apoplast|GO:0009507:cellular_component,chloroplast|GO:0016531:molecular_function,copper chaperone activity|GO:0019904:molecular_function,protein domain specific binding|GO:0046914:molecular_function,transition metal ion binding|GO:0006878:biological_process,cellular copper ion homeostasis|GO:0006825:biological_process,copper ion transport|GO:0046686:biological_proces…	0
TRINITY_DN67570_c4_g3	3.97258	0.392061	0.00108776	0.00664306	Id=SCC12_ARATH Fullname=Sister chromatid cohesion 1 protein 2 E_value=E:0,31 %ID=85,714	0	0	ENOG410XRB4:Doublestrandbreak repair protein rad21|	KEGG:ath:AT5G40840|KO:K06670|	GO:0000798:cellular_component,nuclear cohesin complex|GO:0005634:cellular_component,nucleus|GO:0003682:molecular_function,chromatin binding|GO:0051301:biological_process,cell division|GO:0006302:biological_process,double-strand break repair|GO:0000278:biological_process,mitotic cell cycle|GO:0007062:biological_process,sister chromatid cohesion|	0
TRINITY_DN63870_c0_g1	3.97212	-0.179135	0.00448894	0.0215192	Id=KPC1_CANAX Fullname=Protein kinase C-like 1 E_value=E:3,8 %ID=32,143	0	0	0	0	GO:0005622:cellular_component,intracellular|GO:0005524:molecular_function,ATP binding|GO:0046872:molecular_function,metal ion binding|GO:0004697:molecular_function,protein kinase C activity|GO:0009272:biological_process,fungal-type cell wall biogenesis|GO:0035556:biological_process,intracellular signal transduction|	0
TRINITY_DN92488_c7_g7	3.97203	-0.564922	0.00449278	0.0215324	Id=RECR_CYAP7 Fullname=Recombination protein RecR {ECO:0000255|HAMAP-Rule:MF_00017} E_value=E:7,7 %ID=31,343	0	0	COG0353:May play a role in DNA repair, It seems to be involved in an RecBC-independent recombinational process of DNA repair, It may act with RecF and RecO (By similarity)|	KEGG:cyc:PCC7424_0593|KO:K06187|	GO:0003677:molecular_function,DNA binding|GO:0046872:molecular_function,metal ion binding|GO:0006310:biological_process,DNA recombination|GO:0006281:biological_process,DNA repair|	0
TRINITY_DN48604_c0_g2	3.96344	-0.430641	0.00247522	0.0132239	0	0	0	0	0	0	0
TRINITY_DN74055_c0_g2	3.96097	0.593565	0.000415487	0.00292387	Id=LIPB_PSEF5 Fullname=Octanoyltransferase {ECO:0000255|HAMAP-Rule:MF_00013} E_value=E:2,5 %ID=37,037	0	0	COG0321:Catalyzes the transfer of endogenously produced octanoic acid from octanoyl-acyl-carrier-protein onto the lipoyl domains of lipoate-dependent enzymes, Lipoyl-ACP can also act as a substrate although octanoyl-ACP is likely to be the physiological substrate (By similarity)|	KEGG:pfl:PFL_5446|KO:K03801|	GO:0005737:cellular_component,cytoplasm|GO:0033819:molecular_function,lipoyl(octanoyl) transferase activity|GO:0102555:molecular_function,octanoyl transferase activity (acting on glycine-cleavage complex H protein)|GO:0009249:biological_process,protein lipoylation|	0
TRINITY_DN66908_c3_g3	3.9581	0.234828	0.0011888	0.00715541	Id=SMC21_ARATH Fullname=Structural maintenance of chromosomes protein 2-1 E_value=E:1,9e-35 %ID=76,744	Id=SMC21_ARATH Fullname=Structural maintenance of chromosomes protein 2-1	Id=PF02463,18 Fullname=SMC_N,RecF/RecN/SMC N terminal domain	COG1196:Required for chromosome condensation and partitioning (By similarity)|	KEGG:ath:AT5G62410|KO:K06674|	GO:0000796:cellular_component,condensin complex|GO:0005634:cellular_component,nucleus|GO:0005524:molecular_function,ATP binding|GO:0005215:molecular_function,transporter activity|GO:0051301:biological_process,cell division|GO:0030261:biological_process,chromosome condensation|GO:0051321:biological_process,meiotic cell cycle|	0
TRINITY_DN92392_c1_g3	3.94294	0.371299	0.000806749	0.00514229	Id=WAK1_ARATH Fullname=Wall-associated receptor kinase 1 E_value=E:4,43e-57 %ID=66,438	Id=WAK1_ARATH Fullname=Wall-associated receptor kinase 1	Id=PF00069,24 Fullname=Pkinase,Protein kinase domain	COG0515:Serine Threonine protein kinase|	KEGG:ath:AT1G21250|	GO:0016021:cellular_component,integral component of membrane|GO:0009505:cellular_component,plant-type cell wall|GO:0005886:cellular_component,plasma membrane|GO:0005773:cellular_component,vacuole|GO:0005524:molecular_function,ATP binding|GO:0005509:molecular_function,calcium ion binding|GO:0016301:molecular_function,kinase activity|GO:0030247:molecular_function,polysaccharide binding|GO:0004674:m…	GO:0004672:molecular_function,protein kinase activity|GO:0005524:molecular_function,ATP binding|GO:0006468:biological_process,protein phosphorylation|
TRINITY_DN86786_c0_g2	3.93462	0.343121	0.00183895	0.0103462	Id=U603_ORYSJ Fullname=UPF0603 protein Os05g0401100, chloroplastic E_value=E:2,26e-08 %ID=100	0	0	COG1512:of methanol dehydrogenase type|	KEGG:osa:4338729|	GO:0009535:cellular_component,chloroplast thylakoid membrane|GO:0016021:cellular_component,integral component of membrane|	0
TRINITY_DN85865_c3_g5	3.93238	0.596692	6.76237e-05	0.000616753	Id=MCP_HCMVM Fullname=Major capsid protein {ECO:0000255|HAMAP-Rule:MF_04016} E_value=E:9,9 %ID=34,211	0	0	0	KEGG:vg:3077538|	GO:0042025:cellular_component,host cell nucleus|GO:0039622:cellular_component,T=16 icosahedral viral capsid|GO:0005198:molecular_function,structural molecule activity|	0
TRINITY_DN94546_c3_g1	3.92835	0.20111	0.00219864	0.011996	Id=POLG_ENMGO Fullname=Genome polyprotein E_value=E:4 %ID=38,71	0	0	0	0	GO:0044162:cellular_component,host cell cytoplasmic vesicle membrane|GO:0042025:cellular_component,host cell nucleus|GO:0019030:cellular_component,icosahedral viral capsid|GO:0044385:cellular_component,integral to membrane of host cell|GO:0016020:cellular_component,membrane|GO:0005524:molecular_function,ATP binding|GO:0004197:molecular_function,cysteine-type endopeptidase activity|GO:0005216:mole…	0
TRINITY_DN68307_c1_g8	3.92508	3.65156	0.000958095	0.00595538	Id=MYPC1_RAT Fullname=Myosin-binding protein C, slow-type E_value=E:1,1 %ID=37,736	Id=MYPC1_RAT Fullname=Myosin-binding protein C, slow-type	0	0	KEGG:rno:362867|KO:K12557|	GO:0031430:cellular_component,M band|GO:0005859:cellular_component,muscle myosin complex|GO:0032982:cellular_component,myosin filament|GO:0030018:cellular_component,Z disc|GO:0051015:molecular_function,actin filament binding|GO:0051371:molecular_function,muscle alpha-actinin binding|GO:0017022:molecular_function,myosin binding|GO:0008307:molecular_function,structural constituent of muscle|GO:0097…	0
TRINITY_DN75041_c8_g1	3.91331	0.394165	0.00086816	0.00548146	Id=6PGD2_SPIOL Fullname=6-phosphogluconate dehydrogenase, decarboxylating 2, chloroplastic E_value=E:2,7 %ID=31,818	0	0	0	0	GO:0009507:cellular_component,chloroplast|GO:0004616:molecular_function,phosphogluconate dehydrogenase (decarboxylating) activity|GO:0019521:biological_process,D-gluconate metabolic process|GO:0055114:biological_process,oxidation-reduction process|GO:0006098:biological_process,pentose-phosphate shunt|	0
TRINITY_DN59904_c1_g6	3.90389	-0.0170284	0.00519696	0.0242444	Id=NFCP_CONPS Fullname=GFP-like non-fluorescent chromoprotein E_value=E:8,2 %ID=29,73	0	0	0	0	GO:0008218:biological_process,bioluminescence|GO:0018298:biological_process,protein-chromophore linkage|	0
TRINITY_DN60974_c5_g2	3.90129	1.7636	2.17649e-07	3.85853e-06	Id=AB9C_ARATH Fullname=ABC transporter C family member 9 E_value=E:8,65e-32 %ID=82,353	Id=AB9C_ARATH Fullname=ABC transporter C family member 9	0	COG1132:(ABC) transporter|	KEGG:ath:AT3G60160|	GO:0016021:cellular_component,integral component of membrane|GO:0000325:cellular_component,plant-type vacuole|GO:0009506:cellular_component,plasmodesma|GO:0005774:cellular_component,vacuolar membrane|GO:0005524:molecular_function,ATP binding|GO:0042626:molecular_function,ATPase activity, coupled to transmembrane movement of substances|GO:0008559:molecular_function,xenobiotic transmembrane transpo…	0
TRINITY_DN70655_c1_g3	3.89668	-0.494096	0.0120128	0.0480591	0	0	0	0	0	0	0
TRINITY_DN76403_c0_g2	3.87527	-0.657478	0.00807051	0.0347789	Id=NADHK_ARATH Fullname=NADH kinase E_value=E:4,54e-45 %ID=59,091	0	0	ENOG410XQA4:NAD kinase domain containing 1|	KEGG:ath:AT1G78590|KO:K00858|	GO:0005737:cellular_component,cytoplasm|GO:0005829:cellular_component,cytosol|GO:0005524:molecular_function,ATP binding|GO:0003951:molecular_function,NAD+ kinase activity|GO:0042736:molecular_function,NADH kinase activity|GO:0019674:biological_process,NAD metabolic process|GO:0006741:biological_process,NADP biosynthetic process|	0
TRINITY_DN88946_c2_g1	3.8544	-0.246138	0.00654605	0.0292299	Id=ATFB_ASPFN Fullname=Basic leucine zipper (bZIP) transcription factor atfB {ECO:0000303|PubMed:28830793} E_value=E:2,1 %ID=33,898	0	0	0	KEGG:afv:AFLA_094010|	GO:0005634:cellular_component,nucleus|GO:0003677:molecular_function,DNA binding|GO:0003700:molecular_function,DNA-binding transcription factor activity|GO:0006351:biological_process,transcription, DNA-templated|	0
TRINITY_DN75321_c1_g3	3.84394	0.184282	0.0016336	0.00938091	Id=ANX2_ARATH Fullname=Receptor-like protein kinase ANXUR2 E_value=E:2,25e-44 %ID=59,2	Id=ANX2_ARATH Fullname=Receptor-like protein kinase ANXUR2	Id=PF07714,16 Fullname=Pkinase_Tyr,Protein tyrosine kinase	COG0515:Serine Threonine protein kinase|	KEGG:ath:AT5G28680|	GO:0016324:cellular_component,apical plasma membrane|GO:0016021:cellular_component,integral component of membrane|GO:0090404:cellular_component,pollen tube tip|GO:0005524:molecular_function,ATP binding|GO:0004674:molecular_function,protein serine/threonine kinase activity|GO:0007338:biological_process,single fertilization|	GO:0004672:molecular_function,protein kinase activity|GO:0006468:biological_process,protein phosphorylation|GO:0005524:molecular_function,ATP binding|
TRINITY_DN64362_c2_g2	3.84325	3.64416	0.000264195	0.00197984	Id=GDU2_ARATH Fullname=Protein GLUTAMINE DUMPER 2 E_value=E:0,19 %ID=45,122	Id=ASGR1_MOUSE Fullname=Asialoglycoprotein receptor 1	0	ENOG410XPJ1:c-type lectin domain family|	KEGG:mmu:11889|KO:K10063|	GO:0016021:cellular_component,integral component of membrane|GO:0004873:molecular_function,asialoglycoprotein receptor activity|GO:0030246:molecular_function,carbohydrate binding|GO:0046872:molecular_function,metal ion binding|GO:0042803:molecular_function,protein homodimerization activity|GO:0031668:biological_process,cellular response to extracellular stimulus|	0
TRINITY_DN75743_c5_g1	3.83883	-0.303509	0.00757589	0.0329801	Id=IDNT_ECOLI Fullname=Gnt-II system L-idonate transporter E_value=E:7 %ID=39,474	0	0	COG2610:Gluconate|	KEGG:ecj:JW4222|KEGG:eco:b4265|KO:K06157|	GO:0005887:cellular_component,integral component of plasma membrane|GO:0005886:cellular_component,plasma membrane|GO:0015128:molecular_function,gluconate transmembrane transporter activity|GO:0015568:molecular_function,L-idonate transmembrane transporter activity|GO:0008643:biological_process,carbohydrate transport|GO:0019521:biological_process,D-gluconate metabolic process|GO:0046183:biological_…	0
TRINITY_DN47137_c0_g1	3.83523	-0.437606	0.00607797	0.0275067	Id=SBT22_ARATH Fullname=Subtilisin-like protease SBT2,2 {ECO:0000303|PubMed:16193095} E_value=E:0,000132 %ID=64,286	0	0	COG1404:peptidase (S8 and S53, subtilisin, kexin, sedolisin|	KEGG:ath:AT4G20430|	GO:0005576:cellular_component,extracellular region|GO:0004252:molecular_function,serine-type endopeptidase activity|	0
TRINITY_DN88599_c2_g5	3.83432	0.302039	0.000286061	0.00212167	Id=LRL11_ARATH Fullname=LEAF RUST 10 DISEASE-RESISTANCE LOCUS RECEPTOR-LIKE PROTEIN KINASE-like 1,1 {ECO:0000303|PubMed:12805585} E_value=E:8,56e-28 %ID=82,258	0	0	COG0515:Serine Threonine protein kinase|	KEGG:ath:AT1G25390|	GO:0016021:cellular_component,integral component of membrane|GO:0005886:cellular_component,plasma membrane|GO:0005524:molecular_function,ATP binding|GO:0030247:molecular_function,polysaccharide binding|GO:0004674:molecular_function,protein serine/threonine kinase activity|GO:0007166:biological_process,cell surface receptor signaling pathway|	0
TRINITY_DN90308_c2_g6	3.83366	0.824766	1.33914e-05	0.000152479	Id=SBP1_ANTMA Fullname=Squamosa promoter-binding protein 1 E_value=E:1,51e-05 %ID=49,315	0	0	0	0	GO:0005634:cellular_component,nucleus|GO:0003677:molecular_function,DNA binding|GO:0003700:molecular_function,DNA-binding transcription factor activity|GO:0046872:molecular_function,metal ion binding|GO:0009908:biological_process,flower development|GO:0006351:biological_process,transcription, DNA-templated|	0
TRINITY_DN60974_c6_g2	3.8329	0.0624344	0.00654623	0.0292299	Id=FAS1_ARATH Fullname=Chromatin assembly factor 1 subunit FAS1 E_value=E:2,9 %ID=38,636	0	0	ENOG4111QVP:Chromatin assembly|	KEGG:ath:AT1G65470|KO:K10750|	GO:0033186:cellular_component,CAF-1 complex|GO:0005634:cellular_component,nucleus|GO:0042393:molecular_function,histone binding|GO:0008283:biological_process,cell proliferation|GO:0006325:biological_process,chromatin organization|GO:0006310:biological_process,DNA recombination|GO:0006260:biological_process,DNA replication|GO:0000724:biological_process,double-strand break repair via homologous rec…	0
TRINITY_DN87689_c1_g1	3.81956	0.306662	0.00442737	0.0212784	Id=DB10_NICSY Fullname=ATP-dependent RNA helicase-like protein DB10 E_value=E:2,92e-15 %ID=80	0	0	0	0	GO:0005524:molecular_function,ATP binding|GO:0004386:molecular_function,helicase activity|GO:0003723:molecular_function,RNA binding|	0
TRINITY_DN47792_c0_g1	3.81374	0.376856	0.00150592	0.0087596	Id=ISPD_LACP7 Fullname=2-C-methyl-D-erythritol 4-phosphate cytidylyltransferase {ECO:0000255|HAMAP-Rule:MF_00108} E_value=E:9 %ID=35,135	0	0	COG1211:Catalyzes the formation of 4-diphosphocytidyl-2-C- methyl-D-erythritol from CTP and 2-C-methyl-D-erythritol 4- phosphate (MEP) (By similarity)|	KEGG:cpy:Cphy_0353|KO:K00991|	GO:0050518:molecular_function,2-C-methyl-D-erythritol 4-phosphate cytidylyltransferase activity|GO:0019288:biological_process,isopentenyl diphosphate biosynthetic process, methylerythritol 4-phosphate pathway|	0
TRINITY_DN75059_c3_g3	3.81364	0.0941007	0.00401128	0.0196449	Id=DPH1_ENCCU Fullname=2-(3-amino-3-carboxypropyl)histidine synthase subunit 1 {ECO:0000305} E_value=E:0,13 %ID=61,905	0	0	COG1736:diphthamide biosynthesis protein|	KEGG:ecu:ECU07_0980|KO:K07561|	GO:0005737:cellular_component,cytoplasm|GO:0016740:molecular_function,transferase activity|GO:0017183:biological_process,peptidyl-diphthamide biosynthetic process from peptidyl-histidine|	0
TRINITY_DN84474_c4_g4	3.80299	-0.149091	0.00141816	0.00832749	0	0	0	0	0	0	0
TRINITY_DN91916_c1_g1	3.79804	-0.0969496	0.00892241	0.0377602	Id=PCRB_LYSSC Fullname=Heptaprenylglyceryl phosphate synthase {ECO:0000255|HAMAP-Rule:MF_00112} E_value=E:4,2 %ID=37,5	0	0	COG1646:Prenyltransferase that catalyzes the transfer of the geranylgeranyl moiety of geranylgeranyl diphosphate (GGPP) to the C3 hydroxyl of sn-glycerol-1-phosphate (G1P), This reaction is the first ether-bond-formation step in the biosynthesis of archaeal membrane lipids (By similarity)|	KEGG:lsp:Bsph_0224|KO:K07094|	GO:0046872:molecular_function,metal ion binding|GO:0016765:molecular_function,transferase activity, transferring alkyl or aryl (other than methyl) groups|GO:0006650:biological_process,glycerophospholipid metabolic process|GO:0008654:biological_process,phospholipid biosynthetic process|	0
TRINITY_DN64075_c3_g3	3.79325	0.579391	0.00418113	0.0203208	Id=UBP22_ARATH Fullname=Ubiquitin carboxyl-terminal hydrolase 22 E_value=E:4,7 %ID=27,381	0	0	ENOG410XQQ0:ubiquitin carboxyl-terminal hydrolase|	KEGG:ath:AT5G10790|KO:K11366|	GO:0036459:molecular_function,thiol-dependent ubiquitinyl hydrolase activity|GO:0008270:molecular_function,zinc ion binding|GO:0016579:biological_process,protein deubiquitination|GO:0006511:biological_process,ubiquitin-dependent protein catabolic process|	0
TRINITY_DN77574_c6_g6	3.7888	1.99779	0.0117239	0.0471667	Id=PTP69_DROME Fullname=Tyrosine-protein phosphatase 69D E_value=E:5,6 %ID=40,741	0	0	COG5599:protein tyrosine phosphatase|	KEGG:dme:Dmel_CG10975|KO:K01104|	GO:0030424:cellular_component,axon|GO:0016021:cellular_component,integral component of membrane|GO:0005886:cellular_component,plasma membrane|GO:0005001:molecular_function,transmembrane receptor protein tyrosine phosphatase activity|GO:0007411:biological_process,axon guidance|GO:0007155:biological_process,cell adhesion|GO:0007415:biological_process,defasciculation of motor neuron axon|GO:0048813:…	0
TRINITY_DN66091_c2_g1	3.77502	0.584835	0.00276675	0.0144729	Id=CARB_CLAMS Fullname=Carbamoyl-phosphate synthase large chain {ECO:0000255|HAMAP-Rule:MF_01210} E_value=E:2,6 %ID=38,462	0	0	COG0458:carbamoyl-phosphate synthetase ammonia chain|	KEGG:cms:CMS2029|KO:K01955|	GO:0005524:molecular_function,ATP binding|GO:0004088:molecular_function,carbamoyl-phosphate synthase (glutamine-hydrolyzing) activity|GO:0046872:molecular_function,metal ion binding|GO:0044205:biological_process,'de novo' UMP biosynthetic process|GO:0006526:biological_process,arginine biosynthetic process|	0
TRINITY_DN77918_c3_g1	3.77468	1.60272	7.05019e-06	8.65343e-05	Id=YP097_YEAST Fullname=PX domain-containing protein YPR097W E_value=E:0,087 %ID=35,849	0	0	0	KEGG:sce:YPR097W|	GO:0031966:cellular_component,mitochondrial membrane|GO:0009055:molecular_function,electron transfer activity|GO:0016491:molecular_function,oxidoreductase activity|GO:0035091:molecular_function,phosphatidylinositol binding|GO:0009061:biological_process,anaerobic respiration|	0
TRINITY_DN103205_c0_g1	3.7713	-0.482126	0.00663978	0.0295575	Id=2B1E_HUMAN Fullname=HLA class II histocompatibility antigen, DRB1-14 beta chain E_value=E:1,6 %ID=36,842	0	0	0	0	GO:0030669:cellular_component,clathrin-coated endocytic vesicle membrane|GO:0030666:cellular_component,endocytic vesicle membrane|GO:0012507:cellular_component,ER to Golgi transport vesicle membrane|GO:0000139:cellular_component,Golgi membrane|GO:0071556:cellular_component,integral component of lumenal side of endoplasmic reticulum membrane|GO:0031902:cellular_component,late endosome membrane|GO:…	0
TRINITY_DN68853_c2_g1	3.76491	-0.673395	0.00594622	0.0270097	0	Id=POLX_TOBAC Fullname=Retrovirus-related Pol polyprotein from transposon TNT 1-94	Id=PF14223,5 Fullname=Retrotran_gag_2,gag-polypeptide of LTR copia-type	0	0	GO:0004190:molecular_function,aspartic-type endopeptidase activity|GO:0004519:molecular_function,endonuclease activity|GO:0003676:molecular_function,nucleic acid binding|GO:0003964:molecular_function,RNA-directed DNA polymerase activity|GO:0008270:molecular_function,zinc ion binding|GO:0015074:biological_process,DNA integration|	0
TRINITY_DN74107_c5_g3	3.76387	0.375341	0.00772538	0.0335365	Id=TDH_LEGPL Fullname=L-threonine 3-dehydrogenase {ECO:0000255|HAMAP-Rule:MF_00627} E_value=E:4 %ID=28,889	0	0	0	KEGG:lpf:lpl0739|KO:K00060|	GO:0005737:cellular_component,cytoplasm|GO:0008743:molecular_function,L-threonine 3-dehydrogenase activity|GO:0008270:molecular_function,zinc ion binding|GO:0019518:biological_process,L-threonine catabolic process to glycine|	0
TRINITY_DN55169_c0_g2	3.75462	0.145661	0.00117252	0.00707307	Id=ATPG_CORU7 Fullname=ATP synthase gamma chain {ECO:0000255|HAMAP-Rule:MF_00815} E_value=E:1 %ID=44,444	Id=NS1_I49A1 Fullname=Non-structural protein 1 {ECO:0000255|HAMAP-Rule:MF_04066}	0	0	0	GO:0030430:cellular_component,host cell cytoplasm|GO:0042025:cellular_component,host cell nucleus|GO:0003723:molecular_function,RNA binding|GO:0039524:biological_process,suppression by virus of host mRNA processing|GO:0039580:biological_process,suppression by virus of host PKR activity|GO:0039540:biological_process,suppression by virus of host RIG-I activity|GO:0039502:biological_process,suppress…	0
TRINITY_DN93622_c5_g2	3.75442	0.552138	0.00140397	0.00825335	Id=Y1154_ARATH Fullname=Probable serine/threonine-protein kinase At1g01540 E_value=E:2,15e-23 %ID=88,889	0	0	COG0515:Serine Threonine protein kinase|	KEGG:ath:AT1G01540|	GO:0016021:cellular_component,integral component of membrane|GO:0005886:cellular_component,plasma membrane|GO:0005524:molecular_function,ATP binding|GO:0004674:molecular_function,protein serine/threonine kinase activity|GO:0004675:molecular_function,transmembrane receptor protein serine/threonine kinase activity|GO:0007166:biological_process,cell surface receptor signaling pathway|GO:0046777:biol…	0
TRINITY_DN87783_c0_g3	3.75413	-0.113382	0.00437154	0.0210524	0	0	0	0	0	0	0
TRINITY_DN48851_c0_g1	3.74784	0.349903	0.00214269	0.0117471	Id=VF229_IIV3 Fullname=Uncharacterized protein 229L E_value=E:6,9 %ID=57,895	0	0	0	KEGG:vg:4156272|	0	0
TRINITY_DN44717_c0_g1	3.74747	1.57803	0.00683487	0.0302875	Id=Y2309_ARATH Fullname=Uncharacterized protein At2g23090 E_value=E:0,075 %ID=60	0	0	ENOG411250G:4F5 protein family|	KEGG:ath:AT2G23090|	0	0
TRINITY_DN83080_c0_g5	3.74337	0.347159	0.00746346	0.0325607	Id=EXG1_CANAL Fullname=Glucan 1,3-beta-glucosidase E_value=E:1,3e-06 %ID=28,723	Id=EXG1_CANAL Fullname=Glucan 1,3-beta-glucosidase	0	0	KEGG:cal:CAALFM_C102990CA|	GO:0009986:cellular_component,cell surface|GO:0005618:cellular_component,cell wall|GO:0005576:cellular_component,extracellular region|GO:0050839:molecular_function,cell adhesion molecule binding|GO:0004338:molecular_function,glucan exo-1,3-beta-glucosidase activity|GO:0016740:molecular_function,transferase activity|GO:0031589:biological_process,cell-substrate adhesion|GO:0006073:biological_proces…	0
TRINITY_DN70945_c1_g3	3.74265	-0.37469	0.00900825	0.0380786	0	0	0	0	0	0	0
TRINITY_DN70487_c1_g2	3.72847	2.78686	0.0112653	0.0456305	Id=CBID_THEAB Fullname=Cobalt-precorrin-5B C(1)-methyltransferase {ECO:0000255|HAMAP-Rule:MF_00787} E_value=E:2,5 %ID=35,417	Id=GLND_DECAR Fullname=Bifunctional uridylyltransferase/uridylyl-removing enzyme {ECO:0000255|HAMAP-Rule:MF_00277}	0	COG2844:Modifies, by uridylylation or deuridylylation the PII (GlnB) regulatory protein (By similarity)|	KEGG:dar:Daro_1739|KO:K00990|	GO:0008773:molecular_function,[protein-PII] uridylyltransferase activity|GO:0016787:molecular_function,hydrolase activity|GO:0006807:biological_process,nitrogen compound metabolic process|	0
TRINITY_DN92780_c1_g1	3.71997	-0.342131	0.0084779	0.036166	Id=AMP1_PINMO Fullname=Antimicrobial peptide 1 {ECO:0000303|PubMed:14759906, ECO:0000303|PubMed:18943919} E_value=E:9,5 %ID=41,379	0	0	0	0	GO:0005618:cellular_component,cell wall|GO:0005576:cellular_component,extracellular region|GO:0006952:biological_process,defense response|GO:0045926:biological_process,negative regulation of growth|	0
TRINITY_DN70574_c1_g1	3.71626	0.234917	0.0044156	0.0212257	Id=SYH_CALBD Fullname=Histidine--tRNA ligase {ECO:0000255|HAMAP-Rule:MF_00127} E_value=E:4,4 %ID=30,612	0	0	COG0124:Histidyl-trna synthetase|	KEGG:ate:Athe_0592|KO:K01892|	GO:0005737:cellular_component,cytoplasm|GO:0005524:molecular_function,ATP binding|GO:0004821:molecular_function,histidine-tRNA ligase activity|GO:0006427:biological_process,histidyl-tRNA aminoacylation|	0
TRINITY_DN71962_c0_g1	3.70861	-0.0795108	0.00158692	0.00915688	0	0	0	0	0	0	0
TRINITY_DN93284_c2_g1	3.68673	-0.011959	0.00699361	0.0308661	Id=PX11A_ARATH Fullname=Peroxisomal membrane protein 11A E_value=E:0,2 %ID=50	0	0	ENOG4111NS6:peroxisomal biogenesis factor 11|	KEGG:ath:AT1G47750|	GO:0005779:cellular_component,integral component of peroxisomal membrane|GO:0005777:cellular_component,peroxisome|GO:0042802:molecular_function,identical protein binding|GO:0016559:biological_process,peroxisome fission|GO:0007031:biological_process,peroxisome organization|GO:0044375:biological_process,regulation of peroxisome size|	0
TRINITY_DN70644_c2_g4	3.67976	0.343445	0.000250283	0.00189031	Id=PME26_ARATH Fullname=Putative pectinesterase/pectinesterase inhibitor 26 E_value=E:1,41e-07 %ID=32,941	0	0	COG4677:pectinesterase|	KEGG:ath:AT3G14300|	GO:0071944:cellular_component,cell periphery|GO:0005618:cellular_component,cell wall|GO:0016021:cellular_component,integral component of membrane|GO:0009506:cellular_component,plasmodesma|GO:0045330:molecular_function,aspartyl esterase activity|GO:0030599:molecular_function,pectinesterase activity|GO:0046910:molecular_function,pectinesterase inhibitor activity|GO:0042545:biological_process,cell w…	0
TRINITY_DN77995_c1_g1	3.6768	0.391394	0.00482425	0.0228092	Id=TNG2_MOUSE Fullname=Transport and Golgi organization 2 homolog E_value=E:0,009 %ID=44,681	0	0	COG3332:Chromosome 22 open reading frame 25|	0	GO:0005794:cellular_component,Golgi apparatus|GO:0005739:cellular_component,mitochondrion|	0
TRINITY_DN73221_c0_g1	3.67326	-0.183937	0.00593872	0.026988	Id=TDCA_SHIFL Fullname=HTH-type transcriptional regulator TdcA E_value=E:2,3 %ID=35,556	0	0	ENOG410XW1S:L-threonine catabolic process to propionate|	KEGG:sfl:SF3158|KEGG:sfx:S3370|KO:K07592|	GO:0003677:molecular_function,DNA binding|GO:0003700:molecular_function,DNA-binding transcription factor activity|GO:0070689:biological_process,L-threonine catabolic process to propionate|GO:0006351:biological_process,transcription, DNA-templated|	0
TRINITY_DN64512_c1_g1	3.67212	0.244791	0.00555467	0.0255549	Id=CAH5B_MOUSE Fullname=Carbonic anhydrase 5B, mitochondrial E_value=E:1,8 %ID=42,857	0	0	COG3338:Carbonic anhydrase|	KEGG:mmu:56078|KO:K01672|	GO:0005739:cellular_component,mitochondrion|GO:0004089:molecular_function,carbonate dehydratase activity|GO:0008270:molecular_function,zinc ion binding|	0
TRINITY_DN89410_c2_g1	3.66866	0.932612	0.00155685	0.00900772	0	0	0	0	0	0	0
TRINITY_DN82958_c1_g1	3.66862	3.92858	0.000107007	0.000916393	Id=EXOL2_ARATH Fullname=Protein EXORDIUM-like 2 E_value=E:3,3e-137 %ID=68,531	Id=EXOL2_ARATH Fullname=Protein EXORDIUM-like 2	Id=PF04674,11 Fullname=Phi_1,Phosphate-induced protein 1 conserved region	ENOG41107QF:phosphate-induced protein 1 conserved region domain containing protein, expressed|	KEGG:ath:AT5G64260|	GO:0048046:cellular_component,apoplast|GO:0005618:cellular_component,cell wall|GO:0005829:cellular_component,cytosol|GO:0005615:cellular_component,extracellular space|GO:0005794:cellular_component,Golgi apparatus|GO:0009505:cellular_component,plant-type cell wall|GO:0009506:cellular_component,plasmodesma|	0
TRINITY_DN43857_c0_g1	3.64522	0.53194	0.00160607	0.00925312	0	0	0	0	0	0	0
TRINITY_DN63410_c0_g1	3.64434	-0.186233	0.00894386	0.0378408	0	0	0	0	0	0	0
TRINITY_DN80125_c10_g1	3.6231	0.692958	0.00443488	0.0213067	0	0	0	0	0	0	0
TRINITY_DN92197_c1_g4	3.61828	-0.0563312	0.0089222	0.0377602	Id=KEA4_ARATH Fullname=K(+) efflux antiporter 4 {ECO:0000303|PubMed:11500563} E_value=E:1,96e-05 %ID=67,647	0	0	COG0475:Sodium hydrogen exchanger|	KEGG:ath:AT2G19600|	GO:0016021:cellular_component,integral component of membrane|GO:0016020:cellular_component,membrane|GO:0022890:molecular_function,inorganic cation transmembrane transporter activity|GO:0015299:molecular_function,solute:proton antiporter activity|GO:0006813:biological_process,potassium ion transport|	0
TRINITY_DN76662_c3_g1	3.60614	0.424071	0.00262175	0.0138494	Id=IF2B_WHEAT Fullname=Eukaryotic translation initiation factor 2 subunit beta E_value=E:1,59e-09 %ID=95,833	0	0	0	0	GO:0046872:molecular_function,metal ion binding|GO:0003743:molecular_function,translation initiation factor activity|	0
TRINITY_DN89710_c3_g4	3.60269	0.0497422	0.00984693	0.0409413	Id=INO80_CANAL Fullname=Putative DNA helicase INO80 E_value=E:0,41 %ID=36,508	0	0	0	KEGG:cal:CAALFM_CR04720CA|KO:K11665|	GO:0031011:cellular_component,Ino80 complex|GO:0005524:molecular_function,ATP binding|GO:0016887:molecular_function,ATPase activity|GO:0003677:molecular_function,DNA binding|GO:0004386:molecular_function,helicase activity|GO:0006338:biological_process,chromatin remodeling|GO:0006281:biological_process,DNA repair|GO:0006355:biological_process,regulation of transcription, DNA-templated|GO:0006351:b…	0
TRINITY_DN86118_c4_g2	3.59664	0.19975	0.00814132	0.0350107	Id=DNAA_EXIS2 Fullname=Chromosomal replication initiator protein DnaA {ECO:0000255|HAMAP-Rule:MF_00377} E_value=E:6,2 %ID=33,333	0	0	COG0593:it binds specifically double-stranded DNA at a 9 bp consensus (dnaA box) 5'-TTATC CA A CA A-3', DnaA binds to ATP and to acidic phospholipids (By similarity)|	KEGG:esi:Exig_0001|KO:K02313|	GO:0005737:cellular_component,cytoplasm|GO:0005524:molecular_function,ATP binding|GO:0003688:molecular_function,DNA replication origin binding|GO:0006270:biological_process,DNA replication initiation|GO:0006275:biological_process,regulation of DNA replication|	0
TRINITY_DN73284_c0_g1	3.58036	1.41061	0.00192529	0.0107461	Id=CP2A5_MOUSE Fullname=Cytochrome P450 2A5 E_value=E:0,000521 %ID=52,5	0	0	COG2124:Cytochrome p450|	0	GO:0005881:cellular_component,cytoplasmic microtubule|GO:0005789:cellular_component,endoplasmic reticulum membrane|GO:0031090:cellular_component,organelle membrane|GO:0008392:molecular_function,arachidonic acid epoxygenase activity|GO:0070330:molecular_function,aromatase activity|GO:0008389:molecular_function,coumarin 7-hydroxylase activity|GO:0019899:molecular_function,enzyme binding|GO:0020037:…	0
TRINITY_DN64099_c3_g6	3.56973	-0.171615	0.00226161	0.0122868	Id=PROB_PROMT Fullname=Glutamate 5-kinase {ECO:0000255|HAMAP-Rule:MF_00456} E_value=E:2,7 %ID=32,727	0	0	0	KEGG:pmn:PMN2A_0196|KO:K00931|	GO:0005737:cellular_component,cytoplasm|GO:0005524:molecular_function,ATP binding|GO:0004349:molecular_function,glutamate 5-kinase activity|GO:0003723:molecular_function,RNA binding|GO:0055129:biological_process,L-proline biosynthetic process|	0
TRINITY_DN92338_c2_g1	3.55962	0.260737	0.00627188	0.0282369	Id=RRP42_THEGJ Fullname=Exosome complex component Rrp42 {ECO:0000255|HAMAP-Rule:MF_00622} E_value=E:5,2 %ID=32,143	0	0	COG2123:Exosome complex|	KEGG:tga:TGAM_2035|KO:K12589|	GO:0005737:cellular_component,cytoplasm|GO:0000178:cellular_component,exosome (RNase complex)|GO:0006401:biological_process,RNA catabolic process|	0
TRINITY_DN37730_c0_g1	3.55657	0.327732	0.0033953	0.0171348	Id=MDHP_FLABI Fullname=Malate dehydrogenase [NADP], chloroplastic E_value=E:3,4 %ID=64,286	0	0	0	0	GO:0009507:cellular_component,chloroplast|GO:0046554:molecular_function,malate dehydrogenase (NADP+) activity|GO:0005975:biological_process,carbohydrate metabolic process|GO:0006108:biological_process,malate metabolic process|	0
TRINITY_DN94629_c2_g5	3.55135	1.30997	8.20169e-05	0.000728072	Id=PARP1_MAIZE Fullname=Poly [ADP-ribose] polymerase 1 E_value=E:7,41e-10 %ID=57,576	0	0	ENOG410XP18:Poly (ADP-ribose) polymerase|	KEGG:zma:103647201|KO:K10798|	GO:0005634:cellular_component,nucleus|GO:0003677:molecular_function,DNA binding|GO:0051287:molecular_function,NAD binding|GO:0003950:molecular_function,NAD+ ADP-ribosyltransferase activity|GO:0008270:molecular_function,zinc ion binding|GO:0006471:biological_process,protein ADP-ribosylation|	0
TRINITY_DN73251_c1_g4	3.54782	2.73222	0.000588085	0.00392386	Id=EFTU_THIDL Fullname=Elongation factor Tu {ECO:0000255|HAMAP-Rule:MF_00118} E_value=E:0,99 %ID=39,583	0	0	0	0	GO:0005737:cellular_component,cytoplasm|GO:0005525:molecular_function,GTP binding|GO:0003924:molecular_function,GTPase activity|GO:0003746:molecular_function,translation elongation factor activity|	0
TRINITY_DN59856_c2_g1	3.544	-0.361125	0.0101797	0.0420659	0	0	0	0	0	0	0
TRINITY_DN84842_c3_g1	3.54323	1.90536	0.00158979	0.00917276	Id=CAN13_MOUSE Fullname=Calpain-13 E_value=E:4,9 %ID=34,783	0	0	ENOG410XP0B:Calpain-like cysteine peptidase|	KEGG:mmu:381122|KO:K08581|	GO:0005737:cellular_component,cytoplasm|GO:0005509:molecular_function,calcium ion binding|GO:0004198:molecular_function,calcium-dependent cysteine-type endopeptidase activity|GO:0006508:biological_process,proteolysis|	0
TRINITY_DN94054_c0_g3	3.54	0.562699	0.0047893	0.0226739	0	0	0	0	0	0	0
TRINITY_DN42856_c0_g1	3.53033	0.464939	0.00385083	0.0189954	Id=EFGM_PICST Fullname=Elongation factor G, mitochondrial {ECO:0000255|HAMAP-Rule:MF_03061} E_value=E:2,3 %ID=39,024	0	0	COG0480:Catalyzes the GTP-dependent ribosomal translocation step during translation elongation, During this step, the ribosome changes from the pre-translocational (PRE) to the post- translocational (POST) state as the newly formed A-site-bound peptidyl-tRNA and P-site-bound deacylated tRNA move to the P and E sites, respectively, Catalyzes the coordinated movement of the two tRNA molecules, the …	KEGG:pic:PICST_39465|KO:K02355|	GO:0005739:cellular_component,mitochondrion|GO:0005525:molecular_function,GTP binding|GO:0003924:molecular_function,GTPase activity|GO:0003746:molecular_function,translation elongation factor activity|GO:0032543:biological_process,mitochondrial translation|	0
TRINITY_DN79274_c1_g3	3.52999	3.67519	1.46716e-06	2.16056e-05	Id=NAS_SOLLC Fullname=Nicotianamine synthase E_value=E:1,25e-102 %ID=67,568	Id=NAS_SOLLC Fullname=Nicotianamine synthase	Id=PF03059,15 Fullname=NAS,Nicotianamine synthase protein	ENOG4111NF0:as a sensor for the physiological iron status within the plant, and or might be involved in the transport of iron|	KEGG:sly:101248619|KO:K05953|	GO:0030410:molecular_function,nicotianamine synthase activity|GO:0030418:biological_process,nicotianamine biosynthetic process|	GO:0030410:molecular_function,nicotianamine synthase activity|GO:0030418:biological_process,nicotianamine biosynthetic process|
TRINITY_DN62563_c1_g5	3.51997	0.524999	0.00823655	0.0353568	0	0	0	0	0	0	0
TRINITY_DN64549_c5_g2	3.51831	0.874755	0.00212469	0.0116675	Id=RBF_DROME Fullname=Retinoblastoma family protein E_value=E:2 %ID=23,529	0	0	ENOG410XQF7:Retinoblastoma-like|	KEGG:dme:Dmel_CG7413|KO:K04681|	GO:0000785:cellular_component,chromatin|GO:0031523:cellular_component,Myb complex|GO:0005654:cellular_component,nucleoplasm|GO:0005634:cellular_component,nucleus|GO:0035189:cellular_component,Rb-E2F complex|GO:0001012:molecular_function,RNA polymerase II regulatory region DNA binding|GO:0008134:molecular_function,transcription factor binding|GO:0044212:molecular_function,transcription regulatory …	0
TRINITY_DN71857_c0_g1	3.5125	0.719666	0.0031325	0.0160268	Id=AKR2_ORYSJ Fullname=Probable aldo-keto reductase 2 E_value=E:0,004 %ID=62,963	0	0	COG0667:Aldo keto reductase|	KEGG:osa:4335512|	GO:0016491:molecular_function,oxidoreductase activity|	0
TRINITY_DN67666_c5_g3	3.49968	3.19591	0.00370333	0.0183996	Id=YEBF_SALTY Fullname=Protein YebF {ECO:0000255|HAMAP-Rule:MF_01435} E_value=E:0,39 %ID=31,111	0	0	ENOG411244I:Secreted protein|	KEGG:stm:STM1881|	GO:0005576:cellular_component,extracellular region|	0
TRINITY_DN71302_c3_g1	3.4973	0.342172	0.0037254	0.0184952	Id=MTMRE_MOUSE Fullname=Myotubularin-related protein 14 E_value=E:0,59 %ID=33,333	0	0	ENOG410XSF4:Myotubularin related protein 14|	KEGG:mmu:97287|KO:K18086|	GO:0048471:cellular_component,perinuclear region of cytoplasm|GO:0001726:cellular_component,ruffle|GO:0004438:molecular_function,phosphatidylinositol-3-phosphatase activity|GO:0004725:molecular_function,protein tyrosine phosphatase activity|	0
TRINITY_DN85233_c2_g5	3.49233	0.511591	0.00252354	0.0134305	Id=GATB_CHLL2 Fullname=Aspartyl/glutamyl-tRNA(Asn/Gln) amidotransferase subunit B {ECO:0000255|HAMAP-Rule:MF_00121} E_value=E:0,93 %ID=66,667	0	0	COG0064:Allows the formation of correctly charged Asn-tRNA(Asn) or Gln-tRNA(Gln) through the transamidation of misacylated Asp- tRNA(Asn) or Glu-tRNA(Gln) in organisms which lack either or both of asparaginyl-tRNA or glutaminyl-tRNA synthetases, The reaction takes place in the presence of glutamine and ATP through an activated phospho-Asp-tRNA(Asn) or phospho-Glu-tRNA(Gln) (By similarity)|	KEGG:cli:Clim_2287|KO:K02434|	GO:0005524:molecular_function,ATP binding|GO:0016884:molecular_function,carbon-nitrogen ligase activity, with glutamine as amido-N-donor|GO:0006412:biological_process,translation|	0
TRINITY_DN44968_c0_g1	3.49014	0.3334	0.00585174	0.0266758	Id=ZC3HE_CAEEL Fullname=Zinc finger CCCH domain-containing protein 14 E_value=E:0,25 %ID=46,429	0	0	ENOG410YE77:zinc finger CCCH-type containing 14|	KEGG:cel:CELE_Y61A9LA,8|KO:K15193|	GO:0005737:cellular_component,cytoplasm|GO:0016607:cellular_component,nuclear speck|GO:0005634:cellular_component,nucleus|GO:0048471:cellular_component,perinuclear region of cytoplasm|GO:0046872:molecular_function,metal ion binding|GO:0008143:molecular_function,poly(A) binding|GO:0006397:biological_process,mRNA processing|GO:1900364:biological_process,negative regulation of mRNA polyadenylation|G…	0
TRINITY_DN60678_c4_g1	3.4874	0.455113	0.0039633	0.0194486	0	0	0	0	0	0	0
TRINITY_DN75447_c4_g4	3.48204	0.681812	0.00104454	0.00641584	Id=HRG_RAT Fullname=Histidine-rich glycoprotein E_value=E:3,9 %ID=38,71	0	0	0	KEGG:rno:171016|KEGG:rno:681544|	GO:0072562:cellular_component,blood microparticle|GO:0036019:cellular_component,endolysosome|GO:0004869:molecular_function,cysteine-type endopeptidase inhibitor activity|GO:0020037:molecular_function,heme binding|GO:0043395:molecular_function,heparan sulfate proteoglycan binding|GO:0008201:molecular_function,heparin binding|GO:0019865:molecular_function,immunoglobulin binding|GO:0046872:molecular…	0
TRINITY_DN84810_c1_g1	3.47692	1.44619	1.26029e-05	0.000144712	0	0	0	0	0	0	0
TRINITY_DN64696_c9_g1	3.4678	0.839779	0.00568044	0.0260349	Id=RS12_LACPL Fullname=30S ribosomal protein S12 {ECO:0000255|HAMAP-Rule:MF_00403} E_value=E:7,5 %ID=39,024	0	0	COG0048:Interacts with and stabilizes bases of the 16S rRNA that are involved in tRNA selection in the A site and with the mRNA backbone, Located at the interface of the 30S and 50S subunits, it traverses the body of the 30S subunit contacting proteins on the other side and probably holding the rRNA structure together, The combined cluster of proteins S8, S12 and S17 appears to hold together the …	KEGG:lpl:lp_1025|KO:K02950|	GO:0015935:cellular_component,small ribosomal subunit|GO:0019843:molecular_function,rRNA binding|GO:0003735:molecular_function,structural constituent of ribosome|GO:0000049:molecular_function,tRNA binding|GO:0006412:biological_process,translation|	0
TRINITY_DN77514_c2_g5	3.46464	0.241601	0.00493133	0.0232291	Id=Y1736_ARATH Fullname=REF/SRPP-like protein At1g67360 E_value=E:4,29e-12 %ID=30,526	Id=Y1736_ARATH Fullname=REF/SRPP-like protein At1g67360	Id=PF05755,11 Fullname=REF,Rubber elongation factor protein (REF)	ENOG41117F2:REF SRPP-like protein|	KEGG:ath:AT1G67360|	GO:0005783:cellular_component,endoplasmic reticulum|GO:0005811:cellular_component,lipid droplet|GO:0005773:cellular_component,vacuole|GO:0080186:biological_process,developmental vegetative growth|GO:0034389:biological_process,lipid droplet organization|GO:0009555:biological_process,pollen development|GO:0045927:biological_process,positive regulation of growth|GO:1902584:biological_process,positiv…	0
TRINITY_DN76241_c1_g3	3.45888	0.538421	0.00470755	0.0223701	Id=ARO1_YEAST Fullname=Pentafunctional AROM polypeptide {ECO:0000255|HAMAP-Rule:MF_03143} E_value=E:4,5 %ID=32,692	0	0	0	KEGG:sce:YDR127W|KO:K13830|	GO:0005737:cellular_component,cytoplasm|GO:0003855:molecular_function,3-dehydroquinate dehydratase activity|GO:0003856:molecular_function,3-dehydroquinate synthase activity|GO:0003866:molecular_function,3-phosphoshikimate 1-carboxyvinyltransferase activity|GO:0005524:molecular_function,ATP binding|GO:0046872:molecular_function,metal ion binding|GO:0004764:molecular_function,shikimate 3-dehydrogen…	0
TRINITY_DN94115_c1_g1	3.45509	0.853227	0.000161045	0.00129865	Id=CESA9_ARATH Fullname=Probable cellulose synthase A catalytic subunit 9 [UDP-forming] E_value=E:6,9e-18 %ID=55,769	Id=CESA9_ARATH Fullname=Probable cellulose synthase A catalytic subunit 9 [UDP-forming]	Id=PF03552,13 Fullname=Cellulose_synt,Cellulose synthase	COG1215:Glycosyl transferase, family 2|	KEGG:ath:AT2G21770|KO:K10999|	GO:0005794:cellular_component,Golgi apparatus|GO:0016021:cellular_component,integral component of membrane|GO:0005886:cellular_component,plasma membrane|GO:0016760:molecular_function,cellulose synthase (UDP-forming) activity|GO:0016759:molecular_function,cellulose synthase activity|GO:0046872:molecular_function,metal ion binding|GO:0071555:biological_process,cell wall organization|GO:0030244:biol…	GO:0016760:molecular_function,cellulose synthase (UDP-forming) activity|GO:0030244:biological_process,cellulose biosynthetic process|GO:0016020:cellular_component,membrane|
TRINITY_DN72138_c1_g3	3.45441	-0.326694	0.00695814	0.0307427	Id=ERDL6_ARATH Fullname=Sugar transporter ERD6-like 6 E_value=E:1,46e-25 %ID=50	0	0	ENOG410XNQK:Transporter|	KEGG:ath:AT1G75220|KO:K08145|	GO:0005794:cellular_component,Golgi apparatus|GO:0016021:cellular_component,integral component of membrane|GO:0009705:cellular_component,plant-type vacuole membrane|GO:0005774:cellular_component,vacuolar membrane|GO:0005351:molecular_function,carbohydrate:proton symporter activity|GO:0005355:molecular_function,glucose transmembrane transporter activity|GO:0042593:biological_process,glucose homeos…	0
TRINITY_DN86146_c1_g2	3.44188	-0.0694948	0.00999515	0.041452	Id=RBL2_ARATH Fullname=RHOMBOID-like protein 2 {ECO:0000303|PubMed:16223493, ECO:0000303|PubMed:17181860} E_value=E:1,9e-05 %ID=38,571	0	0	COG0705:rhomboid family|	KEGG:ath:AT1G63120|	GO:0005794:cellular_component,Golgi apparatus|GO:0000139:cellular_component,Golgi membrane|GO:0016021:cellular_component,integral component of membrane|GO:0009506:cellular_component,plasmodesma|GO:0004252:molecular_function,serine-type endopeptidase activity|	0
TRINITY_DN79362_c1_g1	3.43866	0.63873	0.00665099	0.0296007	0	0	0	0	0	0	0
TRINITY_DN79095_c5_g1	3.43597	-0.172275	0.00787422	0.0340682	Id=GRP2B_XENLA Fullname=RAS guanyl-releasing protein 2-B E_value=E:0,007 %ID=26,364	Id=GRP2B_XENLA Fullname=RAS guanyl-releasing protein 2-B	Id=PF13833,5 Fullname=EF-hand_8,EF-hand domain pair	0	KEGG:xla:447008|KO:K12361|	GO:0030054:cellular_component,cell junction|GO:0005829:cellular_component,cytosol|GO:0043005:cellular_component,neuron projection|GO:0005886:cellular_component,plasma membrane|GO:0045202:cellular_component,synapse|GO:0005509:molecular_function,calcium ion binding|GO:0005085:molecular_function,guanyl-nucleotide exchange factor activity|GO:0007264:biological_process,small GTPase mediated signal tra…	GO:0005509:molecular_function,calcium ion binding|
TRINITY_DN93164_c1_g3	3.43465	1.65819	3.56535e-05	0.000356774	Id=MER3_ARATH Fullname=DExH-box ATP-dependent RNA helicase DExH17 {ECO:0000305} E_value=E:4,1e-18 %ID=65,625	0	0	COG1204:helicase|	KEGG:ath:AT3G27730|KO:K15271|	GO:0005737:cellular_component,cytoplasm|GO:0005730:cellular_component,nucleolus|GO:0005524:molecular_function,ATP binding|GO:0004004:molecular_function,ATP-dependent RNA helicase activity|GO:0003677:molecular_function,DNA binding|GO:0003678:molecular_function,DNA helicase activity|GO:0019843:molecular_function,rRNA binding|GO:0051026:biological_process,chiasma assembly|GO:0007131:biological_proce…	0
TRINITY_DN70667_c3_g2	3.42699	-0.4587	0.00855932	0.0364525	0	0	0	0	0	0	0
TRINITY_DN92547_c6_g1	3.42586	5.1597	0.000504764	0.00344545	Id=CARA_ACIAD Fullname=Carbamoyl-phosphate synthase small chain {ECO:0000255|HAMAP-Rule:MF_01209} E_value=E:8,2 %ID=37,037	Id=FABH_SULDN Fullname=3-oxoacyl-[acyl-carrier-protein] synthase 3 {ECO:0000255|HAMAP-Rule:MF_01815}	0	COG0332:Catalyzes the condensation reaction of fatty acid synthesis by the addition to an acyl acceptor of two carbons from malonyl-ACP, Catalyzes the first condensation reaction which initiates fatty acid synthesis and may therefore play a role in governing the total rate of fatty acid production, Possesses both acetoacetyl-ACP synthase and acetyl transacylase activities, Its substrate specifici…	KEGG:tdn:Suden_1771|KO:K00648|	GO:0005737:cellular_component,cytoplasm|GO:0004315:molecular_function,3-oxoacyl-[acyl-carrier-protein] synthase activity|GO:0033818:molecular_function,beta-ketoacyl-acyl-carrier-protein synthase III activity|GO:0006633:biological_process,fatty acid biosynthetic process|	0
TRINITY_DN42574_c0_g1	3.42052	3.76717	0.00178917	0.0101236	Id=AB9C_ARATH Fullname=ABC transporter C family member 9 E_value=E:6,69e-34 %ID=75,641	0	0	COG1132:(ABC) transporter|	KEGG:ath:AT3G60160|	GO:0016021:cellular_component,integral component of membrane|GO:0000325:cellular_component,plant-type vacuole|GO:0009506:cellular_component,plasmodesma|GO:0005774:cellular_component,vacuolar membrane|GO:0005524:molecular_function,ATP binding|GO:0042626:molecular_function,ATPase activity, coupled to transmembrane movement of substances|GO:0008559:molecular_function,xenobiotic transmembrane transpo…	0
TRINITY_DN70241_c2_g2	3.4182	-0.174031	0.00493602	0.0232471	Id=CHR10_ARATH Fullname=Probable helicase CHR10 {ECO:0000305} E_value=E:0,031 %ID=52,632	0	0	COG0553:helicase|	KEGG:ath:AT2G44980|KO:K20092|	GO:0005634:cellular_component,nucleus|GO:0005524:molecular_function,ATP binding|GO:0003677:molecular_function,DNA binding|GO:0004386:molecular_function,helicase activity|GO:0006325:biological_process,chromatin organization|GO:0006355:biological_process,regulation of transcription, DNA-templated|GO:0006351:biological_process,transcription, DNA-templated|	0
TRINITY_DN93593_c3_g1	3.41461	0.643884	0.00435792	0.0209958	Id=RM23_DROME Fullname=39S ribosomal protein L23, mitochondrial E_value=E:3,5 %ID=37,037	Id=Y4110_SALAI Fullname=UPF0182 protein Sare_4110 {ECO:0000255|HAMAP-Rule:MF_01600}	0	COG1615:Uncharacterised protein family (UPF0182)|	KEGG:saq:Sare_4110|KO:K09118|	GO:0016021:cellular_component,integral component of membrane|GO:0005886:cellular_component,plasma membrane|	0
TRINITY_DN81526_c6_g2	3.40862	-0.0907807	0.0125005	0.0496628	Id=DZAN1_MOUSE Fullname=Double zinc ribbon and ankyrin repeat-containing protein 1 E_value=E:3,1 %ID=37,209	0	0	ENOG410XPI2:double zinc ribbon and ankyrin repeat domains 1|	KEGG:mmu:241688|	GO:0046872:molecular_function,metal ion binding|	0
TRINITY_DN86127_c0_g2	3.40502	-0.222341	0.0101718	0.0420461	0	0	0	0	0	0	0
TRINITY_DN67677_c5_g3	3.39469	-0.612812	0.0119038	0.0477343	Id=GAPN_PEA Fullname=NADP-dependent glyceraldehyde-3-phosphate dehydrogenase E_value=E:2,01e-40 %ID=56,552	Id=FMT_HAHCH Fullname=Methionyl-tRNA formyltransferase {ECO:0000255|HAMAP-Rule:MF_00182}	0	COG0223:Modifies the free amino group of the aminoacyl moiety of methionyl-tRNA(fMet), The formyl group appears to play a dual role in the initiator identity of N-formylmethionyl-tRNA by (I) promoting its recognition by IF2 and (II) impairing its binding to EFTu-GTP (By similarity)|	KEGG:hch:HCH_00029|KO:K00604|	GO:0004479:molecular_function,methionyl-tRNA formyltransferase activity|	0
TRINITY_DN75888_c5_g1	3.38948	0.952984	6.51832e-05	0.000598022	0	Id=UHPT_SHIFL Fullname=Hexose-6-phosphate:phosphate antiporter {ECO:0000250|UniProtKB:P0AGC0}	0	COG2271:transporter|	KEGG:sfl:SF3795|KEGG:sfx:S3973|KO:K07784|	GO:0016021:cellular_component,integral component of membrane|GO:0005886:cellular_component,plasma membrane|GO:0022857:molecular_function,transmembrane transporter activity|GO:0008643:biological_process,carbohydrate transport|GO:0006817:biological_process,phosphate ion transport|	0
TRINITY_DN73338_c2_g3	3.38693	0.549277	0.00171541	0.00977668	Id=TRIC_SULTO Fullname=Putative Tricorn-like protease C-terminal subunit E_value=E:7,7 %ID=38,462	0	0	COG0793:protease|COG4946:protease|	KEGG:sto:STK_11680|KO:K08676|	GO:0005737:cellular_component,cytoplasm|GO:0008236:molecular_function,serine-type peptidase activity|GO:0006508:biological_process,proteolysis|	0
TRINITY_DN90167_c1_g5	3.38077	0.881429	0.00666552	0.0296553	Id=PMTD_ARATH Fullname=Probable methyltransferase PMT13 E_value=E:0,38 %ID=66,667	Id=CLE4_ARATH Fullname=CLAVATA3/ESR (CLE)-related protein 4	0	ENOG411188T:cell-cell signaling involved in cell fate commitment|	KEGG:ath:AT2G31081|	GO:0048046:cellular_component,apoplast|GO:0005615:cellular_component,extracellular space|GO:0045168:biological_process,cell-cell signaling involved in cell fate commitment|GO:0007275:biological_process,multicellular organism development|GO:0010075:biological_process,regulation of meristem growth|	0
TRINITY_DN94408_c5_g2	3.37457	-0.142242	0.00233385	0.0126038	Id=F184A_HUMAN Fullname=Protein FAM184A E_value=E:9,2 %ID=45,714	Id=RIO1_SCHPO Fullname=Serine/threonine-protein kinase rio1	0	0	KEGG:spo:SPAC10F6,10|KO:K07178|	GO:0005829:cellular_component,cytosol|GO:0005634:cellular_component,nucleus|GO:0005524:molecular_function,ATP binding|GO:0016787:molecular_function,hydrolase activity|GO:0046872:molecular_function,metal ion binding|GO:0004674:molecular_function,protein serine/threonine kinase activity|GO:0000462:biological_process,maturation of SSU-rRNA from tricistronic rRNA transcript (SSU-rRNA, 5,8S rRNA, LSU-…	0
TRINITY_DN65085_c1_g3	3.37203	-0.467629	0.00557767	0.0256428	Id=NRAM2_ORYSJ Fullname=Metal transporter Nramp2 E_value=E:0,45 %ID=32,632	0	0	COG1914:H( )-stimulated, divalent metal cation uptake system (By similarity)|	KEGG:osa:4332012|KO:K21398|	GO:0016021:cellular_component,integral component of membrane|GO:0046873:molecular_function,metal ion transmembrane transporter activity|GO:0055072:biological_process,iron ion homeostasis|	0
TRINITY_DN80527_c1_g2	3.36836	1.03336	0.000663308	0.00434997	0	0	0	0	0	0	0
TRINITY_DN64031_c2_g1	3.3652	1.01087	0.000140561	0.00115606	Id=LGUL_HUMAN Fullname=Lactoylglutathione lyase E_value=E:0,57 %ID=28,916	0	0	ENOG4111FDV:Lactoylglutathione lyase|	KEGG:hsa:2739|KO:K01759|	GO:0005737:cellular_component,cytoplasm|GO:0005829:cellular_component,cytosol|GO:0070062:cellular_component,extracellular exosome|GO:0005634:cellular_component,nucleus|GO:0005886:cellular_component,plasma membrane|GO:0004462:molecular_function,lactoylglutathione lyase activity|GO:0008270:molecular_function,zinc ion binding|GO:0005975:biological_process,carbohydrate metabolic process|GO:0006749:bi…	0
TRINITY_DN81330_c1_g1	3.36481	0.173693	0.00155926	0.00901904	Id=PHD1_SCHPO Fullname=Histone deacetylase phd1 E_value=E:2 %ID=24,194	Id=PHD1_SCHPO Fullname=Histone deacetylase phd1	0	0	KEGG:spo:SPAC3G9,07c|KO:K11483|	GO:0005737:cellular_component,cytoplasm|GO:0005829:cellular_component,cytosol|GO:0005634:cellular_component,nucleus|GO:0070210:cellular_component,Rpd3L-Expanded complex|GO:0034967:cellular_component,Set3 complex|GO:0004407:molecular_function,histone deacetylase activity|GO:0034739:molecular_function,histone deacetylase activity (H4-K16 specific)|GO:0032041:molecular_function,NAD-dependent histone…	0
TRINITY_DN68321_c2_g3	3.35889	-0.124598	0.0112678	0.0456318	Id=POLR1_ARATH Fullname=Retrovirus-related Pol polyprotein from transposon RE1 E_value=E:4,33e-105 %ID=47,838	Id=EMC1_XENLA Fullname=ER membrane protein complex subunit 1	0	0	KEGG:xla:431852|	GO:0072546:cellular_component,ER membrane protein complex|GO:0016021:cellular_component,integral component of membrane|	0
TRINITY_DN80611_c1_g5	3.35798	3.88592	0.000650217	0.00427942	Id=R13L4_ARATH Fullname=Disease resistance RPP13-like protein 4 E_value=E:0,81 %ID=45,161	0	0	COG4886:leucine Rich Repeat|	KEGG:ath:AT3G50950|	GO:0005886:cellular_component,plasma membrane|GO:0043531:molecular_function,ADP binding|GO:0005524:molecular_function,ATP binding|GO:0043621:molecular_function,protein self-association|GO:0006952:biological_process,defense response|GO:0050829:biological_process,defense response to Gram-negative bacterium|GO:0007165:biological_process,signal transduction|	0
TRINITY_DN91514_c0_g1	3.35404	0.324282	0.00957547	0.0399998	0	0	0	0	0	0	0
TRINITY_DN76513_c0_g1	3.34844	-0.109833	0.00654656	0.0292299	Id=CGEP_ARATH Fullname=Probable glutamyl endopeptidase, chloroplastic E_value=E:0,000142 %ID=72,414	0	0	COG1506:peptidase s9 prolyl oligopeptidase active site domain protein|	KEGG:ath:AT2G47390|	GO:0009507:cellular_component,chloroplast|GO:0009570:cellular_component,chloroplast stroma|GO:0008236:molecular_function,serine-type peptidase activity|	0
TRINITY_DN73297_c0_g1	3.34629	0.388895	0.00544146	0.0251323	Id=LRKS1_ARATH Fullname=L-type lectin-domain containing receptor kinase S,1 {ECO:0000303|PubMed:19773388} E_value=E:9,42e-07 %ID=62,162	0	0	COG0515:Serine Threonine protein kinase|	KEGG:ath:AT1G15530|	GO:0016021:cellular_component,integral component of membrane|GO:0005886:cellular_component,plasma membrane|GO:0005773:cellular_component,vacuole|GO:0005524:molecular_function,ATP binding|GO:0030246:molecular_function,carbohydrate binding|GO:0004674:molecular_function,protein serine/threonine kinase activity|GO:0042742:biological_process,defense response to bacterium|GO:0002229:biological_process,…	0
TRINITY_DN75337_c2_g11	3.34057	1.10855	0.0116689	0.046984	Id=ATL29_ARATH Fullname=RING-H2 finger protein ATL29 E_value=E:5,2 %ID=45,833	0	0	ENOG41121N2:zinc ion binding|	KEGG:ath:AT4G17920|	GO:0016021:cellular_component,integral component of membrane|GO:0046872:molecular_function,metal ion binding|GO:0061630:molecular_function,ubiquitin protein ligase activity|GO:0043161:biological_process,proteasome-mediated ubiquitin-dependent protein catabolic process|	0
TRINITY_DN85663_c3_g8	3.33164	0.627364	6.15877e-05	0.000569988	0	0	0	0	0	0	0
TRINITY_DN70681_c1_g2	3.32919	0.109383	0.00227774	0.0123566	Id=DGK5_ARATH Fullname=Diacylglycerol kinase 5 E_value=E:3,82e-13 %ID=86,842	0	0	ENOG410XQVB:DiacylGlycerol Kinase|	KEGG:ath:AT2G20900|KO:K00901|	GO:0005524:molecular_function,ATP binding|GO:0004143:molecular_function,diacylglycerol kinase activity|GO:0003951:molecular_function,NAD+ kinase activity|GO:0006952:biological_process,defense response|GO:0007205:biological_process,protein kinase C-activating G-protein coupled receptor signaling pathway|	0
TRINITY_DN65502_c3_g1	3.32259	3.02074	0.000424156	0.00297611	Id=CTHL4_BOVIN Fullname=Cathelicidin-4 E_value=E:1,3 %ID=37,5	0	0	ENOG41119S0:Cathelicidin antimicrobial peptide|	KEGG:bta:282166|KO:K13916|	GO:0005576:cellular_component,extracellular region|GO:0061844:biological_process,antimicrobial humoral immune response mediated by antimicrobial peptide|GO:0042742:biological_process,defense response to bacterium|GO:0050832:biological_process,defense response to fungus|GO:0031640:biological_process,killing of cells of other organism|	0
TRINITY_DN79679_c4_g2	3.31932	1.31634	0.00192411	0.0107411	Id=PHEA_NOSS1 Fullname=Phycoerythrocyanin alpha chain E_value=E:0,84 %ID=36,957	Id=FADB_ECO27 Fullname=Fatty acid oxidation complex subunit alpha {ECO:0000255|HAMAP-Rule:MF_01621}	0	0	KEGG:ecg:E2348C_4158|KO:K01825|	GO:0036125:cellular_component,fatty acid beta-oxidation multienzyme complex|GO:0003857:molecular_function,3-hydroxyacyl-CoA dehydrogenase activity|GO:0008692:molecular_function,3-hydroxybutyryl-CoA epimerase activity|GO:0004165:molecular_function,dodecenoyl-CoA delta-isomerase activity|GO:0004300:molecular_function,enoyl-CoA hydratase activity|GO:0006635:biological_process,fatty acid beta-oxidati…	0
TRINITY_DN71271_c4_g3	3.31799	0.145233	0.0048267	0.0228128	Id=Y2215_ARATH Fullname=Uncharacterized protein At2g02148 E_value=E:0,047 %ID=53,125	0	0	ENOG410ZQ89:NA|	KEGG:ath:AT2G02148|	0	0
TRINITY_DN91635_c6_g3	3.31338	2.09861	0.00106414	0.00651845	Id=WRK22_ARATH Fullname=WRKY transcription factor 22 E_value=E:0,003 %ID=68	0	0	ENOG410YMDW:WRKY transcription factor|	KEGG:ath:AT4G01250|KO:K13425|	GO:0005634:cellular_component,nucleus|GO:0003700:molecular_function,DNA-binding transcription factor activity|GO:0043565:molecular_function,sequence-specific DNA binding|GO:0006952:biological_process,defense response|GO:0010150:biological_process,leaf senescence|GO:0010200:biological_process,response to chitin|GO:0006351:biological_process,transcription, DNA-templated|	0
TRINITY_DN94720_c0_g1	3.31295	0.212223	0.00601716	0.0272738	0	0	0	0	0	0	0
TRINITY_DN44830_c0_g1	3.31112	0.517641	0.00919035	0.0386928	Id=ILK1_ARATH Fullname=Integrin-linked protein kinase 1 {ECO:0000303|PubMed:27208244} E_value=E:0,09 %ID=44,444	0	0	COG0515:Serine Threonine protein kinase|	KEGG:ath:AT2G43850|	GO:0009898:cellular_component,cytoplasmic side of plasma membrane|GO:0005783:cellular_component,endoplasmic reticulum|GO:0005789:cellular_component,endoplasmic reticulum membrane|GO:0005524:molecular_function,ATP binding|GO:0004672:molecular_function,protein kinase activity|GO:0004674:molecular_function,protein serine/threonine kinase activity|GO:0004712:molecular_function,protein serine/threonin…	0
TRINITY_DN65598_c0_g7	3.30448	0.819991	0.00377174	0.0186817	0	0	0	0	0	0	0
TRINITY_DN68560_c0_g2	3.30364	-0.0756144	0.0064672	0.0289379	Id=UREE_PROM0 Fullname=Urease accessory protein UreE {ECO:0000255|HAMAP-Rule:MF_00822} E_value=E:4,8 %ID=30,303	0	0	COG2371:enzyme active site formation|	KEGG:pmg:P9301_08891|KO:K03187|	GO:0005737:cellular_component,cytoplasm|GO:0016151:molecular_function,nickel cation binding|GO:0018307:biological_process,enzyme active site formation|GO:0006457:biological_process,protein folding|GO:0065003:biological_process,protein-containing complex assembly|GO:0019627:biological_process,urea metabolic process|	0
TRINITY_DN77063_c4_g2	3.30355	0.113337	0.00461264	0.0220012	Id=DCLK_DROPS Fullname=Serine/threonine-protein kinase GA29083 {ECO:0000250|UniProtKB:Q7PLI7, ECO:0000312|EMBL:EDY70661,1} E_value=E:3,5 %ID=36,585	0	0	0	KEGG:dpo:Dpse_GA29083|KO:K08805|	GO:0005622:cellular_component,intracellular|GO:0005524:molecular_function,ATP binding|GO:0004674:molecular_function,protein serine/threonine kinase activity|GO:0035556:biological_process,intracellular signal transduction|GO:0006468:biological_process,protein phosphorylation|	0
TRINITY_DN64337_c11_g1	3.2975	1.53272	1.33956e-05	0.000152504	Id=ARFO_ORYSJ Fullname=Auxin response factor 15 E_value=E:2,76e-29 %ID=56,436	Id=ARFO_ORYSJ Fullname=Auxin response factor 15	Id=PF06507,12 Fullname=Auxin_resp,Auxin response factor	ENOG410YC80:auxin response factor|	KEGG:osa:9268260|KO:K14486|	GO:0005634:cellular_component,nucleus|GO:0003677:molecular_function,DNA binding|GO:0009734:biological_process,auxin-activated signaling pathway|GO:0006355:biological_process,regulation of transcription, DNA-templated|GO:0006351:biological_process,transcription, DNA-templated|	GO:0003677:molecular_function,DNA binding|GO:0006355:biological_process,regulation of transcription, DNA-templated|GO:0009725:biological_process,response to hormone|GO:0005634:cellular_component,nucleus|
TRINITY_DN71920_c5_g1	3.29299	-0.294559	0.0109423	0.0445563	Id=LFS_ALLCE Fullname=Lachrymatory-factor synthase E_value=E:4,94e-15 %ID=35,075	0	0	0	0	GO:0005773:cellular_component,vacuole|	0
TRINITY_DN89042_c1_g1	3.292	0.736648	0.000272808	0.00203517	Id=GLYAL_MOUSE Fullname=Glycine N-acyltransferase-like protein E_value=E:5,5 %ID=28,814	0	0	ENOG4111428:Mitochondrial acyltransferase which transfers an acyl group to the N-terminus of glycine and glutamine, although much less efficiently, Can conjugate a multitude of substrates to form a variety of N-acylglycines, thereby detoxify xenobiotics, such as benzoic acid or salicylic acid, and endogenous organic acids, such as isovaleric acid|	KEGG:mmu:240549|KO:K15517|	GO:0005739:cellular_component,mitochondrion|GO:0047961:molecular_function,glycine N-acyltransferase activity|	0
TRINITY_DN59857_c1_g2	3.28897	1.44757	0.000132728	0.00110069	Id=CRCM1_XENLA Fullname=Calcium release-activated calcium channel protein 1 E_value=E:2,3 %ID=37,681	0	0	0	KEGG:xla:734537|KO:K16056|	GO:0005887:cellular_component,integral component of plasma membrane|GO:0005886:cellular_component,plasma membrane|GO:0015279:molecular_function,store-operated calcium channel activity|GO:0002250:biological_process,adaptive immune response|GO:0051928:biological_process,positive regulation of calcium ion transport|GO:0002115:biological_process,store-operated calcium entry|	0
TRINITY_DN65868_c5_g2	3.28124	1.21013	0.00743409	0.0324541	Id=GWD1_CITRE Fullname=Alpha-glucan water dikinase, chloroplastic E_value=E:0,14 %ID=73,684	0	0	0	0	GO:0009507:cellular_component,chloroplast|GO:0005524:molecular_function,ATP binding|GO:0102216:molecular_function,maltodextrin water dikinase|GO:0046872:molecular_function,metal ion binding|GO:0102218:molecular_function,starch, H2O dikinase activity|GO:0005975:biological_process,carbohydrate metabolic process|	0
TRINITY_DN64146_c1_g2	3.26886	0.927724	0.000471266	0.00324943	0	Id=Y1102_STAES Fullname=Uncharacterized HTH-type transcriptional regulator SE_1102	0	COG1349:transcriptional regulator DeoR family|	KEGG:sep:SE1102|	GO:0005622:cellular_component,intracellular|GO:0003677:molecular_function,DNA binding|GO:0003700:molecular_function,DNA-binding transcription factor activity|GO:0006351:biological_process,transcription, DNA-templated|	0
TRINITY_DN73701_c3_g1	3.26735	0.323062	0.0125098	0.0496895	Id=AB41G_ORYSJ Fullname=ABC transporter G family member 41 {ECO:0000303|PubMed:18299247} E_value=E:3,5 %ID=40,476	0	0	COG0842:(ABC) transporter|	0	GO:0016021:cellular_component,integral component of membrane|GO:0005886:cellular_component,plasma membrane|GO:0005524:molecular_function,ATP binding|GO:0042626:molecular_function,ATPase activity, coupled to transmembrane movement of substances|	0
TRINITY_DN61080_c6_g2	3.264	0.661296	0.00028608	0.00212167	Id=CML41_ARATH Fullname=Probable calcium-binding protein CML41 E_value=E:3,55e-47 %ID=57,746	0	0	0	0	0	0
TRINITY_DN74318_c3_g1	3.26033	0.75857	0.00969993	0.0404324	Id=PBGP9_SOLSV Fullname=Pheromone-binding protein Gp-9 E_value=E:5,5 %ID=30,645	0	0	0	0	GO:0005615:cellular_component,extracellular space|GO:0005550:molecular_function,pheromone binding|GO:0019236:biological_process,response to pheromone|GO:0035176:biological_process,social behavior|	0
TRINITY_DN81885_c1_g1	3.25203	0.78337	0.00519988	0.0242552	Id=HMCT_BOMMO Fullname=Hemocytin E_value=E:1,4 %ID=35,484	0	0	ENOG410YF4H:C8 domain|	KEGG:bmor:692743|KO:K03900|	GO:0030246:molecular_function,carbohydrate binding|GO:0007155:biological_process,cell adhesion|	0
TRINITY_DN45342_c0_g1	3.2485	0.864149	0.000541137	0.00365655	Id=PLD_PHYIN Fullname=Phospholipase D E_value=E:6 %ID=35,294	0	0	COG1502:Catalyzes the reversible phosphatidyl group transfer from one phosphatidylglycerol molecule to another to form cardiolipin (CL) (diphosphatidylglycerol) and glycerol (By similarity)|	0	GO:0016021:cellular_component,integral component of membrane|GO:0070290:molecular_function,N-acylphosphatidylethanolamine-specific phospholipase D activity|GO:0004630:molecular_function,phospholipase D activity|GO:0046475:biological_process,glycerophospholipid catabolic process|	0
TRINITY_DN79376_c6_g2	3.24184	-0.0816565	0.00184481	0.0103725	Id=GCP4_MEDTR Fullname=Gamma-tubulin complex component 4 homolog E_value=E:0,005 %ID=56,667	0	0	0	KEGG:mtr:MTR_1g088410|KO:K16571|	GO:0005737:cellular_component,cytoplasm|GO:0005874:cellular_component,microtubule|GO:0005815:cellular_component,microtubule organizing center|GO:0009506:cellular_component,plasmodesma|GO:0000922:cellular_component,spindle pole|GO:0043015:molecular_function,gamma-tubulin binding|GO:0043622:biological_process,cortical microtubule organization|GO:0040007:biological_process,growth|GO:0007020:biologic…	0
TRINITY_DN64948_c0_g3	3.23748	-0.25549	0.00331541	0.0168046	Id=SHT_ARATH Fullname=Spermidine hydroxycinnamoyl transferase E_value=E:3,22e-124 %ID=44,835	Id=SHT_ARATH Fullname=Spermidine hydroxycinnamoyl transferase	Id=PF02458,14 Fullname=Transferase,Transferase family	ENOG410YUQM:shikimate quinate hydroxycinnamoyltransferase-like|	KEGG:ath:AT2G19070|	GO:0016410:molecular_function,N-acyltransferase activity|GO:0080074:molecular_function,spermidine:caffeoyl CoA N-acyltransferase activity|GO:0080073:molecular_function,spermidine:coumaroyl CoA N-acyltransferase activity|GO:0080075:molecular_function,spermidine:feruloyl CoA N-acyltransferase activity|GO:0080072:molecular_function,spermidine:sinapoyl CoA N-acyltransferase activity|GO:0009555:biolog…	GO:0016747:molecular_function,transferase activity, transferring acyl groups other than amino-acyl groups|
TRINITY_DN58614_c5_g1	3.2361	0.252515	0.00342217	0.0172548	Id=MYBW_DICDI Fullname=Myb-like protein W E_value=E:7,4 %ID=43,902	0	0	0	KEGG:ddi:DDB_G0270346|	GO:0003677:molecular_function,DNA binding|	0
TRINITY_DN84681_c0_g2	3.23255	0.0413589	0.00181713	0.0102491	Id=SCAI_HUMAN Fullname=Protein SCAI E_value=E:0,26 %ID=34,783	0	0	ENOG410XRRG:negative regulation of Rho protein signal transduction|	KEGG:hsa:286205|	GO:0005737:cellular_component,cytoplasm|GO:0016021:cellular_component,integral component of membrane|GO:0031965:cellular_component,nuclear membrane|GO:0005654:cellular_component,nucleoplasm|GO:0005634:cellular_component,nucleus|GO:0003714:molecular_function,transcription corepressor activity|GO:0030336:biological_process,negative regulation of cell migration|GO:0035024:biological_process,negative…	0
TRINITY_DN69267_c5_g1	3.23102	0.981934	0.000209044	0.00162043	Id=RL3_MYCAP Fullname=50S ribosomal protein L3 {ECO:0000255|HAMAP-Rule:MF_01325} E_value=E:9,8 %ID=40,625	0	0	0	KEGG:maa:MAG5460|KO:K02906|	GO:0005840:cellular_component,ribosome|GO:0019843:molecular_function,rRNA binding|GO:0003735:molecular_function,structural constituent of ribosome|GO:0006412:biological_process,translation|	0
TRINITY_DN67190_c4_g1	3.22504	3.56866	0.0122141	0.048731	Id=EBNA4_EBVA8 Fullname=Epstein-Barr nuclear antigen 4 E_value=E:0,048 %ID=24,359	0	0	0	0	GO:0042025:cellular_component,host cell nucleus|GO:0006355:biological_process,regulation of transcription, DNA-templated|GO:0006351:biological_process,transcription, DNA-templated|GO:0016032:biological_process,viral process|	0
TRINITY_DN76818_c2_g1	3.22119	0.122855	0.0108244	0.0441992	Id=XYNF1_ASPFN Fullname=Probable endo-1,4-beta-xylanase F1 E_value=E:2,3 %ID=44,118	0	0	0	KEGG:afv:AFLA_063510|KO:K01181|	GO:0005576:cellular_component,extracellular region|GO:0031176:molecular_function,endo-1,4-beta-xylanase activity|GO:0045493:biological_process,xylan catabolic process|	0
TRINITY_DN55933_c0_g1	3.21908	-0.0170774	0.00832275	0.0356354	0	0	0	0	0	0	0
TRINITY_DN84917_c0_g1	3.21218	0.848908	0.000367545	0.00263085	Id=UGT1_GARJA Fullname=Crocetin glucosyltransferase, chloroplastic E_value=E:8,27e-17 %ID=64,407	0	0	0	KEGG:ag:BAK55736|KO:K21371|	GO:0009507:cellular_component,chloroplast|GO:0016758:molecular_function,transferase activity, transferring hexosyl groups|GO:0008152:biological_process,metabolic process|	0
TRINITY_DN59496_c0_g1	3.21213	1.15664	0.000911985	0.00570926	Id=PRP8_MOUSE Fullname=Pre-mRNA-processing-splicing factor 8 E_value=E:5 %ID=38,462	Id=NECA2_HUMAN Fullname=N-terminal EF-hand calcium-binding protein 2	0	ENOG4111GJU:N-terminal EF-hand calcium binding protein|	KEGG:hsa:54550|	GO:0030424:cellular_component,axon|GO:0005737:cellular_component,cytoplasm|GO:0030425:cellular_component,dendrite|GO:0005886:cellular_component,plasma membrane|GO:0031687:molecular_function,A2A adenosine receptor binding|GO:0005509:molecular_function,calcium ion binding|GO:0042802:molecular_function,identical protein binding|GO:0031802:molecular_function,type 5 metabotropic glutamate receptor bin…	0
TRINITY_DN65861_c3_g1	3.20687	0.547518	0.00683792	0.0302993	Id=ENV_QRFVE Fullname=Envelope glycoprotein E_value=E:4,5 %ID=29,825	0	0	0	0	0	0
TRINITY_DN66368_c0_g1	3.20374	2.97376	0.000373176	0.0026656	Id=HEMA_I85A5 Fullname=Hemagglutinin {ECO:0000255|HAMAP-Rule:MF_04072} E_value=E:4,9 %ID=35,714	0	0	0	0	GO:0020002:cellular_component,host cell plasma membrane|GO:0016021:cellular_component,integral component of membrane|GO:0019031:cellular_component,viral envelope|GO:0055036:cellular_component,virion membrane|GO:0046789:molecular_function,host cell surface receptor binding|GO:0075512:biological_process,clathrin-dependent endocytosis of virus by host cell|GO:0039654:biological_process,fusion of vir…	0
TRINITY_DN79375_c0_g4	3.19579	0.649599	0.000222049	0.00170698	Id=FERON_ARATH Fullname=Receptor-like protein kinase FERONIA E_value=E:3e-48 %ID=42,922	Id=FERON_ARATH Fullname=Receptor-like protein kinase FERONIA	Id=PF12819,6 Fullname=Malectin_like,Carbohydrate-binding protein of the ER	COG0515:Serine Threonine protein kinase|	KEGG:ath:AT3G51550|	GO:0043680:cellular_component,filiform apparatus|GO:0016021:cellular_component,integral component of membrane|GO:0005622:cellular_component,intracellular|GO:0016020:cellular_component,membrane|GO:0005886:cellular_component,plasma membrane|GO:0009506:cellular_component,plasmodesma|GO:0005524:molecular_function,ATP binding|GO:0004672:molecular_function,protein kinase activity|GO:0004674:molecular_f…	0
TRINITY_DN85728_c1_g1	3.18511	4.43399	6.70334e-09	1.62549e-07	Id=IL2RB_RAT Fullname=Interleukin-2 receptor subunit beta E_value=E:0,04 %ID=54,545	0	0	ENOG410YXT9:Interleukin 2 receptor, beta|	KEGG:rno:25746|KO:K05069|	GO:0009986:cellular_component,cell surface|GO:0016021:cellular_component,integral component of membrane|GO:0019976:molecular_function,interleukin-2 binding|GO:0004911:molecular_function,interleukin-2 receptor activity|GO:0019221:biological_process,cytokine-mediated signaling pathway|GO:0030101:biological_process,natural killer cell activation|	0
TRINITY_DN57285_c1_g1	3.18422	-0.0837927	0.0099885	0.0414338	Id=FTSH5_ORYSJ Fullname=ATP-dependent zinc metalloprotease FTSH 5, mitochondrial E_value=E:4,66e-06 %ID=57,5	0	0	COG0465:Acts as a processive, ATP-dependent zinc metallopeptidase for both cytoplasmic and membrane proteins, Plays a role in the quality control of integral membrane proteins (By similarity)|	KEGG:osa:4326311|KO:K08955|	GO:0009941:cellular_component,chloroplast envelope|GO:0016020:cellular_component,membrane|GO:0005739:cellular_component,mitochondrion|GO:0005524:molecular_function,ATP binding|GO:0004176:molecular_function,ATP-dependent peptidase activity|GO:0046872:molecular_function,metal ion binding|GO:0004222:molecular_function,metalloendopeptidase activity|GO:0008237:molecular_function,metallopeptidase activ…	0
TRINITY_DN89794_c1_g6	3.18101	-0.3309	0.008189	0.0351842	Id=L_DUGBA Fullname=RNA-directed RNA polymerase L E_value=E:3,3 %ID=39,583	0	0	0	0	GO:0000166:molecular_function,nucleotide binding|GO:0003968:molecular_function,RNA-directed 5'-3' RNA polymerase activity|GO:0036459:molecular_function,thiol-dependent ubiquitinyl hydrolase activity|GO:0039648:biological_process,modulation by virus of host protein ubiquitination|GO:0039689:biological_process,negative stranded viral RNA replication|GO:0039696:biological_process,RNA-templated viral…	0
TRINITY_DN70495_c8_g1	3.17577	0.513214	0.00704634	0.0310636	Id=DCIP_AZOBR Fullname=Indole-3-pyruvate decarboxylase E_value=E:4,2 %ID=57,143	0	0	COG3961:Pyruvate decarboxylase|	0	GO:0047434:molecular_function,indolepyruvate decarboxylase activity|GO:0000287:molecular_function,magnesium ion binding|GO:0030976:molecular_function,thiamine pyrophosphate binding|GO:0009851:biological_process,auxin biosynthetic process|	0
TRINITY_DN62954_c2_g3	3.17261	1.05154	0.00619856	0.0279483	Id=TBC13_MOUSE Fullname=TBC1 domain family member 13 E_value=E:2,12e-17 %ID=50,746	0	0	COG5210:TBC1 domain family member|	KEGG:mmu:70296|	GO:0005829:cellular_component,cytosol|GO:0012505:cellular_component,endomembrane system|GO:0016020:cellular_component,membrane|GO:0005096:molecular_function,GTPase activator activity|GO:0017137:molecular_function,Rab GTPase binding|GO:0090630:biological_process,activation of GTPase activity|GO:0006886:biological_process,intracellular protein transport|GO:0031338:biological_process,regulation of v…	0
TRINITY_DN71067_c1_g1	3.16718	2.92119	6.24505e-07	1.00647e-05	Id=AB9C_ARATH Fullname=ABC transporter C family member 9 E_value=E:2,85e-19 %ID=34,091	Id=BXE_CLOBU Fullname=Botulinum neurotoxin type E	0	0	0	GO:0005576:cellular_component,extracellular region|GO:0044164:cellular_component,host cell cytosol|GO:0044156:cellular_component,host cell junction|GO:0044231:cellular_component,host cell presynaptic membrane|GO:0016021:cellular_component,integral component of membrane|GO:0004222:molecular_function,metalloendopeptidase activity|GO:0008320:molecular_function,protein transmembrane transporter activ…	0
TRINITY_DN66432_c3_g1	3.1613	-0.504517	0.00709806	0.0312536	0	0	0	0	0	0	0
TRINITY_DN77131_c1_g4	3.15238	1.91647	0.000890884	0.00559657	Id=ALPL_ARATH Fullname=Protein ALP1-like {ECO:0000305} E_value=E:1,7 %ID=39,623	0	0	ENOG411206Y:transposon protein|	KEGG:ath:AT3G55350|	GO:0005634:cellular_component,nucleus|GO:0046872:molecular_function,metal ion binding|GO:0004518:molecular_function,nuclease activity|	0
TRINITY_DN83362_c0_g1	3.13636	1.80473	0.00103798	0.006381	0	0	0	0	0	0	0
TRINITY_DN80683_c3_g3	3.13182	0.124206	0.0056629	0.025974	0	0	0	0	0	0	0
TRINITY_DN58086_c1_g1	3.12525	0.711921	0.000242123	0.00183625	Id=ERF14_ARATH Fullname=Ethylene-responsive transcription factor ERF014 E_value=E:0,21 %ID=34,694	0	0	ENOG410YX49:Transcription factor|	KEGG:ath:AT1G44830|	GO:0005634:cellular_component,nucleus|GO:0003700:molecular_function,DNA-binding transcription factor activity|GO:0043565:molecular_function,sequence-specific DNA binding|GO:0009873:biological_process,ethylene-activated signaling pathway|GO:0009861:biological_process,jasmonic acid and ethylene-dependent systemic resistance|GO:0045893:biological_process,positive regulation of transcription, DNA-tem…	0
TRINITY_DN61029_c6_g3	3.12385	0.570068	0.00103297	0.00635323	Id=VIP2L_ARATH Fullname=Inositol hexakisphosphate and diphosphoinositol-pentakisphosphate kinase VIP2 {ECO:0000303|PubMed:25231822} E_value=E:4,99e-05 %ID=62,5	0	0	ENOG410XNSN:Diphosphoinositol pentakisphosphate kinase|	KEGG:ath:AT5G15070|KO:K13024|	GO:0005829:cellular_component,cytosol|GO:0005886:cellular_component,plasma membrane|GO:0102092:molecular_function,5-diphosphoinositol pentakisphosphate 3-kinase activity|GO:0005524:molecular_function,ATP binding|GO:0033857:molecular_function,diphosphoinositol-pentakisphosphate kinase activity|GO:0000829:molecular_function,inositol heptakisphosphate kinase activity|GO:0052723:molecular_function,in…	0
TRINITY_DN73309_c0_g1	3.10097	4.5839	0.00314652	0.016086	0	Id=APC_MOUSE Fullname=Adenomatous polyposis coli protein	0	ENOG410XR2V:polyposis coli|	0	GO:0005912:cellular_component,adherens junction|GO:0030424:cellular_component,axon|GO:0044295:cellular_component,axonal growth cone|GO:0030877:cellular_component,beta-catenin destruction complex|GO:0005923:cellular_component,bicellular tight junction|GO:0016342:cellular_component,catenin complex|GO:0070852:cellular_component,cell body fiber|GO:0005938:cellular_component,cell cortex|GO:0042995:cel…	0
TRINITY_DN94027_c3_g3	3.0985	1.8349	6.17705e-05	0.000571297	Id=EXPH5_HUMAN Fullname=Exophilin-5 E_value=E:0,17 %ID=42,222	0	0	ENOG4111DX8:exophilin 5|	KEGG:hsa:23086|KO:K22236|	GO:0005768:cellular_component,endosome|GO:0017137:molecular_function,Rab GTPase binding|GO:0006886:biological_process,intracellular protein transport|GO:0003334:biological_process,keratinocyte development|GO:0071985:biological_process,multivesicular body sorting pathway|GO:0045921:biological_process,positive regulation of exocytosis|GO:0050714:biological_process,positive regulation of protein sec…	0
TRINITY_DN94645_c7_g3	3.09742	0.0888272	0.00708092	0.0311943	Id=POLX_TOBAC Fullname=Retrovirus-related Pol polyprotein from transposon TNT 1-94 E_value=E:3,31e-14 %ID=30,921	0	0	0	0	GO:0004190:molecular_function,aspartic-type endopeptidase activity|GO:0004519:molecular_function,endonuclease activity|GO:0003676:molecular_function,nucleic acid binding|GO:0003964:molecular_function,RNA-directed DNA polymerase activity|GO:0008270:molecular_function,zinc ion binding|GO:0015074:biological_process,DNA integration|	0
TRINITY_DN65532_c0_g1	3.09541	0.439588	0.00988377	0.0410664	0	0	0	0	0	0	0
TRINITY_DN94257_c3_g1	3.0916	1.80517	1.81538e-05	0.000198318	Id=ERF12_ARATH Fullname=Ethylene-responsive transcription factor ERF012 E_value=E:1,64e-27 %ID=79,762	Id=ERF12_ARATH Fullname=Ethylene-responsive transcription factor ERF012	Id=PF00847,19 Fullname=AP2,AP2 domain	ENOG410YX49:Transcription factor|	KEGG:ath:AT1G21910|	GO:0005634:cellular_component,nucleus|GO:0003700:molecular_function,DNA-binding transcription factor activity|GO:0043565:molecular_function,sequence-specific DNA binding|GO:0044212:molecular_function,transcription regulatory region DNA binding|GO:0071497:biological_process,cellular response to freezing|GO:0034605:biological_process,cellular response to heat|GO:0009873:biological_process,ethylene-…	GO:0003700:molecular_function,DNA-binding transcription factor activity|GO:0006355:biological_process,regulation of transcription, DNA-templated|
TRINITY_DN78283_c3_g1	3.08582	1.42072	0.000220245	0.00169461	Id=PHNC1_PSE14 Fullname=Phosphonates import ATP-binding protein PhnC 1 {ECO:0000255|HAMAP-Rule:MF_01713} E_value=E:3,6 %ID=36,842	0	0	COG3638:(ABC) transporter|	KEGG:psp:PSPPH_0705|KO:K02041|	GO:0005886:cellular_component,plasma membrane|GO:0005524:molecular_function,ATP binding|GO:0015416:molecular_function,ATPase-coupled organic phosphonate transmembrane transporter activity|	0
TRINITY_DN81336_c1_g5	3.07093	0.87687	0.00340768	0.0171905	Id=QUEC_PROMP Fullname=7-cyano-7-deazaguanine synthase {ECO:0000255|HAMAP-Rule:MF_01633} E_value=E:2,6 %ID=36,842	0	0	COG0603:Catalyzes the ATP-dependent conversion of 7-carboxy-7- deazaguanine (CDG) to 7-cyano-7-deazaguanine (preQ(0)) (By similarity)|	KEGG:pmm:PMM1691|KO:K06920|	GO:0005524:molecular_function,ATP binding|GO:0016874:molecular_function,ligase activity|GO:0046872:molecular_function,metal ion binding|GO:0008616:biological_process,queuosine biosynthetic process|	0
TRINITY_DN77042_c3_g1	3.06059	-0.404194	0.00652603	0.0291531	Id=STR4_ARATH Fullname=Rhodanese-like domain-containing protein 4, chloroplastic E_value=E:6,1 %ID=30,435	0	0	ENOG4111G9P:NA|	KEGG:ath:AT4G01050|	GO:0009507:cellular_component,chloroplast|GO:0009941:cellular_component,chloroplast envelope|GO:0009534:cellular_component,chloroplast thylakoid|GO:0009535:cellular_component,chloroplast thylakoid membrane|GO:0098807:cellular_component,chloroplast thylakoid membrane protein complex|GO:0005576:cellular_component,extracellular region|GO:0016021:cellular_component,integral component of membrane|GO:0…	0
TRINITY_DN74980_c2_g1	3.05761	0.904363	0.00183701	0.0103375	0	0	0	0	0	0	0
TRINITY_DN81272_c1_g1	3.05506	0.933648	0.00628802	0.0282821	0	0	0	0	0	0	0
TRINITY_DN47400_c0_g1	3.05171	0.794016	0.0116606	0.0469548	Id=CMTA2_ARATH Fullname=Calmodulin-binding transcription activator 2 {ECO:0000303|PubMed:11925432} E_value=E:4,69e-31 %ID=73,913	0	0	ENOG410XS5M:Transcription activator|	KEGG:ath:AT5G64220|KO:K21596|	GO:0005634:cellular_component,nucleus|GO:0005516:molecular_function,calmodulin binding|GO:0003700:molecular_function,DNA-binding transcription factor activity|GO:0043565:molecular_function,sequence-specific DNA binding|GO:0001077:molecular_function,transcriptional activator activity, RNA polymerase II proximal promoter sequence-specific DNA binding|GO:0071275:biological_process,cellular response …	0
TRINITY_DN72978_c3_g1	3.04706	-0.362782	0.00986268	0.0410003	Id=NFKB1_CHICK Fullname=Nuclear factor NF-kappa-B p105 subunit E_value=E:2 %ID=31,25	Id=TOP2M_DICDI Fullname=DNA topoisomerase 2, mitochondrial	0	COG0187:DNA gyrase negatively supercoils closed circular double- stranded DNA in an ATP-dependent manner and also catalyzes the interconversion of other topological isomers of double-stranded DNA rings, including catenanes and knotted rings (By similarity)|COG0188:DNA gyrase negatively supercoils closed circular double- stranded DNA in an ATP-dependent manner and also catalyzes the interconversio…	KEGG:ddi:DDB_G0279737|KO:K03164|	GO:0005739:cellular_component,mitochondrion|GO:0005524:molecular_function,ATP binding|GO:0003677:molecular_function,DNA binding|GO:0003918:molecular_function,DNA topoisomerase type II (ATP-hydrolyzing) activity|GO:0046872:molecular_function,metal ion binding|GO:0006265:biological_process,DNA topological change|GO:0044774:biological_process,mitotic DNA integrity checkpoint|GO:0000712:biological_pr…	0
TRINITY_DN85212_c0_g2	3.04702	0.0740269	0.00490638	0.0231199	Id=P53_ORYLA Fullname=Cellular tumor antigen p53 E_value=E:6,5 %ID=33,333	0	0	ENOG410ZSWV:induces growth arrest or apoptosis depending on the physiological circumstances and cell type, Involved in cell cycle regulation as a trans-activator that acts to negatively regulate cell division by controlling a set of genes required for this process, One of the activated genes is an inhibitor of cyclin-dependent kinases, Apoptosis induction seems to be mediated either by stimulatio…	KEGG:ola:100049321|KO:K04451|	GO:0005737:cellular_component,cytoplasm|GO:0005634:cellular_component,nucleus|GO:0003700:molecular_function,DNA-binding transcription factor activity|GO:0046872:molecular_function,metal ion binding|GO:1990841:molecular_function,promoter-specific chromatin binding|GO:0044212:molecular_function,transcription regulatory region DNA binding|GO:0006915:biological_process,apoptotic process|GO:0007049:bi…	0
TRINITY_DN68746_c4_g1	3.0433	-0.193479	0.00546998	0.0252433	Id=SBT43_ARATH Fullname=Subtilisin-like protease SBT4,3 {ECO:0000303|PubMed:16193095} E_value=E:9,7 %ID=50	0	0	0	0	0	0
TRINITY_DN62197_c0_g1	3.0369	4.22529	1.35126e-06	2.00635e-05	Id=AB9C_ARATH Fullname=ABC transporter C family member 9 E_value=E:2,16e-08 %ID=50	0	0	COG1132:(ABC) transporter|	KEGG:ath:AT3G60160|	GO:0016021:cellular_component,integral component of membrane|GO:0000325:cellular_component,plant-type vacuole|GO:0009506:cellular_component,plasmodesma|GO:0005774:cellular_component,vacuolar membrane|GO:0005524:molecular_function,ATP binding|GO:0042626:molecular_function,ATPase activity, coupled to transmembrane movement of substances|GO:0008559:molecular_function,xenobiotic transmembrane transpo…	0
TRINITY_DN84378_c1_g3	3.0358	1.09465	0.000685037	0.00447165	Id=LPP2_ARATH Fullname=Lipid phosphate phosphatase 2 E_value=E:8,71e-06 %ID=52,381	0	0	COG0671:PHOsphatase|	KEGG:ath:AT1G15080|KO:K18693|	GO:0005887:cellular_component,integral component of plasma membrane|GO:0005886:cellular_component,plasma membrane|GO:0003993:molecular_function,acid phosphatase activity|GO:0008195:molecular_function,phosphatidate phosphatase activity|	0
TRINITY_DN71301_c0_g3	3.03541	-0.410385	0.00585633	0.0266921	Id=VLN5_ORYSJ Fullname=Villin-5 {ECO:0000303|PubMed:20807878} E_value=E:3,6 %ID=34,286	0	0	0	KEGG:osa:4345036|	GO:0032432:cellular_component,actin filament bundle|GO:0005737:cellular_component,cytoplasm|GO:0051015:molecular_function,actin filament binding|GO:0051017:biological_process,actin filament bundle assembly|GO:0051693:biological_process,actin filament capping|GO:0007015:biological_process,actin filament organization|GO:0051014:biological_process,actin filament severing|	0
TRINITY_DN76111_c10_g1	3.01514	3.08502	0.00432572	0.0208598	Id=EX7L_LEPIN Fullname=Exodeoxyribonuclease 7 large subunit {ECO:0000255|HAMAP-Rule:MF_00378} E_value=E:4 %ID=50	0	0	COG1570:Bidirectionally degrades single-stranded DNA into large acid-insoluble oligonucleotides, which are then degraded further into small acid-soluble oligonucleotides (By similarity)|	KEGG:lil:LA_2356|KO:K03601|	GO:0005737:cellular_component,cytoplasm|GO:0009318:cellular_component,exodeoxyribonuclease VII complex|GO:0008855:molecular_function,exodeoxyribonuclease VII activity|GO:0003676:molecular_function,nucleic acid binding|GO:0006308:biological_process,DNA catabolic process|	0
TRINITY_DN69979_c3_g1	3.01353	1.76518	3.42112e-05	0.000343737	0	0	0	0	0	0	0
TRINITY_DN81600_c1_g1	3.01146	0.950091	0.0122937	0.0489995	0	0	0	0	0	0	0
TRINITY_DN82849_c9_g1	3.0112	0.144173	0.00828868	0.0355262	Id=CEL3A_MAGO7 Fullname=Beta-glucosidase cel3A {ECO:0000303|PubMed:21626020} E_value=E:7,7 %ID=34,375	0	0	0	KEGG:mgr:MGG_09353|KO:K05349|	GO:0005576:cellular_component,extracellular region|GO:0008422:molecular_function,beta-glucosidase activity|GO:0102483:molecular_function,scopolin beta-glucosidase activity|GO:0030245:biological_process,cellulose catabolic process|	0
TRINITY_DN77990_c0_g2	3.00688	0.975961	0.0120023	0.0480243	Id=URE1_CYAP4 Fullname=Urease subunit alpha {ECO:0000255|HAMAP-Rule:MF_01953} E_value=E:2,1 %ID=66,667	0	0	COG0804:Urea amidohydrolase subunit alpha|	KEGG:cyn:Cyan7425_2269|KO:K01428|	GO:0005737:cellular_component,cytoplasm|GO:0016151:molecular_function,nickel cation binding|GO:0009039:molecular_function,urease activity|GO:0043419:biological_process,urea catabolic process|	0
TRINITY_DN70312_c0_g1	2.99321	1.67442	0.00364527	0.0181614	Id=CIP8_ARATH Fullname=E3 ubiquitin-protein ligase CIP8 E_value=E:1,54e-11 %ID=47,619	Id=CIP8_ARATH Fullname=E3 ubiquitin-protein ligase CIP8	Id=PF13639,5 Fullname=zf-RING_2,Ring finger domain	ENOG41121N2:zinc ion binding|	KEGG:ath:AT5G64920|	GO:0005737:cellular_component,cytoplasm|GO:0046872:molecular_function,metal ion binding|GO:0061630:molecular_function,ubiquitin protein ligase activity|GO:0043161:biological_process,proteasome-mediated ubiquitin-dependent protein catabolic process|GO:0000209:biological_process,protein polyubiquitination|GO:0016567:biological_process,protein ubiquitination|	GO:0046872:molecular_function,metal ion binding|GO:0008270:molecular_function,zinc ion binding|GO:0004842:molecular_function,ubiquitin-protein transferase activity|GO:0005680:cellular_component,anaphase-promoting complex|
TRINITY_DN80730_c0_g3	2.99006	0.0434679	0.0081342	0.0349858	Id=TSJT1_TOBAC Fullname=Stem-specific protein TSJT1 E_value=E:0,042 %ID=62,5	0	0	0	0	0	0
TRINITY_DN64757_c0_g1	2.98962	-0.357268	0.0101581	0.0419993	Id=CSF11_TAKRU Fullname=Macrophage colony-stimulating factor 1 receptor 1 E_value=E:2,8 %ID=26,087	0	0	COG0515:Serine Threonine protein kinase|	0	GO:0016021:cellular_component,integral component of membrane|GO:0005886:cellular_component,plasma membrane|GO:0005524:molecular_function,ATP binding|GO:0019955:molecular_function,cytokine binding|GO:0004714:molecular_function,transmembrane receptor protein tyrosine kinase activity|GO:0019221:biological_process,cytokine-mediated signaling pathway|GO:0006954:biological_process,inflammatory response…	0
TRINITY_DN68806_c0_g1	2.98877	0.90174	0.00231056	0.0124994	Id=CARB_HAEDU Fullname=Carbamoyl-phosphate synthase large chain {ECO:0000255|HAMAP-Rule:MF_01210} E_value=E:6,2 %ID=36,17	0	0	COG0458:carbamoyl-phosphate synthetase ammonia chain|	KEGG:hdu:HD_0233|KO:K01955|	GO:0005524:molecular_function,ATP binding|GO:0004088:molecular_function,carbamoyl-phosphate synthase (glutamine-hydrolyzing) activity|GO:0046872:molecular_function,metal ion binding|GO:0044205:biological_process,'de novo' UMP biosynthetic process|GO:0006526:biological_process,arginine biosynthetic process|	0
TRINITY_DN75584_c0_g1	2.98816	0.305625	0.00612	0.0276509	0	0	0	0	0	0	0
TRINITY_DN70435_c1_g1	2.98271	-0.00230604	0.00925829	0.0389186	Id=PMA1_NICPL Fullname=Plasma membrane ATPase 1 E_value=E:2,4 %ID=44,828	0	0	0	0	GO:0016021:cellular_component,integral component of membrane|GO:0005886:cellular_component,plasma membrane|GO:0005524:molecular_function,ATP binding|GO:0046872:molecular_function,metal ion binding|GO:0008553:molecular_function,proton-exporting ATPase activity, phosphorylative mechanism|GO:0120029:biological_process,proton export across plasma membrane|	0
TRINITY_DN89995_c2_g3	2.96883	1.63269	0.00115762	0.00699818	Id=GLYA_LACP3 Fullname=Serine hydroxymethyltransferase {ECO:0000255|HAMAP-Rule:MF_00051} E_value=E:1,9 %ID=28,358	Id=T22D2_HUMAN Fullname=TSC22 domain family protein 2	0	ENOG410YCNM:TSC22 domain family, member 2|	KEGG:hsa:9819|	GO:0005737:cellular_component,cytoplasm|GO:0005634:cellular_component,nucleus|GO:0000981:molecular_function,RNA polymerase II transcription factor activity, sequence-specific DNA binding|GO:0006970:biological_process,response to osmotic stress|	0
TRINITY_DN40737_c0_g1	2.96777	0.318677	0.0106345	0.0435705	Id=MTLD_SCLS1 Fullname=Mannitol-1-phosphate 5-dehydrogenase E_value=E:1,7 %ID=33,333	0	0	0	KEGG:ssl:SS1G_14022|KO:K00009|	GO:0050662:molecular_function,coenzyme binding|GO:0008926:molecular_function,mannitol-1-phosphate 5-dehydrogenase activity|GO:0016616:molecular_function,oxidoreductase activity, acting on the CH-OH group of donors, NAD or NADP as acceptor|GO:0005975:biological_process,carbohydrate metabolic process|GO:0019594:biological_process,mannitol metabolic process|	0
TRINITY_DN87846_c2_g3	2.96706	0.372	0.000932233	0.00581709	Id=PARP1_ORYSJ Fullname=Poly [ADP-ribose] polymerase 1 E_value=E:0,000425 %ID=38,71	Id=UBP48_MOUSE Fullname=Ubiquitin carboxyl-terminal hydrolase 48	0	COG5077:ubiquitin carboxyl-terminal hydrolase|	KEGG:mmu:170707|KO:K11858|	GO:0005829:cellular_component,cytosol|GO:0045121:cellular_component,membrane raft|GO:0005739:cellular_component,mitochondrion|GO:0005654:cellular_component,nucleoplasm|GO:0045211:cellular_component,postsynaptic membrane|GO:0004843:molecular_function,thiol-dependent ubiquitin-specific protease activity|GO:0016579:biological_process,protein deubiquitination|GO:0006511:biological_process,ubiquitin-d…	0
TRINITY_DN87903_c0_g1	2.96297	0.6206	0.000100333	0.00086563	0	0	0	0	0	0	0
TRINITY_DN66265_c1_g1	2.95891	1.01089	0.000922633	0.00576631	0	0	0	0	0	0	0
TRINITY_DN92737_c2_g3	2.95465	0.347124	0.0033353	0.0168816	Id=WAKLR_ARATH Fullname=Wall-associated receptor kinase-like 21 E_value=E:3,2 %ID=47,059	0	0	COG0515:Serine Threonine protein kinase|	KEGG:ath:AT5G66790|	GO:0016021:cellular_component,integral component of membrane|GO:0005886:cellular_component,plasma membrane|GO:0005524:molecular_function,ATP binding|GO:0004674:molecular_function,protein serine/threonine kinase activity|GO:0007166:biological_process,cell surface receptor signaling pathway|	0
TRINITY_DN76519_c1_g1	2.95002	-0.0107008	0.00265514	0.0139873	0	0	0	0	0	0	0
[truncated: 2,471 more rows]

## Sheet: File_3_Unique DEGs PT-SH vs NOC
Trinity_GeneID	logFC	logCPM	PValue	FDR	Swiss-Prot_BLASTX_hit	Swiss-Prot_BLASTP_hit	Pfam_hit	EggNOG_hit	KEGG_hit	Gene_Ontology_(BLAST)	Gene_Ontology_(PFAM)
[truncated: 10,840 more rows]

## Sheet: File 4_Common OC_PT_PT-SHvsNOC
Trinity_GeneID	OC vs NOC	PT vs NOC	PT-SH vs NOC	Swiss-Prot_BLASTX_hit	Swiss-Prot_BLASTP_hit	Pfam_hit	EggNOG_hit	KEGG_hit	Gene_Ontology_(BLAST)	Gene_Ontology_(PFAM)
[truncated: 2,455 more rows]

## Sheet: File_5_Unique DEGs PT vs OC
Trinity_GeneID	logFC	logCPM	PValue	FDR	Swiss-Prot_BLASTX_hit	Swiss-Prot_BLASTP_hit	Pfam_hit	EggNOG_hit	KEGG_hit	Gene_Ontology_(BLAST)	Gene_Ontology_(PFAM)
[truncated: 98 more rows]

[truncated: 2 more sheets: File_6_Unique DEGs PT-SH vs OC, File_7_Common DEGs PT_PT-SHvsOC]
