# Supplementary material for: Protuberances are organized distinct regions of long-term callus: histological and transcriptomic analyses in kiwifruit
Source: Plant Cell Rep. 2021 Feb 5;40(4):637–65. doi: 10.1007/s00299-021-02661-0 (PMC7954764; doi:10.1007/s00299-021-02661-0)
Supplement: Supplementary file 6 — Supplementary file6 Suppl. Data S3 Gene Ontology Biological Process (XLSX 1253 KB) [file 299_2021_2661_MOESM6_ESM.xlsx]

## Sheet: File_1_BP_OC vs NOC
GO.ID	Term	Annotated	Significant	Rank in Fisher.classic	Fisher.elim	Fisher.classic	GO_upregulated_genes_count	GO_downregulated_genes_count	GO_upregulated_genes	GO_downregulated_genes
GO:0015979	photosynthesis	567	120	1	2.4e-17	< 1e-30	118	2	TRINITY_DN55697_c0_g1 | TRINITY_DN56696_c0_g1 | TRINITY_DN56765_c0_g1 | TRINITY_DN57024_c0_g1 | TRINITY_DN57024_c0_g2 | TRINITY_DN57467_c1_g1 | TRINITY_DN57763_c0_g1 | TRINITY_DN58289_c0_g1 | TRINITY_DN58362_c2_g1 | TRINITY_DN58362_c2_g2 | TRINITY_DN58615_c0_g1 | TRINITY_DN59295_c1_g1 | TRINITY_DN59996_c0_g1 | TRINITY_DN60664_c2_g3 | TRINITY_DN60954_c0_g1 | TRINITY_DN61697_c2_g1 | TRINITY_DN61880…	TRINITY_DN83387_c2_g1 | TRINITY_DN85807_c5_g1
GO:0019684	photosynthesis, light reaction	234	54	2	0.00074	2.9e-24	53	1	TRINITY_DN55697_c0_g1 | TRINITY_DN57467_c1_g1 | TRINITY_DN58289_c0_g1 | TRINITY_DN58362_c2_g1 | TRINITY_DN59295_c1_g1 | TRINITY_DN59996_c0_g1 | TRINITY_DN61697_c2_g1 | TRINITY_DN61880_c0_g8 | TRINITY_DN62548_c0_g1 | TRINITY_DN63116_c1_g3 | TRINITY_DN63762_c3_g1 | TRINITY_DN64446_c0_g1 | TRINITY_DN64834_c0_g1 | TRINITY_DN65972_c3_g1 | TRINITY_DN66548_c4_g1 | TRINITY_DN67482_c3_g1 | TRINITY_DN68164…	TRINITY_DN83387_c2_g1
GO:0055114	oxidation-reduction process	1813	156	3	7.3e-13	2.6e-16	143	13	TRINITY_DN37589_c0_g1 | TRINITY_DN44784_c0_g1 | TRINITY_DN48487_c0_g1 | TRINITY_DN48595_c0_g1 | TRINITY_DN49326_c0_g1 | TRINITY_DN49340_c0_g1 | TRINITY_DN49340_c1_g1 | TRINITY_DN49621_c0_g2 | TRINITY_DN53872_c0_g1 | TRINITY_DN55697_c0_g1 | TRINITY_DN57107_c0_g1 | TRINITY_DN57467_c1_g1 | TRINITY_DN57608_c0_g1 | TRINITY_DN58118_c0_g2 | TRINITY_DN58289_c0_g1 | TRINITY_DN58332_c2_g1 | TRINITY_DN59194…	TRINITY_DN61699_c6_g1 | TRINITY_DN64171_c2_g2 | TRINITY_DN64240_c0_g2 | TRINITY_DN65246_c2_g1 | TRINITY_DN73737_c1_g1 | TRINITY_DN73737_c1_g2 | TRINITY_DN73751_c2_g1 | TRINITY_DN81524_c0_g3 | TRINITY_DN84133_c1_g4 | TRINITY_DN84404_c2_g1 | TRINITY_DN85087_c0_g1 | TRINITY_DN88589_c3_g1 | TRINITY_DN94083_c3_g4
GO:0044550	secondary metabolite biosynthetic process	380	56	4	0.00026	1.4e-15	56	0	TRINITY_DN44440_c0_g1 | TRINITY_DN57836_c3_g1 | TRINITY_DN58118_c0_g2 | TRINITY_DN58346_c5_g1 | TRINITY_DN60094_c5_g1 | TRINITY_DN60094_c5_g2 | TRINITY_DN60980_c1_g1 | TRINITY_DN60980_c4_g2 | TRINITY_DN62706_c1_g2 | TRINITY_DN62961_c0_g1 | TRINITY_DN63565_c4_g2 | TRINITY_DN63916_c3_g1 | TRINITY_DN64495_c2_g3 | TRINITY_DN65267_c2_g6 | TRINITY_DN65398_c0_g2 | TRINITY_DN65878_c2_g1 | TRINITY_DN70735…
GO:0031408	oxylipin biosynthetic process	89	26	6	4.6e-15	4.6e-15	26	0	TRINITY_DN48487_c0_g1 | TRINITY_DN49340_c0_g1 | TRINITY_DN49340_c1_g1 | TRINITY_DN49621_c0_g2 | TRINITY_DN53872_c0_g1 | TRINITY_DN59194_c0_g1 | TRINITY_DN59194_c1_g1 | TRINITY_DN61620_c0_g1 | TRINITY_DN63345_c0_g1 | TRINITY_DN64981_c1_g1 | TRINITY_DN65300_c4_g3 | TRINITY_DN69630_c5_g1 | TRINITY_DN70467_c0_g3 | TRINITY_DN70647_c0_g1 | TRINITY_DN75378_c0_g1 | TRINITY_DN82829_c0_g3 | TRINITY_DN88066…
GO:0009768	photosynthesis, light harvesting in photosystem I	25	13	11	5.9e-12	5.9e-12	13	0	TRINITY_DN64446_c0_g1 | TRINITY_DN65972_c3_g1 | TRINITY_DN67482_c3_g1 | TRINITY_DN68560_c0_g1 | TRINITY_DN68560_c0_g3 | TRINITY_DN70260_c0_g2 | TRINITY_DN72402_c2_g2 | TRINITY_DN76730_c1_g1 | TRINITY_DN78126_c0_g1 | TRINITY_DN78163_c1_g2 | TRINITY_DN78745_c2_g1 | TRINITY_DN81041_c0_g1 | TRINITY_DN83540_c0_g1
GO:0009809	lignin biosynthetic process	99	23	12	8.2e-08	3.2e-11	23	0	TRINITY_DN44440_c0_g1 | TRINITY_DN57836_c3_g1 | TRINITY_DN58346_c5_g1 | TRINITY_DN60094_c5_g1 | TRINITY_DN60094_c5_g2 | TRINITY_DN60980_c1_g1 | TRINITY_DN60980_c4_g2 | TRINITY_DN62961_c0_g1 | TRINITY_DN63916_c3_g1 | TRINITY_DN64495_c2_g3 | TRINITY_DN71844_c1_g3 | TRINITY_DN72636_c3_g1 | TRINITY_DN72636_c3_g2 | TRINITY_DN74611_c0_g2 | TRINITY_DN74611_c0_g3 | TRINITY_DN78205_c0_g1 | TRINITY_DN78205…
GO:0009773	photosynthetic electron transport in photosystem I	28	13	13	3.8e-11	3.8e-11	13	0	TRINITY_DN57467_c1_g1 | TRINITY_DN58289_c0_g1 | TRINITY_DN59295_c1_g1 | TRINITY_DN63762_c3_g1 | TRINITY_DN64834_c0_g1 | TRINITY_DN66548_c4_g1 | TRINITY_DN68164_c0_g1 | TRINITY_DN72445_c3_g1 | TRINITY_DN73301_c0_g1 | TRINITY_DN73560_c0_g1 | TRINITY_DN79206_c2_g1 | TRINITY_DN88723_c0_g1 | TRINITY_DN93719_c5_g1
GO:0009765	photosynthesis, light harvesting	67	19	14	0.00882	3.9e-11	18	1	TRINITY_DN64446_c0_g1 | TRINITY_DN65972_c3_g1 | TRINITY_DN67482_c3_g1 | TRINITY_DN68560_c0_g1 | TRINITY_DN68560_c0_g3 | TRINITY_DN70260_c0_g2 | TRINITY_DN70457_c1_g1 | TRINITY_DN72402_c2_g2 | TRINITY_DN76730_c1_g1 | TRINITY_DN77789_c2_g1 | TRINITY_DN77789_c2_g2 | TRINITY_DN78126_c0_g1 | TRINITY_DN78163_c1_g2 | TRINITY_DN78745_c2_g1 | TRINITY_DN81041_c0_g1 | TRINITY_DN83540_c0_g1 | TRINITY_DN86786…	TRINITY_DN83387_c2_g1
GO:0019253	reductive pentose-phosphate cycle	62	18	15	2.7e-09	8.2e-11	18	0	TRINITY_DN56696_c0_g1 | TRINITY_DN57024_c0_g1 | TRINITY_DN57024_c0_g2 | TRINITY_DN57763_c0_g1 | TRINITY_DN64042_c0_g1 | TRINITY_DN65267_c2_g6 | TRINITY_DN66576_c0_g1 | TRINITY_DN69239_c1_g1 | TRINITY_DN74868_c0_g1 | TRINITY_DN75606_c1_g2 | TRINITY_DN75707_c1_g1 | TRINITY_DN79164_c0_g1 | TRINITY_DN82496_c2_g1 | TRINITY_DN84426_c3_g3 | TRINITY_DN87920_c2_g1 | TRINITY_DN88768_c1_g1 | TRINITY_DN88768…
GO:0009611	response to wounding	551	57	16	5.5e-06	1.7e-09	56	1	TRINITY_DN48487_c0_g1 | TRINITY_DN49340_c0_g1 | TRINITY_DN49340_c1_g1 | TRINITY_DN49621_c0_g2 | TRINITY_DN51071_c1_g1 | TRINITY_DN52757_c0_g1 | TRINITY_DN56958_c0_g1 | TRINITY_DN60954_c0_g1 | TRINITY_DN62334_c2_g1 | TRINITY_DN62653_c0_g1 | TRINITY_DN62802_c1_g1 | TRINITY_DN63455_c1_g3 | TRINITY_DN65086_c1_g8 | TRINITY_DN69162_c4_g2 | TRINITY_DN70457_c1_g1 | TRINITY_DN70735_c5_g2 | TRINITY_DN71027…	TRINITY_DN47565_c0_g1
GO:0042549	photosystem II stabilization	12	8	17	5.3e-09	5.3e-09	8	0	TRINITY_DN73073_c3_g1 | TRINITY_DN73073_c3_g4 | TRINITY_DN73899_c0_g1 | TRINITY_DN73899_c0_g2 | TRINITY_DN81110_c0_g3 | TRINITY_DN84313_c6_g1 | TRINITY_DN91861_c2_g1 | TRINITY_DN91861_c3_g1
GO:0006662	glycerol ether metabolic process	49	14	19	1.3e-08	1.3e-08	14	0	TRINITY_DN57467_c1_g1 | TRINITY_DN61481_c0_g1 | TRINITY_DN62649_c0_g1 | TRINITY_DN70433_c3_g1 | TRINITY_DN70433_c3_g2 | TRINITY_DN70580_c1_g1 | TRINITY_DN70580_c1_g2 | TRINITY_DN71433_c5_g1 | TRINITY_DN73609_c5_g1 | TRINITY_DN75374_c4_g3 | TRINITY_DN78667_c1_g1 | TRINITY_DN82874_c0_g1 | TRINITY_DN91746_c2_g2 | TRINITY_DN91746_c2_g4
GO:0034484	raffinose catabolic process	13	8	20	1.3e-08	1.3e-08	8	0	TRINITY_DN51889_c0_g1 | TRINITY_DN56359_c0_g1 | TRINITY_DN56965_c0_g2 | TRINITY_DN80646_c1_g1 | TRINITY_DN80646_c2_g1 | TRINITY_DN92519_c1_g1 | TRINITY_DN92519_c3_g2 | TRINITY_DN92519_c3_g3
GO:0009767	photosynthetic electron transport chain	114	21	22	0.03208	1.9e-08	21	0	TRINITY_DN55697_c0_g1 | TRINITY_DN57467_c1_g1 | TRINITY_DN58289_c0_g1 | TRINITY_DN59295_c1_g1 | TRINITY_DN59996_c0_g1 | TRINITY_DN61880_c0_g8 | TRINITY_DN62548_c0_g1 | TRINITY_DN63762_c3_g1 | TRINITY_DN64834_c0_g1 | TRINITY_DN66548_c4_g1 | TRINITY_DN68164_c0_g1 | TRINITY_DN68560_c0_g1 | TRINITY_DN68560_c0_g3 | TRINITY_DN72445_c3_g1 | TRINITY_DN73000_c1_g1 | TRINITY_DN73301_c0_g1 | TRINITY_DN73560…
GO:0006979	response to oxidative stress	922	77	24	0.00012	4.1e-08	74	3	TRINITY_DN48595_c0_g1 | TRINITY_DN49340_c1_g1 | TRINITY_DN51889_c0_g1 | TRINITY_DN52757_c0_g1 | TRINITY_DN56359_c0_g1 | TRINITY_DN56965_c0_g2 | TRINITY_DN57467_c1_g1 | TRINITY_DN57627_c0_g1 | TRINITY_DN60954_c0_g1 | TRINITY_DN62110_c0_g2 | TRINITY_DN62513_c1_g3 | TRINITY_DN62649_c0_g1 | TRINITY_DN63916_c3_g1 | TRINITY_DN64375_c0_g2 | TRINITY_DN64712_c0_g2 | TRINITY_DN64781_c1_g2 | TRINITY_DN65355…	TRINITY_DN65246_c2_g1 | TRINITY_DN78689_c2_g1 | TRINITY_DN92406_c2_g2
GO:0009833	plant-type primary cell wall biogenesis	119	21	25	4.3e-08	4.3e-08	21	0	TRINITY_DN57807_c2_g1 | TRINITY_DN62603_c1_g1 | TRINITY_DN62724_c4_g1 | TRINITY_DN62972_c0_g3 | TRINITY_DN63090_c2_g1 | TRINITY_DN63697_c0_g1 | TRINITY_DN63847_c3_g2 | TRINITY_DN69477_c3_g1 | TRINITY_DN72159_c1_g1 | TRINITY_DN83009_c0_g1 | TRINITY_DN87499_c0_g3 | TRINITY_DN88096_c0_g1 | TRINITY_DN88096_c0_g3 | TRINITY_DN89487_c2_g2 | TRINITY_DN90958_c0_g1 | TRINITY_DN91359_c2_g2 | TRINITY_DN91475…
GO:0010597	green leaf volatile biosynthetic process	7	6	26	4.5e-08	4.5e-08	6	0	TRINITY_DN53872_c0_g1 | TRINITY_DN59194_c0_g1 | TRINITY_DN59194_c1_g1 | TRINITY_DN70467_c0_g3 | TRINITY_DN93276_c3_g1 | TRINITY_DN93276_c5_g2
GO:0006952	defense response	4216	253	27	0.00017	5.3e-08	237	16	TRINITY_DN39983_c0_g1 | TRINITY_DN41818_c0_g1 | TRINITY_DN48595_c0_g1 | TRINITY_DN49326_c0_g1 | TRINITY_DN51071_c1_g1 | TRINITY_DN52414_c0_g1 | TRINITY_DN54209_c0_g1 | TRINITY_DN54458_c1_g1 | TRINITY_DN54716_c0_g1 | TRINITY_DN55965_c0_g1 | TRINITY_DN56487_c0_g1 | TRINITY_DN56637_c0_g2 | TRINITY_DN56782_c1_g2 | TRINITY_DN56958_c0_g1 | TRINITY_DN57283_c2_g4 | TRINITY_DN57627_c0_g1 | TRINITY_DN58118…	TRINITY_DN62804_c2_g2 | TRINITY_DN64768_c1_g2 | TRINITY_DN65276_c2_g2 | TRINITY_DN67527_c0_g2 | TRINITY_DN69016_c1_g1 | TRINITY_DN73737_c1_g2 | TRINITY_DN76027_c0_g1 | TRINITY_DN76462_c1_g4 | TRINITY_DN81324_c2_g2 | TRINITY_DN87294_c0_g1 | TRINITY_DN87467_c0_g1 | TRINITY_DN88338_c0_g2 | TRINITY_DN91455_c0_g3 | TRINITY_DN93006_c3_g3 | TRINITY_DN93688_c7_g1 | TRINITY_DN93694_c0_g1
GO:0010207	photosystem II assembly	32	11	28	5.5e-08	5.5e-08	11	0	TRINITY_DN58362_c2_g1 | TRINITY_DN70457_c1_g1 | TRINITY_DN73899_c0_g1 | TRINITY_DN73899_c0_g2 | TRINITY_DN77789_c2_g1 | TRINITY_DN77789_c2_g2 | TRINITY_DN78745_c2_g1 | TRINITY_DN81110_c0_g3 | TRINITY_DN84313_c6_g1 | TRINITY_DN91861_c2_g1 | TRINITY_DN91861_c3_g1
GO:0009820	alkaloid metabolic process	82	17	29	5.2e-06	7.1e-08	15	2	TRINITY_DN60397_c1_g1 | TRINITY_DN60407_c0_g1 | TRINITY_DN65267_c2_g6 | TRINITY_DN65305_c1_g4 | TRINITY_DN66233_c1_g1 | TRINITY_DN66906_c1_g1 | TRINITY_DN66906_c1_g4 | TRINITY_DN68073_c1_g4 | TRINITY_DN72065_c0_g1 | TRINITY_DN72529_c0_g1 | TRINITY_DN88378_c2_g4 | TRINITY_DN91343_c0_g1 | TRINITY_DN92756_c0_g2 | TRINITY_DN92756_c0_g4 | TRINITY_DN92756_c1_g1	TRINITY_DN61699_c6_g1 | TRINITY_DN80529_c4_g7
GO:0009813	flavonoid biosynthetic process	239	29	33	0.00043	6.6e-07	27	2	TRINITY_DN44440_c0_g1 | TRINITY_DN53412_c0_g1 | TRINITY_DN58346_c5_g1 | TRINITY_DN60980_c1_g1 | TRINITY_DN60980_c4_g2 | TRINITY_DN61131_c7_g1 | TRINITY_DN62258_c2_g4 | TRINITY_DN62525_c1_g5 | TRINITY_DN67048_c1_g4 | TRINITY_DN68854_c0_g2 | TRINITY_DN68979_c3_g1 | TRINITY_DN72979_c1_g1 | TRINITY_DN74314_c0_g1 | TRINITY_DN76877_c1_g1 | TRINITY_DN79450_c2_g2 | TRINITY_DN84786_c0_g1 | TRINITY_DN87457…	TRINITY_DN70648_c5_g1 | TRINITY_DN73751_c2_g1
GO:0009861	jasmonic acid and ethylene-dependent systemic resistance	57	13	34	7.6e-07	7.6e-07	13	0	TRINITY_DN51071_c1_g1 | TRINITY_DN63455_c1_g3 | TRINITY_DN71027_c2_g1 | TRINITY_DN74623_c3_g1 | TRINITY_DN76319_c1_g2 | TRINITY_DN77121_c1_g2 | TRINITY_DN81233_c1_g3 | TRINITY_DN83821_c1_g1 | TRINITY_DN84030_c0_g1 | TRINITY_DN93035_c6_g1 | TRINITY_DN94391_c3_g1 | TRINITY_DN94391_c7_g1 | TRINITY_DN94391_c7_g2
GO:0036294	cellular response to decreased oxygen levels	57	13	35	0.00543	7.6e-07	13	0	TRINITY_DN61620_c0_g1 | TRINITY_DN63345_c0_g1 | TRINITY_DN64042_c0_g1 | TRINITY_DN64981_c1_g1 | TRINITY_DN69630_c5_g1 | TRINITY_DN83851_c3_g2 | TRINITY_DN83851_c3_g4 | TRINITY_DN86702_c0_g1 | TRINITY_DN88066_c1_g1 | TRINITY_DN88066_c1_g3 | TRINITY_DN88230_c1_g1 | TRINITY_DN88230_c2_g1 | TRINITY_DN93910_c2_g4
GO:0090548	response to nitrate starvation	11	6	39	2.5e-06	2.5e-06	6	0	TRINITY_DN44440_c0_g1 | TRINITY_DN58346_c5_g1 | TRINITY_DN60980_c1_g1 | TRINITY_DN60980_c4_g2 | TRINITY_DN92164_c2_g1 | TRINITY_DN93464_c0_g1
GO:1902025	nitrate import	11	6	40	2.5e-06	2.5e-06	6	0	TRINITY_DN44440_c0_g1 | TRINITY_DN58346_c5_g1 | TRINITY_DN60980_c1_g1 | TRINITY_DN60980_c4_g2 | TRINITY_DN92164_c2_g1 | TRINITY_DN93464_c0_g1
GO:0009853	photorespiration	130	19	41	0.01577	3.6e-06	18	1	TRINITY_DN59199_c2_g2 | TRINITY_DN61262_c2_g1 | TRINITY_DN61262_c3_g1 | TRINITY_DN62229_c0_g2 | TRINITY_DN64462_c2_g5 | TRINITY_DN66040_c0_g1 | TRINITY_DN71363_c3_g1 | TRINITY_DN72370_c0_g2 | TRINITY_DN75707_c1_g1 | TRINITY_DN81324_c2_g1 | TRINITY_DN85570_c0_g2 | TRINITY_DN87795_c1_g2 | TRINITY_DN91226_c0_g2 | TRINITY_DN92733_c1_g1 | TRINITY_DN93516_c0_g1 | TRINITY_DN93598_c1_g1 | TRINITY_DN94553…	TRINITY_DN81324_c2_g2
GO:0009854	oxidative photosynthetic carbon pathway	40	10	42	6.0e-06	6.0e-06	10	0	TRINITY_DN59199_c2_g2 | TRINITY_DN61262_c2_g1 | TRINITY_DN61262_c3_g1 | TRINITY_DN62229_c0_g2 | TRINITY_DN64462_c2_g5 | TRINITY_DN66040_c0_g1 | TRINITY_DN71363_c3_g1 | TRINITY_DN92733_c1_g1 | TRINITY_DN94553_c2_g1 | TRINITY_DN94553_c2_g4
GO:0042744	hydrogen peroxide catabolic process	152	20	44	1.0e-05	1.0e-05	19	1	TRINITY_DN62513_c1_g3 | TRINITY_DN65355_c0_g2 | TRINITY_DN65989_c3_g2 | TRINITY_DN68883_c0_g2 | TRINITY_DN68883_c0_g3 | TRINITY_DN70623_c8_g1 | TRINITY_DN71844_c1_g3 | TRINITY_DN74579_c10_g4 | TRINITY_DN74736_c0_g1 | TRINITY_DN75464_c3_g1 | TRINITY_DN76346_c3_g1 | TRINITY_DN76346_c3_g3 | TRINITY_DN80402_c1_g2 | TRINITY_DN80659_c0_g1 | TRINITY_DN80659_c0_g2 | TRINITY_DN83681_c1_g1 | TRINITY_DN8368…	TRINITY_DN65246_c2_g1
GO:0009416	response to light stimulus	1843	119	45	0.02726	1.1e-05	108	11	TRINITY_DN48595_c0_g1 | TRINITY_DN52757_c0_g1 | TRINITY_DN53862_c0_g1 | TRINITY_DN53875_c0_g1 | TRINITY_DN54716_c0_g1 | TRINITY_DN57627_c0_g1 | TRINITY_DN57735_c0_g2 | TRINITY_DN58118_c0_g2 | TRINITY_DN60652_c1_g3 | TRINITY_DN60939_c4_g3 | TRINITY_DN60954_c0_g1 | TRINITY_DN62110_c0_g2 | TRINITY_DN62501_c1_g1 | TRINITY_DN62828_c4_g1 | TRINITY_DN63565_c4_g2 | TRINITY_DN63637_c0_g1 | TRINITY_DN63916…	TRINITY_DN66016_c0_g4 | TRINITY_DN69457_c1_g4 | TRINITY_DN70648_c4_g1 | TRINITY_DN70648_c5_g1 | TRINITY_DN80142_c0_g6 | TRINITY_DN80945_c0_g1 | TRINITY_DN81324_c2_g2 | TRINITY_DN92406_c2_g2 | TRINITY_DN93694_c0_g1 | TRINITY_DN93897_c2_g2 | TRINITY_DN94234_c0_g1
GO:0009607	response to biotic stimulus	2983	177	46	0.00033	1.3e-05	165	12	TRINITY_DN39983_c0_g1 | TRINITY_DN41818_c0_g1 | TRINITY_DN48595_c0_g1 | TRINITY_DN49326_c0_g1 | TRINITY_DN49340_c1_g1 | TRINITY_DN51071_c1_g1 | TRINITY_DN54209_c0_g1 | TRINITY_DN54458_c1_g1 | TRINITY_DN54716_c0_g1 | TRINITY_DN56487_c0_g1 | TRINITY_DN56958_c0_g1 | TRINITY_DN58118_c0_g2 | TRINITY_DN59445_c1_g1 | TRINITY_DN59445_c1_g2 | TRINITY_DN59675_c0_g2 | TRINITY_DN60094_c5_g1 | TRINITY_DN60094…	TRINITY_DN53424_c0_g1 | TRINITY_DN60108_c0_g4 | TRINITY_DN65276_c2_g2 | TRINITY_DN67527_c0_g2 | TRINITY_DN69016_c1_g1 | TRINITY_DN72379_c1_g1 | TRINITY_DN76027_c0_g1 | TRINITY_DN78448_c3_g3 | TRINITY_DN87294_c0_g1 | TRINITY_DN88338_c0_g2 | TRINITY_DN93688_c7_g1 | TRINITY_DN93694_c0_g1
GO:0010117	photoprotection	20	7	47	1.4e-05	1.4e-05	7	0	TRINITY_DN48595_c0_g1 | TRINITY_DN60954_c0_g1 | TRINITY_DN68164_c0_g1 | TRINITY_DN73560_c0_g1 | TRINITY_DN80743_c1_g1 | TRINITY_DN80743_c1_g3 | TRINITY_DN89836_c2_g1
GO:0010336	gibberellic acid homeostasis	9	5	50	1.7e-05	1.7e-05	4	1	TRINITY_DN50161_c0_g1 | TRINITY_DN65572_c2_g1 | TRINITY_DN65682_c1_g1 | TRINITY_DN92696_c0_g2	TRINITY_DN63002_c1_g1
GO:0071456	cellular response to hypoxia	54	11	51	1.7e-05	1.7e-05	11	0	TRINITY_DN61620_c0_g1 | TRINITY_DN63345_c0_g1 | TRINITY_DN64981_c1_g1 | TRINITY_DN69630_c5_g1 | TRINITY_DN83851_c3_g2 | TRINITY_DN83851_c3_g4 | TRINITY_DN88066_c1_g1 | TRINITY_DN88066_c1_g3 | TRINITY_DN88230_c1_g1 | TRINITY_DN88230_c2_g1 | TRINITY_DN93910_c2_g4
GO:0009965	leaf morphogenesis	284	29	53	0.00118	2.0e-05	25	4	TRINITY_DN48595_c0_g1 | TRINITY_DN57795_c0_g1 | TRINITY_DN58760_c7_g2 | TRINITY_DN59946_c2_g4 | TRINITY_DN60729_c0_g1 | TRINITY_DN61673_c3_g1 | TRINITY_DN61673_c3_g2 | TRINITY_DN69303_c1_g1 | TRINITY_DN72162_c0_g1 | TRINITY_DN72246_c1_g4 | TRINITY_DN74493_c3_g1 | TRINITY_DN74767_c0_g1 | TRINITY_DN74767_c0_g5 | TRINITY_DN78272_c0_g1 | TRINITY_DN81832_c0_g1 | TRINITY_DN82610_c1_g2 | TRINITY_DN85630…	TRINITY_DN70800_c3_g1 | TRINITY_DN72162_c0_g5 | TRINITY_DN80459_c2_g1 | TRINITY_DN93694_c0_g1
GO:0010200	response to chitin	246	26	56	2.9e-05	2.9e-05	24	2	TRINITY_DN55965_c0_g1 | TRINITY_DN56782_c1_g2 | TRINITY_DN60954_c0_g1 | TRINITY_DN61439_c1_g1 | TRINITY_DN61993_c4_g2 | TRINITY_DN62110_c0_g2 | TRINITY_DN62334_c2_g1 | TRINITY_DN64177_c1_g1 | TRINITY_DN65086_c1_g8 | TRINITY_DN66186_c1_g3 | TRINITY_DN67529_c6_g4 | TRINITY_DN72622_c2_g2 | TRINITY_DN72963_c1_g2 | TRINITY_DN78074_c2_g1 | TRINITY_DN78074_c2_g2 | TRINITY_DN80645_c0_g2 | TRINITY_DN80743…	TRINITY_DN63442_c1_g2 | TRINITY_DN89301_c1_g1
GO:1901333	positive regulation of lateral root development	10	5	57	3.2e-05	3.2e-05	5	0	TRINITY_DN44440_c0_g1 | TRINITY_DN58346_c5_g1 | TRINITY_DN60980_c1_g1 | TRINITY_DN60980_c4_g2 | TRINITY_DN93464_c0_g1
GO:1901141	regulation of lignin biosynthetic process	16	6	58	3.6e-05	3.6e-05	6	0	TRINITY_DN44440_c0_g1 | TRINITY_DN58346_c5_g1 | TRINITY_DN60980_c1_g1 | TRINITY_DN60980_c4_g2 | TRINITY_DN63916_c3_g1 | TRINITY_DN93464_c0_g1
GO:0010196	nonphotochemical quenching	17	6	60	5.4e-05	5.4e-05	6	0	TRINITY_DN76632_c1_g1 | TRINITY_DN77762_c2_g2 | TRINITY_DN78745_c2_g1 | TRINITY_DN80066_c2_g1 | TRINITY_DN92824_c1_g1 | TRINITY_DN92824_c2_g3
GO:0009645	response to low light intensity stimulus	11	5	62	0.01063	5.7e-05	4	1	TRINITY_DN48595_c0_g1 | TRINITY_DN65972_c3_g1 | TRINITY_DN78126_c0_g1 | TRINITY_DN89836_c2_g1	TRINITY_DN93694_c0_g1
GO:0018298	protein-chromophore linkage	174	20	64	7.4e-05	7.4e-05	18	2	TRINITY_DN41886_c0_g1 | TRINITY_DN48595_c0_g1 | TRINITY_DN53862_c0_g1 | TRINITY_DN60664_c2_g3 | TRINITY_DN61880_c0_g8 | TRINITY_DN64446_c0_g1 | TRINITY_DN65972_c3_g1 | TRINITY_DN67482_c3_g1 | TRINITY_DN70260_c0_g2 | TRINITY_DN72402_c2_g2 | TRINITY_DN73043_c5_g2 | TRINITY_DN76730_c1_g1 | TRINITY_DN78126_c0_g1 | TRINITY_DN78163_c1_g2 | TRINITY_DN78745_c2_g1 | TRINITY_DN81041_c0_g1 | TRINITY_DN83540…	TRINITY_DN83387_c2_g1 | TRINITY_DN93694_c0_g1
GO:0010423	negative regulation of brassinosteroid biosynthetic process	3	3	65	8.2e-05	8.2e-05	3	0	TRINITY_DN78484_c0_g1 | TRINITY_DN78484_c0_g3 | TRINITY_DN86056_c0_g1
GO:0050776	regulation of immune response	547	43	70	0.03976	0.00015	41	2	TRINITY_DN41818_c0_g1 | TRINITY_DN48595_c0_g1 | TRINITY_DN51071_c1_g1 | TRINITY_DN54458_c1_g1 | TRINITY_DN54716_c0_g1 | TRINITY_DN56487_c0_g1 | TRINITY_DN59445_c1_g1 | TRINITY_DN59445_c1_g2 | TRINITY_DN60397_c1_g1 | TRINITY_DN61262_c3_g1 | TRINITY_DN61439_c1_g1 | TRINITY_DN62241_c6_g1 | TRINITY_DN63455_c1_g3 | TRINITY_DN63567_c0_g1 | TRINITY_DN64177_c1_g1 | TRINITY_DN65085_c1_g2 | TRINITY_DN68264…	TRINITY_DN64768_c1_g2 | TRINITY_DN76027_c0_g1
GO:2000652	regulation of secondary cell wall biogenesis	28	7	71	0.00015	0.00015	7	0	TRINITY_DN44440_c0_g1 | TRINITY_DN58346_c5_g1 | TRINITY_DN60980_c1_g1 | TRINITY_DN60980_c4_g2 | TRINITY_DN66162_c1_g1 | TRINITY_DN85796_c1_g2 | TRINITY_DN93464_c0_g1
GO:0045962	positive regulation of development, heterochronic	8	4	75	0.00022	0.00022	4	0	TRINITY_DN69303_c1_g1 | TRINITY_DN72246_c1_g4 | TRINITY_DN82610_c1_g2 | TRINITY_DN89003_c0_g1
GO:0010262	somatic embryogenesis	14	5	76	0.00022	0.00022	4	1	TRINITY_DN56958_c0_g1 | TRINITY_DN75348_c1_g1 | TRINITY_DN80314_c1_g1 | TRINITY_DN92178_c0_g1	TRINITY_DN76027_c0_g1
GO:1901957	regulation of cutin biosynthetic process	4	3	79	0.04337	0.00032	0	3		TRINITY_DN63758_c3_g1 | TRINITY_DN70719_c4_g1 | TRINITY_DN84636_c3_g1
GO:0009807	lignan biosynthetic process	15	5	82	0.00032	0.00032	5	0	TRINITY_DN62706_c1_g2 | TRINITY_DN72779_c1_g1 | TRINITY_DN72779_c1_g5 | TRINITY_DN74720_c1_g3 | TRINITY_DN92525_c2_g2
GO:0009718	anthocyanin-containing compound biosynthetic process	111	14	84	0.00901	0.00033	14	0	TRINITY_DN44440_c0_g1 | TRINITY_DN58346_c5_g1 | TRINITY_DN60980_c1_g1 | TRINITY_DN60980_c4_g2 | TRINITY_DN61131_c7_g1 | TRINITY_DN68854_c0_g2 | TRINITY_DN87457_c0_g3 | TRINITY_DN89584_c3_g3 | TRINITY_DN91150_c3_g2 | TRINITY_DN92156_c2_g1 | TRINITY_DN92356_c6_g1 | TRINITY_DN92356_c6_g3 | TRINITY_DN92618_c1_g2 | TRINITY_DN93464_c0_g1
GO:0052865	1-deoxy-D-xylulose 5-phosphate biosynthetic process	25	6	90	0.00058	0.00058	5	1	TRINITY_DN72056_c0_g1 | TRINITY_DN76584_c0_g2 | TRINITY_DN77465_c0_g1 | TRINITY_DN78205_c0_g3 | TRINITY_DN92202_c2_g2	TRINITY_DN83570_c2_g3
GO:1901601	strigolactone biosynthetic process	10	4	92	0.00060	0.00060	4	0	TRINITY_DN67289_c0_g1 | TRINITY_DN83490_c1_g1 | TRINITY_DN83490_c1_g2 | TRINITY_DN91565_c2_g2
GO:0071484	cellular response to light intensity	10	4	93	0.00060	0.00060	4	0	TRINITY_DN68164_c0_g1 | TRINITY_DN73560_c0_g1 | TRINITY_DN77789_c2_g1 | TRINITY_DN77789_c2_g2
GO:0030244	cellulose biosynthetic process	266	24	96	0.00063	0.00063	22	2	TRINITY_DN57807_c2_g1 | TRINITY_DN62603_c1_g1 | TRINITY_DN62724_c4_g1 | TRINITY_DN62972_c0_g3 | TRINITY_DN63090_c2_g1 | TRINITY_DN63697_c0_g1 | TRINITY_DN63847_c3_g2 | TRINITY_DN69477_c3_g1 | TRINITY_DN72159_c1_g1 | TRINITY_DN80400_c2_g3 | TRINITY_DN83009_c0_g1 | TRINITY_DN87499_c0_g3 | TRINITY_DN88096_c0_g1 | TRINITY_DN88096_c0_g3 | TRINITY_DN89487_c2_g2 | TRINITY_DN90958_c0_g1 | TRINITY_DN91359…	TRINITY_DN54282_c0_g1 | TRINITY_DN77650_c1_g1
GO:0042128	nitrate assimilation	105	13	97	0.00063	0.00063	10	3	TRINITY_DN50161_c0_g1 | TRINITY_DN53553_c0_g1 | TRINITY_DN65572_c2_g1 | TRINITY_DN65682_c1_g1 | TRINITY_DN77281_c0_g1 | TRINITY_DN80525_c0_g1 | TRINITY_DN84710_c0_g1 | TRINITY_DN87564_c0_g1 | TRINITY_DN92696_c0_g2 | TRINITY_DN93621_c1_g1	TRINITY_DN53424_c0_g1 | TRINITY_DN63002_c1_g1 | TRINITY_DN63551_c10_g2
GO:0010222	stem vascular tissue pattern formation	26	6	99	0.00072	0.00072	6	0	TRINITY_DN59946_c2_g4 | TRINITY_DN74767_c0_g1 | TRINITY_DN74767_c0_g5 | TRINITY_DN91389_c0_g2 | TRINITY_DN91389_c1_g3 | TRINITY_DN91389_c1_g6
GO:0010617	circadian regulation of calcium ion oscillation	5	3	101	0.00076	0.00076	2	1	TRINITY_DN48595_c0_g1 | TRINITY_DN89836_c2_g1	TRINITY_DN93694_c0_g1
GO:0080167	response to karrikin	194	19	104	0.00084	0.00084	16	3	TRINITY_DN51889_c0_g1 | TRINITY_DN56359_c0_g1 | TRINITY_DN56965_c0_g2 | TRINITY_DN64884_c1_g1 | TRINITY_DN71139_c1_g1 | TRINITY_DN77762_c2_g2 | TRINITY_DN80646_c1_g1 | TRINITY_DN80646_c2_g1 | TRINITY_DN83490_c0_g1 | TRINITY_DN83490_c0_g2 | TRINITY_DN84710_c0_g1 | TRINITY_DN92519_c1_g1 | TRINITY_DN92519_c3_g2 | TRINITY_DN92519_c3_g3 | TRINITY_DN93088_c1_g1 | TRINITY_DN93874_c5_g3	TRINITY_DN62352_c3_g1 | TRINITY_DN73751_c2_g1 | TRINITY_DN89630_c1_g3
GO:0055085	transmembrane transport	1913	112	105	0.00156	0.00085	99	13	TRINITY_DN41818_c0_g1 | TRINITY_DN47612_c0_g1 | TRINITY_DN48314_c0_g1 | TRINITY_DN48595_c0_g1 | TRINITY_DN53553_c0_g1 | TRINITY_DN53862_c0_g1 | TRINITY_DN58919_c1_g4 | TRINITY_DN59058_c0_g1 | TRINITY_DN60271_c0_g1 | TRINITY_DN60798_c4_g2 | TRINITY_DN60894_c1_g2 | TRINITY_DN62246_c5_g2 | TRINITY_DN63384_c1_g1 | TRINITY_DN64338_c3_g2 | TRINITY_DN64427_c0_g1 | TRINITY_DN66122_c4_g2 | TRINITY_DN66182…	TRINITY_DN58951_c0_g1 | TRINITY_DN60571_c0_g2 | TRINITY_DN61458_c5_g1 | TRINITY_DN61934_c2_g3 | TRINITY_DN63628_c1_g1 | TRINITY_DN64148_c5_g3 | TRINITY_DN65508_c2_g1 | TRINITY_DN66277_c1_g3 | TRINITY_DN69725_c0_g2 | TRINITY_DN73131_c0_g2 | TRINITY_DN77650_c1_g1 | TRINITY_DN90552_c1_g1 | TRINITY_DN93330_c3_g1
GO:0045088	regulation of innate immune response	473	36	106	0.00089	0.00089	35	1	TRINITY_DN41818_c0_g1 | TRINITY_DN48595_c0_g1 | TRINITY_DN51071_c1_g1 | TRINITY_DN54458_c1_g1 | TRINITY_DN56487_c0_g1 | TRINITY_DN60397_c1_g1 | TRINITY_DN61262_c3_g1 | TRINITY_DN61439_c1_g1 | TRINITY_DN62241_c6_g1 | TRINITY_DN63455_c1_g3 | TRINITY_DN63567_c0_g1 | TRINITY_DN64177_c1_g1 | TRINITY_DN65085_c1_g2 | TRINITY_DN68264_c0_g1 | TRINITY_DN71027_c2_g1 | TRINITY_DN74179_c1_g1 | TRINITY_DN74623…	TRINITY_DN76027_c0_g1
GO:1901881	positive regulation of protein depolymerization	11	4	107	0.00091	0.00091	4	0	TRINITY_DN63355_c0_g2 | TRINITY_DN72963_c1_g2 | TRINITY_DN81455_c2_g1 | TRINITY_DN91927_c0_g1
GO:0010588	cotyledon vascular tissue pattern formation	37	7	108	0.00094	0.00094	7	0	TRINITY_DN59946_c2_g4 | TRINITY_DN74767_c0_g1 | TRINITY_DN74767_c0_g5 | TRINITY_DN91389_c0_g2 | TRINITY_DN91389_c1_g3 | TRINITY_DN91389_c1_g6 | TRINITY_DN94121_c1_g1
GO:0046274	lignin catabolic process	28	6	110	0.00110	0.00110	4	2	TRINITY_DN57836_c3_g1 | TRINITY_DN81765_c1_g2 | TRINITY_DN93812_c10_g1 | TRINITY_DN93993_c4_g3	TRINITY_DN64171_c2_g2 | TRINITY_DN87162_c4_g1
Total		19678	1851				1743	108

## Sheet: File_2_BP_PT vs OC
GO.ID	Term	Annotated	Significant	Rank in Fisher.classic	Fisher.elim	Fisher.classic	GO_upregulated_genes_count	GO_downregulated_genes_count	GO_upregulated_genes	GO_downregulated_genes
GO:0005975	carbohydrate metabolic process	3006	41	1	0.00055	1.4e-10	25	16	TRINITY_DN50753_c0_g1 | TRINITY_DN55769_c0_g1 | TRINITY_DN57189_c0_g1 | TRINITY_DN58086_c1_g1 | TRINITY_DN59345_c1_g1 | TRINITY_DN61378_c1_g1 | TRINITY_DN63772_c2_g2 | TRINITY_DN64785_c0_g2 | TRINITY_DN66894_c1_g8 | TRINITY_DN67713_c2_g1 | TRINITY_DN72189_c0_g2 | TRINITY_DN74830_c2_g4 | TRINITY_DN75074_c3_g1 | TRINITY_DN81835_c1_g1 | TRINITY_DN83420_c0_g1 | TRINITY_DN83578_c0_g1 | TRINITY_DN84995…	TRINITY_DN51024_c0_g1 | TRINITY_DN53504_c0_g1 | TRINITY_DN62856_c0_g3 | TRINITY_DN66748_c1_g1 | TRINITY_DN68770_c2_g2 | TRINITY_DN68770_c2_g3 | TRINITY_DN71115_c7_g3 | TRINITY_DN73931_c0_g3 | TRINITY_DN78223_c1_g1 | TRINITY_DN80568_c1_g2 | TRINITY_DN84708_c0_g4 | TRINITY_DN90944_c3_g1 | TRINITY_DN93268_c6_g2 | TRINITY_DN93417_c5_g1 | TRINITY_DN93417_c5_g2 | TRINITY_DN93417_c5_g3
GO:0044042	glucan metabolic process	750	19	2	1.00000	1.9e-09	16	3	TRINITY_DN50753_c0_g1 | TRINITY_DN55769_c0_g1 | TRINITY_DN57189_c0_g1 | TRINITY_DN59345_c1_g1 | TRINITY_DN61378_c1_g1 | TRINITY_DN64785_c0_g2 | TRINITY_DN67713_c2_g1 | TRINITY_DN72189_c0_g2 | TRINITY_DN75074_c3_g1 | TRINITY_DN83578_c0_g1 | TRINITY_DN84995_c6_g2 | TRINITY_DN86114_c0_g1 | TRINITY_DN90636_c2_g1 | TRINITY_DN92250_c2_g1 | TRINITY_DN94115_c1_g2 | TRINITY_DN94115_c2_g1	TRINITY_DN53504_c0_g1 | TRINITY_DN62856_c0_g3 | TRINITY_DN93268_c6_g2
GO:0006073	cellular glucan metabolic process	750	19	3	1.00000	1.9e-09	16	3	TRINITY_DN50753_c0_g1 | TRINITY_DN55769_c0_g1 | TRINITY_DN57189_c0_g1 | TRINITY_DN59345_c1_g1 | TRINITY_DN61378_c1_g1 | TRINITY_DN64785_c0_g2 | TRINITY_DN67713_c2_g1 | TRINITY_DN72189_c0_g2 | TRINITY_DN75074_c3_g1 | TRINITY_DN83578_c0_g1 | TRINITY_DN84995_c6_g2 | TRINITY_DN86114_c0_g1 | TRINITY_DN90636_c2_g1 | TRINITY_DN92250_c2_g1 | TRINITY_DN94115_c1_g2 | TRINITY_DN94115_c2_g1	TRINITY_DN53504_c0_g1 | TRINITY_DN62856_c0_g3 | TRINITY_DN93268_c6_g2
GO:0009250	glucan biosynthetic process	513	16	4	0.38093	2.1e-09	15	1	TRINITY_DN50753_c0_g1 | TRINITY_DN55769_c0_g1 | TRINITY_DN57189_c0_g1 | TRINITY_DN59345_c1_g1 | TRINITY_DN61378_c1_g1 | TRINITY_DN64785_c0_g2 | TRINITY_DN67713_c2_g1 | TRINITY_DN72189_c0_g2 | TRINITY_DN75074_c3_g1 | TRINITY_DN83578_c0_g1 | TRINITY_DN86114_c0_g1 | TRINITY_DN90636_c2_g1 | TRINITY_DN92250_c2_g1 | TRINITY_DN94115_c1_g2 | TRINITY_DN94115_c2_g1	TRINITY_DN62856_c0_g3
GO:0009833	plant-type primary cell wall biogenesis	117	9	5	3.7e-09	3.7e-09	9	0	TRINITY_DN50753_c0_g1 | TRINITY_DN57189_c0_g1 | TRINITY_DN59345_c1_g1 | TRINITY_DN64785_c0_g2 | TRINITY_DN67713_c2_g1 | TRINITY_DN72189_c0_g2 | TRINITY_DN86114_c0_g1 | TRINITY_DN92250_c2_g1 | TRINITY_DN94115_c2_g1
GO:0044264	cellular polysaccharide metabolic process	908	19	6	1.00000	3.9e-08	16	3	TRINITY_DN50753_c0_g1 | TRINITY_DN55769_c0_g1 | TRINITY_DN57189_c0_g1 | TRINITY_DN59345_c1_g1 | TRINITY_DN61378_c1_g1 | TRINITY_DN64785_c0_g2 | TRINITY_DN67713_c2_g1 | TRINITY_DN72189_c0_g2 | TRINITY_DN75074_c3_g1 | TRINITY_DN83578_c0_g1 | TRINITY_DN84995_c6_g2 | TRINITY_DN86114_c0_g1 | TRINITY_DN90636_c2_g1 | TRINITY_DN92250_c2_g1 | TRINITY_DN94115_c1_g2 | TRINITY_DN94115_c2_g1	TRINITY_DN53504_c0_g1 | TRINITY_DN62856_c0_g3 | TRINITY_DN93268_c6_g2
GO:0005976	polysaccharide metabolic process	1236	22	7	0.58023	5.4e-08	19	3	TRINITY_DN50753_c0_g1 | TRINITY_DN55769_c0_g1 | TRINITY_DN57189_c0_g1 | TRINITY_DN58086_c1_g1 | TRINITY_DN59345_c1_g1 | TRINITY_DN61378_c1_g1 | TRINITY_DN64785_c0_g2 | TRINITY_DN67713_c2_g1 | TRINITY_DN72189_c0_g2 | TRINITY_DN75074_c3_g1 | TRINITY_DN83420_c0_g1 | TRINITY_DN83578_c0_g1 | TRINITY_DN84995_c6_g2 | TRINITY_DN86114_c0_g1 | TRINITY_DN86675_c0_g2 | TRINITY_DN90636_c2_g1 | TRINITY_DN92250…	TRINITY_DN53504_c0_g1 | TRINITY_DN62856_c0_g3 | TRINITY_DN93268_c6_g2
GO:0033692	cellular polysaccharide biosynthetic process	657	16	8	0.66293	6.5e-08	15	1	TRINITY_DN50753_c0_g1 | TRINITY_DN55769_c0_g1 | TRINITY_DN57189_c0_g1 | TRINITY_DN59345_c1_g1 | TRINITY_DN61378_c1_g1 | TRINITY_DN64785_c0_g2 | TRINITY_DN67713_c2_g1 | TRINITY_DN72189_c0_g2 | TRINITY_DN75074_c3_g1 | TRINITY_DN83578_c0_g1 | TRINITY_DN86114_c0_g1 | TRINITY_DN90636_c2_g1 | TRINITY_DN92250_c2_g1 | TRINITY_DN94115_c1_g2 | TRINITY_DN94115_c2_g1	TRINITY_DN62856_c0_g3
GO:0000271	polysaccharide biosynthetic process	762	17	9	0.45053	8.7e-08	16	1	TRINITY_DN50753_c0_g1 | TRINITY_DN55769_c0_g1 | TRINITY_DN57189_c0_g1 | TRINITY_DN58086_c1_g1 | TRINITY_DN59345_c1_g1 | TRINITY_DN61378_c1_g1 | TRINITY_DN64785_c0_g2 | TRINITY_DN67713_c2_g1 | TRINITY_DN72189_c0_g2 | TRINITY_DN75074_c3_g1 | TRINITY_DN83578_c0_g1 | TRINITY_DN86114_c0_g1 | TRINITY_DN90636_c2_g1 | TRINITY_DN92250_c2_g1 | TRINITY_DN94115_c1_g2 | TRINITY_DN94115_c2_g1	TRINITY_DN62856_c0_g3
GO:0030244	cellulose biosynthetic process	244	10	10	2.0e-07	2.0e-07	10	0	TRINITY_DN50753_c0_g1 | TRINITY_DN57189_c0_g1 | TRINITY_DN59345_c1_g1 | TRINITY_DN64785_c0_g2 | TRINITY_DN67713_c2_g1 | TRINITY_DN72189_c0_g2 | TRINITY_DN86114_c0_g1 | TRINITY_DN92250_c2_g1 | TRINITY_DN94115_c1_g2 | TRINITY_DN94115_c2_g1
GO:0034637	cellular carbohydrate biosynthetic process	775	16	11	0.79556	5.9e-07	15	1	TRINITY_DN50753_c0_g1 | TRINITY_DN55769_c0_g1 | TRINITY_DN57189_c0_g1 | TRINITY_DN59345_c1_g1 | TRINITY_DN61378_c1_g1 | TRINITY_DN64785_c0_g2 | TRINITY_DN67713_c2_g1 | TRINITY_DN72189_c0_g2 | TRINITY_DN75074_c3_g1 | TRINITY_DN83578_c0_g1 | TRINITY_DN86114_c0_g1 | TRINITY_DN90636_c2_g1 | TRINITY_DN92250_c2_g1 | TRINITY_DN94115_c1_g2 | TRINITY_DN94115_c2_g1	TRINITY_DN62856_c0_g3
GO:0030243	cellulose metabolic process	290	10	12	1.00000	9.8e-07	10	0	TRINITY_DN50753_c0_g1 | TRINITY_DN57189_c0_g1 | TRINITY_DN59345_c1_g1 | TRINITY_DN64785_c0_g2 | TRINITY_DN67713_c2_g1 | TRINITY_DN72189_c0_g2 | TRINITY_DN86114_c0_g1 | TRINITY_DN92250_c2_g1 | TRINITY_DN94115_c1_g2 | TRINITY_DN94115_c2_g1
GO:0044262	cellular carbohydrate metabolic process	1360	21	13	0.87341	1.1e-06	18	3	TRINITY_DN50753_c0_g1 | TRINITY_DN55769_c0_g1 | TRINITY_DN57189_c0_g1 | TRINITY_DN58086_c1_g1 | TRINITY_DN59345_c1_g1 | TRINITY_DN61378_c1_g1 | TRINITY_DN64785_c0_g2 | TRINITY_DN67713_c2_g1 | TRINITY_DN72189_c0_g2 | TRINITY_DN75074_c3_g1 | TRINITY_DN83578_c0_g1 | TRINITY_DN84995_c6_g2 | TRINITY_DN86114_c0_g1 | TRINITY_DN90636_c2_g1 | TRINITY_DN92250_c2_g1 | TRINITY_DN93491_c1_g4 | TRINITY_DN94115…	TRINITY_DN53504_c0_g1 | TRINITY_DN62856_c0_g3 | TRINITY_DN93268_c6_g2
GO:0045229	external encapsulating structure organization	1302	20	14	0.27872	2.2e-06	17	3	TRINITY_DN50753_c0_g1 | TRINITY_DN57189_c0_g1 | TRINITY_DN58118_c0_g1 | TRINITY_DN59345_c1_g1 | TRINITY_DN64785_c0_g2 | TRINITY_DN67598_c3_g2 | TRINITY_DN67713_c2_g1 | TRINITY_DN72189_c0_g2 | TRINITY_DN83420_c0_g1 | TRINITY_DN86114_c0_g1 | TRINITY_DN86675_c0_g2 | TRINITY_DN89022_c0_g1 | TRINITY_DN89505_c0_g2 | TRINITY_DN91058_c1_g5 | TRINITY_DN92250_c2_g1 | TRINITY_DN94115_c1_g2 | TRINITY_DN94115…	TRINITY_DN53504_c0_g1 | TRINITY_DN93268_c6_g2 | TRINITY_DN94063_c4_g1
GO:0051274	beta-glucan biosynthetic process	334	10	15	1.00000	3.5e-06	10	0	TRINITY_DN50753_c0_g1 | TRINITY_DN57189_c0_g1 | TRINITY_DN59345_c1_g1 | TRINITY_DN64785_c0_g2 | TRINITY_DN67713_c2_g1 | TRINITY_DN72189_c0_g2 | TRINITY_DN86114_c0_g1 | TRINITY_DN92250_c2_g1 | TRINITY_DN94115_c1_g2 | TRINITY_DN94115_c2_g1
GO:0071555	cell wall organization	1224	19	16	3.5e-06	3.5e-06	16	3	TRINITY_DN50753_c0_g1 | TRINITY_DN57189_c0_g1 | TRINITY_DN58118_c0_g1 | TRINITY_DN59345_c1_g1 | TRINITY_DN64785_c0_g2 | TRINITY_DN67598_c3_g2 | TRINITY_DN67713_c2_g1 | TRINITY_DN72189_c0_g2 | TRINITY_DN83420_c0_g1 | TRINITY_DN86114_c0_g1 | TRINITY_DN86675_c0_g2 | TRINITY_DN89022_c0_g1 | TRINITY_DN91058_c1_g5 | TRINITY_DN92250_c2_g1 | TRINITY_DN94115_c1_g2 | TRINITY_DN94115_c2_g1	TRINITY_DN53504_c0_g1 | TRINITY_DN93268_c6_g2 | TRINITY_DN94063_c4_g1
GO:0006865	amino acid transport	199	8	17	0.48013	4.0e-06	0	8		TRINITY_DN62856_c0_g3 | TRINITY_DN71019_c0_g1 | TRINITY_DN71176_c3_g1 | TRINITY_DN71176_c3_g2 | TRINITY_DN87228_c0_g2 | TRINITY_DN89293_c1_g5 | TRINITY_DN92733_c1_g1 | TRINITY_DN92880_c0_g2
GO:0061640	cytoskeleton-dependent cytokinesis	362	10	18	0.65542	7.0e-06	10	0	TRINITY_DN50753_c0_g1 | TRINITY_DN57189_c0_g1 | TRINITY_DN59345_c1_g1 | TRINITY_DN64785_c0_g2 | TRINITY_DN67713_c2_g1 | TRINITY_DN69614_c1_g1 | TRINITY_DN72189_c0_g2 | TRINITY_DN86114_c0_g1 | TRINITY_DN92250_c2_g1 | TRINITY_DN94115_c2_g1
GO:0016051	carbohydrate biosynthetic process	1168	18	19	0.62813	7.1e-06	17	1	TRINITY_DN50753_c0_g1 | TRINITY_DN55769_c0_g1 | TRINITY_DN57189_c0_g1 | TRINITY_DN58086_c1_g1 | TRINITY_DN59345_c1_g1 | TRINITY_DN61378_c1_g1 | TRINITY_DN64785_c0_g2 | TRINITY_DN67713_c2_g1 | TRINITY_DN72189_c0_g2 | TRINITY_DN74830_c2_g4 | TRINITY_DN75074_c3_g1 | TRINITY_DN83578_c0_g1 | TRINITY_DN86114_c0_g1 | TRINITY_DN90636_c2_g1 | TRINITY_DN92250_c2_g1 | TRINITY_DN94115_c1_g2 | TRINITY_DN94115…	TRINITY_DN62856_c0_g3
GO:0071554	cell wall organization or biogenesis	1540	21	20	1.00000	7.7e-06	17	4	TRINITY_DN50753_c0_g1 | TRINITY_DN57189_c0_g1 | TRINITY_DN58118_c0_g1 | TRINITY_DN59345_c1_g1 | TRINITY_DN64785_c0_g2 | TRINITY_DN67598_c3_g2 | TRINITY_DN67713_c2_g1 | TRINITY_DN72189_c0_g2 | TRINITY_DN83420_c0_g1 | TRINITY_DN84995_c6_g2 | TRINITY_DN86114_c0_g1 | TRINITY_DN86675_c0_g2 | TRINITY_DN89022_c0_g1 | TRINITY_DN91058_c1_g5 | TRINITY_DN92250_c2_g1 | TRINITY_DN94115_c1_g2 | TRINITY_DN94115…	TRINITY_DN53504_c0_g1 | TRINITY_DN62856_c0_g3 | TRINITY_DN93268_c6_g2 | TRINITY_DN94063_c4_g1
GO:0051273	beta-glucan metabolic process	385	10	21	1.00000	1.2e-05	10	0	TRINITY_DN50753_c0_g1 | TRINITY_DN57189_c0_g1 | TRINITY_DN59345_c1_g1 | TRINITY_DN64785_c0_g2 | TRINITY_DN67713_c2_g1 | TRINITY_DN72189_c0_g2 | TRINITY_DN86114_c0_g1 | TRINITY_DN92250_c2_g1 | TRINITY_DN94115_c1_g2 | TRINITY_DN94115_c2_g1
GO:0000910	cytokinesis	388	10	22	0.69239	1.3e-05	10	0	TRINITY_DN50753_c0_g1 | TRINITY_DN57189_c0_g1 | TRINITY_DN59345_c1_g1 | TRINITY_DN64785_c0_g2 | TRINITY_DN67713_c2_g1 | TRINITY_DN69614_c1_g1 | TRINITY_DN72189_c0_g2 | TRINITY_DN86114_c0_g1 | TRINITY_DN92250_c2_g1 | TRINITY_DN94115_c2_g1
GO:0009832	plant-type cell wall biogenesis	399	10	23	0.70682	1.6e-05	10	0	TRINITY_DN50753_c0_g1 | TRINITY_DN57189_c0_g1 | TRINITY_DN59345_c1_g1 | TRINITY_DN64785_c0_g2 | TRINITY_DN67713_c2_g1 | TRINITY_DN72189_c0_g2 | TRINITY_DN86114_c0_g1 | TRINITY_DN91058_c1_g5 | TRINITY_DN92250_c2_g1 | TRINITY_DN94115_c2_g1
GO:0015802	basic amino acid transport	14	3	24	3.3e-05	3.3e-05	0	3		TRINITY_DN71019_c0_g1 | TRINITY_DN71176_c3_g1 | TRINITY_DN71176_c3_g2
GO:0000281	mitotic cytokinesis	353	9	25	1.00000	3.8e-05	9	0	TRINITY_DN50753_c0_g1 | TRINITY_DN57189_c0_g1 | TRINITY_DN59345_c1_g1 | TRINITY_DN64785_c0_g2 | TRINITY_DN67713_c2_g1 | TRINITY_DN72189_c0_g2 | TRINITY_DN86114_c0_g1 | TRINITY_DN92250_c2_g1 | TRINITY_DN94115_c2_g1
GO:0042546	cell wall biogenesis	659	12	26	0.41645	5.4e-05	12	0	TRINITY_DN50753_c0_g1 | TRINITY_DN57189_c0_g1 | TRINITY_DN59345_c1_g1 | TRINITY_DN64785_c0_g2 | TRINITY_DN67713_c2_g1 | TRINITY_DN72189_c0_g2 | TRINITY_DN84995_c6_g2 | TRINITY_DN86114_c0_g1 | TRINITY_DN89022_c0_g1 | TRINITY_DN91058_c1_g5 | TRINITY_DN92250_c2_g1 | TRINITY_DN94115_c2_g1
GO:0015711	organic anion transport	377	9	27	0.41933	6.3e-05	1	8	TRINITY_DN80964_c1_g2	TRINITY_DN62856_c0_g3 | TRINITY_DN71019_c0_g1 | TRINITY_DN71176_c3_g1 | TRINITY_DN71176_c3_g2 | TRINITY_DN87228_c0_g2 | TRINITY_DN89293_c1_g5 | TRINITY_DN92733_c1_g1 | TRINITY_DN92880_c0_g2
GO:0046942	carboxylic acid transport	304	8	28	0.67268	8.3e-05	0	8		TRINITY_DN62856_c0_g3 | TRINITY_DN71019_c0_g1 | TRINITY_DN71176_c3_g1 | TRINITY_DN71176_c3_g2 | TRINITY_DN87228_c0_g2 | TRINITY_DN89293_c1_g5 | TRINITY_DN92733_c1_g1 | TRINITY_DN92880_c0_g2
GO:0015849	organic acid transport	305	8	29	0.67412	8.5e-05	0	8		TRINITY_DN62856_c0_g3 | TRINITY_DN71019_c0_g1 | TRINITY_DN71176_c3_g1 | TRINITY_DN71176_c3_g2 | TRINITY_DN87228_c0_g2 | TRINITY_DN89293_c1_g5 | TRINITY_DN92733_c1_g1 | TRINITY_DN92880_c0_g2
GO:0009825	multidimensional cell growth	108	5	30	0.00014	0.00014	4	1	TRINITY_DN64785_c0_g2 | TRINITY_DN67713_c2_g1 | TRINITY_DN91058_c1_g5 | TRINITY_DN94115_c2_g1	TRINITY_DN67897_c2_g4
GO:0009852	auxin catabolic process	5	2	31	0.00020	0.00020	1	1	TRINITY_DN86243_c0_g1	TRINITY_DN73171_c2_g2
GO:0019252	starch biosynthetic process	124	5	32	0.00027	0.00027	5	0	TRINITY_DN55769_c0_g1 | TRINITY_DN61378_c1_g1 | TRINITY_DN75074_c3_g1 | TRINITY_DN83578_c0_g1 | TRINITY_DN90636_c2_g1
GO:0001914	regulation of T cell mediated cytotoxicity	7	2	33	0.00043	0.00043	2	0	TRINITY_DN73638_c1_g1 | TRINITY_DN74720_c1_g1
GO:0001913	T cell mediated cytotoxicity	7	2	34	1.00000	0.00043	2	0	TRINITY_DN73638_c1_g1 | TRINITY_DN74720_c1_g1
GO:0071669	plant-type cell wall organization or biogenesis	595	10	35	0.87575	0.00043	10	0	TRINITY_DN50753_c0_g1 | TRINITY_DN57189_c0_g1 | TRINITY_DN59345_c1_g1 | TRINITY_DN64785_c0_g2 | TRINITY_DN67713_c2_g1 | TRINITY_DN72189_c0_g2 | TRINITY_DN86114_c0_g1 | TRINITY_DN91058_c1_g5 | TRINITY_DN92250_c2_g1 | TRINITY_DN94115_c2_g1
GO:0044550	secondary metabolite biosynthetic process	394	8	36	0.00692	0.00048	8	0	TRINITY_DN58118_c0_g1 | TRINITY_DN59578_c3_g1 | TRINITY_DN63573_c3_g3 | TRINITY_DN72512_c0_g1 | TRINITY_DN76911_c0_g3 | TRINITY_DN87959_c0_g1 | TRINITY_DN89857_c0_g2 | TRINITY_DN89857_c1_g2
GO:0002709	regulation of T cell mediated immunity	8	2	37	1.00000	0.00057	2	0	TRINITY_DN73638_c1_g1 | TRINITY_DN74720_c1_g1
GO:0010411	xyloglucan metabolic process	92	4	38	0.00085	0.00085	1	3	TRINITY_DN84995_c6_g2	TRINITY_DN53504_c0_g1 | TRINITY_DN62856_c0_g3 | TRINITY_DN93268_c6_g2
GO:0042447	hormone catabolic process	10	2	39	1.00000	0.00091	1	1	TRINITY_DN86243_c0_g1	TRINITY_DN73171_c2_g2
TOTAL		22031	462	780	0	0	375	87
							0.811688

## Sheet: File_3_BP_PT-SH vs PT
GO.ID	Term	Annotated	Significant	Rank in Fisher.classic	Fisher.elim	Fisher.classic	GO_upregulated_genes_count	GO_downregulated_genes_count	GO_upregulated_genes	GO_downregulated_genes
GO:0006351	transcription, DNA-templated	6501	138	1	1.4e-06	1.4e-10	100	38	TRINITY_DN47952_c1_g1 | TRINITY_DN52181_c0_g1 | TRINITY_DN55775_c0_g1 | TRINITY_DN56137_c0_g1 | TRINITY_DN56281_c1_g1 | TRINITY_DN58546_c0_g2 | TRINITY_DN58664_c0_g1 | TRINITY_DN59002_c0_g3 | TRINITY_DN59368_c2_g3 | TRINITY_DN60415_c1_g1 | TRINITY_DN60526_c3_g5 | TRINITY_DN60573_c0_g4 | TRINITY_DN61407_c0_g1 | TRINITY_DN61857_c0_g1 | TRINITY_DN62259_c1_g3 | TRINITY_DN62776_c3_g1 | TRINITY_DN63160…	TRINITY_DN44097_c0_g1 | TRINITY_DN44255_c0_g1 | TRINITY_DN48944_c0_g1 | TRINITY_DN57795_c0_g1 | TRINITY_DN59486_c0_g1 | TRINITY_DN59489_c0_g2 | TRINITY_DN61591_c1_g1 | TRINITY_DN62110_c0_g1 | TRINITY_DN62271_c2_g1 | TRINITY_DN64119_c0_g1 | TRINITY_DN64119_c1_g1 | TRINITY_DN67041_c0_g2 | TRINITY_DN67252_c0_g1 | TRINITY_DN68105_c1_g1 | TRINITY_DN68114_c4_g1 | TRINITY_DN69904_c1_g1 | TRINITY_DN73279…
GO:0097659	nucleic acid-templated transcription	6510	138	2	1.00000	1.5e-10	100	38	TRINITY_DN47952_c1_g1 | TRINITY_DN52181_c0_g1 | TRINITY_DN55775_c0_g1 | TRINITY_DN56137_c0_g1 | TRINITY_DN56281_c1_g1 | TRINITY_DN58546_c0_g2 | TRINITY_DN58664_c0_g1 | TRINITY_DN59002_c0_g3 | TRINITY_DN59368_c2_g3 | TRINITY_DN60415_c1_g1 | TRINITY_DN60526_c3_g5 | TRINITY_DN60573_c0_g4 | TRINITY_DN61407_c0_g1 | TRINITY_DN61857_c0_g1 | TRINITY_DN62259_c1_g3 | TRINITY_DN62776_c3_g1 | TRINITY_DN63160…	TRINITY_DN44097_c0_g1 | TRINITY_DN44255_c0_g1 | TRINITY_DN48944_c0_g1 | TRINITY_DN57795_c0_g1 | TRINITY_DN59486_c0_g1 | TRINITY_DN59489_c0_g2 | TRINITY_DN61591_c1_g1 | TRINITY_DN62110_c0_g1 | TRINITY_DN62271_c2_g1 | TRINITY_DN64119_c0_g1 | TRINITY_DN64119_c1_g1 | TRINITY_DN67041_c0_g2 | TRINITY_DN67252_c0_g1 | TRINITY_DN68105_c1_g1 | TRINITY_DN68114_c4_g1 | TRINITY_DN69904_c1_g1 | TRINITY_DN73279…
GO:0032774	RNA biosynthetic process	6546	138	3	1.00000	2.2e-10	100	38	TRINITY_DN47952_c1_g1 | TRINITY_DN52181_c0_g1 | TRINITY_DN55775_c0_g1 | TRINITY_DN56137_c0_g1 | TRINITY_DN56281_c1_g1 | TRINITY_DN58546_c0_g2 | TRINITY_DN58664_c0_g1 | TRINITY_DN59002_c0_g3 | TRINITY_DN59368_c2_g3 | TRINITY_DN60415_c1_g1 | TRINITY_DN60526_c3_g5 | TRINITY_DN60573_c0_g4 | TRINITY_DN61407_c0_g1 | TRINITY_DN61857_c0_g1 | TRINITY_DN62259_c1_g3 | TRINITY_DN62776_c3_g1 | TRINITY_DN63160…	TRINITY_DN44097_c0_g1 | TRINITY_DN44255_c0_g1 | TRINITY_DN48944_c0_g1 | TRINITY_DN57795_c0_g1 | TRINITY_DN59486_c0_g1 | TRINITY_DN59489_c0_g2 | TRINITY_DN61591_c1_g1 | TRINITY_DN62110_c0_g1 | TRINITY_DN62271_c2_g1 | TRINITY_DN64119_c0_g1 | TRINITY_DN64119_c1_g1 | TRINITY_DN67041_c0_g2 | TRINITY_DN67252_c0_g1 | TRINITY_DN68105_c1_g1 | TRINITY_DN68114_c4_g1 | TRINITY_DN69904_c1_g1 | TRINITY_DN73279…
GO:0006833	water transport	47	10	4	3.3e-10	3.3e-10	3	7	TRINITY_DN64148_c5_g3 | TRINITY_DN67435_c5_g1 | TRINITY_DN83985_c0_g3	TRINITY_DN65005_c1_g1 | TRINITY_DN65005_c1_g2 | TRINITY_DN67041_c0_g1 | TRINITY_DN71575_c0_g5 | TRINITY_DN75360_c1_g1 | TRINITY_DN91771_c5_g2 | TRINITY_DN93719_c7_g1
GO:0009719	response to endogenous stimulus	4049	97	5	0.35694	4.6e-10	59	38	TRINITY_DN44414_c0_g1 | TRINITY_DN47952_c1_g1 | TRINITY_DN56137_c0_g1 | TRINITY_DN56487_c1_g1 | TRINITY_DN58546_c0_g2 | TRINITY_DN58664_c0_g1 | TRINITY_DN59368_c2_g3 | TRINITY_DN60415_c1_g1 | TRINITY_DN61353_c1_g1 | TRINITY_DN63160_c0_g2 | TRINITY_DN63234_c2_g1 | TRINITY_DN63272_c0_g3 | TRINITY_DN63404_c2_g3 | TRINITY_DN63887_c0_g1 | TRINITY_DN63887_c0_g2 | TRINITY_DN64420_c2_g1 | TRINITY_DN65364…	TRINITY_DN53569_c0_g1 | TRINITY_DN55655_c0_g1 | TRINITY_DN57969_c0_g1 | TRINITY_DN59486_c0_g1 | TRINITY_DN59787_c0_g1 | TRINITY_DN60096_c1_g1 | TRINITY_DN62110_c0_g1 | TRINITY_DN62271_c2_g1 | TRINITY_DN63453_c0_g1 | TRINITY_DN64119_c0_g1 | TRINITY_DN64119_c1_g1 | TRINITY_DN64464_c0_g1 | TRINITY_DN67041_c0_g1 | TRINITY_DN67041_c0_g2 | TRINITY_DN67772_c0_g1 | TRINITY_DN67772_c0_g6 | TRINITY_DN69278…
GO:0042044	fluid transport	49	10	6	1.00000	5.1e-10	3	7	TRINITY_DN64148_c5_g3 | TRINITY_DN67435_c5_g1 | TRINITY_DN83985_c0_g3	TRINITY_DN65005_c1_g1 | TRINITY_DN65005_c1_g2 | TRINITY_DN67041_c0_g1 | TRINITY_DN71575_c0_g5 | TRINITY_DN75360_c1_g1 | TRINITY_DN91771_c5_g2 | TRINITY_DN93719_c7_g1
GO:0009737	response to abscisic acid	1453	49	7	9.1e-07	6.3e-10	30	19	TRINITY_DN47952_c1_g1 | TRINITY_DN56137_c0_g1 | TRINITY_DN60415_c1_g1 | TRINITY_DN61353_c1_g1 | TRINITY_DN63160_c0_g2 | TRINITY_DN63404_c2_g3 | TRINITY_DN64420_c2_g1 | TRINITY_DN66049_c1_g1 | TRINITY_DN70836_c2_g1 | TRINITY_DN71104_c0_g1 | TRINITY_DN72762_c0_g2 | TRINITY_DN72973_c1_g1 | TRINITY_DN74098_c7_g1 | TRINITY_DN75325_c2_g1 | TRINITY_DN76822_c0_g1 | TRINITY_DN78984_c0_g2 | TRINITY_DN81175…	TRINITY_DN59486_c0_g1 | TRINITY_DN59787_c0_g1 | TRINITY_DN60096_c1_g1 | TRINITY_DN62271_c2_g1 | TRINITY_DN63453_c0_g1 | TRINITY_DN67772_c0_g1 | TRINITY_DN67772_c0_g6 | TRINITY_DN70153_c0_g2 | TRINITY_DN73065_c0_g5 | TRINITY_DN73679_c1_g2 | TRINITY_DN74158_c2_g1 | TRINITY_DN74779_c4_g3 | TRINITY_DN76747_c2_g2 | TRINITY_DN80822_c3_g1 | TRINITY_DN80992_c3_g2 | TRINITY_DN84542_c0_g2 | TRINITY_DN91453…
GO:0009725	response to hormone	3848	92	8	0.65832	1.6e-09	57	35	TRINITY_DN44414_c0_g1 | TRINITY_DN47952_c1_g1 | TRINITY_DN56137_c0_g1 | TRINITY_DN56487_c1_g1 | TRINITY_DN58546_c0_g2 | TRINITY_DN58664_c0_g1 | TRINITY_DN59368_c2_g3 | TRINITY_DN60415_c1_g1 | TRINITY_DN61353_c1_g1 | TRINITY_DN63160_c0_g2 | TRINITY_DN63234_c2_g1 | TRINITY_DN63272_c0_g3 | TRINITY_DN63404_c2_g3 | TRINITY_DN63887_c0_g1 | TRINITY_DN63887_c0_g2 | TRINITY_DN64420_c2_g1 | TRINITY_DN65364…	TRINITY_DN53569_c0_g1 | TRINITY_DN55655_c0_g1 | TRINITY_DN57969_c0_g1 | TRINITY_DN59486_c0_g1 | TRINITY_DN59787_c0_g1 | TRINITY_DN60096_c1_g1 | TRINITY_DN62110_c0_g1 | TRINITY_DN62271_c2_g1 | TRINITY_DN63453_c0_g1 | TRINITY_DN64119_c0_g1 | TRINITY_DN64119_c1_g1 | TRINITY_DN64464_c0_g1 | TRINITY_DN67772_c0_g1 | TRINITY_DN67772_c0_g6 | TRINITY_DN69278_c0_g6 | TRINITY_DN69904_c1_g1 | TRINITY_DN70153…
GO:0010033	response to organic substance	5170	113	9	0.21091	2.5e-09	70	43	TRINITY_DN44414_c0_g1 | TRINITY_DN46119_c0_g1 | TRINITY_DN47952_c1_g1 | TRINITY_DN52346_c0_g1 | TRINITY_DN56137_c0_g1 | TRINITY_DN56211_c0_g1 | TRINITY_DN56487_c1_g1 | TRINITY_DN58546_c0_g2 | TRINITY_DN58664_c0_g1 | TRINITY_DN59368_c2_g3 | TRINITY_DN60415_c1_g1 | TRINITY_DN60573_c0_g4 | TRINITY_DN61353_c1_g1 | TRINITY_DN63160_c0_g2 | TRINITY_DN63234_c2_g1 | TRINITY_DN63272_c0_g3 | TRINITY_DN63404…	TRINITY_DN53569_c0_g1 | TRINITY_DN55655_c0_g1 | TRINITY_DN57969_c0_g1 | TRINITY_DN59486_c0_g1 | TRINITY_DN59489_c0_g2 | TRINITY_DN59787_c0_g1 | TRINITY_DN60096_c1_g1 | TRINITY_DN62110_c0_g1 | TRINITY_DN62271_c2_g1 | TRINITY_DN63453_c0_g1 | TRINITY_DN64119_c0_g1 | TRINITY_DN64119_c1_g1 | TRINITY_DN64464_c0_g1 | TRINITY_DN67041_c0_g1 | TRINITY_DN67041_c0_g2 | TRINITY_DN67772_c0_g1 | TRINITY_DN67772…
GO:0018130	heterocycle biosynthetic process	8241	159	10	0.65488	3.8e-09	111	48	TRINITY_DN47952_c1_g1 | TRINITY_DN52181_c0_g1 | TRINITY_DN55775_c0_g1 | TRINITY_DN56137_c0_g1 | TRINITY_DN56281_c1_g1 | TRINITY_DN58118_c0_g2 | TRINITY_DN58546_c0_g2 | TRINITY_DN58664_c0_g1 | TRINITY_DN59002_c0_g3 | TRINITY_DN59368_c2_g3 | TRINITY_DN60415_c1_g1 | TRINITY_DN60526_c3_g5 | TRINITY_DN60573_c0_g4 | TRINITY_DN61407_c0_g1 | TRINITY_DN61857_c0_g1 | TRINITY_DN62259_c1_g3 | TRINITY_DN62776…	TRINITY_DN44097_c0_g1 | TRINITY_DN44255_c0_g1 | TRINITY_DN48944_c0_g1 | TRINITY_DN50606_c0_g1 | TRINITY_DN51408_c0_g1 | TRINITY_DN51713_c0_g1 | TRINITY_DN57795_c0_g1 | TRINITY_DN57935_c0_g1 | TRINITY_DN59486_c0_g1 | TRINITY_DN59489_c0_g2 | TRINITY_DN61591_c1_g1 | TRINITY_DN62110_c0_g1 | TRINITY_DN62271_c2_g1 | TRINITY_DN64119_c0_g1 | TRINITY_DN64119_c1_g1 | TRINITY_DN64850_c4_g1 | TRINITY_DN67041…
GO:0033993	response to lipid	1997	58	11	0.19595	4.0e-09	34	24	TRINITY_DN44414_c0_g1 | TRINITY_DN47952_c1_g1 | TRINITY_DN56137_c0_g1 | TRINITY_DN58546_c0_g2 | TRINITY_DN60415_c1_g1 | TRINITY_DN61353_c1_g1 | TRINITY_DN63160_c0_g2 | TRINITY_DN63404_c2_g3 | TRINITY_DN64420_c2_g1 | TRINITY_DN66049_c1_g1 | TRINITY_DN67609_c2_g1 | TRINITY_DN70836_c2_g1 | TRINITY_DN71104_c0_g1 | TRINITY_DN72762_c0_g2 | TRINITY_DN72973_c1_g1 | TRINITY_DN74098_c7_g1 | TRINITY_DN75325…	TRINITY_DN59486_c0_g1 | TRINITY_DN59489_c0_g2 | TRINITY_DN59787_c0_g1 | TRINITY_DN60096_c1_g1 | TRINITY_DN62271_c2_g1 | TRINITY_DN63453_c0_g1 | TRINITY_DN67772_c0_g1 | TRINITY_DN67772_c0_g6 | TRINITY_DN70153_c0_g2 | TRINITY_DN73065_c0_g5 | TRINITY_DN73679_c1_g2 | TRINITY_DN74158_c2_g1 | TRINITY_DN74779_c4_g3 | TRINITY_DN76747_c2_g2 | TRINITY_DN80822_c3_g1 | TRINITY_DN80992_c3_g2 | TRINITY_DN84542…
GO:0097305	response to alcohol	1582	49	12	1.00000	9.8e-09	30	19	TRINITY_DN47952_c1_g1 | TRINITY_DN56137_c0_g1 | TRINITY_DN60415_c1_g1 | TRINITY_DN61353_c1_g1 | TRINITY_DN63160_c0_g2 | TRINITY_DN63404_c2_g3 | TRINITY_DN64420_c2_g1 | TRINITY_DN66049_c1_g1 | TRINITY_DN70836_c2_g1 | TRINITY_DN71104_c0_g1 | TRINITY_DN72762_c0_g2 | TRINITY_DN72973_c1_g1 | TRINITY_DN74098_c7_g1 | TRINITY_DN75325_c2_g1 | TRINITY_DN76822_c0_g1 | TRINITY_DN78984_c0_g2 | TRINITY_DN81175…	TRINITY_DN59486_c0_g1 | TRINITY_DN59787_c0_g1 | TRINITY_DN60096_c1_g1 | TRINITY_DN62271_c2_g1 | TRINITY_DN63453_c0_g1 | TRINITY_DN67772_c0_g1 | TRINITY_DN67772_c0_g6 | TRINITY_DN70153_c0_g2 | TRINITY_DN73065_c0_g5 | TRINITY_DN73679_c1_g2 | TRINITY_DN74158_c2_g1 | TRINITY_DN74779_c4_g3 | TRINITY_DN76747_c2_g2 | TRINITY_DN80822_c3_g1 | TRINITY_DN80992_c3_g2 | TRINITY_DN84542_c0_g2 | TRINITY_DN91453…
GO:0034654	nucleobase-containing compound biosynthetic process	7468	146	13	0.94093	1.0e-08	104	42	TRINITY_DN47952_c1_g1 | TRINITY_DN52181_c0_g1 | TRINITY_DN55775_c0_g1 | TRINITY_DN56137_c0_g1 | TRINITY_DN56281_c1_g1 | TRINITY_DN58546_c0_g2 | TRINITY_DN58664_c0_g1 | TRINITY_DN59002_c0_g3 | TRINITY_DN59368_c2_g3 | TRINITY_DN60415_c1_g1 | TRINITY_DN60526_c3_g5 | TRINITY_DN60573_c0_g4 | TRINITY_DN61407_c0_g1 | TRINITY_DN61857_c0_g1 | TRINITY_DN62259_c1_g3 | TRINITY_DN62776_c3_g1 | TRINITY_DN63160…	TRINITY_DN44097_c0_g1 | TRINITY_DN44255_c0_g1 | TRINITY_DN48944_c0_g1 | TRINITY_DN51408_c0_g1 | TRINITY_DN57795_c0_g1 | TRINITY_DN59486_c0_g1 | TRINITY_DN59489_c0_g2 | TRINITY_DN61591_c1_g1 | TRINITY_DN62110_c0_g1 | TRINITY_DN62271_c2_g1 | TRINITY_DN64119_c0_g1 | TRINITY_DN64119_c1_g1 | TRINITY_DN64850_c4_g1 | TRINITY_DN67041_c0_g2 | TRINITY_DN67252_c0_g1 | TRINITY_DN68105_c1_g1 | TRINITY_DN68114…
GO:0048511	rhythmic process	529	25	14	0.00158	2.4e-08	17	8	TRINITY_DN47952_c1_g1 | TRINITY_DN52181_c0_g1 | TRINITY_DN55775_c0_g1 | TRINITY_DN56281_c1_g1 | TRINITY_DN56281_c1_g2 | TRINITY_DN58546_c0_g2 | TRINITY_DN63234_c2_g1 | TRINITY_DN63887_c0_g1 | TRINITY_DN63887_c0_g2 | TRINITY_DN81353_c1_g5 | TRINITY_DN87520_c1_g2 | TRINITY_DN91179_c2_g1 | TRINITY_DN92247_c2_g1 | TRINITY_DN92733_c1_g1 | TRINITY_DN93535_c1_g1 | TRINITY_DN93749_c5_g2 | TRINITY_DN94205…	TRINITY_DN44255_c0_g1 | TRINITY_DN48944_c0_g1 | TRINITY_DN61591_c1_g1 | TRINITY_DN62271_c2_g1 | TRINITY_DN76747_c2_g2 | TRINITY_DN76810_c2_g1 | TRINITY_DN84542_c0_g2 | TRINITY_DN94266_c1_g1
GO:1901700	response to oxygen-containing compound	3970	90	15	0.10649	3.2e-08	53	37	TRINITY_DN44414_c0_g1 | TRINITY_DN46119_c0_g1 | TRINITY_DN47952_c1_g1 | TRINITY_DN52346_c0_g1 | TRINITY_DN52945_c0_g1 | TRINITY_DN56137_c0_g1 | TRINITY_DN56487_c1_g1 | TRINITY_DN56677_c0_g1 | TRINITY_DN58546_c0_g2 | TRINITY_DN60415_c1_g1 | TRINITY_DN61353_c1_g1 | TRINITY_DN63160_c0_g2 | TRINITY_DN63404_c2_g3 | TRINITY_DN64420_c2_g1 | TRINITY_DN65364_c0_g1 | TRINITY_DN66049_c1_g1 | TRINITY_DN67609…	TRINITY_DN44255_c0_g1 | TRINITY_DN48944_c0_g1 | TRINITY_DN55448_c0_g1 | TRINITY_DN55655_c0_g1 | TRINITY_DN57969_c0_g1 | TRINITY_DN59486_c0_g1 | TRINITY_DN59489_c0_g2 | TRINITY_DN59787_c0_g1 | TRINITY_DN60096_c1_g1 | TRINITY_DN62110_c0_g1 | TRINITY_DN62271_c2_g1 | TRINITY_DN63453_c0_g1 | TRINITY_DN67041_c0_g1 | TRINITY_DN67772_c0_g1 | TRINITY_DN67772_c0_g6 | TRINITY_DN69278_c0_g6 | TRINITY_DN70153…
GO:0010411	xyloglucan metabolic process	96	11	16	4.0e-08	4.0e-08	3	8	TRINITY_DN67175_c0_g1 | TRINITY_DN77522_c0_g1 | TRINITY_DN79364_c1_g3	TRINITY_DN69356_c7_g1 | TRINITY_DN71781_c3_g1 | TRINITY_DN74492_c4_g3 | TRINITY_DN78783_c3_g2 | TRINITY_DN80529_c4_g2 | TRINITY_DN88987_c0_g1 | TRINITY_DN92346_c1_g3 | TRINITY_DN92346_c1_g5
GO:0019438	aromatic compound biosynthetic process	8364	156	17	0.83942	6.3e-08	110	46	TRINITY_DN47952_c1_g1 | TRINITY_DN52181_c0_g1 | TRINITY_DN55775_c0_g1 | TRINITY_DN56137_c0_g1 | TRINITY_DN56281_c1_g1 | TRINITY_DN58118_c0_g2 | TRINITY_DN58546_c0_g2 | TRINITY_DN58664_c0_g1 | TRINITY_DN59002_c0_g3 | TRINITY_DN59368_c2_g3 | TRINITY_DN60415_c1_g1 | TRINITY_DN60526_c3_g5 | TRINITY_DN60573_c0_g4 | TRINITY_DN61407_c0_g1 | TRINITY_DN61857_c0_g1 | TRINITY_DN62259_c1_g3 | TRINITY_DN62776…	TRINITY_DN44097_c0_g1 | TRINITY_DN44255_c0_g1 | TRINITY_DN48944_c0_g1 | TRINITY_DN50606_c0_g1 | TRINITY_DN51408_c0_g1 | TRINITY_DN51713_c0_g1 | TRINITY_DN57795_c0_g1 | TRINITY_DN59486_c0_g1 | TRINITY_DN59489_c0_g2 | TRINITY_DN61591_c1_g1 | TRINITY_DN62110_c0_g1 | TRINITY_DN62271_c2_g1 | TRINITY_DN64119_c0_g1 | TRINITY_DN64119_c1_g1 | TRINITY_DN64850_c4_g1 | TRINITY_DN67041_c0_g2 | TRINITY_DN67252…
GO:1901362	organic cyclic compound biosynthetic process	8715	161	18	0.85280	6.4e-08	112	49	TRINITY_DN112182_c0_g1 | TRINITY_DN47952_c1_g1 | TRINITY_DN52181_c0_g1 | TRINITY_DN55775_c0_g1 | TRINITY_DN56137_c0_g1 | TRINITY_DN56281_c1_g1 | TRINITY_DN58118_c0_g2 | TRINITY_DN58546_c0_g2 | TRINITY_DN58664_c0_g1 | TRINITY_DN59002_c0_g3 | TRINITY_DN59368_c2_g3 | TRINITY_DN60415_c1_g1 | TRINITY_DN60526_c3_g5 | TRINITY_DN60573_c0_g4 | TRINITY_DN61407_c0_g1 | TRINITY_DN61857_c0_g1 | TRINITY_DN6225…	TRINITY_DN44097_c0_g1 | TRINITY_DN44255_c0_g1 | TRINITY_DN48944_c0_g1 | TRINITY_DN50606_c0_g1 | TRINITY_DN51408_c0_g1 | TRINITY_DN51713_c0_g1 | TRINITY_DN55448_c0_g1 | TRINITY_DN57795_c0_g1 | TRINITY_DN57935_c0_g1 | TRINITY_DN59486_c0_g1 | TRINITY_DN59489_c0_g2 | TRINITY_DN61591_c1_g1 | TRINITY_DN62110_c0_g1 | TRINITY_DN62271_c2_g1 | TRINITY_DN64119_c0_g1 | TRINITY_DN64119_c1_g1 | TRINITY_DN64850…
GO:0042221	response to chemical	6940	134	19	0.29302	1.2e-07	82	52	TRINITY_DN44414_c0_g1 | TRINITY_DN46119_c0_g1 | TRINITY_DN47952_c1_g1 | TRINITY_DN52346_c0_g1 | TRINITY_DN52945_c0_g1 | TRINITY_DN56137_c0_g1 | TRINITY_DN56211_c0_g1 | TRINITY_DN56487_c1_g1 | TRINITY_DN56677_c0_g1 | TRINITY_DN58546_c0_g2 | TRINITY_DN58664_c0_g1 | TRINITY_DN59368_c2_g3 | TRINITY_DN60415_c1_g1 | TRINITY_DN60573_c0_g4 | TRINITY_DN60788_c1_g1 | TRINITY_DN61353_c1_g1 | TRINITY_DN61407…	TRINITY_DN44255_c0_g1 | TRINITY_DN48944_c0_g1 | TRINITY_DN50606_c0_g1 | TRINITY_DN53569_c0_g1 | TRINITY_DN55448_c0_g1 | TRINITY_DN55655_c0_g1 | TRINITY_DN57969_c0_g1 | TRINITY_DN59486_c0_g1 | TRINITY_DN59489_c0_g2 | TRINITY_DN59787_c0_g1 | TRINITY_DN60096_c1_g1 | TRINITY_DN62110_c0_g1 | TRINITY_DN62271_c2_g1 | TRINITY_DN63453_c0_g1 | TRINITY_DN64119_c0_g1 | TRINITY_DN64119_c1_g1 | TRINITY_DN64464…
GO:0015840	urea transport	11	5	20	1.4e-07	1.4e-07	1	4	TRINITY_DN67435_c5_g1	TRINITY_DN65005_c1_g1 | TRINITY_DN65005_c1_g2 | TRINITY_DN67041_c0_g1 | TRINITY_DN75360_c1_g1
GO:0001101	response to acid chemical	2970	71	21	0.76511	1.7e-07	44	27	TRINITY_DN47952_c1_g1 | TRINITY_DN52945_c0_g1 | TRINITY_DN56137_c0_g1 | TRINITY_DN56487_c1_g1 | TRINITY_DN56677_c0_g1 | TRINITY_DN58546_c0_g2 | TRINITY_DN60415_c1_g1 | TRINITY_DN61353_c1_g1 | TRINITY_DN63160_c0_g2 | TRINITY_DN63404_c2_g3 | TRINITY_DN64420_c2_g1 | TRINITY_DN65364_c0_g1 | TRINITY_DN66049_c1_g1 | TRINITY_DN69495_c0_g4 | TRINITY_DN70836_c2_g1 | TRINITY_DN71104_c0_g1 | TRINITY_DN72762…	TRINITY_DN55448_c0_g1 | TRINITY_DN55655_c0_g1 | TRINITY_DN57969_c0_g1 | TRINITY_DN59486_c0_g1 | TRINITY_DN59787_c0_g1 | TRINITY_DN60096_c1_g1 | TRINITY_DN62271_c2_g1 | TRINITY_DN63453_c0_g1 | TRINITY_DN67772_c0_g1 | TRINITY_DN67772_c0_g6 | TRINITY_DN69278_c0_g6 | TRINITY_DN70153_c0_g2 | TRINITY_DN73065_c0_g5 | TRINITY_DN73679_c1_g2 | TRINITY_DN74104_c2_g2 | TRINITY_DN74158_c2_g1 | TRINITY_DN74779…
GO:0071555	cell wall organization	1237	39	22	0.00435	2.2e-07	15	24	TRINITY_DN58118_c0_g2 | TRINITY_DN63364_c0_g1 | TRINITY_DN64110_c1_g1 | TRINITY_DN65355_c0_g1 | TRINITY_DN67175_c0_g1 | TRINITY_DN72973_c1_g1 | TRINITY_DN73974_c0_g1 | TRINITY_DN77522_c0_g1 | TRINITY_DN78520_c4_g2 | TRINITY_DN79364_c1_g3 | TRINITY_DN81865_c2_g1 | TRINITY_DN83985_c0_g3 | TRINITY_DN90703_c0_g1 | TRINITY_DN91305_c2_g2 | TRINITY_DN94609_c6_g1	TRINITY_DN49330_c1_g1 | TRINITY_DN63076_c6_g1 | TRINITY_DN66452_c2_g5 | TRINITY_DN67703_c1_g1 | TRINITY_DN69356_c7_g1 | TRINITY_DN71207_c1_g2 | TRINITY_DN71743_c0_g1 | TRINITY_DN72231_c0_g1 | TRINITY_DN72565_c2_g1 | TRINITY_DN74492_c4_g3 | TRINITY_DN78783_c3_g2 | TRINITY_DN80408_c0_g2 | TRINITY_DN80525_c0_g1 | TRINITY_DN80529_c4_g2 | TRINITY_DN83420_c1_g4 | TRINITY_DN87903_c1_g1 | TRINITY_DN88596…
GO:0042447	hormone catabolic process	13	5	23	0.06126	3.8e-07	5	0	TRINITY_DN53831_c0_g1 | TRINITY_DN69740_c2_g1 | TRINITY_DN69740_c3_g1 | TRINITY_DN83659_c1_g1 | TRINITY_DN86243_c0_g1
GO:0045229	external encapsulating structure organization	1316	40	24	0.61531	3.9e-07	15	25	TRINITY_DN58118_c0_g2 | TRINITY_DN63364_c0_g1 | TRINITY_DN64110_c1_g1 | TRINITY_DN65355_c0_g1 | TRINITY_DN67175_c0_g1 | TRINITY_DN72973_c1_g1 | TRINITY_DN73974_c0_g1 | TRINITY_DN77522_c0_g1 | TRINITY_DN78520_c4_g2 | TRINITY_DN79364_c1_g3 | TRINITY_DN81865_c2_g1 | TRINITY_DN83985_c0_g3 | TRINITY_DN90703_c0_g1 | TRINITY_DN91305_c2_g2 | TRINITY_DN94609_c6_g1	TRINITY_DN49330_c1_g1 | TRINITY_DN63076_c6_g1 | TRINITY_DN66452_c2_g5 | TRINITY_DN67703_c1_g1 | TRINITY_DN69356_c7_g1 | TRINITY_DN71207_c1_g2 | TRINITY_DN71743_c0_g1 | TRINITY_DN72231_c0_g1 | TRINITY_DN72565_c2_g1 | TRINITY_DN74492_c4_g3 | TRINITY_DN78783_c3_g2 | TRINITY_DN80408_c0_g2 | TRINITY_DN80525_c0_g1 | TRINITY_DN80529_c4_g2 | TRINITY_DN83420_c1_g4 | TRINITY_DN87903_c1_g1 | TRINITY_DN88596…
GO:0010410	hemicellulose metabolic process	151	12	25	0.49684	5.7e-07	3	9	TRINITY_DN67175_c0_g1 | TRINITY_DN77522_c0_g1 | TRINITY_DN79364_c1_g3	TRINITY_DN69356_c7_g1 | TRINITY_DN71781_c3_g1 | TRINITY_DN74492_c4_g3 | TRINITY_DN78783_c3_g2 | TRINITY_DN80529_c4_g2 | TRINITY_DN82331_c3_g1 | TRINITY_DN88987_c0_g1 | TRINITY_DN92346_c1_g3 | TRINITY_DN92346_c1_g5
GO:0019755	one-carbon compound transport	14	5	26	1.00000	5.8e-07	1	4	TRINITY_DN67435_c5_g1	TRINITY_DN65005_c1_g1 | TRINITY_DN65005_c1_g2 | TRINITY_DN67041_c0_g1 | TRINITY_DN75360_c1_g1
GO:0071554	cell wall organization or biogenesis	1559	44	27	0.06639	7.5e-07	15	29	TRINITY_DN58118_c0_g2 | TRINITY_DN63364_c0_g1 | TRINITY_DN64110_c1_g1 | TRINITY_DN65355_c0_g1 | TRINITY_DN67175_c0_g1 | TRINITY_DN72973_c1_g1 | TRINITY_DN73974_c0_g1 | TRINITY_DN77522_c0_g1 | TRINITY_DN78520_c4_g2 | TRINITY_DN79364_c1_g3 | TRINITY_DN81865_c2_g1 | TRINITY_DN83985_c0_g3 | TRINITY_DN90703_c0_g1 | TRINITY_DN91305_c2_g2 | TRINITY_DN94609_c6_g1	TRINITY_DN49330_c1_g1 | TRINITY_DN63076_c6_g1 | TRINITY_DN66452_c2_g5 | TRINITY_DN67538_c2_g1 | TRINITY_DN67703_c1_g1 | TRINITY_DN68021_c2_g1 | TRINITY_DN69356_c7_g1 | TRINITY_DN71207_c1_g2 | TRINITY_DN71743_c0_g1 | TRINITY_DN71781_c3_g1 | TRINITY_DN72231_c0_g1 | TRINITY_DN72565_c2_g1 | TRINITY_DN74492_c4_g3 | TRINITY_DN78783_c3_g2 | TRINITY_DN80408_c0_g2 | TRINITY_DN80525_c0_g1 | TRINITY_DN80529…
GO:0065007	biological regulation	15196	244	28	0.77535	7.6e-07	147	97	TRINITY_DN44414_c0_g1 | TRINITY_DN46119_c0_g1 | TRINITY_DN47952_c1_g1 | TRINITY_DN50437_c0_g1 | TRINITY_DN51218_c0_g1 | TRINITY_DN52181_c0_g1 | TRINITY_DN52346_c0_g1 | TRINITY_DN53722_c0_g1 | TRINITY_DN53831_c0_g1 | TRINITY_DN54602_c1_g2 | TRINITY_DN55775_c0_g1 | TRINITY_DN56211_c0_g1 | TRINITY_DN56281_c1_g1 | TRINITY_DN56281_c1_g2 | TRINITY_DN56487_c1_g1 | TRINITY_DN58118_c0_g2 | TRINITY_DN58546…	TRINITY_DN43140_c0_g1 | TRINITY_DN44097_c0_g1 | TRINITY_DN44255_c0_g1 | TRINITY_DN48944_c0_g1 | TRINITY_DN49330_c1_g1 | TRINITY_DN50606_c0_g1 | TRINITY_DN51713_c0_g1 | TRINITY_DN53569_c0_g1 | TRINITY_DN53639_c0_g1 | TRINITY_DN55448_c0_g1 | TRINITY_DN55655_c0_g1 | TRINITY_DN57795_c0_g1 | TRINITY_DN57969_c0_g1 | TRINITY_DN59486_c0_g1 | TRINITY_DN59489_c0_g2 | TRINITY_DN59787_c0_g1 | TRINITY_DN59896…
GO:0050794	regulation of cellular process	12792	212	29	0.56208	9.2e-07	130	82	TRINITY_DN44414_c0_g1 | TRINITY_DN46119_c0_g1 | TRINITY_DN47952_c1_g1 | TRINITY_DN50437_c0_g1 | TRINITY_DN51218_c0_g1 | TRINITY_DN52181_c0_g1 | TRINITY_DN52346_c0_g1 | TRINITY_DN53722_c0_g1 | TRINITY_DN54602_c1_g2 | TRINITY_DN55775_c0_g1 | TRINITY_DN56281_c1_g1 | TRINITY_DN56487_c1_g1 | TRINITY_DN58546_c0_g2 | TRINITY_DN58664_c0_g1 | TRINITY_DN59002_c0_g3 | TRINITY_DN59368_c2_g3 | TRINITY_DN60415…	TRINITY_DN43140_c0_g1 | TRINITY_DN44097_c0_g1 | TRINITY_DN44255_c0_g1 | TRINITY_DN48944_c0_g1 | TRINITY_DN49330_c1_g1 | TRINITY_DN50606_c0_g1 | TRINITY_DN51713_c0_g1 | TRINITY_DN53569_c0_g1 | TRINITY_DN55655_c0_g1 | TRINITY_DN57795_c0_g1 | TRINITY_DN57969_c0_g1 | TRINITY_DN59486_c0_g1 | TRINITY_DN59489_c0_g2 | TRINITY_DN59787_c0_g1 | TRINITY_DN60096_c1_g1 | TRINITY_DN61591_c1_g1 | TRINITY_DN62110…
GO:0009852	auxin catabolic process	8	4	30	1.7e-06	1.7e-06	4	0	TRINITY_DN69740_c2_g1 | TRINITY_DN69740_c3_g1 | TRINITY_DN83659_c1_g1 | TRINITY_DN86243_c0_g1
GO:0071495	cellular response to endogenous stimulus	2757	64	31	0.08352	2.0e-06	42	22	TRINITY_DN44414_c0_g1 | TRINITY_DN56487_c1_g1 | TRINITY_DN58546_c0_g2 | TRINITY_DN58664_c0_g1 | TRINITY_DN59368_c2_g3 | TRINITY_DN60415_c1_g1 | TRINITY_DN63234_c2_g1 | TRINITY_DN63272_c0_g3 | TRINITY_DN63887_c0_g1 | TRINITY_DN63887_c0_g2 | TRINITY_DN64420_c2_g1 | TRINITY_DN66049_c1_g1 | TRINITY_DN67609_c2_g1 | TRINITY_DN67825_c3_g1 | TRINITY_DN69495_c0_g4 | TRINITY_DN70282_c1_g1 | TRINITY_DN70836…	TRINITY_DN55655_c0_g1 | TRINITY_DN57969_c0_g1 | TRINITY_DN59486_c0_g1 | TRINITY_DN60096_c1_g1 | TRINITY_DN62110_c0_g1 | TRINITY_DN64119_c0_g1 | TRINITY_DN64119_c1_g1 | TRINITY_DN64464_c0_g1 | TRINITY_DN67041_c0_g1 | TRINITY_DN67041_c0_g2 | TRINITY_DN67772_c0_g1 | TRINITY_DN67772_c0_g6 | TRINITY_DN69904_c1_g1 | TRINITY_DN73065_c0_g5 | TRINITY_DN73279_c6_g1 | TRINITY_DN73679_c1_g2 | TRINITY_DN77148…
GO:0055085	transmembrane transport	1850	48	32	0.03571	2.4e-06	22	26	TRINITY_DN35098_c0_g1 | TRINITY_DN61407_c0_g1 | TRINITY_DN64148_c5_g3 | TRINITY_DN67435_c5_g1 | TRINITY_DN67710_c0_g2 | TRINITY_DN71574_c2_g2 | TRINITY_DN71673_c1_g1 | TRINITY_DN72378_c1_g1 | TRINITY_DN75325_c2_g1 | TRINITY_DN80999_c0_g1 | TRINITY_DN81070_c0_g1 | TRINITY_DN81716_c0_g1 | TRINITY_DN82637_c3_g1 | TRINITY_DN85272_c0_g1 | TRINITY_DN87441_c1_g1 | TRINITY_DN88384_c0_g1 | TRINITY_DN89273…	TRINITY_DN42643_c0_g1 | TRINITY_DN52374_c0_g1 | TRINITY_DN60974_c5_g2 | TRINITY_DN62197_c0_g1 | TRINITY_DN64850_c4_g1 | TRINITY_DN65005_c1_g1 | TRINITY_DN65005_c1_g2 | TRINITY_DN65658_c1_g2 | TRINITY_DN67041_c0_g1 | TRINITY_DN67041_c0_g2 | TRINITY_DN69278_c0_g6 | TRINITY_DN69793_c0_g1 | TRINITY_DN71067_c1_g1 | TRINITY_DN71575_c0_g5 | TRINITY_DN75360_c1_g1 | TRINITY_DN76548_c0_g2 | TRINITY_DN77914…
GO:0042744	hydrogen peroxide catabolic process	144	11	33	2.5e-06	2.5e-06	3	8	TRINITY_DN65355_c0_g1 | TRINITY_DN73974_c0_g1 | TRINITY_DN78520_c4_g2	TRINITY_DN62513_c1_g3 | TRINITY_DN68159_c0_g1 | TRINITY_DN68883_c0_g2 | TRINITY_DN75464_c3_g1 | TRINITY_DN76346_c3_g1 | TRINITY_DN76346_c3_g3 | TRINITY_DN80659_c0_g1 | TRINITY_DN94348_c2_g1
GO:0006355	regulation of transcription, DNA-templated	5301	104	34	2.7e-06	2.7e-06	74	30	TRINITY_DN47952_c1_g1 | TRINITY_DN52181_c0_g1 | TRINITY_DN55775_c0_g1 | TRINITY_DN56281_c1_g1 | TRINITY_DN58546_c0_g2 | TRINITY_DN58664_c0_g1 | TRINITY_DN59002_c0_g3 | TRINITY_DN60526_c3_g5 | TRINITY_DN60573_c0_g4 | TRINITY_DN61407_c0_g1 | TRINITY_DN61857_c0_g1 | TRINITY_DN62259_c1_g3 | TRINITY_DN63160_c0_g2 | TRINITY_DN63219_c3_g1 | TRINITY_DN63234_c2_g1 | TRINITY_DN63364_c0_g1 | TRINITY_DN63463…	TRINITY_DN44097_c0_g1 | TRINITY_DN44255_c0_g1 | TRINITY_DN48944_c0_g1 | TRINITY_DN57795_c0_g1 | TRINITY_DN59486_c0_g1 | TRINITY_DN59489_c0_g2 | TRINITY_DN61591_c1_g1 | TRINITY_DN62110_c0_g1 | TRINITY_DN67041_c0_g2 | TRINITY_DN68105_c1_g1 | TRINITY_DN68114_c4_g1 | TRINITY_DN69904_c1_g1 | TRINITY_DN73279_c6_g1 | TRINITY_DN73679_c1_g2 | TRINITY_DN74779_c4_g3 | TRINITY_DN75140_c0_g4 | TRINITY_DN76810…
GO:1903506	regulation of nucleic acid-templated transcription	5302	104	35	1.00000	2.7e-06	74	30	TRINITY_DN47952_c1_g1 | TRINITY_DN52181_c0_g1 | TRINITY_DN55775_c0_g1 | TRINITY_DN56281_c1_g1 | TRINITY_DN58546_c0_g2 | TRINITY_DN58664_c0_g1 | TRINITY_DN59002_c0_g3 | TRINITY_DN60526_c3_g5 | TRINITY_DN60573_c0_g4 | TRINITY_DN61407_c0_g1 | TRINITY_DN61857_c0_g1 | TRINITY_DN62259_c1_g3 | TRINITY_DN63160_c0_g2 | TRINITY_DN63219_c3_g1 | TRINITY_DN63234_c2_g1 | TRINITY_DN63364_c0_g1 | TRINITY_DN63463…	TRINITY_DN44097_c0_g1 | TRINITY_DN44255_c0_g1 | TRINITY_DN48944_c0_g1 | TRINITY_DN57795_c0_g1 | TRINITY_DN59486_c0_g1 | TRINITY_DN59489_c0_g2 | TRINITY_DN61591_c1_g1 | TRINITY_DN62110_c0_g1 | TRINITY_DN67041_c0_g2 | TRINITY_DN68105_c1_g1 | TRINITY_DN68114_c4_g1 | TRINITY_DN69904_c1_g1 | TRINITY_DN73279_c6_g1 | TRINITY_DN73679_c1_g2 | TRINITY_DN74779_c4_g3 | TRINITY_DN75140_c0_g4 | TRINITY_DN76810…
GO:2001141	regulation of RNA biosynthetic process	5305	104	36	1.00000	2.7e-06	74	30	TRINITY_DN47952_c1_g1 | TRINITY_DN52181_c0_g1 | TRINITY_DN55775_c0_g1 | TRINITY_DN56281_c1_g1 | TRINITY_DN58546_c0_g2 | TRINITY_DN58664_c0_g1 | TRINITY_DN59002_c0_g3 | TRINITY_DN60526_c3_g5 | TRINITY_DN60573_c0_g4 | TRINITY_DN61407_c0_g1 | TRINITY_DN61857_c0_g1 | TRINITY_DN62259_c1_g3 | TRINITY_DN63160_c0_g2 | TRINITY_DN63219_c3_g1 | TRINITY_DN63234_c2_g1 | TRINITY_DN63364_c0_g1 | TRINITY_DN63463…	TRINITY_DN44097_c0_g1 | TRINITY_DN44255_c0_g1 | TRINITY_DN48944_c0_g1 | TRINITY_DN57795_c0_g1 | TRINITY_DN59486_c0_g1 | TRINITY_DN59489_c0_g2 | TRINITY_DN61591_c1_g1 | TRINITY_DN62110_c0_g1 | TRINITY_DN67041_c0_g2 | TRINITY_DN68105_c1_g1 | TRINITY_DN68114_c4_g1 | TRINITY_DN69904_c1_g1 | TRINITY_DN73279_c6_g1 | TRINITY_DN73679_c1_g2 | TRINITY_DN74779_c4_g3 | TRINITY_DN75140_c0_g4 | TRINITY_DN76810…
GO:0007623	circadian rhythm	428	19	37	2.8e-05	2.9e-06	13	6	TRINITY_DN47952_c1_g1 | TRINITY_DN56281_c1_g1 | TRINITY_DN56281_c1_g2 | TRINITY_DN58546_c0_g2 | TRINITY_DN63234_c2_g1 | TRINITY_DN63887_c0_g1 | TRINITY_DN63887_c0_g2 | TRINITY_DN87520_c1_g2 | TRINITY_DN91179_c2_g1 | TRINITY_DN92247_c2_g1 | TRINITY_DN92733_c1_g1 | TRINITY_DN93749_c5_g2 | TRINITY_DN94205_c2_g1	TRINITY_DN44255_c0_g1 | TRINITY_DN48944_c0_g1 | TRINITY_DN62271_c2_g1 | TRINITY_DN76747_c2_g2 | TRINITY_DN84542_c0_g2 | TRINITY_DN94266_c1_g1
GO:0009850	auxin metabolic process	119	10	38	0.28621	3.0e-06	8	2	TRINITY_DN58118_c0_g2 | TRINITY_DN63887_c0_g1 | TRINITY_DN63887_c0_g2 | TRINITY_DN69740_c2_g1 | TRINITY_DN69740_c3_g1 | TRINITY_DN83659_c1_g1 | TRINITY_DN86243_c0_g1 | TRINITY_DN91179_c2_g1	TRINITY_DN57795_c0_g1 | TRINITY_DN74104_c2_g2
GO:0080170	hydrogen peroxide transmembrane transport	9	4	39	3.0e-06	3.0e-06	1	3	TRINITY_DN67435_c5_g1	TRINITY_DN65005_c1_g1 | TRINITY_DN67041_c0_g1 | TRINITY_DN75360_c1_g1
GO:0034220	ion transmembrane transport	922	30	40	0.00865	3.1e-06	16	14	TRINITY_DN35098_c0_g1 | TRINITY_DN64148_c5_g3 | TRINITY_DN67435_c5_g1 | TRINITY_DN71574_c2_g2 | TRINITY_DN72378_c1_g1 | TRINITY_DN75325_c2_g1 | TRINITY_DN80999_c0_g1 | TRINITY_DN81716_c0_g1 | TRINITY_DN82637_c3_g1 | TRINITY_DN85272_c0_g1 | TRINITY_DN87441_c1_g1 | TRINITY_DN88384_c0_g1 | TRINITY_DN89273_c1_g3 | TRINITY_DN93749_c5_g2 | TRINITY_DN94006_c1_g3 | TRINITY_DN94021_c3_g3	TRINITY_DN52374_c0_g1 | TRINITY_DN64850_c4_g1 | TRINITY_DN65005_c1_g1 | TRINITY_DN65005_c1_g2 | TRINITY_DN65658_c1_g2 | TRINITY_DN67041_c0_g1 | TRINITY_DN67041_c0_g2 | TRINITY_DN69793_c0_g1 | TRINITY_DN75360_c1_g1 | TRINITY_DN76548_c0_g2 | TRINITY_DN78783_c3_g2 | TRINITY_DN80992_c3_g2 | TRINITY_DN82331_c3_g1 | TRINITY_DN83649_c2_g1
GO:0009755	hormone-mediated signaling pathway	2393	57	41	0.18896	3.6e-06	39	18	TRINITY_DN44414_c0_g1 | TRINITY_DN56487_c1_g1 | TRINITY_DN58546_c0_g2 | TRINITY_DN58664_c0_g1 | TRINITY_DN59368_c2_g3 | TRINITY_DN60415_c1_g1 | TRINITY_DN63234_c2_g1 | TRINITY_DN63272_c0_g3 | TRINITY_DN63887_c0_g1 | TRINITY_DN63887_c0_g2 | TRINITY_DN64420_c2_g1 | TRINITY_DN66049_c1_g1 | TRINITY_DN67609_c2_g1 | TRINITY_DN67825_c3_g1 | TRINITY_DN70282_c1_g1 | TRINITY_DN70836_c2_g1 | TRINITY_DN72762…	TRINITY_DN55655_c0_g1 | TRINITY_DN57969_c0_g1 | TRINITY_DN59486_c0_g1 | TRINITY_DN60096_c1_g1 | TRINITY_DN62110_c0_g1 | TRINITY_DN64119_c0_g1 | TRINITY_DN64119_c1_g1 | TRINITY_DN64464_c0_g1 | TRINITY_DN67772_c0_g1 | TRINITY_DN67772_c0_g6 | TRINITY_DN69904_c1_g1 | TRINITY_DN73065_c0_g5 | TRINITY_DN73679_c1_g2 | TRINITY_DN80822_c3_g1 | TRINITY_DN84223_c0_g1 | TRINITY_DN84542_c0_g2 | TRINITY_DN91453…
GO:0044271	cellular nitrogen compound biosynthetic process	9848	168	42	0.96692	5.9e-06	116	52	TRINITY_DN46119_c0_g1 | TRINITY_DN47952_c1_g1 | TRINITY_DN52181_c0_g1 | TRINITY_DN55775_c0_g1 | TRINITY_DN56137_c0_g1 | TRINITY_DN56281_c1_g1 | TRINITY_DN58118_c0_g2 | TRINITY_DN58546_c0_g2 | TRINITY_DN58664_c0_g1 | TRINITY_DN59002_c0_g3 | TRINITY_DN59368_c2_g3 | TRINITY_DN60415_c1_g1 | TRINITY_DN60526_c3_g5 | TRINITY_DN60573_c0_g4 | TRINITY_DN61407_c0_g1 | TRINITY_DN61857_c0_g1 | TRINITY_DN62259…	TRINITY_DN44097_c0_g1 | TRINITY_DN44255_c0_g1 | TRINITY_DN48944_c0_g1 | TRINITY_DN50606_c0_g1 | TRINITY_DN51408_c0_g1 | TRINITY_DN51713_c0_g1 | TRINITY_DN57795_c0_g1 | TRINITY_DN57935_c0_g1 | TRINITY_DN59486_c0_g1 | TRINITY_DN59489_c0_g2 | TRINITY_DN61591_c1_g1 | TRINITY_DN62110_c0_g1 | TRINITY_DN62271_c2_g1 | TRINITY_DN64119_c0_g1 | TRINITY_DN64119_c1_g1 | TRINITY_DN64850_c4_g1 | TRINITY_DN67041…
GO:0010383	cell wall polysaccharide metabolic process	264	14	43	0.34607	8.2e-06	3	11	TRINITY_DN67175_c0_g1 | TRINITY_DN77522_c0_g1 | TRINITY_DN79364_c1_g3	TRINITY_DN49330_c1_g1 | TRINITY_DN66452_c2_g5 | TRINITY_DN69356_c7_g1 | TRINITY_DN71781_c3_g1 | TRINITY_DN74492_c4_g3 | TRINITY_DN78783_c3_g2 | TRINITY_DN80529_c4_g2 | TRINITY_DN82331_c3_g1 | TRINITY_DN88987_c0_g1 | TRINITY_DN92346_c1_g3 | TRINITY_DN92346_c1_g5
GO:0032870	cellular response to hormone stimulus	2553	58	44	0.27706	1.2e-05	39	19	TRINITY_DN44414_c0_g1 | TRINITY_DN56487_c1_g1 | TRINITY_DN58546_c0_g2 | TRINITY_DN58664_c0_g1 | TRINITY_DN59368_c2_g3 | TRINITY_DN60415_c1_g1 | TRINITY_DN63234_c2_g1 | TRINITY_DN63272_c0_g3 | TRINITY_DN63887_c0_g1 | TRINITY_DN63887_c0_g2 | TRINITY_DN64420_c2_g1 | TRINITY_DN66049_c1_g1 | TRINITY_DN67609_c2_g1 | TRINITY_DN67825_c3_g1 | TRINITY_DN70282_c1_g1 | TRINITY_DN70836_c2_g1 | TRINITY_DN72762…	TRINITY_DN55655_c0_g1 | TRINITY_DN57969_c0_g1 | TRINITY_DN59486_c0_g1 | TRINITY_DN60096_c1_g1 | TRINITY_DN62110_c0_g1 | TRINITY_DN64119_c0_g1 | TRINITY_DN64119_c1_g1 | TRINITY_DN64464_c0_g1 | TRINITY_DN67772_c0_g1 | TRINITY_DN67772_c0_g6 | TRINITY_DN69904_c1_g1 | TRINITY_DN73065_c0_g5 | TRINITY_DN73679_c1_g2 | TRINITY_DN77148_c0_g1 | TRINITY_DN80822_c3_g1 | TRINITY_DN84223_c0_g1 | TRINITY_DN84542…
GO:0051252	regulation of RNA metabolic process	5492	104	45	1.00000	1.3e-05	74	30	TRINITY_DN47952_c1_g1 | TRINITY_DN52181_c0_g1 | TRINITY_DN55775_c0_g1 | TRINITY_DN56281_c1_g1 | TRINITY_DN58546_c0_g2 | TRINITY_DN58664_c0_g1 | TRINITY_DN59002_c0_g3 | TRINITY_DN60526_c3_g5 | TRINITY_DN60573_c0_g4 | TRINITY_DN61407_c0_g1 | TRINITY_DN61857_c0_g1 | TRINITY_DN62259_c1_g3 | TRINITY_DN63160_c0_g2 | TRINITY_DN63219_c3_g1 | TRINITY_DN63234_c2_g1 | TRINITY_DN63364_c0_g1 | TRINITY_DN63463…	TRINITY_DN44097_c0_g1 | TRINITY_DN44255_c0_g1 | TRINITY_DN48944_c0_g1 | TRINITY_DN57795_c0_g1 | TRINITY_DN59486_c0_g1 | TRINITY_DN59489_c0_g2 | TRINITY_DN61591_c1_g1 | TRINITY_DN62110_c0_g1 | TRINITY_DN67041_c0_g2 | TRINITY_DN68105_c1_g1 | TRINITY_DN68114_c4_g1 | TRINITY_DN69904_c1_g1 | TRINITY_DN73279_c6_g1 | TRINITY_DN73679_c1_g2 | TRINITY_DN74779_c4_g3 | TRINITY_DN75140_c0_g4 | TRINITY_DN76810…
GO:0050789	regulation of biological process	14246	225	46	0.75139	1.4e-05	136	89	TRINITY_DN44414_c0_g1 | TRINITY_DN46119_c0_g1 | TRINITY_DN47952_c1_g1 | TRINITY_DN50437_c0_g1 | TRINITY_DN51218_c0_g1 | TRINITY_DN52181_c0_g1 | TRINITY_DN52346_c0_g1 | TRINITY_DN53722_c0_g1 | TRINITY_DN54602_c1_g2 | TRINITY_DN55775_c0_g1 | TRINITY_DN56211_c0_g1 | TRINITY_DN56281_c1_g1 | TRINITY_DN56281_c1_g2 | TRINITY_DN56487_c1_g1 | TRINITY_DN58118_c0_g2 | TRINITY_DN58546_c0_g2 | TRINITY_DN58664…	TRINITY_DN43140_c0_g1 | TRINITY_DN44097_c0_g1 | TRINITY_DN44255_c0_g1 | TRINITY_DN48944_c0_g1 | TRINITY_DN49330_c1_g1 | TRINITY_DN50606_c0_g1 | TRINITY_DN51713_c0_g1 | TRINITY_DN53569_c0_g1 | TRINITY_DN55655_c0_g1 | TRINITY_DN57795_c0_g1 | TRINITY_DN57969_c0_g1 | TRINITY_DN59486_c0_g1 | TRINITY_DN59489_c0_g2 | TRINITY_DN59787_c0_g1 | TRINITY_DN59896_c3_g1 | TRINITY_DN60096_c1_g1 | TRINITY_DN61591…
GO:0006811	ion transport	1985	48	47	0.51113	1.5e-05	24	24	TRINITY_DN35098_c0_g1 | TRINITY_DN59343_c1_g3 | TRINITY_DN62856_c0_g1 | TRINITY_DN64148_c5_g3 | TRINITY_DN67435_c5_g1 | TRINITY_DN71574_c2_g2 | TRINITY_DN72378_c1_g1 | TRINITY_DN73318_c1_g2 | TRINITY_DN75325_c2_g1 | TRINITY_DN80999_c0_g1 | TRINITY_DN81070_c0_g1 | TRINITY_DN81716_c0_g1 | TRINITY_DN82637_c3_g1 | TRINITY_DN85272_c0_g1 | TRINITY_DN87441_c1_g1 | TRINITY_DN88384_c0_g1 | TRINITY_DN89229…	TRINITY_DN50606_c0_g1 | TRINITY_DN52374_c0_g1 | TRINITY_DN57969_c0_g1 | TRINITY_DN59896_c3_g1 | TRINITY_DN64362_c2_g2 | TRINITY_DN64850_c4_g1 | TRINITY_DN65005_c1_g1 | TRINITY_DN65005_c1_g2 | TRINITY_DN65658_c1_g2 | TRINITY_DN67041_c0_g1 | TRINITY_DN67041_c0_g2 | TRINITY_DN68232_c1_g3 | TRINITY_DN69278_c0_g6 | TRINITY_DN69793_c0_g1 | TRINITY_DN75360_c1_g1 | TRINITY_DN76548_c0_g2 | TRINITY_DN77914…
GO:0009835	fruit ripening	64	7	48	1.7e-05	1.7e-05	7	0	TRINITY_DN67897_c2_g4 | TRINITY_DN74647_c0_g2 | TRINITY_DN74647_c0_g4 | TRINITY_DN79812_c1_g1 | TRINITY_DN80436_c2_g1 | TRINITY_DN83693_c0_g1 | TRINITY_DN84018_c1_g3
GO:0006820	anion transport	680	23	49	0.18766	2.4e-05	15	8	TRINITY_DN35098_c0_g1 | TRINITY_DN59343_c1_g3 | TRINITY_DN62856_c0_g1 | TRINITY_DN72378_c1_g1 | TRINITY_DN75325_c2_g1 | TRINITY_DN80999_c0_g1 | TRINITY_DN81070_c0_g1 | TRINITY_DN82637_c3_g1 | TRINITY_DN87441_c1_g1 | TRINITY_DN89229_c1_g1 | TRINITY_DN89263_c0_g2 | TRINITY_DN89273_c1_g3 | TRINITY_DN89293_c1_g1 | TRINITY_DN92733_c1_g1 | TRINITY_DN93749_c5_g2	TRINITY_DN57969_c0_g1 | TRINITY_DN64362_c2_g2 | TRINITY_DN65658_c1_g2 | TRINITY_DN69278_c0_g6 | TRINITY_DN69793_c0_g1 | TRINITY_DN77914_c4_g1 | TRINITY_DN80525_c0_g1 | TRINITY_DN83649_c2_g1
GO:0071310	cellular response to organic substance	3298	69	50	0.18447	2.5e-05	46	23	TRINITY_DN44414_c0_g1 | TRINITY_DN56487_c1_g1 | TRINITY_DN58546_c0_g2 | TRINITY_DN58664_c0_g1 | TRINITY_DN59368_c2_g3 | TRINITY_DN60415_c1_g1 | TRINITY_DN60573_c0_g4 | TRINITY_DN63234_c2_g1 | TRINITY_DN63272_c0_g3 | TRINITY_DN63887_c0_g1 | TRINITY_DN63887_c0_g2 | TRINITY_DN64420_c2_g1 | TRINITY_DN65234_c0_g2 | TRINITY_DN66049_c1_g1 | TRINITY_DN67609_c2_g1 | TRINITY_DN67651_c0_g2 | TRINITY_DN67825…	TRINITY_DN55655_c0_g1 | TRINITY_DN57969_c0_g1 | TRINITY_DN59486_c0_g1 | TRINITY_DN60096_c1_g1 | TRINITY_DN62110_c0_g1 | TRINITY_DN64119_c0_g1 | TRINITY_DN64119_c1_g1 | TRINITY_DN64464_c0_g1 | TRINITY_DN67041_c0_g1 | TRINITY_DN67041_c0_g2 | TRINITY_DN67772_c0_g1 | TRINITY_DN67772_c0_g6 | TRINITY_DN69904_c1_g1 | TRINITY_DN73065_c0_g5 | TRINITY_DN73279_c6_g1 | TRINITY_DN73679_c1_g2 | TRINITY_DN77148…
GO:0080167	response to karrikin	185	11	51	2.7e-05	2.7e-05	6	5	TRINITY_DN68944_c4_g4 | TRINITY_DN71673_c1_g1 | TRINITY_DN82297_c0_g2 | TRINITY_DN89229_c1_g1 | TRINITY_DN93217_c2_g1 | TRINITY_DN94205_c2_g1	TRINITY_DN44255_c0_g1 | TRINITY_DN48944_c0_g1 | TRINITY_DN59489_c0_g2 | TRINITY_DN88439_c1_g1 | TRINITY_DN93588_c1_g2
GO:0005976	polysaccharide metabolic process	1246	34	52	0.42151	2.8e-05	12	22	TRINITY_DN52945_c0_g1 | TRINITY_DN56677_c0_g1 | TRINITY_DN61353_c1_g1 | TRINITY_DN67175_c0_g1 | TRINITY_DN77522_c0_g1 | TRINITY_DN79364_c1_g3 | TRINITY_DN84195_c1_g1 | TRINITY_DN86870_c2_g1 | TRINITY_DN86923_c1_g2 | TRINITY_DN90703_c0_g1 | TRINITY_DN91305_c2_g2 | TRINITY_DN91305_c2_g3	TRINITY_DN49330_c1_g1 | TRINITY_DN57795_c0_g1 | TRINITY_DN66452_c2_g5 | TRINITY_DN69356_c7_g1 | TRINITY_DN71781_c3_g1 | TRINITY_DN72231_c0_g1 | TRINITY_DN74492_c4_g3 | TRINITY_DN78466_c2_g1 | TRINITY_DN78783_c3_g2 | TRINITY_DN80529_c4_g2 | TRINITY_DN82331_c3_g1 | TRINITY_DN83420_c1_g4 | TRINITY_DN87094_c2_g1 | TRINITY_DN87903_c1_g1 | TRINITY_DN88596_c1_g2 | TRINITY_DN88596_c1_g4 | TRINITY_DN88987…
GO:0019219	regulation of nucleobase-containing compound metabolic process	5665	105	53	0.98543	2.8e-05	75	30	TRINITY_DN47952_c1_g1 | TRINITY_DN52181_c0_g1 | TRINITY_DN54602_c1_g2 | TRINITY_DN55775_c0_g1 | TRINITY_DN56281_c1_g1 | TRINITY_DN58546_c0_g2 | TRINITY_DN58664_c0_g1 | TRINITY_DN59002_c0_g3 | TRINITY_DN60526_c3_g5 | TRINITY_DN60573_c0_g4 | TRINITY_DN61407_c0_g1 | TRINITY_DN61857_c0_g1 | TRINITY_DN62259_c1_g3 | TRINITY_DN63160_c0_g2 | TRINITY_DN63219_c3_g1 | TRINITY_DN63234_c2_g1 | TRINITY_DN63364…	TRINITY_DN44097_c0_g1 | TRINITY_DN44255_c0_g1 | TRINITY_DN48944_c0_g1 | TRINITY_DN57795_c0_g1 | TRINITY_DN59486_c0_g1 | TRINITY_DN59489_c0_g2 | TRINITY_DN61591_c1_g1 | TRINITY_DN62110_c0_g1 | TRINITY_DN67041_c0_g2 | TRINITY_DN68105_c1_g1 | TRINITY_DN68114_c4_g1 | TRINITY_DN69904_c1_g1 | TRINITY_DN73279_c6_g1 | TRINITY_DN73679_c1_g2 | TRINITY_DN74779_c4_g3 | TRINITY_DN75140_c0_g4 | TRINITY_DN76810…
GO:0051171	regulation of nitrogen compound metabolic process	6763	121	54	0.51410	2.9e-05	82	39	TRINITY_DN46119_c0_g1 | TRINITY_DN47952_c1_g1 | TRINITY_DN52181_c0_g1 | TRINITY_DN54602_c1_g2 | TRINITY_DN55775_c0_g1 | TRINITY_DN56281_c1_g1 | TRINITY_DN56487_c1_g1 | TRINITY_DN58546_c0_g2 | TRINITY_DN58664_c0_g1 | TRINITY_DN59002_c0_g3 | TRINITY_DN60526_c3_g5 | TRINITY_DN60573_c0_g4 | TRINITY_DN61407_c0_g1 | TRINITY_DN61857_c0_g1 | TRINITY_DN62259_c1_g3 | TRINITY_DN63160_c0_g2 | TRINITY_DN63219…	TRINITY_DN43140_c0_g1 | TRINITY_DN44097_c0_g1 | TRINITY_DN44255_c0_g1 | TRINITY_DN48944_c0_g1 | TRINITY_DN50606_c0_g1 | TRINITY_DN51713_c0_g1 | TRINITY_DN57795_c0_g1 | TRINITY_DN59486_c0_g1 | TRINITY_DN59489_c0_g2 | TRINITY_DN61591_c1_g1 | TRINITY_DN62110_c0_g1 | TRINITY_DN67041_c0_g2 | TRINITY_DN68105_c1_g1 | TRINITY_DN68114_c4_g1 | TRINITY_DN69904_c1_g1 | TRINITY_DN70017_c1_g1 | TRINITY_DN73279…
GO:0048731	system development	5501	102	55	0.11836	3.7e-05	63	39	TRINITY_DN47952_c1_g1 | TRINITY_DN56281_c1_g1 | TRINITY_DN56281_c1_g2 | TRINITY_DN56487_c1_g1 | TRINITY_DN58118_c0_g2 | TRINITY_DN58546_c0_g2 | TRINITY_DN60526_c3_g5 | TRINITY_DN60573_c0_g4 | TRINITY_DN61407_c0_g1 | TRINITY_DN62259_c1_g3 | TRINITY_DN62776_c3_g1 | TRINITY_DN63264_c0_g2 | TRINITY_DN63364_c0_g1 | TRINITY_DN63847_c4_g1 | TRINITY_DN65221_c0_g2 | TRINITY_DN65612_c2_g2 | TRINITY_DN67897…	TRINITY_DN44255_c0_g1 | TRINITY_DN48944_c0_g1 | TRINITY_DN50606_c0_g1 | TRINITY_DN51713_c0_g1 | TRINITY_DN52170_c0_g1 | TRINITY_DN53569_c0_g1 | TRINITY_DN53639_c0_g1 | TRINITY_DN57795_c0_g1 | TRINITY_DN59896_c3_g1 | TRINITY_DN62271_c2_g1 | TRINITY_DN63175_c1_g1 | TRINITY_DN63453_c0_g1 | TRINITY_DN64119_c1_g1 | TRINITY_DN64464_c0_g1 | TRINITY_DN68105_c1_g1 | TRINITY_DN70153_c0_g2 | TRINITY_DN73279…
GO:0009628	response to abiotic stimulus	4641	89	56	0.45347	4.0e-05	59	30	TRINITY_DN47952_c1_g1 | TRINITY_DN51218_c0_g1 | TRINITY_DN52346_c0_g1 | TRINITY_DN52945_c0_g1 | TRINITY_DN53722_c0_g1 | TRINITY_DN56211_c0_g1 | TRINITY_DN56281_c1_g1 | TRINITY_DN56677_c0_g1 | TRINITY_DN58118_c0_g2 | TRINITY_DN58546_c0_g2 | TRINITY_DN61353_c1_g1 | TRINITY_DN61407_c0_g1 | TRINITY_DN63160_c0_g2 | TRINITY_DN63264_c0_g2 | TRINITY_DN63404_c2_g3 | TRINITY_DN65234_c0_g2 | TRINITY_DN65364…	TRINITY_DN100204_c0_g1 | TRINITY_DN43754_c0_g1 | TRINITY_DN44255_c0_g1 | TRINITY_DN48944_c0_g1 | TRINITY_DN55448_c0_g1 | TRINITY_DN55655_c0_g1 | TRINITY_DN57795_c0_g1 | TRINITY_DN57969_c0_g1 | TRINITY_DN59486_c0_g1 | TRINITY_DN59489_c0_g2 | TRINITY_DN59787_c0_g1 | TRINITY_DN62110_c0_g1 | TRINITY_DN62271_c2_g1 | TRINITY_DN64119_c0_g1 | TRINITY_DN64119_c1_g1 | TRINITY_DN68883_c0_g2 | TRINITY_DN7367…
GO:2000112	regulation of cellular macromolecule biosynthetic process	5864	107	57	0.95798	4.4e-05	75	32	TRINITY_DN46119_c0_g1 | TRINITY_DN47952_c1_g1 | TRINITY_DN52181_c0_g1 | TRINITY_DN55775_c0_g1 | TRINITY_DN56281_c1_g1 | TRINITY_DN58546_c0_g2 | TRINITY_DN58664_c0_g1 | TRINITY_DN59002_c0_g3 | TRINITY_DN60526_c3_g5 | TRINITY_DN60573_c0_g4 | TRINITY_DN61407_c0_g1 | TRINITY_DN61857_c0_g1 | TRINITY_DN62259_c1_g3 | TRINITY_DN63160_c0_g2 | TRINITY_DN63219_c3_g1 | TRINITY_DN63234_c2_g1 | TRINITY_DN63364…	TRINITY_DN44097_c0_g1 | TRINITY_DN44255_c0_g1 | TRINITY_DN48944_c0_g1 | TRINITY_DN57795_c0_g1 | TRINITY_DN59486_c0_g1 | TRINITY_DN59489_c0_g2 | TRINITY_DN61591_c1_g1 | TRINITY_DN62110_c0_g1 | TRINITY_DN67041_c0_g2 | TRINITY_DN68105_c1_g1 | TRINITY_DN68114_c4_g1 | TRINITY_DN69904_c1_g1 | TRINITY_DN73279_c6_g1 | TRINITY_DN73679_c1_g2 | TRINITY_DN74779_c4_g3 | TRINITY_DN75140_c0_g4 | TRINITY_DN76810…
GO:0031326	regulation of cellular biosynthetic process	6146	111	58	0.84459	4.7e-05	77	34	TRINITY_DN46119_c0_g1 | TRINITY_DN47952_c1_g1 | TRINITY_DN52181_c0_g1 | TRINITY_DN55775_c0_g1 | TRINITY_DN56281_c1_g1 | TRINITY_DN58546_c0_g2 | TRINITY_DN58664_c0_g1 | TRINITY_DN59002_c0_g3 | TRINITY_DN60526_c3_g5 | TRINITY_DN60573_c0_g4 | TRINITY_DN61407_c0_g1 | TRINITY_DN61857_c0_g1 | TRINITY_DN62259_c1_g3 | TRINITY_DN63160_c0_g2 | TRINITY_DN63219_c3_g1 | TRINITY_DN63234_c2_g1 | TRINITY_DN63264…	TRINITY_DN44097_c0_g1 | TRINITY_DN44255_c0_g1 | TRINITY_DN48944_c0_g1 | TRINITY_DN50606_c0_g1 | TRINITY_DN51713_c0_g1 | TRINITY_DN57795_c0_g1 | TRINITY_DN59486_c0_g1 | TRINITY_DN59489_c0_g2 | TRINITY_DN61591_c1_g1 | TRINITY_DN62110_c0_g1 | TRINITY_DN67041_c0_g2 | TRINITY_DN68105_c1_g1 | TRINITY_DN68114_c4_g1 | TRINITY_DN69904_c1_g1 | TRINITY_DN73279_c6_g1 | TRINITY_DN73679_c1_g2 | TRINITY_DN74779…
GO:0010556	regulation of macromolecule biosynthetic process	5873	107	59	0.96114	4.7e-05	75	32	TRINITY_DN46119_c0_g1 | TRINITY_DN47952_c1_g1 | TRINITY_DN52181_c0_g1 | TRINITY_DN55775_c0_g1 | TRINITY_DN56281_c1_g1 | TRINITY_DN58546_c0_g2 | TRINITY_DN58664_c0_g1 | TRINITY_DN59002_c0_g3 | TRINITY_DN60526_c3_g5 | TRINITY_DN60573_c0_g4 | TRINITY_DN61407_c0_g1 | TRINITY_DN61857_c0_g1 | TRINITY_DN62259_c1_g3 | TRINITY_DN63160_c0_g2 | TRINITY_DN63219_c3_g1 | TRINITY_DN63234_c2_g1 | TRINITY_DN63364…	TRINITY_DN44097_c0_g1 | TRINITY_DN44255_c0_g1 | TRINITY_DN48944_c0_g1 | TRINITY_DN57795_c0_g1 | TRINITY_DN59486_c0_g1 | TRINITY_DN59489_c0_g2 | TRINITY_DN61591_c1_g1 | TRINITY_DN62110_c0_g1 | TRINITY_DN67041_c0_g2 | TRINITY_DN68105_c1_g1 | TRINITY_DN68114_c4_g1 | TRINITY_DN69904_c1_g1 | TRINITY_DN73279_c6_g1 | TRINITY_DN73679_c1_g2 | TRINITY_DN74779_c4_g3 | TRINITY_DN75140_c0_g4 | TRINITY_DN76810…
GO:0072593	reactive oxygen species metabolic process	352	15	60	0.25944	5.1e-05	6	9	TRINITY_DN65355_c0_g1 | TRINITY_DN68551_c5_g2 | TRINITY_DN73974_c0_g1 | TRINITY_DN74253_c2_g1 | TRINITY_DN78520_c4_g2 | TRINITY_DN82637_c3_g1	TRINITY_DN62513_c1_g3 | TRINITY_DN68159_c0_g1 | TRINITY_DN68883_c0_g2 | TRINITY_DN73279_c6_g1 | TRINITY_DN75464_c3_g1 | TRINITY_DN76346_c3_g1 | TRINITY_DN76346_c3_g3 | TRINITY_DN80659_c0_g1 | TRINITY_DN94348_c2_g1
GO:0042743	hydrogen peroxide metabolic process	201	11	61	1.00000	5.7e-05	3	8	TRINITY_DN65355_c0_g1 | TRINITY_DN73974_c0_g1 | TRINITY_DN78520_c4_g2	TRINITY_DN62513_c1_g3 | TRINITY_DN68159_c0_g1 | TRINITY_DN68883_c0_g2 | TRINITY_DN75464_c3_g1 | TRINITY_DN76346_c3_g1 | TRINITY_DN76346_c3_g3 | TRINITY_DN80659_c0_g1 | TRINITY_DN94348_c2_g1
GO:0009889	regulation of biosynthetic process	6181	111	62	0.87237	6.0e-05	77	34	TRINITY_DN46119_c0_g1 | TRINITY_DN47952_c1_g1 | TRINITY_DN52181_c0_g1 | TRINITY_DN55775_c0_g1 | TRINITY_DN56281_c1_g1 | TRINITY_DN58546_c0_g2 | TRINITY_DN58664_c0_g1 | TRINITY_DN59002_c0_g3 | TRINITY_DN60526_c3_g5 | TRINITY_DN60573_c0_g4 | TRINITY_DN61407_c0_g1 | TRINITY_DN61857_c0_g1 | TRINITY_DN62259_c1_g3 | TRINITY_DN63160_c0_g2 | TRINITY_DN63219_c3_g1 | TRINITY_DN63234_c2_g1 | TRINITY_DN63264…	TRINITY_DN44097_c0_g1 | TRINITY_DN44255_c0_g1 | TRINITY_DN48944_c0_g1 | TRINITY_DN50606_c0_g1 | TRINITY_DN51713_c0_g1 | TRINITY_DN57795_c0_g1 | TRINITY_DN59486_c0_g1 | TRINITY_DN59489_c0_g2 | TRINITY_DN61591_c1_g1 | TRINITY_DN62110_c0_g1 | TRINITY_DN67041_c0_g2 | TRINITY_DN68105_c1_g1 | TRINITY_DN68114_c4_g1 | TRINITY_DN69904_c1_g1 | TRINITY_DN73279_c6_g1 | TRINITY_DN73679_c1_g2 | TRINITY_DN74779…
GO:0044036	cell wall macromolecule metabolic process	444	17	63	0.26466	6.3e-05	4	13	TRINITY_DN67175_c0_g1 | TRINITY_DN77522_c0_g1 | TRINITY_DN79364_c1_g3 | TRINITY_DN81865_c2_g1	TRINITY_DN49330_c1_g1 | TRINITY_DN66452_c2_g5 | TRINITY_DN69356_c7_g1 | TRINITY_DN71207_c1_g2 | TRINITY_DN71781_c3_g1 | TRINITY_DN74492_c4_g3 | TRINITY_DN78783_c3_g2 | TRINITY_DN80525_c0_g1 | TRINITY_DN80529_c4_g2 | TRINITY_DN82331_c3_g1 | TRINITY_DN88987_c0_g1 | TRINITY_DN92346_c1_g3 | TRINITY_DN92346_c1_g5
GO:0070887	cellular response to chemical stimulus	3652	73	64	0.21553	6.3e-05	47	26	TRINITY_DN44414_c0_g1 | TRINITY_DN56487_c1_g1 | TRINITY_DN58546_c0_g2 | TRINITY_DN58664_c0_g1 | TRINITY_DN59368_c2_g3 | TRINITY_DN60415_c1_g1 | TRINITY_DN60573_c0_g4 | TRINITY_DN63234_c2_g1 | TRINITY_DN63272_c0_g3 | TRINITY_DN63887_c0_g1 | TRINITY_DN63887_c0_g2 | TRINITY_DN64420_c2_g1 | TRINITY_DN65234_c0_g2 | TRINITY_DN66049_c1_g1 | TRINITY_DN67609_c2_g1 | TRINITY_DN67651_c0_g2 | TRINITY_DN67825…	TRINITY_DN55655_c0_g1 | TRINITY_DN57969_c0_g1 | TRINITY_DN59486_c0_g1 | TRINITY_DN59787_c0_g1 | TRINITY_DN60096_c1_g1 | TRINITY_DN62110_c0_g1 | TRINITY_DN64119_c0_g1 | TRINITY_DN64119_c1_g1 | TRINITY_DN64464_c0_g1 | TRINITY_DN67041_c0_g1 | TRINITY_DN67041_c0_g2 | TRINITY_DN67772_c0_g1 | TRINITY_DN67772_c0_g6 | TRINITY_DN69793_c0_g1 | TRINITY_DN69904_c1_g1 | TRINITY_DN70153_c0_g2 | TRINITY_DN73065…
GO:0042445	hormone metabolic process	279	13	65	0.19221	6.6e-05	10	3	TRINITY_DN53831_c0_g1 | TRINITY_DN58118_c0_g2 | TRINITY_DN63887_c0_g1 | TRINITY_DN63887_c0_g2 | TRINITY_DN69740_c2_g1 | TRINITY_DN69740_c3_g1 | TRINITY_DN71442_c2_g2 | TRINITY_DN83659_c1_g1 | TRINITY_DN86243_c0_g1 | TRINITY_DN91179_c2_g1	TRINITY_DN55448_c0_g1 | TRINITY_DN57795_c0_g1 | TRINITY_DN74104_c2_g2
GO:0048608	reproductive structure development	3401	69	66	0.08431	6.6e-05	47	22	TRINITY_DN47952_c1_g1 | TRINITY_DN56281_c1_g1 | TRINITY_DN56281_c1_g2 | TRINITY_DN56487_c1_g1 | TRINITY_DN58546_c0_g2 | TRINITY_DN61407_c0_g1 | TRINITY_DN62259_c1_g3 | TRINITY_DN62776_c3_g1 | TRINITY_DN63264_c0_g2 | TRINITY_DN63364_c0_g1 | TRINITY_DN63847_c4_g1 | TRINITY_DN67897_c2_g4 | TRINITY_DN68944_c4_g4 | TRINITY_DN72378_c1_g1 | TRINITY_DN73509_c0_g3 | TRINITY_DN74647_c0_g2 | TRINITY_DN74647…	TRINITY_DN44255_c0_g1 | TRINITY_DN48944_c0_g1 | TRINITY_DN53569_c0_g1 | TRINITY_DN57795_c0_g1 | TRINITY_DN59896_c3_g1 | TRINITY_DN62271_c2_g1 | TRINITY_DN63453_c0_g1 | TRINITY_DN64464_c0_g1 | TRINITY_DN70153_c0_g2 | TRINITY_DN74158_c2_g1 | TRINITY_DN75140_c0_g4 | TRINITY_DN76747_c2_g2 | TRINITY_DN78783_c3_g2 | TRINITY_DN80992_c3_g2 | TRINITY_DN87094_c2_g1 | TRINITY_DN87241_c1_g4 | TRINITY_DN87383…
GO:0080090	regulation of primary metabolic process	6889	121	67	0.65171	6.6e-05	82	39	TRINITY_DN46119_c0_g1 | TRINITY_DN47952_c1_g1 | TRINITY_DN52181_c0_g1 | TRINITY_DN54602_c1_g2 | TRINITY_DN55775_c0_g1 | TRINITY_DN56281_c1_g1 | TRINITY_DN56487_c1_g1 | TRINITY_DN58546_c0_g2 | TRINITY_DN58664_c0_g1 | TRINITY_DN59002_c0_g3 | TRINITY_DN60526_c3_g5 | TRINITY_DN60573_c0_g4 | TRINITY_DN61407_c0_g1 | TRINITY_DN61857_c0_g1 | TRINITY_DN62259_c1_g3 | TRINITY_DN63160_c0_g2 | TRINITY_DN63219…	TRINITY_DN43140_c0_g1 | TRINITY_DN44097_c0_g1 | TRINITY_DN44255_c0_g1 | TRINITY_DN48944_c0_g1 | TRINITY_DN51713_c0_g1 | TRINITY_DN57795_c0_g1 | TRINITY_DN59486_c0_g1 | TRINITY_DN59489_c0_g2 | TRINITY_DN61591_c1_g1 | TRINITY_DN62110_c0_g1 | TRINITY_DN67041_c0_g2 | TRINITY_DN68105_c1_g1 | TRINITY_DN68114_c4_g1 | TRINITY_DN69904_c1_g1 | TRINITY_DN70017_c1_g1 | TRINITY_DN73279_c6_g1 | TRINITY_DN73679…
GO:0061458	reproductive system development	3402	69	68	0.08465	6.6e-05	47	22	TRINITY_DN47952_c1_g1 | TRINITY_DN56281_c1_g1 | TRINITY_DN56281_c1_g2 | TRINITY_DN56487_c1_g1 | TRINITY_DN58546_c0_g2 | TRINITY_DN61407_c0_g1 | TRINITY_DN62259_c1_g3 | TRINITY_DN62776_c3_g1 | TRINITY_DN63264_c0_g2 | TRINITY_DN63364_c0_g1 | TRINITY_DN63847_c4_g1 | TRINITY_DN67897_c2_g4 | TRINITY_DN68944_c4_g4 | TRINITY_DN72378_c1_g1 | TRINITY_DN73509_c0_g3 | TRINITY_DN74647_c0_g2 | TRINITY_DN74647…	TRINITY_DN44255_c0_g1 | TRINITY_DN48944_c0_g1 | TRINITY_DN53569_c0_g1 | TRINITY_DN57795_c0_g1 | TRINITY_DN59896_c3_g1 | TRINITY_DN62271_c2_g1 | TRINITY_DN63453_c0_g1 | TRINITY_DN64464_c0_g1 | TRINITY_DN70153_c0_g2 | TRINITY_DN74158_c2_g1 | TRINITY_DN75140_c0_g4 | TRINITY_DN76747_c2_g2 | TRINITY_DN78783_c3_g2 | TRINITY_DN80992_c3_g2 | TRINITY_DN87094_c2_g1 | TRINITY_DN87241_c1_g4 | TRINITY_DN87383…
GO:0007165	signal transduction	5702	103	69	0.46801	9.6e-05	62	41	TRINITY_DN44414_c0_g1 | TRINITY_DN51218_c0_g1 | TRINITY_DN52346_c0_g1 | TRINITY_DN53722_c0_g1 | TRINITY_DN56487_c1_g1 | TRINITY_DN58546_c0_g2 | TRINITY_DN58664_c0_g1 | TRINITY_DN59368_c2_g3 | TRINITY_DN60415_c1_g1 | TRINITY_DN60526_c3_g5 | TRINITY_DN62795_c0_g4 | TRINITY_DN63234_c2_g1 | TRINITY_DN63272_c0_g3 | TRINITY_DN63887_c0_g1 | TRINITY_DN63887_c0_g2 | TRINITY_DN64420_c2_g1 | TRINITY_DN65221…	TRINITY_DN43140_c0_g1 | TRINITY_DN44255_c0_g1 | TRINITY_DN48944_c0_g1 | TRINITY_DN55655_c0_g1 | TRINITY_DN57969_c0_g1 | TRINITY_DN59486_c0_g1 | TRINITY_DN60096_c1_g1 | TRINITY_DN61591_c1_g1 | TRINITY_DN62110_c0_g1 | TRINITY_DN62271_c2_g1 | TRINITY_DN63276_c0_g1 | TRINITY_DN64119_c0_g1 | TRINITY_DN64119_c1_g1 | TRINITY_DN64464_c0_g1 | TRINITY_DN67041_c0_g2 | TRINITY_DN67772_c0_g1 | TRINITY_DN67772…
GO:0009738	abscisic acid-activated signaling pathway	746	23	70	9.8e-05	9.8e-05	16	7	TRINITY_DN60415_c1_g1 | TRINITY_DN64420_c2_g1 | TRINITY_DN66049_c1_g1 | TRINITY_DN70836_c2_g1 | TRINITY_DN72762_c0_g2 | TRINITY_DN72973_c1_g1 | TRINITY_DN75325_c2_g1 | TRINITY_DN76822_c0_g1 | TRINITY_DN81175_c0_g1 | TRINITY_DN81175_c0_g2 | TRINITY_DN81281_c1_g4 | TRINITY_DN85807_c4_g2 | TRINITY_DN86821_c0_g1 | TRINITY_DN90685_c3_g1 | TRINITY_DN93016_c3_g3 | TRINITY_DN94021_c3_g3	TRINITY_DN60096_c1_g1 | TRINITY_DN67772_c0_g1 | TRINITY_DN67772_c0_g6 | TRINITY_DN73065_c0_g5 | TRINITY_DN80822_c3_g1 | TRINITY_DN84542_c0_g2 | TRINITY_DN91453_c2_g1
GO:0050896	response to stimulus	14437	222	71	0.94725	0.00012	128	94	TRINITY_DN44414_c0_g1 | TRINITY_DN46119_c0_g1 | TRINITY_DN47952_c1_g1 | TRINITY_DN51218_c0_g1 | TRINITY_DN52346_c0_g1 | TRINITY_DN52945_c0_g1 | TRINITY_DN53722_c0_g1 | TRINITY_DN54602_c1_g2 | TRINITY_DN56137_c0_g1 | TRINITY_DN56211_c0_g1 | TRINITY_DN56281_c1_g1 | TRINITY_DN56487_c1_g1 | TRINITY_DN56677_c0_g1 | TRINITY_DN58118_c0_g2 | TRINITY_DN58546_c0_g2 | TRINITY_DN58664_c0_g1 | TRINITY_DN58926…	TRINITY_DN100204_c0_g1 | TRINITY_DN42643_c0_g1 | TRINITY_DN43140_c0_g1 | TRINITY_DN43754_c0_g1 | TRINITY_DN44255_c0_g1 | TRINITY_DN48944_c0_g1 | TRINITY_DN50606_c0_g1 | TRINITY_DN52170_c0_g1 | TRINITY_DN53569_c0_g1 | TRINITY_DN55448_c0_g1 | TRINITY_DN55466_c0_g2 | TRINITY_DN55655_c0_g1 | TRINITY_DN57795_c0_g1 | TRINITY_DN57969_c0_g1 | TRINITY_DN58785_c1_g2 | TRINITY_DN59486_c0_g1 | TRINITY_DN5948…
GO:0015711	organic anion transport	381	15	72	0.03131	0.00012	10	5	TRINITY_DN35098_c0_g1 | TRINITY_DN59343_c1_g3 | TRINITY_DN62856_c0_g1 | TRINITY_DN81070_c0_g1 | TRINITY_DN87441_c1_g1 | TRINITY_DN89229_c1_g1 | TRINITY_DN89263_c0_g2 | TRINITY_DN89273_c1_g3 | TRINITY_DN89293_c1_g1 | TRINITY_DN92733_c1_g1	TRINITY_DN64362_c2_g2 | TRINITY_DN69278_c0_g6 | TRINITY_DN69793_c0_g1 | TRINITY_DN77914_c4_g1 | TRINITY_DN83649_c2_g1
GO:0009639	response to red or far red light	613	20	73	0.10775	0.00013	12	8	TRINITY_DN51218_c0_g1 | TRINITY_DN58118_c0_g2 | TRINITY_DN63264_c0_g2 | TRINITY_DN71673_c1_g1 | TRINITY_DN76290_c2_g1 | TRINITY_DN81041_c0_g4 | TRINITY_DN81865_c2_g1 | TRINITY_DN82049_c2_g4 | TRINITY_DN85573_c2_g2 | TRINITY_DN92863_c2_g1 | TRINITY_DN92863_c3_g2 | TRINITY_DN94205_c2_g1	TRINITY_DN44255_c0_g1 | TRINITY_DN48944_c0_g1 | TRINITY_DN55448_c0_g1 | TRINITY_DN62271_c2_g1 | TRINITY_DN76747_c2_g2 | TRINITY_DN94266_c1_g1 | TRINITY_DN94451_c1_g1 | TRINITY_DN94564_c5_g2
GO:0046942	carboxylic acid transport	300	13	74	0.04547	0.00014	8	5	TRINITY_DN35098_c0_g1 | TRINITY_DN59343_c1_g3 | TRINITY_DN62856_c0_g1 | TRINITY_DN81070_c0_g1 | TRINITY_DN89263_c0_g2 | TRINITY_DN89273_c1_g3 | TRINITY_DN89293_c1_g1 | TRINITY_DN92733_c1_g1	TRINITY_DN64362_c2_g2 | TRINITY_DN69278_c0_g6 | TRINITY_DN69793_c0_g1 | TRINITY_DN77914_c4_g1 | TRINITY_DN83649_c2_g1
GO:0015849	organic acid transport	301	13	75	0.04677	0.00014	8	5	TRINITY_DN35098_c0_g1 | TRINITY_DN59343_c1_g3 | TRINITY_DN62856_c0_g1 | TRINITY_DN81070_c0_g1 | TRINITY_DN89263_c0_g2 | TRINITY_DN89273_c1_g3 | TRINITY_DN89293_c1_g1 | TRINITY_DN92733_c1_g1	TRINITY_DN64362_c2_g2 | TRINITY_DN69278_c0_g6 | TRINITY_DN69793_c0_g1 | TRINITY_DN77914_c4_g1 | TRINITY_DN83649_c2_g1
GO:0023052	signaling	5827	104	76	0.63370	0.00014	62	42	TRINITY_DN44414_c0_g1 | TRINITY_DN51218_c0_g1 | TRINITY_DN52346_c0_g1 | TRINITY_DN53722_c0_g1 | TRINITY_DN56487_c1_g1 | TRINITY_DN58546_c0_g2 | TRINITY_DN58664_c0_g1 | TRINITY_DN59368_c2_g3 | TRINITY_DN60415_c1_g1 | TRINITY_DN60526_c3_g5 | TRINITY_DN62795_c0_g4 | TRINITY_DN63234_c2_g1 | TRINITY_DN63272_c0_g3 | TRINITY_DN63887_c0_g1 | TRINITY_DN63887_c0_g2 | TRINITY_DN64420_c2_g1 | TRINITY_DN65221…	TRINITY_DN43140_c0_g1 | TRINITY_DN44255_c0_g1 | TRINITY_DN48944_c0_g1 | TRINITY_DN55655_c0_g1 | TRINITY_DN57969_c0_g1 | TRINITY_DN59486_c0_g1 | TRINITY_DN60096_c1_g1 | TRINITY_DN61591_c1_g1 | TRINITY_DN62110_c0_g1 | TRINITY_DN62271_c2_g1 | TRINITY_DN63276_c0_g1 | TRINITY_DN64119_c0_g1 | TRINITY_DN64119_c1_g1 | TRINITY_DN64464_c0_g1 | TRINITY_DN67041_c0_g2 | TRINITY_DN67772_c0_g1 | TRINITY_DN67772…
GO:0009733	response to auxin	1029	28	77	0.02356	0.00015	14	14	TRINITY_DN47952_c1_g1 | TRINITY_DN59368_c2_g3 | TRINITY_DN63887_c0_g1 | TRINITY_DN63887_c0_g2 | TRINITY_DN67825_c3_g1 | TRINITY_DN70282_c1_g1 | TRINITY_DN72973_c1_g1 | TRINITY_DN79556_c1_g2 | TRINITY_DN87600_c3_g2 | TRINITY_DN89649_c0_g4 | TRINITY_DN91179_c2_g1 | TRINITY_DN92247_c2_g1 | TRINITY_DN92863_c2_g1 | TRINITY_DN92863_c3_g2	TRINITY_DN53569_c0_g1 | TRINITY_DN55655_c0_g1 | TRINITY_DN57969_c0_g1 | TRINITY_DN59486_c0_g1 | TRINITY_DN62271_c2_g1 | TRINITY_DN64464_c0_g1 | TRINITY_DN73679_c1_g2 | TRINITY_DN74104_c2_g2 | TRINITY_DN74779_c4_g3 | TRINITY_DN76747_c2_g2 | TRINITY_DN84542_c0_g2 | TRINITY_DN92346_c1_g3 | TRINITY_DN94266_c1_g1 | TRINITY_DN94564_c5_g2
GO:0009637	response to blue light	225	11	78	0.00016	0.00016	8	3	TRINITY_DN53722_c0_g1 | TRINITY_DN71673_c1_g1 | TRINITY_DN76290_c2_g1 | TRINITY_DN81041_c0_g4 | TRINITY_DN82049_c2_g4 | TRINITY_DN92863_c2_g1 | TRINITY_DN92863_c3_g2 | TRINITY_DN93749_c5_g2	TRINITY_DN44255_c0_g1 | TRINITY_DN48944_c0_g1 | TRINITY_DN94564_c5_g2
GO:0009664	plant-type cell wall organization	306	13	79	0.00016	0.00016	5	8	TRINITY_DN65355_c0_g1 | TRINITY_DN73974_c0_g1 | TRINITY_DN78520_c4_g2 | TRINITY_DN91305_c2_g2 | TRINITY_DN94609_c6_g1	TRINITY_DN49330_c1_g1 | TRINITY_DN63076_c6_g1 | TRINITY_DN66452_c2_g5 | TRINITY_DN67703_c1_g1 | TRINITY_DN71743_c0_g1 | TRINITY_DN72565_c2_g1 | TRINITY_DN89500_c3_g1 | TRINITY_DN92346_c1_g3
GO:0009723	response to ethylene	673	21	80	0.00017	0.00017	10	11	TRINITY_DN47952_c1_g1 | TRINITY_DN58664_c0_g1 | TRINITY_DN63160_c0_g2 | TRINITY_DN63272_c0_g3 | TRINITY_DN65364_c0_g1 | TRINITY_DN72973_c1_g1 | TRINITY_DN73862_c0_g1 | TRINITY_DN76532_c1_g2 | TRINITY_DN79939_c1_g6 | TRINITY_DN92247_c2_g1	TRINITY_DN59486_c0_g1 | TRINITY_DN62110_c0_g1 | TRINITY_DN64119_c0_g1 | TRINITY_DN64119_c1_g1 | TRINITY_DN64464_c0_g1 | TRINITY_DN69278_c0_g6 | TRINITY_DN69904_c1_g1 | TRINITY_DN73679_c1_g2 | TRINITY_DN74779_c4_g3 | TRINITY_DN84223_c0_g1 | TRINITY_DN91453_c2_g1
GO:0009059	macromolecule biosynthetic process	10081	163	81	0.99498	0.00018	111	52	TRINITY_DN46119_c0_g1 | TRINITY_DN47952_c1_g1 | TRINITY_DN52181_c0_g1 | TRINITY_DN55775_c0_g1 | TRINITY_DN56137_c0_g1 | TRINITY_DN56281_c1_g1 | TRINITY_DN58546_c0_g2 | TRINITY_DN58664_c0_g1 | TRINITY_DN59002_c0_g3 | TRINITY_DN59368_c2_g3 | TRINITY_DN60415_c1_g1 | TRINITY_DN60526_c3_g5 | TRINITY_DN60573_c0_g4 | TRINITY_DN61407_c0_g1 | TRINITY_DN61512_c0_g1 | TRINITY_DN61857_c0_g1 | TRINITY_DN62259…	TRINITY_DN44097_c0_g1 | TRINITY_DN44255_c0_g1 | TRINITY_DN48944_c0_g1 | TRINITY_DN49330_c1_g1 | TRINITY_DN57795_c0_g1 | TRINITY_DN59486_c0_g1 | TRINITY_DN59489_c0_g2 | TRINITY_DN61591_c1_g1 | TRINITY_DN62110_c0_g1 | TRINITY_DN62271_c2_g1 | TRINITY_DN64119_c0_g1 | TRINITY_DN64119_c1_g1 | TRINITY_DN66452_c2_g5 | TRINITY_DN67041_c0_g2 | TRINITY_DN67252_c0_g1 | TRINITY_DN68105_c1_g1 | TRINITY_DN68114…
GO:0097306	cellular response to alcohol	834	24	82	0.66365	0.00020	17	7	TRINITY_DN60415_c1_g1 | TRINITY_DN64420_c2_g1 | TRINITY_DN66049_c1_g1 | TRINITY_DN70836_c2_g1 | TRINITY_DN71104_c0_g1 | TRINITY_DN72762_c0_g2 | TRINITY_DN72973_c1_g1 | TRINITY_DN75325_c2_g1 | TRINITY_DN76822_c0_g1 | TRINITY_DN81175_c0_g1 | TRINITY_DN81175_c0_g2 | TRINITY_DN81281_c1_g4 | TRINITY_DN85807_c4_g2 | TRINITY_DN86821_c0_g1 | TRINITY_DN90685_c3_g1 | TRINITY_DN93016_c3_g3 | TRINITY_DN94021…	TRINITY_DN60096_c1_g1 | TRINITY_DN67772_c0_g1 | TRINITY_DN67772_c0_g6 | TRINITY_DN73065_c0_g5 | TRINITY_DN80822_c3_g1 | TRINITY_DN84542_c0_g2 | TRINITY_DN91453_c2_g1
GO:0019310	inositol catabolic process	10	3	83	0.00023	0.00023	0	3		TRINITY_DN78862_c0_g1 | TRINITY_DN89571_c2_g1 | TRINITY_DN89657_c0_g1
GO:0032502	developmental process	8669	143	84	0.58164	0.00023	85	58	TRINITY_DN112182_c0_g1 | TRINITY_DN47952_c1_g1 | TRINITY_DN50437_c0_g1 | TRINITY_DN56281_c1_g1 | TRINITY_DN56281_c1_g2 | TRINITY_DN56487_c1_g1 | TRINITY_DN58118_c0_g2 | TRINITY_DN58546_c0_g2 | TRINITY_DN60526_c3_g5 | TRINITY_DN60573_c0_g4 | TRINITY_DN61407_c0_g1 | TRINITY_DN62259_c1_g3 | TRINITY_DN62707_c1_g2 | TRINITY_DN62776_c3_g1 | TRINITY_DN63160_c0_g2 | TRINITY_DN63264_c0_g2 | TRINITY_DN6327…	TRINITY_DN44255_c0_g1 | TRINITY_DN48944_c0_g1 | TRINITY_DN49330_c1_g1 | TRINITY_DN50606_c0_g1 | TRINITY_DN51713_c0_g1 | TRINITY_DN52170_c0_g1 | TRINITY_DN53569_c0_g1 | TRINITY_DN53639_c0_g1 | TRINITY_DN55448_c0_g1 | TRINITY_DN55655_c0_g1 | TRINITY_DN57795_c0_g1 | TRINITY_DN57935_c0_g1 | TRINITY_DN59486_c0_g1 | TRINITY_DN59489_c0_g2 | TRINITY_DN59896_c3_g1 | TRINITY_DN62110_c0_g1 | TRINITY_DN62271…
GO:0009058	biosynthetic process	14465	220	85	0.93405	0.00029	144	76	TRINITY_DN112182_c0_g1 | TRINITY_DN46119_c0_g1 | TRINITY_DN47952_c1_g1 | TRINITY_DN50101_c0_g1 | TRINITY_DN52181_c0_g1 | TRINITY_DN55775_c0_g1 | TRINITY_DN56137_c0_g1 | TRINITY_DN56281_c1_g1 | TRINITY_DN58066_c0_g1 | TRINITY_DN58118_c0_g2 | TRINITY_DN58546_c0_g2 | TRINITY_DN58664_c0_g1 | TRINITY_DN59002_c0_g3 | TRINITY_DN59368_c2_g3 | TRINITY_DN60223_c4_g2 | TRINITY_DN60415_c1_g1 | TRINITY_DN6052…	TRINITY_DN100204_c0_g1 | TRINITY_DN43754_c0_g1 | TRINITY_DN44097_c0_g1 | TRINITY_DN44255_c0_g1 | TRINITY_DN48944_c0_g1 | TRINITY_DN49330_c1_g1 | TRINITY_DN50606_c0_g1 | TRINITY_DN51408_c0_g1 | TRINITY_DN51713_c0_g1 | TRINITY_DN55448_c0_g1 | TRINITY_DN55466_c0_g2 | TRINITY_DN57795_c0_g1 | TRINITY_DN57935_c0_g1 | TRINITY_DN59194_c1_g1 | TRINITY_DN59486_c0_g1 | TRINITY_DN59489_c0_g2 | TRINITY_DN6159…
GO:0010600	regulation of auxin biosynthetic process	26	4	86	0.00030	0.00030	3	1	TRINITY_DN63887_c0_g1 | TRINITY_DN63887_c0_g2 | TRINITY_DN91179_c2_g1	TRINITY_DN57795_c0_g1
GO:0009753	response to jasmonic acid	463	16	87	0.00032	0.00032	8	8	TRINITY_DN47952_c1_g1 | TRINITY_DN56487_c1_g1 | TRINITY_DN61353_c1_g1 | TRINITY_DN63160_c0_g2 | TRINITY_DN73509_c0_g3 | TRINITY_DN77600_c2_g1 | TRINITY_DN89649_c0_g4 | TRINITY_DN92247_c2_g1	TRINITY_DN55655_c0_g1 | TRINITY_DN59486_c0_g1 | TRINITY_DN67772_c0_g6 | TRINITY_DN69278_c0_g6 | TRINITY_DN73679_c1_g2 | TRINITY_DN74779_c4_g3 | TRINITY_DN77148_c0_g1 | TRINITY_DN84542_c0_g2
GO:0007275	multicellular organism development	7303	123	88	0.74707	0.00034	75	48	TRINITY_DN112182_c0_g1 | TRINITY_DN47952_c1_g1 | TRINITY_DN50437_c0_g1 | TRINITY_DN56281_c1_g1 | TRINITY_DN56281_c1_g2 | TRINITY_DN56487_c1_g1 | TRINITY_DN58118_c0_g2 | TRINITY_DN58546_c0_g2 | TRINITY_DN60526_c3_g5 | TRINITY_DN60573_c0_g4 | TRINITY_DN61407_c0_g1 | TRINITY_DN62259_c1_g3 | TRINITY_DN62707_c1_g2 | TRINITY_DN62776_c3_g1 | TRINITY_DN63264_c0_g2 | TRINITY_DN63272_c0_g3 | TRINITY_DN6336…	TRINITY_DN44255_c0_g1 | TRINITY_DN48944_c0_g1 | TRINITY_DN49330_c1_g1 | TRINITY_DN50606_c0_g1 | TRINITY_DN51713_c0_g1 | TRINITY_DN52170_c0_g1 | TRINITY_DN53569_c0_g1 | TRINITY_DN53639_c0_g1 | TRINITY_DN55448_c0_g1 | TRINITY_DN55655_c0_g1 | TRINITY_DN57795_c0_g1 | TRINITY_DN57935_c0_g1 | TRINITY_DN59489_c0_g2 | TRINITY_DN59896_c3_g1 | TRINITY_DN62271_c2_g1 | TRINITY_DN63175_c1_g1 | TRINITY_DN63276…
GO:0071215	cellular response to abscisic acid stimulus	816	23	89	1.00000	0.00035	16	7	TRINITY_DN60415_c1_g1 | TRINITY_DN64420_c2_g1 | TRINITY_DN66049_c1_g1 | TRINITY_DN70836_c2_g1 | TRINITY_DN72762_c0_g2 | TRINITY_DN72973_c1_g1 | TRINITY_DN75325_c2_g1 | TRINITY_DN76822_c0_g1 | TRINITY_DN81175_c0_g1 | TRINITY_DN81175_c0_g2 | TRINITY_DN81281_c1_g4 | TRINITY_DN85807_c4_g2 | TRINITY_DN86821_c0_g1 | TRINITY_DN90685_c3_g1 | TRINITY_DN93016_c3_g3 | TRINITY_DN94021_c3_g3	TRINITY_DN60096_c1_g1 | TRINITY_DN67772_c0_g1 | TRINITY_DN67772_c0_g6 | TRINITY_DN73065_c0_g5 | TRINITY_DN80822_c3_g1 | TRINITY_DN84542_c0_g2 | TRINITY_DN91453_c2_g1
GO:0042128	nitrate assimilation	105	7	90	0.00039	0.00039	3	4	TRINITY_DN67710_c0_g2 | TRINITY_DN90786_c2_g2 | TRINITY_DN92334_c3_g3	TRINITY_DN57969_c0_g1 | TRINITY_DN80525_c0_g1 | TRINITY_DN88990_c1_g2 | TRINITY_DN93621_c1_g1
GO:0042126	nitrate metabolic process	105	7	91	1.00000	0.00039	3	4	TRINITY_DN67710_c0_g2 | TRINITY_DN90786_c2_g2 | TRINITY_DN92334_c3_g3	TRINITY_DN57969_c0_g1 | TRINITY_DN80525_c0_g1 | TRINITY_DN88990_c1_g2 | TRINITY_DN93621_c1_g1
GO:0003006	developmental process involved in reproduction	3889	73	92	0.16051	0.00042	47	26	TRINITY_DN47952_c1_g1 | TRINITY_DN56281_c1_g1 | TRINITY_DN56281_c1_g2 | TRINITY_DN56487_c1_g1 | TRINITY_DN58546_c0_g2 | TRINITY_DN61407_c0_g1 | TRINITY_DN62259_c1_g3 | TRINITY_DN62776_c3_g1 | TRINITY_DN63264_c0_g2 | TRINITY_DN63364_c0_g1 | TRINITY_DN63847_c4_g1 | TRINITY_DN67897_c2_g4 | TRINITY_DN68944_c4_g4 | TRINITY_DN72378_c1_g1 | TRINITY_DN73509_c0_g3 | TRINITY_DN74647_c0_g2 | TRINITY_DN74647…	TRINITY_DN44255_c0_g1 | TRINITY_DN48944_c0_g1 | TRINITY_DN53569_c0_g1 | TRINITY_DN57795_c0_g1 | TRINITY_DN57935_c0_g1 | TRINITY_DN59896_c3_g1 | TRINITY_DN62271_c2_g1 | TRINITY_DN63453_c0_g1 | TRINITY_DN64464_c0_g1 | TRINITY_DN66452_c2_g5 | TRINITY_DN70153_c0_g2 | TRINITY_DN74158_c2_g1 | TRINITY_DN75140_c0_g4 | TRINITY_DN76747_c2_g2 | TRINITY_DN78557_c0_g1 | TRINITY_DN78783_c3_g2 | TRINITY_DN80867…
GO:0048856	anatomical structure development	8281	136	93	0.71065	0.00044	80	56	TRINITY_DN112182_c0_g1 | TRINITY_DN47952_c1_g1 | TRINITY_DN50437_c0_g1 | TRINITY_DN56281_c1_g1 | TRINITY_DN56281_c1_g2 | TRINITY_DN56487_c1_g1 | TRINITY_DN58118_c0_g2 | TRINITY_DN58546_c0_g2 | TRINITY_DN60526_c3_g5 | TRINITY_DN60573_c0_g4 | TRINITY_DN61407_c0_g1 | TRINITY_DN62259_c1_g3 | TRINITY_DN62707_c1_g2 | TRINITY_DN62776_c3_g1 | TRINITY_DN63264_c0_g2 | TRINITY_DN63272_c0_g3 | TRINITY_DN6336…	TRINITY_DN44255_c0_g1 | TRINITY_DN48944_c0_g1 | TRINITY_DN49330_c1_g1 | TRINITY_DN50606_c0_g1 | TRINITY_DN51713_c0_g1 | TRINITY_DN52170_c0_g1 | TRINITY_DN53569_c0_g1 | TRINITY_DN53639_c0_g1 | TRINITY_DN55448_c0_g1 | TRINITY_DN55655_c0_g1 | TRINITY_DN57795_c0_g1 | TRINITY_DN57935_c0_g1 | TRINITY_DN59489_c0_g2 | TRINITY_DN59896_c3_g1 | TRINITY_DN62110_c0_g1 | TRINITY_DN62271_c2_g1 | TRINITY_DN63175…
GO:0021700	developmental maturation	624	19	94	0.38311	0.00045	12	7	TRINITY_DN67651_c0_g2 | TRINITY_DN67897_c2_g4 | TRINITY_DN72973_c1_g1 | TRINITY_DN74647_c0_g2 | TRINITY_DN74647_c0_g4 | TRINITY_DN79812_c1_g1 | TRINITY_DN80436_c2_g1 | TRINITY_DN81628_c1_g1 | TRINITY_DN83693_c0_g1 | TRINITY_DN84018_c1_g3 | TRINITY_DN85807_c4_g2 | TRINITY_DN94609_c6_g1	TRINITY_DN52170_c0_g1 | TRINITY_DN63453_c0_g1 | TRINITY_DN64464_c0_g1 | TRINITY_DN70153_c0_g2 | TRINITY_DN74104_c2_g2 | TRINITY_DN74158_c2_g1 | TRINITY_DN92782_c1_g1
GO:0042127	regulation of cell proliferation	340	13	95	0.02620	0.00045	10	3	TRINITY_DN60526_c3_g5 | TRINITY_DN63264_c0_g2 | TRINITY_DN63463_c2_g1 | TRINITY_DN75793_c1_g3 | TRINITY_DN76518_c3_g1 | TRINITY_DN80283_c1_g3 | TRINITY_DN84977_c1_g1 | TRINITY_DN91305_c2_g2 | TRINITY_DN92733_c1_g1 | TRINITY_DN94006_c1_g3	TRINITY_DN68105_c1_g1 | TRINITY_DN73279_c6_g1 | TRINITY_DN81202_c1_g3
GO:0042546	cell wall biogenesis	675	20	96	0.00045	0.00045	6	14	TRINITY_DN67175_c0_g1 | TRINITY_DN77522_c0_g1 | TRINITY_DN79364_c1_g3 | TRINITY_DN81865_c2_g1 | TRINITY_DN90703_c0_g1 | TRINITY_DN91305_c2_g2	TRINITY_DN49330_c1_g1 | TRINITY_DN66452_c2_g5 | TRINITY_DN69356_c7_g1 | TRINITY_DN71207_c1_g2 | TRINITY_DN71781_c3_g1 | TRINITY_DN74492_c4_g3 | TRINITY_DN78783_c3_g2 | TRINITY_DN80525_c0_g1 | TRINITY_DN80529_c4_g2 | TRINITY_DN88987_c0_g1 | TRINITY_DN91083_c2_g2 | TRINITY_DN92346_c1_g3 | TRINITY_DN92346_c1_g5 | TRINITY_DN94387_c5_g1
GO:0007154	cell communication	6369	109	97	0.69882	0.00047	64	45	TRINITY_DN44414_c0_g1 | TRINITY_DN51218_c0_g1 | TRINITY_DN52346_c0_g1 | TRINITY_DN53722_c0_g1 | TRINITY_DN56487_c1_g1 | TRINITY_DN58546_c0_g2 | TRINITY_DN58664_c0_g1 | TRINITY_DN59368_c2_g3 | TRINITY_DN60415_c1_g1 | TRINITY_DN60526_c3_g5 | TRINITY_DN60788_c1_g1 | TRINITY_DN62795_c0_g4 | TRINITY_DN63234_c2_g1 | TRINITY_DN63272_c0_g3 | TRINITY_DN63887_c0_g1 | TRINITY_DN63887_c0_g2 | TRINITY_DN64420…	TRINITY_DN43140_c0_g1 | TRINITY_DN44255_c0_g1 | TRINITY_DN48944_c0_g1 | TRINITY_DN55655_c0_g1 | TRINITY_DN57969_c0_g1 | TRINITY_DN59486_c0_g1 | TRINITY_DN60096_c1_g1 | TRINITY_DN61591_c1_g1 | TRINITY_DN62110_c0_g1 | TRINITY_DN62271_c2_g1 | TRINITY_DN63276_c0_g1 | TRINITY_DN64119_c0_g1 | TRINITY_DN64119_c1_g1 | TRINITY_DN64362_c2_g2 | TRINITY_DN64464_c0_g1 | TRINITY_DN67041_c0_g2 | TRINITY_DN67772…
GO:0090354	regulation of auxin metabolic process	29	4	98	1.00000	0.00047	3	1	TRINITY_DN63887_c0_g1 | TRINITY_DN63887_c0_g2 | TRINITY_DN91179_c2_g1	TRINITY_DN57795_c0_g1
GO:0006979	response to oxidative stress	890	24	99	0.00050	0.00050	7	17	TRINITY_DN62707_c1_g2 | TRINITY_DN65355_c0_g1 | TRINITY_DN73974_c0_g1 | TRINITY_DN78520_c4_g2 | TRINITY_DN78934_c0_g1 | TRINITY_DN82637_c3_g1 | TRINITY_DN85536_c2_g1	TRINITY_DN44255_c0_g1 | TRINITY_DN48944_c0_g1 | TRINITY_DN59787_c0_g1 | TRINITY_DN62110_c0_g1 | TRINITY_DN62513_c1_g3 | TRINITY_DN68159_c0_g1 | TRINITY_DN68883_c0_g2 | TRINITY_DN69278_c0_g6 | TRINITY_DN69793_c0_g1 | TRINITY_DN70153_c0_g2 | TRINITY_DN73279_c6_g1 | TRINITY_DN75464_c3_g1 | TRINITY_DN76346_c3_g1 | TRINITY_DN76346_c3_g3 | TRINITY_DN80659_c0_g1 | TRINITY_DN84542_c0_g2 | TRINITY_DN94348…
GO:0034762	regulation of transmembrane transport	223	10	100	0.01527	0.00060	7	3	TRINITY_DN71574_c2_g2 | TRINITY_DN72378_c1_g1 | TRINITY_DN75325_c2_g1 | TRINITY_DN82637_c3_g1 | TRINITY_DN88384_c0_g1 | TRINITY_DN93749_c5_g2 | TRINITY_DN94021_c3_g3	TRINITY_DN67041_c0_g1 | TRINITY_DN69793_c0_g1 | TRINITY_DN82331_c3_g1
GO:0034645	cellular macromolecule biosynthetic process	9965	158	101	0.99965	0.00065	107	51	TRINITY_DN46119_c0_g1 | TRINITY_DN47952_c1_g1 | TRINITY_DN52181_c0_g1 | TRINITY_DN55775_c0_g1 | TRINITY_DN56137_c0_g1 | TRINITY_DN56281_c1_g1 | TRINITY_DN58546_c0_g2 | TRINITY_DN58664_c0_g1 | TRINITY_DN59002_c0_g3 | TRINITY_DN59368_c2_g3 | TRINITY_DN60415_c1_g1 | TRINITY_DN60526_c3_g5 | TRINITY_DN60573_c0_g4 | TRINITY_DN61407_c0_g1 | TRINITY_DN61512_c0_g1 | TRINITY_DN61857_c0_g1 | TRINITY_DN62259…	TRINITY_DN44097_c0_g1 | TRINITY_DN44255_c0_g1 | TRINITY_DN48944_c0_g1 | TRINITY_DN49330_c1_g1 | TRINITY_DN57795_c0_g1 | TRINITY_DN59486_c0_g1 | TRINITY_DN59489_c0_g2 | TRINITY_DN61591_c1_g1 | TRINITY_DN62110_c0_g1 | TRINITY_DN62271_c2_g1 | TRINITY_DN64119_c0_g1 | TRINITY_DN64119_c1_g1 | TRINITY_DN66452_c2_g5 | TRINITY_DN67041_c0_g2 | TRINITY_DN67252_c0_g1 | TRINITY_DN68105_c1_g1 | TRINITY_DN68114…
GO:0031323	regulation of cellular metabolic process	7134	119	102	0.93287	0.00065	82	37	TRINITY_DN46119_c0_g1 | TRINITY_DN47952_c1_g1 | TRINITY_DN52181_c0_g1 | TRINITY_DN54602_c1_g2 | TRINITY_DN55775_c0_g1 | TRINITY_DN56281_c1_g1 | TRINITY_DN58546_c0_g2 | TRINITY_DN58664_c0_g1 | TRINITY_DN59002_c0_g3 | TRINITY_DN60526_c3_g5 | TRINITY_DN60573_c0_g4 | TRINITY_DN61407_c0_g1 | TRINITY_DN61857_c0_g1 | TRINITY_DN62259_c1_g3 | TRINITY_DN63160_c0_g2 | TRINITY_DN63219_c3_g1 | TRINITY_DN63234…	TRINITY_DN43140_c0_g1 | TRINITY_DN44097_c0_g1 | TRINITY_DN44255_c0_g1 | TRINITY_DN48944_c0_g1 | TRINITY_DN50606_c0_g1 | TRINITY_DN51713_c0_g1 | TRINITY_DN57795_c0_g1 | TRINITY_DN59486_c0_g1 | TRINITY_DN59489_c0_g2 | TRINITY_DN61591_c1_g1 | TRINITY_DN62110_c0_g1 | TRINITY_DN67041_c0_g2 | TRINITY_DN68105_c1_g1 | TRINITY_DN68114_c4_g1 | TRINITY_DN69904_c1_g1 | TRINITY_DN73279_c6_g1 | TRINITY_DN73679…
GO:0010597	green leaf volatile biosynthetic process	14	3	103	0.00066	0.00066	0	3		TRINITY_DN59194_c1_g1 | TRINITY_DN70467_c0_g3 | TRINITY_DN93276_c3_g1
GO:0009908	flower development	1601	36	104	0.01589	0.00071	24	12	TRINITY_DN56281_c1_g1 | TRINITY_DN56281_c1_g2 | TRINITY_DN56487_c1_g1 | TRINITY_DN58546_c0_g2 | TRINITY_DN62259_c1_g3 | TRINITY_DN63264_c0_g2 | TRINITY_DN63364_c0_g1 | TRINITY_DN67897_c2_g4 | TRINITY_DN72378_c1_g1 | TRINITY_DN73509_c0_g3 | TRINITY_DN76290_c2_g1 | TRINITY_DN76518_c3_g1 | TRINITY_DN76929_c2_g2 | TRINITY_DN77345_c2_g1 | TRINITY_DN77675_c0_g2 | TRINITY_DN78978_c0_g1 | TRINITY_DN79567…	TRINITY_DN44255_c0_g1 | TRINITY_DN48944_c0_g1 | TRINITY_DN57795_c0_g1 | TRINITY_DN59896_c3_g1 | TRINITY_DN62271_c2_g1 | TRINITY_DN64464_c0_g1 | TRINITY_DN75140_c0_g4 | TRINITY_DN76747_c2_g2 | TRINITY_DN78783_c3_g2 | TRINITY_DN87241_c1_g4 | TRINITY_DN94266_c1_g1 | TRINITY_DN94564_c5_g2
GO:1901576	organic substance biosynthetic process	14133	213	105	0.97845	0.00071	138	75	TRINITY_DN112182_c0_g1 | TRINITY_DN46119_c0_g1 | TRINITY_DN47952_c1_g1 | TRINITY_DN50101_c0_g1 | TRINITY_DN52181_c0_g1 | TRINITY_DN55775_c0_g1 | TRINITY_DN56137_c0_g1 | TRINITY_DN56281_c1_g1 | TRINITY_DN58118_c0_g2 | TRINITY_DN58546_c0_g2 | TRINITY_DN58664_c0_g1 | TRINITY_DN59002_c0_g3 | TRINITY_DN59368_c2_g3 | TRINITY_DN60223_c4_g2 | TRINITY_DN60415_c1_g1 | TRINITY_DN60526_c3_g5 | TRINITY_DN6057…	TRINITY_DN100204_c0_g1 | TRINITY_DN44097_c0_g1 | TRINITY_DN44255_c0_g1 | TRINITY_DN48944_c0_g1 | TRINITY_DN49330_c1_g1 | TRINITY_DN50606_c0_g1 | TRINITY_DN51408_c0_g1 | TRINITY_DN51713_c0_g1 | TRINITY_DN55448_c0_g1 | TRINITY_DN55466_c0_g2 | TRINITY_DN57795_c0_g1 | TRINITY_DN57935_c0_g1 | TRINITY_DN59194_c1_g1 | TRINITY_DN59486_c0_g1 | TRINITY_DN59489_c0_g2 | TRINITY_DN61591_c1_g1 | TRINITY_DN6211…
GO:0055114	oxidation-reduction process	1722	38	106	0.00072	0.00072	22	16	TRINITY_DN58066_c0_g1 | TRINITY_DN58118_c0_g2 | TRINITY_DN63307_c2_g1 | TRINITY_DN65355_c0_g1 | TRINITY_DN69337_c1_g1 | TRINITY_DN69740_c3_g1 | TRINITY_DN70835_c0_g3 | TRINITY_DN72810_c0_g7 | TRINITY_DN73932_c1_g1 | TRINITY_DN73974_c0_g1 | TRINITY_DN74647_c0_g2 | TRINITY_DN74647_c0_g4 | TRINITY_DN76518_c3_g1 | TRINITY_DN77698_c0_g1 | TRINITY_DN78520_c4_g2 | TRINITY_DN79812_c1_g1 | TRINITY_DN80436…	TRINITY_DN62513_c1_g3 | TRINITY_DN68159_c0_g1 | TRINITY_DN68883_c0_g2 | TRINITY_DN70467_c0_g3 | TRINITY_DN74104_c2_g2 | TRINITY_DN75140_c0_g1 | TRINITY_DN78862_c0_g1 | TRINITY_DN80659_c0_g1 | TRINITY_DN81202_c1_g3 | TRINITY_DN81417_c5_g1 | TRINITY_DN86064_c0_g1 | TRINITY_DN86526_c1_g1 | TRINITY_DN87342_c1_g1 | TRINITY_DN88439_c1_g1 | TRINITY_DN91367_c2_g2 | TRINITY_DN94348_c2_g1
GO:0060255	regulation of macromolecule metabolic process	7302	121	107	0.92534	0.00074	82	39	TRINITY_DN46119_c0_g1 | TRINITY_DN47952_c1_g1 | TRINITY_DN52181_c0_g1 | TRINITY_DN54602_c1_g2 | TRINITY_DN55775_c0_g1 | TRINITY_DN56281_c1_g1 | TRINITY_DN56487_c1_g1 | TRINITY_DN58546_c0_g2 | TRINITY_DN58664_c0_g1 | TRINITY_DN59002_c0_g3 | TRINITY_DN60526_c3_g5 | TRINITY_DN60573_c0_g4 | TRINITY_DN61407_c0_g1 | TRINITY_DN61857_c0_g1 | TRINITY_DN62259_c1_g3 | TRINITY_DN63160_c0_g2 | TRINITY_DN63219…	TRINITY_DN43140_c0_g1 | TRINITY_DN44097_c0_g1 | TRINITY_DN44255_c0_g1 | TRINITY_DN48944_c0_g1 | TRINITY_DN57795_c0_g1 | TRINITY_DN59486_c0_g1 | TRINITY_DN59489_c0_g2 | TRINITY_DN61591_c1_g1 | TRINITY_DN62110_c0_g1 | TRINITY_DN64119_c0_g1 | TRINITY_DN67041_c0_g2 | TRINITY_DN68105_c1_g1 | TRINITY_DN68114_c4_g1 | TRINITY_DN69904_c1_g1 | TRINITY_DN70017_c1_g1 | TRINITY_DN73279_c6_g1 | TRINITY_DN73679…
GO:0044249	cellular biosynthetic process	13849	209	108	0.95819	0.00079	137	72	TRINITY_DN112182_c0_g1 | TRINITY_DN46119_c0_g1 | TRINITY_DN47952_c1_g1 | TRINITY_DN50101_c0_g1 | TRINITY_DN52181_c0_g1 | TRINITY_DN55775_c0_g1 | TRINITY_DN56137_c0_g1 | TRINITY_DN56281_c1_g1 | TRINITY_DN58066_c0_g1 | TRINITY_DN58118_c0_g2 | TRINITY_DN58546_c0_g2 | TRINITY_DN58664_c0_g1 | TRINITY_DN59002_c0_g3 | TRINITY_DN59368_c2_g3 | TRINITY_DN60223_c4_g2 | TRINITY_DN60415_c1_g1 | TRINITY_DN6052…	TRINITY_DN100204_c0_g1 | TRINITY_DN44097_c0_g1 | TRINITY_DN44255_c0_g1 | TRINITY_DN48944_c0_g1 | TRINITY_DN49330_c1_g1 | TRINITY_DN50606_c0_g1 | TRINITY_DN51408_c0_g1 | TRINITY_DN51713_c0_g1 | TRINITY_DN55466_c0_g2 | TRINITY_DN57795_c0_g1 | TRINITY_DN57935_c0_g1 | TRINITY_DN59194_c1_g1 | TRINITY_DN59486_c0_g1 | TRINITY_DN59489_c0_g2 | TRINITY_DN61591_c1_g1 | TRINITY_DN62110_c0_g1 | TRINITY_DN6227…
GO:0044262	cellular carbohydrate metabolic process	1376	32	109	0.30523	0.00081	11	21	TRINITY_DN52945_c0_g1 | TRINITY_DN56677_c0_g1 | TRINITY_DN65924_c5_g1 | TRINITY_DN67175_c0_g1 | TRINITY_DN77522_c0_g1 | TRINITY_DN79364_c1_g3 | TRINITY_DN84195_c1_g1 | TRINITY_DN86096_c0_g1 | TRINITY_DN86923_c1_g2 | TRINITY_DN91305_c2_g2 | TRINITY_DN91305_c2_g3	TRINITY_DN49330_c1_g1 | TRINITY_DN55466_c0_g2 | TRINITY_DN57795_c0_g1 | TRINITY_DN66452_c2_g5 | TRINITY_DN69356_c7_g1 | TRINITY_DN71781_c3_g1 | TRINITY_DN74492_c4_g3 | TRINITY_DN77914_c4_g1 | TRINITY_DN78783_c3_g2 | TRINITY_DN78862_c0_g1 | TRINITY_DN80529_c4_g2 | TRINITY_DN85838_c0_g1 | TRINITY_DN87094_c2_g1 | TRINITY_DN88987_c0_g1 | TRINITY_DN89571_c2_g1 | TRINITY_DN89657_c0_g1 | TRINITY_DN91367…
GO:0019372	lipoxygenase pathway	15	3	110	1.00000	0.00082	0	3		TRINITY_DN59194_c1_g1 | TRINITY_DN70467_c0_g3 | TRINITY_DN93276_c3_g1
GO:0030111	regulation of Wnt signaling pathway	58	5	111	0.06820	0.00084	2	3	TRINITY_DN60526_c3_g5 | TRINITY_DN81070_c0_g1	TRINITY_DN63276_c0_g1 | TRINITY_DN67041_c0_g2 | TRINITY_DN80992_c3_g2
GO:0006865	amino acid transport	193	9	112	0.00085	0.00085	6	3	TRINITY_DN35098_c0_g1 | TRINITY_DN59343_c1_g3 | TRINITY_DN62856_c0_g1 | TRINITY_DN89273_c1_g3 | TRINITY_DN89293_c1_g1 | TRINITY_DN92733_c1_g1	TRINITY_DN64362_c2_g2 | TRINITY_DN77914_c4_g1 | TRINITY_DN83649_c2_g1
TOTAL			7685				4886	2799
							0.635784

## Sheet: File_4_Venn_OC,PT,PT-SH_vs_NOC
26 elements included exclusively in "OC vs NOC":	Term		78 elements included exclusively in "PT vs NOC":	Term		69 elements included exclusively in "PT-SH vs NOC":	Term		25 common elements in "OC vs NOC", "PT vs NOC" and "PT-SH vs NOC":			8 common elements in "OC vs NOC" and "PT vs NOC":	Term		2 common elements in "OC vs NOC" and "PT-SH vs NOC":			140 common elements in "PT vs NOC" and "PT-SH vs NOC":	Term
GO:0009773	photosynthetic electron transport in photosystem I		GO:0048646	anatomical structure formation involved in morphogenesis		GO:0009640	photomorphogenesis		GO:0015979	photosynthesis		GO:0034484	raffinose catabolic process		GO:0006979	response to oxidative stress		GO:0071554	cell wall organization or biogenesis
GO:0042549	photosystem II stabilization		GO:0016128	phytosteroid metabolic process		GO:0009628	response to abiotic stimulus		GO:0019684	photosynthesis, light reaction		GO:0006952	defense response		GO:0009416	response to light stimulus		GO:0007018	microtubule-based movement
GO:0009767	photosynthetic electron transport chain		GO:0006631	fatty acid metabolic process		GO:0006537	glutamate biosynthetic process		GO:0055114	oxidation-reduction process		GO:0009820	alkaloid metabolic process					GO:0007017	microtubule-based process
GO:0010207	photosystem II assembly		GO:0030239	myofibril assembly		GO:0051016	barbed-end actin filament capping		GO:0044550	secondary metabolite biosynthetic process		GO:0036294	cellular response to decreased oxygen levels					GO:0071555	cell wall organization
GO:0009861	jasmonic acid and ethylene-dependent systemic resistance		GO:0051146	striated muscle cell differentiation		GO:0097054	L-glutamate biosynthetic process		GO:0031408	oxylipin biosynthetic process		GO:0009607	response to biotic stimulus					GO:0045229	external encapsulating structure organization
GO:0009853	photorespiration		GO:0009624	response to nematode		GO:0071470	cellular response to osmotic stress		GO:0009768	photosynthesis, light harvesting in photosystem I		GO:0010336	gibberellic acid homeostasis					GO:0050896	response to stimulus
GO:0009854	oxidative photosynthetic carbon pathway		GO:0010268	brassinosteroid homeostasis		GO:0006536	glutamate metabolic process		GO:0009809	lignin biosynthetic process		GO:0071456	cellular response to hypoxia					GO:0006928	movement of cell or subcellular component
GO:0010117	photoprotection		GO:0016131	brassinosteroid metabolic process		GO:0048511	rhythmic process		GO:0009765	photosynthesis, light harvesting		GO:1901333	positive regulation of lateral root development					GO:0009734	auxin-activated signaling pathway
GO:0010196	nonphotochemical quenching		GO:0090058	metaxylem development		GO:0008295	spermidine biosynthetic process		GO:0019253	reductive pentose-phosphate cycle								GO:0071365	cellular response to auxin stimulus
GO:0009645	response to low light intensity stimulus		GO:0046838	phosphorylated carbohydrate dephosphorylation		GO:0043476	pigment accumulation		GO:0009611	response to wounding								GO:0071669	plant-type cell wall organization or biogenesis
GO:0018298	protein-chromophore linkage		GO:0055088	lipid homeostasis		GO:0042391	regulation of membrane potential		GO:0006662	glycerol ether metabolic process								GO:0042221	response to chemical
GO:0010423	negative regulation of brassinosteroid biosynthetic process		GO:0046855	inositol phosphate dephosphorylation		GO:0042430	indole-containing compound metabolic process		GO:0009833	plant-type primary cell wall biogenesis								GO:0031407	oxylipin metabolic process
GO:0050776	regulation of immune response		GO:0071545	inositol phosphate catabolic process		GO:0010229	inflorescence development		GO:0010597	green leaf volatile biosynthetic process								GO:0000910	cytokinesis
GO:0045962	positive regulation of development, heterochronic		GO:1901568	fatty acid derivative metabolic process		GO:0060537	muscle tissue development		GO:0009813	flavonoid biosynthetic process								GO:0019748	secondary metabolic process
GO:0010262	somatic embryogenesis		GO:1901615	organic hydroxy compound metabolic process		GO:0014706	striated muscle tissue development		GO:0090548	response to nitrate starvation								GO:0042445	hormone metabolic process
GO:1901957	regulation of cutin biosynthetic process		GO:0055002	striated muscle cell development		GO:0044281	small molecule metabolic process		GO:1902025	nitrate import								GO:0023052	signaling
GO:0009807	lignan biosynthetic process		GO:0009694	jasmonic acid metabolic process		GO:0032272	negative regulation of protein polymerization		GO:0042744	hydrogen peroxide catabolic process								GO:0009755	hormone-mediated signaling pathway
GO:0009718	anthocyanin-containing compound biosynthetic process		GO:0010378	temperature compensation of the circadian clock		GO:0008216	spermidine metabolic process		GO:0009965	leaf morphogenesis								GO:0009725	response to hormone
GO:0052865	1-deoxy-D-xylulose 5-phosphate biosynthetic process		GO:0046274	lignin catabolic process		GO:0009314	response to radiation		GO:0010200	response to chitin								GO:0061640	cytoskeleton-dependent cytokinesis
GO:1901601	strigolactone biosynthetic process		GO:0071310	cellular response to organic substance		GO:0048869	cellular developmental process		GO:1901141	regulation of lignin biosynthetic process								GO:0009835	fruit ripening
GO:0071484	cellular response to light intensity		GO:0042440	pigment metabolic process		GO:0009683	indoleacetic acid metabolic process		GO:2000652	regulation of secondary cell wall biogenesis								GO:0005976	polysaccharide metabolic process
GO:0042128	nitrate assimilation		GO:0071453	cellular response to oxygen levels		GO:0043473	pigmentation		GO:0030244	cellulose biosynthetic process								GO:0000281	mitotic cytokinesis
GO:0010222	stem vascular tissue pattern formation		GO:0006690	icosanoid metabolic process		GO:0098771	inorganic ion homeostasis		GO:0080167	response to karrikin								GO:0009733	response to auxin
GO:0010617	circadian regulation of calcium ion oscillation		GO:0045214	sarcomere organization		GO:0006576	cellular biogenic amine metabolic process		GO:0055085	transmembrane transport								GO:0051273	beta-glucan metabolic process
GO:0045088	regulation of innate immune response		GO:0046148	pigment biosynthetic process		GO:0048825	cotyledon development		GO:0010588	cotyledon vascular tissue pattern formation								GO:0045490	pectin catabolic process
GO:1901881	positive regulation of protein depolymerization		GO:0006629	lipid metabolic process		GO:0042754	negative regulation of circadian rhythm											GO:0032870	cellular response to hormone stimulus
			GO:0055001	muscle cell development		GO:0019676	ammonia assimilation cycle											GO:0007165	signal transduction
			GO:0009904	chloroplast accumulation movement		GO:0030154	cell differentiation											GO:0006949	syncytium formation
			GO:0046271	phenylpropanoid catabolic process		GO:0009309	amine biosynthetic process											GO:0010033	response to organic substance
			GO:0043647	inositol phosphate metabolic process		GO:0042401	cellular biogenic amine biosynthetic process											GO:0000272	polysaccharide catabolic process
			GO:0009626	plant-type hypersensitive response		GO:0010444	guard mother cell differentiation											GO:0009719	response to endogenous stimulus
			GO:0034050	host programmed cell death induced by symbiont		GO:0030837	negative regulation of actin filament polymerization											GO:0072330	monocarboxylic acid biosynthetic process
			GO:0046839	phospholipid dephosphorylation		GO:0009639	response to red or far red light											GO:1903047	mitotic cell cycle process
			GO:0048759	xylem vessel member cell differentiation		GO:0007623	circadian rhythm											GO:0051274	beta-glucan biosynthetic process
			GO:0090697	post-embryonic plant organ morphogenesis		GO:0031333	negative regulation of protein complex assembly											GO:0007154	cell communication
			GO:0010089	xylem development		GO:0009299	mRNA transcription											GO:0005975	carbohydrate metabolic process
			GO:0009250	glucan biosynthetic process		GO:0048281	inflorescence morphogenesis											GO:0006633	fatty acid biosynthetic process
			GO:0007166	cell surface receptor signaling pathway		GO:0032506	cytokinetic process											GO:0009699	phenylpropanoid biosynthetic process
			GO:0046856	phosphatidylinositol dephosphorylation		GO:0070981	L-asparagine biosynthetic process											GO:0010817	regulation of hormone levels
			GO:0016129	phytosteroid biosynthetic process		GO:0046622	positive regulation of organ growth											GO:0030243	cellulose metabolic process
			GO:0000914	phragmoplast assembly		GO:0006529	asparagine biosynthetic process											GO:0022402	cell cycle process
			GO:0007076	mitotic chromosome condensation		GO:0070982	L-asparagine metabolic process											GO:0042446	hormone biosynthetic process
			GO:0009269	response to desiccation		GO:0010016	shoot system morphogenesis											GO:0009808	lignin metabolic process
			GO:0009627	systemic acquired resistance		GO:0018130	heterocycle biosynthetic process											GO:0071495	cellular response to endogenous stimulus
			GO:0012501	programmed cell death		GO:0009058	biosynthetic process											GO:0042592	homeostatic process
			GO:1903338	regulation of cell wall organization or biogenesis		GO:0006006	glucose metabolic process											GO:0042546	cell wall biogenesis
			GO:0070544	histone H3-K36 demethylation		GO:1902410	mitotic cytokinetic process											GO:0090698	post-embryonic plant morphogenesis
			GO:0019228	neuronal action potential		GO:0071805	potassium ion transmembrane transport											GO:0009698	phenylpropanoid metabolic process
			GO:0006694	steroid biosynthetic process		GO:0071804	cellular potassium ion transport											GO:0044042	glucan metabolic process
			GO:0010541	acropetal auxin transport		GO:0042435	indole-containing compound biosynthetic process											GO:0006073	cellular glucan metabolic process
			GO:0034754	cellular hormone metabolic process		GO:0006875	cellular metal ion homeostasis											GO:0009958	positive gravitropism
			GO:0009751	response to salicylic acid		GO:0001508	action potential											GO:0070887	cellular response to chemical stimulus
			GO:0009414	response to water deprivation		GO:0006950	response to stress											GO:0010051	xylem and phloem pattern formation
			GO:0009415	response to water		GO:0006595	polyamine metabolic process											GO:0007049	cell cycle
			GO:0009556	microsporogenesis		GO:0000911	cytokinesis by cell plate formation											GO:0009629	response to gravity
			GO:0030258	lipid modification		GO:0006082	organic acid metabolic process											GO:0009606	tropism
			GO:0031032	actomyosin structure organization		GO:0000302	response to reactive oxygen species											GO:0000278	mitotic cell cycle
			GO:0035266	meristem growth		GO:0030324	lung development											GO:0009630	gravitropism
			GO:0010120	camalexin biosynthetic process		GO:0030323	respiratory tube development											GO:0008202	steroid metabolic process
			GO:0030240	skeletal muscle thin filament assembly		GO:0018904	ether metabolic process											GO:0010305	leaf vascular tissue pattern formation
			GO:0052317	camalexin metabolic process		GO:0007399	nervous system development											GO:0044264	cellular polysaccharide metabolic process
			GO:0014866	skeletal myofibril assembly		GO:0043436	oxoacid metabolic process											GO:0048878	chemical homeostasis
			GO:0006544	glycine metabolic process		GO:0009852	auxin catabolic process											GO:0032787	monocarboxylic acid metabolic process
			GO:0032957	inositol trisphosphate metabolic process		GO:0009684	indoleacetic acid biosynthetic process											GO:0010411	xyloglucan metabolic process
			GO:0046488	phosphatidylinositol metabolic process		GO:0042823	pyridoxal phosphate biosynthetic process											GO:0006468	protein phosphorylation
			GO:0010447	response to acidic pH		GO:0042822	pyridoxal phosphate metabolic process											GO:0010102	lateral root morphogenesis
			GO:0019226	transmission of nerve impulse		GO:0010099	regulation of photomorphogenesis											GO:0009850	auxin metabolic process
			GO:0042493	response to drug		GO:0019752	carboxylic acid metabolic process											GO:0009268	response to pH
			GO:0055007	cardiac muscle cell differentiation		GO:0009612	response to mechanical stimulus											GO:0006080	substituted mannan metabolic process
			GO:1902407	assembly of actomyosin apparatus involved in mitotic cytokinesis														GO:0051069	galactomannan metabolic process
			GO:0033530	raffinose metabolic process														GO:0051054	positive regulation of DNA metabolic process
			GO:0030261	chromosome condensation														GO:0065008	regulation of biological quality
			GO:0042692	muscle cell differentiation														GO:0009834	plant-type secondary cell wall biogenesis
			GO:0006826	iron ion transport														GO:0009832	plant-type cell wall biogenesis
			GO:0008219	cell death														GO:0010101	post-embryonic root morphogenesis
			GO:0051716	cellular response to stimulus														GO:0022622	root system development
			GO:0016132	brassinosteroid biosynthetic process														GO:0010582	floral meristem determinacy
			GO:0010193	response to ozone														GO:0048826	cotyledon morphogenesis
																		GO:0030001	metal ion transport
																		GO:0009851	auxin biosynthetic process
																		GO:0043934	sporulation
																		GO:0044283	small molecule biosynthetic process
																		GO:0006546	glycine catabolic process
																		GO:0042447	hormone catabolic process
																		GO:0019372	lipoxygenase pathway
																		GO:0048364	root development
																		GO:0015977	carbon fixation
																		GO:0045454	cell redox homeostasis
																		GO:0055076	transition metal ion homeostasis
																		GO:0010392	galactoglucomannan metabolic process
																		GO:0051070	galactomannan biosynthetic process
																		GO:1905177	tracheary element differentiation
																		GO:1901700	response to oxygen-containing compound
																		GO:0016052	carbohydrate catabolic process
																		GO:0048527	lateral root development
																		GO:0044262	cellular carbohydrate metabolic process
																		GO:0051301	cell division
																		GO:1901617	organic hydroxy compound biosynthetic process
																		GO:0019725	cellular homeostasis
																		GO:0010412	mannan metabolic process
																		GO:0016310	phosphorylation
																		GO:0001101	response to acid chemical
																		GO:0009653	anatomical structure morphogenesis
																		GO:0048236	plant-type sporogenesis
																		GO:0010410	hemicellulose metabolic process
																		GO:0016053	organic acid biosynthetic process
																		GO:0034293	sexual sporulation
																		GO:0045488	pectin metabolic process
																		GO:0046394	carboxylic acid biosynthetic process
																		GO:1901362	organic cyclic compound biosynthetic process
																		GO:0010311	lateral root formation
																		GO:0042743	hydrogen peroxide metabolic process
																		GO:0009404	toxin metabolic process
																		GO:0009637	response to blue light
																		GO:0055065	metal ion homeostasis
																		GO:0045951	positive regulation of mitotic recombination
																		GO:0000019	regulation of mitotic recombination
																		GO:0007517	muscle organ development
																		GO:0010424	DNA methylation on cytosine within a CG sequence
																		GO:0050801	ion homeostasis
																		GO:0035051	cardiocyte differentiation
																		GO:0009263	deoxyribonucleotide biosynthetic process
																		GO:0072593	reactive oxygen species metabolic process
																		GO:0006811	ion transport
																		GO:0009262	deoxyribonucleotide metabolic process
																		GO:0055071	manganese ion homeostasis
																		GO:0043481	anthocyanin accumulation in tissues in response to UV light
																		GO:0043480	pigment accumulation in tissues
																		GO:0043478	pigment accumulation in response to UV light
																		GO:0043479	pigment accumulation in tissues in response to UV light
																		GO:0009071	serine family amino acid catabolic process
																		GO:1905392	plant organ morphogenesis
																		GO:0019438	aromatic compound biosynthetic process
																		GO:0055080	cation homeostasis
																		GO:0010035	response to inorganic substance
																		GO:0061061	muscle structure development
																		GO:0046916	cellular transition metal ion homeostasis
																		GO:0009954	proximal/distal pattern formation
																		GO:0009723	response to ethylene
																		GO:0010393	galacturonan metabolic process

## Sheet: File_5_Venn_PT, PT-SH vs OC
12 elements included exclusively in "PT vs OC":	Term		27 common elements in "PT vs OC" and "PT-SH vs OC":	Term		70 elements included exclusively in "PT-SH vs OC":	Term
GO:0034637	cellular carbohydrate biosynthetic process		GO:0005975	carbohydrate metabolic process		GO:0001101	response to acid chemical
GO:0051274	beta-glucan biosynthetic process		GO:0044042	glucan metabolic process		GO:0009737	response to abscisic acid
GO:0061640	cytoskeleton-dependent cytokinesis		GO:0006073	cellular glucan metabolic process		GO:0033993	response to lipid
GO:0016051	carbohydrate biosynthetic process		GO:0009250	glucan biosynthetic process		GO:0006820	anion transport
GO:0051273	beta-glucan metabolic process		GO:0009833	plant-type primary cell wall biogenesis		GO:0006833	water transport
GO:0000910	cytokinesis		GO:0044264	cellular polysaccharide metabolic process		GO:0042044	fluid transport
GO:0000281	mitotic cytokinesis		GO:0005976	polysaccharide metabolic process		GO:0097305	response to alcohol
GO:0009825	multidimensional cell growth		GO:0033692	cellular polysaccharide biosynthetic process		GO:0006811	ion transport
GO:0019252	starch biosynthetic process		GO:0000271	polysaccharide biosynthetic process		GO:0015840	urea transport
GO:0001914	regulation of T cell mediated cytotoxicity		GO:0030244	cellulose biosynthetic process		GO:1901700	response to oxygen-containing compound
GO:0001913	T cell mediated cytotoxicity		GO:0030243	cellulose metabolic process		GO:0010410	hemicellulose metabolic process
GO:0002709	regulation of T cell mediated immunity		GO:0044262	cellular carbohydrate metabolic process		GO:0009738	abscisic acid-activated signaling pathway
			GO:0045229	external encapsulating structure organization		GO:0019755	one-carbon compound transport
			GO:0071555	cell wall organization		GO:0006817	phosphate ion transport
			GO:0006865	amino acid transport		GO:0080167	response to karrikin
			GO:0071554	cell wall organization or biogenesis		GO:0080170	hydrogen peroxide transmembrane transport
			GO:0009832	plant-type cell wall biogenesis		GO:0097306	cellular response to alcohol
			GO:0015802	basic amino acid transport		GO:0034220	ion transmembrane transport
			GO:0042546	cell wall biogenesis		GO:0009698	phenylpropanoid metabolic process
			GO:0015711	organic anion transport		GO:0071215	cellular response to abscisic acid stimulus
			GO:0046942	carboxylic acid transport		GO:0055085	transmembrane transport
			GO:0015849	organic acid transport		GO:0019748	secondary metabolic process
			GO:0009852	auxin catabolic process		GO:0009725	response to hormone
			GO:0071669	plant-type cell wall organization or biogenesis		GO:0015949	nucleobase-containing small molecule interconversion
			GO:0044550	secondary metabolite biosynthetic process		GO:0010383	cell wall polysaccharide metabolic process
			GO:0010411	xyloglucan metabolic process		GO:0055114	oxidation-reduction process
			GO:0042447	hormone catabolic process		GO:0009719	response to endogenous stimulus
						GO:0009753	response to jasmonic acid
						GO:0010817	regulation of hormone levels
						GO:0071229	cellular response to acid chemical
						GO:0071396	cellular response to lipid
						GO:0043090	amino acid import
						GO:0042445	hormone metabolic process
						GO:0009699	phenylpropanoid biosynthetic process
						GO:0070981	L-asparagine biosynthetic process
						GO:0070982	L-asparagine metabolic process
						GO:0006529	asparagine biosynthetic process
						GO:0046274	lignin catabolic process
						GO:0046271	phenylpropanoid catabolic process
						GO:0000272	polysaccharide catabolic process
						GO:0045176	apical protein localization
						GO:0006528	asparagine metabolic process
						GO:0019725	cellular homeostasis
						GO:0051973	positive regulation of telomerase activity
						GO:0010023	proanthocyanidin biosynthetic process
						GO:0010345	suberin biosynthetic process
						GO:0015698	inorganic anion transport
						GO:0042592	homeostatic process
						GO:0042545	cell wall modification
						GO:0010033	response to organic substance
						GO:0010114	response to red light
						GO:0009268	response to pH
						GO:0098656	anion transmembrane transport
						GO:0042221	response to chemical
						GO:0045493	xylan catabolic process
						GO:1901701	cellular response to oxygen-containing compound
						GO:1903825	organic acid transmembrane transport
						GO:1905039	carboxylic acid transmembrane transport
						GO:0045490	pectin catabolic process
						GO:0043269	regulation of ion transport
						GO:0046148	pigment biosynthetic process
						GO:0009628	response to abiotic stimulus
						GO:0016052	carbohydrate catabolic process
						GO:0042744	hydrogen peroxide catabolic process
						GO:0003333	amino acid transmembrane transport
						GO:0009755	hormone-mediated signaling pathway
						GO:0019438	aromatic compound biosynthetic process
						GO:0016131	brassinosteroid metabolic process
						GO:0044036	cell wall macromolecule metabolic process
						GO:0045454	cell redox homeostasis

## Sheet: File_6_BP_PT-SH vs OC
GO.ID	Term	Annotated	Significant	Rank in Fisher.classic	Fisher.elim	Fisher.classic	GO_upregulated_genes_count	GO_downregulated_genes_count	GO_upregulated_genes	GO_downregulated_genes
GO:0071554	cell wall organization or biogenesis	1597	79	1	0.00035	2.3e-10	50	29	TRINITY_DN106017_c0_g1 | TRINITY_DN53980_c0_g1 | TRINITY_DN56907_c1_g1 | TRINITY_DN57189_c0_g1 | TRINITY_DN58118_c0_g1 | TRINITY_DN58588_c0_g1 | TRINITY_DN58645_c0_g1 | TRINITY_DN58670_c5_g2 | TRINITY_DN59345_c0_g1 | TRINITY_DN59345_c1_g1 | TRINITY_DN60273_c0_g1 | TRINITY_DN60992_c1_g2 | TRINITY_DN61072_c0_g2 | TRINITY_DN62776_c5_g4 | TRINITY_DN63307_c2_g2 | TRINITY_DN63845_c0_g1 | TRINITY_DN6411…	TRINITY_DN44795_c0_g1 | TRINITY_DN53504_c0_g1 | TRINITY_DN56738_c1_g1 | TRINITY_DN56738_c2_g2 | TRINITY_DN60638_c0_g1 | TRINITY_DN62856_c0_g3 | TRINITY_DN64213_c0_g6 | TRINITY_DN67538_c2_g1 | TRINITY_DN67703_c1_g1 | TRINITY_DN68021_c2_g1 | TRINITY_DN68021_c3_g2 | TRINITY_DN68392_c1_g4 | TRINITY_DN69013_c3_g1 | TRINITY_DN73068_c3_g2 | TRINITY_DN78783_c3_g2 | TRINITY_DN82026_c1_g1 | TRINITY_DN82151…
GO:0001101	response to acid chemical	3040	124	2	0.18358	4.1e-10	75	49	TRINITY_DN49905_c0_g1 | TRINITY_DN50487_c0_g1 | TRINITY_DN52519_c0_g1 | TRINITY_DN53526_c0_g1 | TRINITY_DN55320_c0_g1 | TRINITY_DN56137_c0_g1 | TRINITY_DN56487_c1_g1 | TRINITY_DN57762_c0_g1 | TRINITY_DN58330_c0_g1 | TRINITY_DN58546_c0_g2 | TRINITY_DN58832_c1_g1 | TRINITY_DN59201_c0_g1 | TRINITY_DN60415_c1_g1 | TRINITY_DN60787_c0_g1 | TRINITY_DN61353_c1_g1 | TRINITY_DN62449_c0_g1 | TRINITY_DN63160…	TRINITY_DN44795_c0_g1 | TRINITY_DN45395_c0_g1 | TRINITY_DN51015_c0_g1 | TRINITY_DN59062_c0_g2 | TRINITY_DN59787_c0_g1 | TRINITY_DN60096_c1_g1 | TRINITY_DN63333_c1_g1 | TRINITY_DN64362_c2_g1 | TRINITY_DN64825_c0_g4 | TRINITY_DN66767_c5_g6 | TRINITY_DN67302_c6_g1 | TRINITY_DN67343_c0_g3 | TRINITY_DN67772_c0_g6 | TRINITY_DN68137_c0_g1 | TRINITY_DN70153_c0_g2 | TRINITY_DN70278_c1_g1 | TRINITY_DN70911…
GO:0009737	response to abscisic acid	1493	74	3	0.00026	8.1e-10	52	22	TRINITY_DN49905_c0_g1 | TRINITY_DN53526_c0_g1 | TRINITY_DN55320_c0_g1 | TRINITY_DN56137_c0_g1 | TRINITY_DN58330_c0_g1 | TRINITY_DN59201_c0_g1 | TRINITY_DN60415_c1_g1 | TRINITY_DN60787_c0_g1 | TRINITY_DN61353_c1_g1 | TRINITY_DN62449_c0_g1 | TRINITY_DN63160_c0_g2 | TRINITY_DN63404_c2_g3 | TRINITY_DN64387_c0_g2 | TRINITY_DN65036_c3_g2 | TRINITY_DN65745_c1_g2 | TRINITY_DN65745_c1_g5 | TRINITY_DN66049…	TRINITY_DN44795_c0_g1 | TRINITY_DN45395_c0_g1 | TRINITY_DN59787_c0_g1 | TRINITY_DN60096_c1_g1 | TRINITY_DN67302_c6_g1 | TRINITY_DN67772_c0_g6 | TRINITY_DN68137_c0_g1 | TRINITY_DN70153_c0_g2 | TRINITY_DN71053_c3_g2 | TRINITY_DN73065_c0_g1 | TRINITY_DN73065_c0_g2 | TRINITY_DN73065_c0_g4 | TRINITY_DN73065_c0_g5 | TRINITY_DN74158_c2_g1 | TRINITY_DN79654_c0_g1 | TRINITY_DN80822_c3_g1 | TRINITY_DN83218…
GO:0033993	response to lipid	2048	92	4	0.06789	1.0e-09	58	34	TRINITY_DN49905_c0_g1 | TRINITY_DN50487_c0_g1 | TRINITY_DN53526_c0_g1 | TRINITY_DN55320_c0_g1 | TRINITY_DN55776_c1_g1 | TRINITY_DN56137_c0_g1 | TRINITY_DN58330_c0_g1 | TRINITY_DN58546_c0_g2 | TRINITY_DN59201_c0_g1 | TRINITY_DN60415_c1_g1 | TRINITY_DN60787_c0_g1 | TRINITY_DN61353_c1_g1 | TRINITY_DN62449_c0_g1 | TRINITY_DN63160_c0_g2 | TRINITY_DN63404_c2_g3 | TRINITY_DN64387_c0_g2 | TRINITY_DN65036…	TRINITY_DN44795_c0_g1 | TRINITY_DN45395_c0_g1 | TRINITY_DN58458_c1_g2 | TRINITY_DN59062_c0_g2 | TRINITY_DN59787_c0_g1 | TRINITY_DN60096_c1_g1 | TRINITY_DN63239_c4_g1 | TRINITY_DN63333_c1_g1 | TRINITY_DN64362_c2_g1 | TRINITY_DN66583_c3_g1 | TRINITY_DN66767_c5_g6 | TRINITY_DN67302_c6_g1 | TRINITY_DN67772_c0_g6 | TRINITY_DN68137_c0_g1 | TRINITY_DN70153_c0_g2 | TRINITY_DN71053_c3_g2 | TRINITY_DN73065…
GO:0005976	polysaccharide metabolic process	1282	66	5	0.05839	1.6e-09	43	23	TRINITY_DN106017_c0_g1 | TRINITY_DN49448_c0_g1 | TRINITY_DN51371_c0_g1 | TRINITY_DN54751_c0_g1 | TRINITY_DN55769_c0_g1 | TRINITY_DN56907_c1_g1 | TRINITY_DN57189_c0_g1 | TRINITY_DN58645_c0_g1 | TRINITY_DN59345_c0_g1 | TRINITY_DN59345_c1_g1 | TRINITY_DN60273_c0_g1 | TRINITY_DN60992_c1_g2 | TRINITY_DN61072_c0_g2 | TRINITY_DN61353_c1_g1 | TRINITY_DN61378_c1_g1 | TRINITY_DN64785_c0_g4 | TRINITY_DN6771…	TRINITY_DN53504_c0_g1 | TRINITY_DN56738_c1_g1 | TRINITY_DN56738_c2_g2 | TRINITY_DN59894_c2_g5 | TRINITY_DN62856_c0_g3 | TRINITY_DN69013_c3_g1 | TRINITY_DN77171_c0_g1 | TRINITY_DN78466_c2_g1 | TRINITY_DN78783_c3_g2 | TRINITY_DN79595_c0_g1 | TRINITY_DN81704_c0_g2 | TRINITY_DN82026_c1_g1 | TRINITY_DN82331_c3_g1 | TRINITY_DN87071_c2_g1 | TRINITY_DN87094_c2_g1 | TRINITY_DN87414_c1_g1 | TRINITY_DN88987…
GO:0006820	anion transport	697	44	6	0.08072	2.7e-09	20	24	TRINITY_DN35098_c0_g1 | TRINITY_DN55633_c0_g1 | TRINITY_DN60787_c0_g1 | TRINITY_DN62856_c0_g1 | TRINITY_DN71019_c0_g3 | TRINITY_DN72378_c1_g1 | TRINITY_DN75325_c2_g1 | TRINITY_DN77763_c2_g1 | TRINITY_DN80964_c1_g2 | TRINITY_DN80999_c0_g1 | TRINITY_DN81215_c0_g2 | TRINITY_DN82637_c3_g1 | TRINITY_DN89046_c2_g2 | TRINITY_DN89217_c0_g1 | TRINITY_DN89217_c1_g1 | TRINITY_DN89229_c1_g1 | TRINITY_DN89263…	TRINITY_DN45395_c0_g1 | TRINITY_DN61458_c3_g1 | TRINITY_DN62856_c0_g3 | TRINITY_DN65658_c1_g2 | TRINITY_DN67302_c6_g1 | TRINITY_DN68919_c0_g2 | TRINITY_DN69725_c0_g3 | TRINITY_DN71019_c0_g1 | TRINITY_DN71125_c6_g1 | TRINITY_DN71176_c3_g1 | TRINITY_DN73457_c0_g1 | TRINITY_DN74455_c1_g2 | TRINITY_DN76163_c0_g1 | TRINITY_DN80877_c1_g1 | TRINITY_DN83001_c0_g1 | TRINITY_DN83649_c2_g1 | TRINITY_DN84193…
GO:0006833	water transport	46	11	7	6.0e-09	6.0e-09	3	8	TRINITY_DN64148_c5_g3 | TRINITY_DN67435_c5_g1 | TRINITY_DN76089_c3_g1	TRINITY_DN65005_c1_g1 | TRINITY_DN65005_c1_g2 | TRINITY_DN67041_c0_g1 | TRINITY_DN71575_c0_g5 | TRINITY_DN75360_c1_g1 | TRINITY_DN81021_c7_g4 | TRINITY_DN91771_c5_g2 | TRINITY_DN93719_c7_g1
GO:0005975	carbohydrate metabolic process	3112	122	8	0.01238	6.1e-09	67	55	TRINITY_DN106017_c0_g1 | TRINITY_DN49448_c0_g1 | TRINITY_DN51371_c0_g1 | TRINITY_DN54751_c0_g1 | TRINITY_DN55769_c0_g1 | TRINITY_DN56907_c1_g1 | TRINITY_DN57189_c0_g1 | TRINITY_DN58645_c0_g1 | TRINITY_DN59345_c0_g1 | TRINITY_DN59345_c1_g1 | TRINITY_DN60273_c0_g1 | TRINITY_DN60992_c1_g2 | TRINITY_DN61072_c0_g2 | TRINITY_DN61353_c1_g1 | TRINITY_DN61378_c1_g1 | TRINITY_DN62449_c0_g1 | TRINITY_DN6377…	TRINITY_DN51024_c0_g1 | TRINITY_DN53504_c0_g1 | TRINITY_DN56738_c1_g1 | TRINITY_DN56738_c2_g2 | TRINITY_DN59894_c2_g5 | TRINITY_DN61721_c0_g1 | TRINITY_DN62856_c0_g3 | TRINITY_DN66748_c1_g1 | TRINITY_DN67025_c0_g1 | TRINITY_DN68770_c2_g2 | TRINITY_DN68770_c2_g3 | TRINITY_DN68783_c0_g1 | TRINITY_DN69013_c3_g1 | TRINITY_DN71115_c7_g3 | TRINITY_DN71219_c0_g1 | TRINITY_DN73931_c0_g3 | TRINITY_DN75284…
GO:0042044	fluid transport	48	11	9	1.00000	9.8e-09	3	8	TRINITY_DN64148_c5_g3 | TRINITY_DN67435_c5_g1 | TRINITY_DN76089_c3_g1	TRINITY_DN65005_c1_g1 | TRINITY_DN65005_c1_g2 | TRINITY_DN67041_c0_g1 | TRINITY_DN71575_c0_g5 | TRINITY_DN75360_c1_g1 | TRINITY_DN81021_c7_g4 | TRINITY_DN91771_c5_g2 | TRINITY_DN93719_c7_g1
GO:0097305	response to alcohol	1622	75	10	0.94367	1.2e-08	53	22	TRINITY_DN49905_c0_g1 | TRINITY_DN53526_c0_g1 | TRINITY_DN55320_c0_g1 | TRINITY_DN56137_c0_g1 | TRINITY_DN58330_c0_g1 | TRINITY_DN59201_c0_g1 | TRINITY_DN60415_c1_g1 | TRINITY_DN60787_c0_g1 | TRINITY_DN61353_c1_g1 | TRINITY_DN62449_c0_g1 | TRINITY_DN63160_c0_g2 | TRINITY_DN63404_c2_g3 | TRINITY_DN64387_c0_g2 | TRINITY_DN65036_c3_g2 | TRINITY_DN65745_c1_g2 | TRINITY_DN65745_c1_g5 | TRINITY_DN66049…	TRINITY_DN44795_c0_g1 | TRINITY_DN45395_c0_g1 | TRINITY_DN59787_c0_g1 | TRINITY_DN60096_c1_g1 | TRINITY_DN67302_c6_g1 | TRINITY_DN67772_c0_g6 | TRINITY_DN68137_c0_g1 | TRINITY_DN70153_c0_g2 | TRINITY_DN71053_c3_g2 | TRINITY_DN73065_c0_g1 | TRINITY_DN73065_c0_g2 | TRINITY_DN73065_c0_g4 | TRINITY_DN73065_c0_g5 | TRINITY_DN74158_c2_g1 | TRINITY_DN79654_c0_g1 | TRINITY_DN80822_c3_g1 | TRINITY_DN83218…
GO:0045229	external encapsulating structure organization	1352	66	11	0.25587	1.3e-08	49	17	TRINITY_DN106017_c0_g1 | TRINITY_DN53980_c0_g1 | TRINITY_DN56907_c1_g1 | TRINITY_DN57189_c0_g1 | TRINITY_DN58118_c0_g1 | TRINITY_DN58588_c0_g1 | TRINITY_DN58645_c0_g1 | TRINITY_DN58670_c5_g2 | TRINITY_DN59345_c0_g1 | TRINITY_DN59345_c1_g1 | TRINITY_DN60992_c1_g2 | TRINITY_DN61072_c0_g2 | TRINITY_DN62776_c5_g4 | TRINITY_DN63307_c2_g2 | TRINITY_DN63845_c0_g1 | TRINITY_DN64110_c1_g1 | TRINITY_DN6478…	TRINITY_DN44795_c0_g1 | TRINITY_DN53504_c0_g1 | TRINITY_DN56738_c1_g1 | TRINITY_DN56738_c2_g2 | TRINITY_DN60638_c0_g1 | TRINITY_DN67343_c0_g1 | TRINITY_DN67703_c1_g1 | TRINITY_DN69013_c3_g1 | TRINITY_DN78783_c3_g2 | TRINITY_DN82026_c1_g1 | TRINITY_DN82151_c1_g1 | TRINITY_DN87071_c2_g1 | TRINITY_DN88987_c0_g1 | TRINITY_DN91053_c5_g1 | TRINITY_DN91083_c2_g2 | TRINITY_DN93268_c6_g2 | TRINITY_DN93641…
GO:0071555	cell wall organization	1273	63	12	4.6e-06	1.6e-08	47	16	TRINITY_DN106017_c0_g1 | TRINITY_DN53980_c0_g1 | TRINITY_DN56907_c1_g1 | TRINITY_DN57189_c0_g1 | TRINITY_DN58118_c0_g1 | TRINITY_DN58588_c0_g1 | TRINITY_DN58645_c0_g1 | TRINITY_DN58670_c5_g2 | TRINITY_DN59345_c0_g1 | TRINITY_DN59345_c1_g1 | TRINITY_DN60992_c1_g2 | TRINITY_DN61072_c0_g2 | TRINITY_DN62776_c5_g4 | TRINITY_DN63307_c2_g2 | TRINITY_DN63845_c0_g1 | TRINITY_DN64110_c1_g1 | TRINITY_DN6478…	TRINITY_DN44795_c0_g1 | TRINITY_DN53504_c0_g1 | TRINITY_DN56738_c1_g1 | TRINITY_DN56738_c2_g2 | TRINITY_DN60638_c0_g1 | TRINITY_DN67703_c1_g1 | TRINITY_DN69013_c3_g1 | TRINITY_DN78783_c3_g2 | TRINITY_DN82026_c1_g1 | TRINITY_DN82151_c1_g1 | TRINITY_DN87071_c2_g1 | TRINITY_DN88987_c0_g1 | TRINITY_DN91053_c5_g1 | TRINITY_DN91083_c2_g2 | TRINITY_DN93268_c6_g2 | TRINITY_DN93641_c4_g1
GO:0042447	hormone catabolic process	15	7	13	1.00000	1.9e-08	6	1	TRINITY_DN53831_c0_g1 | TRINITY_DN69740_c2_g1 | TRINITY_DN69740_c3_g1 | TRINITY_DN69740_c5_g2 | TRINITY_DN82939_c0_g1 | TRINITY_DN86243_c0_g1	TRINITY_DN73171_c2_g2
GO:0006811	ion transport	2032	87	14	0.04785	2.7e-08	38	49	TRINITY_DN35098_c0_g1 | TRINITY_DN49351_c0_g1 | TRINITY_DN55633_c0_g1 | TRINITY_DN60787_c0_g1 | TRINITY_DN62856_c0_g1 | TRINITY_DN64148_c5_g3 | TRINITY_DN64682_c2_g1 | TRINITY_DN66649_c3_g3 | TRINITY_DN67435_c5_g1 | TRINITY_DN67941_c0_g1 | TRINITY_DN70938_c0_g1 | TRINITY_DN71019_c0_g3 | TRINITY_DN71574_c2_g2 | TRINITY_DN72378_c1_g1 | TRINITY_DN74605_c2_g3 | TRINITY_DN75325_c2_g1 | TRINITY_DN76089…	TRINITY_DN45395_c0_g1 | TRINITY_DN50725_c0_g1 | TRINITY_DN52374_c0_g1 | TRINITY_DN61458_c3_g1 | TRINITY_DN62856_c0_g3 | TRINITY_DN64850_c4_g1 | TRINITY_DN65005_c1_g1 | TRINITY_DN65005_c1_g2 | TRINITY_DN65658_c1_g2 | TRINITY_DN67041_c0_g1 | TRINITY_DN67302_c6_g1 | TRINITY_DN68232_c1_g3 | TRINITY_DN68919_c0_g2 | TRINITY_DN69725_c0_g3 | TRINITY_DN71019_c0_g1 | TRINITY_DN71125_c6_g1 | TRINITY_DN71176…
GO:0044264	cellular polysaccharide metabolic process	940	50	15	0.02866	5.9e-08	37	13	TRINITY_DN106017_c0_g1 | TRINITY_DN51371_c0_g1 | TRINITY_DN54751_c0_g1 | TRINITY_DN55769_c0_g1 | TRINITY_DN56907_c1_g1 | TRINITY_DN57189_c0_g1 | TRINITY_DN58645_c0_g1 | TRINITY_DN59345_c0_g1 | TRINITY_DN59345_c1_g1 | TRINITY_DN60273_c0_g1 | TRINITY_DN60992_c1_g2 | TRINITY_DN61072_c0_g2 | TRINITY_DN61378_c1_g1 | TRINITY_DN64785_c0_g4 | TRINITY_DN67713_c2_g1 | TRINITY_DN68073_c1_g1 | TRINITY_DN6883…	TRINITY_DN53504_c0_g1 | TRINITY_DN59894_c2_g5 | TRINITY_DN62856_c0_g3 | TRINITY_DN69013_c3_g1 | TRINITY_DN78783_c3_g2 | TRINITY_DN81704_c0_g2 | TRINITY_DN82026_c1_g1 | TRINITY_DN87071_c2_g1 | TRINITY_DN87094_c2_g1 | TRINITY_DN87414_c1_g1 | TRINITY_DN88987_c0_g1 | TRINITY_DN90965_c1_g1 | TRINITY_DN93268_c6_g2
GO:0010411	xyloglucan metabolic process	98	14	16	6.1e-08	6.1e-08	9	5	TRINITY_DN106017_c0_g1 | TRINITY_DN60273_c0_g1 | TRINITY_DN60992_c1_g2 | TRINITY_DN68835_c2_g1 | TRINITY_DN77522_c0_g1 | TRINITY_DN79781_c0_g1 | TRINITY_DN83978_c4_g1 | TRINITY_DN84995_c6_g2 | TRINITY_DN94328_c3_g3	TRINITY_DN53504_c0_g1 | TRINITY_DN62856_c0_g3 | TRINITY_DN78783_c3_g2 | TRINITY_DN88987_c0_g1 | TRINITY_DN93268_c6_g2
GO:0015840	urea transport	11	6	17	6.3e-08	6.3e-08	1	5	TRINITY_DN67435_c5_g1	TRINITY_DN65005_c1_g1 | TRINITY_DN65005_c1_g2 | TRINITY_DN67041_c0_g1 | TRINITY_DN75360_c1_g1 | TRINITY_DN81021_c7_g4
GO:1901700	response to oxygen-containing compound	4061	145	18	0.48170	7.2e-08	86	59	TRINITY_DN49905_c0_g1 | TRINITY_DN50487_c0_g1 | TRINITY_DN52519_c0_g1 | TRINITY_DN53526_c0_g1 | TRINITY_DN55320_c0_g1 | TRINITY_DN56137_c0_g1 | TRINITY_DN56487_c1_g1 | TRINITY_DN57762_c0_g1 | TRINITY_DN58330_c0_g1 | TRINITY_DN58546_c0_g2 | TRINITY_DN58832_c1_g1 | TRINITY_DN59201_c0_g1 | TRINITY_DN59578_c3_g1 | TRINITY_DN60415_c1_g1 | TRINITY_DN60787_c0_g1 | TRINITY_DN61353_c1_g1 | TRINITY_DN62449…	TRINITY_DN44795_c0_g1 | TRINITY_DN45395_c0_g1 | TRINITY_DN51015_c0_g1 | TRINITY_DN58458_c1_g2 | TRINITY_DN59062_c0_g2 | TRINITY_DN59787_c0_g1 | TRINITY_DN60096_c1_g1 | TRINITY_DN63239_c4_g1 | TRINITY_DN63333_c1_g1 | TRINITY_DN64362_c2_g1 | TRINITY_DN64825_c0_g4 | TRINITY_DN66583_c3_g1 | TRINITY_DN66767_c5_g6 | TRINITY_DN67041_c0_g1 | TRINITY_DN67302_c6_g1 | TRINITY_DN67343_c0_g3 | TRINITY_DN67772…
GO:0010410	hemicellulose metabolic process	151	17	19	0.61989	8.9e-08	9	8	TRINITY_DN106017_c0_g1 | TRINITY_DN60273_c0_g1 | TRINITY_DN60992_c1_g2 | TRINITY_DN68835_c2_g1 | TRINITY_DN77522_c0_g1 | TRINITY_DN79781_c0_g1 | TRINITY_DN83978_c4_g1 | TRINITY_DN84995_c6_g2 | TRINITY_DN94328_c3_g3	TRINITY_DN53504_c0_g1 | TRINITY_DN62856_c0_g3 | TRINITY_DN78783_c3_g2 | TRINITY_DN82026_c1_g1 | TRINITY_DN82331_c3_g1 | TRINITY_DN88987_c0_g1 | TRINITY_DN92261_c1_g1 | TRINITY_DN93268_c6_g2
GO:0009738	abscisic acid-activated signaling pathway	768	42	20	3.3e-07	3.3e-07	29	13	TRINITY_DN55320_c0_g1 | TRINITY_DN58330_c0_g1 | TRINITY_DN59201_c0_g1 | TRINITY_DN60415_c1_g1 | TRINITY_DN60787_c0_g1 | TRINITY_DN62449_c0_g1 | TRINITY_DN64387_c0_g2 | TRINITY_DN66049_c1_g1 | TRINITY_DN66438_c5_g2 | TRINITY_DN68933_c0_g1 | TRINITY_DN70836_c2_g1 | TRINITY_DN71186_c3_g4 | TRINITY_DN72085_c0_g1 | TRINITY_DN72762_c0_g2 | TRINITY_DN72973_c1_g1 | TRINITY_DN73662_c6_g1 | TRINITY_DN75325…	TRINITY_DN44795_c0_g1 | TRINITY_DN60096_c1_g1 | TRINITY_DN67772_c0_g6 | TRINITY_DN71053_c3_g2 | TRINITY_DN73065_c0_g1 | TRINITY_DN73065_c0_g2 | TRINITY_DN73065_c0_g4 | TRINITY_DN73065_c0_g5 | TRINITY_DN80822_c3_g1 | TRINITY_DN84456_c2_g1 | TRINITY_DN84542_c0_g1 | TRINITY_DN84542_c0_g2 | TRINITY_DN86711_c0_g5
GO:0009852	auxin catabolic process	8	5	21	3.5e-07	3.5e-07	4	1	TRINITY_DN69740_c2_g1 | TRINITY_DN69740_c3_g1 | TRINITY_DN69740_c5_g2 | TRINITY_DN86243_c0_g1	TRINITY_DN73171_c2_g2
GO:0019755	one-carbon compound transport	14	6	22	1.00000	3.8e-07	1	5	TRINITY_DN67435_c5_g1	TRINITY_DN65005_c1_g1 | TRINITY_DN65005_c1_g2 | TRINITY_DN67041_c0_g1 | TRINITY_DN75360_c1_g1 | TRINITY_DN81021_c7_g4
GO:0006817	phosphate ion transport	54	10	23	3.9e-07	3.9e-07	3	7	TRINITY_DN55633_c0_g1 | TRINITY_DN81215_c0_g2 | TRINITY_DN89046_c2_g2	TRINITY_DN45395_c0_g1 | TRINITY_DN61458_c3_g1 | TRINITY_DN67302_c6_g1 | TRINITY_DN69725_c0_g3 | TRINITY_DN73457_c0_g1 | TRINITY_DN84193_c0_g6 | TRINITY_DN93804_c3_g1
GO:0044042	glucan metabolic process	775	42	24	0.16908	4.2e-07	35	7	TRINITY_DN106017_c0_g1 | TRINITY_DN51371_c0_g1 | TRINITY_DN54751_c0_g1 | TRINITY_DN55769_c0_g1 | TRINITY_DN56907_c1_g1 | TRINITY_DN57189_c0_g1 | TRINITY_DN59345_c0_g1 | TRINITY_DN59345_c1_g1 | TRINITY_DN60273_c0_g1 | TRINITY_DN60992_c1_g2 | TRINITY_DN61072_c0_g2 | TRINITY_DN61378_c1_g1 | TRINITY_DN64785_c0_g4 | TRINITY_DN67713_c2_g1 | TRINITY_DN68073_c1_g1 | TRINITY_DN68835_c2_g1 | TRINITY_DN7034…	TRINITY_DN53504_c0_g1 | TRINITY_DN62856_c0_g3 | TRINITY_DN69013_c3_g1 | TRINITY_DN78783_c3_g2 | TRINITY_DN81704_c0_g2 | TRINITY_DN88987_c0_g1 | TRINITY_DN93268_c6_g2
GO:0006073	cellular glucan metabolic process	775	42	25	0.16908	4.2e-07	35	7	TRINITY_DN106017_c0_g1 | TRINITY_DN51371_c0_g1 | TRINITY_DN54751_c0_g1 | TRINITY_DN55769_c0_g1 | TRINITY_DN56907_c1_g1 | TRINITY_DN57189_c0_g1 | TRINITY_DN59345_c0_g1 | TRINITY_DN59345_c1_g1 | TRINITY_DN60273_c0_g1 | TRINITY_DN60992_c1_g2 | TRINITY_DN61072_c0_g2 | TRINITY_DN61378_c1_g1 | TRINITY_DN64785_c0_g4 | TRINITY_DN67713_c2_g1 | TRINITY_DN68073_c1_g1 | TRINITY_DN68835_c2_g1 | TRINITY_DN7034…	TRINITY_DN53504_c0_g1 | TRINITY_DN62856_c0_g3 | TRINITY_DN69013_c3_g1 | TRINITY_DN78783_c3_g2 | TRINITY_DN81704_c0_g2 | TRINITY_DN88987_c0_g1 | TRINITY_DN93268_c6_g2
GO:0006865	amino acid transport	208	19	26	0.20200	4.4e-07	5	14	TRINITY_DN35098_c0_g1 | TRINITY_DN62856_c0_g1 | TRINITY_DN71019_c0_g3 | TRINITY_DN89293_c1_g1 | TRINITY_DN91636_c2_g1	TRINITY_DN62856_c0_g3 | TRINITY_DN68919_c0_g2 | TRINITY_DN71019_c0_g1 | TRINITY_DN71125_c6_g1 | TRINITY_DN71176_c3_g1 | TRINITY_DN74455_c1_g2 | TRINITY_DN76163_c0_g1 | TRINITY_DN80877_c1_g1 | TRINITY_DN83001_c0_g1 | TRINITY_DN83649_c2_g1 | TRINITY_DN87228_c0_g2 | TRINITY_DN89293_c1_g5 | TRINITY_DN92244_c0_g1 | TRINITY_DN92880_c0_g2
GO:0080167	response to karrikin	189	18	27	4.8e-07	4.8e-07	7	11	TRINITY_DN50487_c0_g1 | TRINITY_DN71673_c1_g1 | TRINITY_DN84770_c0_g3 | TRINITY_DN89229_c1_g1 | TRINITY_DN92331_c7_g3 | TRINITY_DN93173_c4_g4 | TRINITY_DN93217_c2_g1	TRINITY_DN64884_c1_g1 | TRINITY_DN72313_c2_g3 | TRINITY_DN76163_c0_g1 | TRINITY_DN80877_c1_g1 | TRINITY_DN83001_c0_g1 | TRINITY_DN84202_c2_g2 | TRINITY_DN87228_c0_g2 | TRINITY_DN89187_c1_g2 | TRINITY_DN92880_c0_g2 | TRINITY_DN93874_c5_g3 | TRINITY_DN94497_c0_g2
GO:0080170	hydrogen peroxide transmembrane transport	9	5	28	7.6e-07	7.6e-07	1	4	TRINITY_DN67435_c5_g1	TRINITY_DN65005_c1_g1 | TRINITY_DN67041_c0_g1 | TRINITY_DN75360_c1_g1 | TRINITY_DN81021_c7_g4
GO:0044550	secondary metabolite biosynthetic process	404	27	29	0.00211	1.1e-06	23	4	TRINITY_DN53800_c0_g1 | TRINITY_DN58118_c0_g1 | TRINITY_DN59445_c2_g2 | TRINITY_DN59578_c3_g1 | TRINITY_DN62109_c0_g1 | TRINITY_DN63307_c2_g2 | TRINITY_DN63573_c3_g3 | TRINITY_DN72137_c0_g1 | TRINITY_DN72512_c0_g1 | TRINITY_DN75109_c3_g1 | TRINITY_DN75111_c1_g2 | TRINITY_DN76518_c3_g1 | TRINITY_DN76911_c0_g3 | TRINITY_DN79946_c0_g1 | TRINITY_DN79946_c1_g3 | TRINITY_DN82977_c0_g1 | TRINITY_DN84441…	TRINITY_DN62706_c1_g4 | TRINITY_DN64825_c0_g4 | TRINITY_DN73281_c3_g3 | TRINITY_DN76983_c3_g1
GO:0046942	carboxylic acid transport	312	23	30	0.33502	1.3e-06	9	14	TRINITY_DN35098_c0_g1 | TRINITY_DN55633_c0_g1 | TRINITY_DN62856_c0_g1 | TRINITY_DN71019_c0_g3 | TRINITY_DN89046_c2_g2 | TRINITY_DN89263_c0_g2 | TRINITY_DN89263_c0_g3 | TRINITY_DN89293_c1_g1 | TRINITY_DN91636_c2_g1	TRINITY_DN62856_c0_g3 | TRINITY_DN68919_c0_g2 | TRINITY_DN71019_c0_g1 | TRINITY_DN71125_c6_g1 | TRINITY_DN71176_c3_g1 | TRINITY_DN74455_c1_g2 | TRINITY_DN76163_c0_g1 | TRINITY_DN80877_c1_g1 | TRINITY_DN83001_c0_g1 | TRINITY_DN83649_c2_g1 | TRINITY_DN87228_c0_g2 | TRINITY_DN89293_c1_g5 | TRINITY_DN92244_c0_g1 | TRINITY_DN92880_c0_g2
GO:0015849	organic acid transport	313	23	31	0.33950	1.4e-06	9	14	TRINITY_DN35098_c0_g1 | TRINITY_DN55633_c0_g1 | TRINITY_DN62856_c0_g1 | TRINITY_DN71019_c0_g3 | TRINITY_DN89046_c2_g2 | TRINITY_DN89263_c0_g2 | TRINITY_DN89263_c0_g3 | TRINITY_DN89293_c1_g1 | TRINITY_DN91636_c2_g1	TRINITY_DN62856_c0_g3 | TRINITY_DN68919_c0_g2 | TRINITY_DN71019_c0_g1 | TRINITY_DN71125_c6_g1 | TRINITY_DN71176_c3_g1 | TRINITY_DN74455_c1_g2 | TRINITY_DN76163_c0_g1 | TRINITY_DN80877_c1_g1 | TRINITY_DN83001_c0_g1 | TRINITY_DN83649_c2_g1 | TRINITY_DN87228_c0_g2 | TRINITY_DN89293_c1_g5 | TRINITY_DN92244_c0_g1 | TRINITY_DN92880_c0_g2
GO:0015711	organic anion transport	390	26	32	0.19905	1.8e-06	11	15	TRINITY_DN35098_c0_g1 | TRINITY_DN55633_c0_g1 | TRINITY_DN62856_c0_g1 | TRINITY_DN71019_c0_g3 | TRINITY_DN80964_c1_g2 | TRINITY_DN89046_c2_g2 | TRINITY_DN89229_c1_g1 | TRINITY_DN89263_c0_g2 | TRINITY_DN89263_c0_g3 | TRINITY_DN89293_c1_g1 | TRINITY_DN91636_c2_g1	TRINITY_DN62856_c0_g3 | TRINITY_DN68919_c0_g2 | TRINITY_DN71019_c0_g1 | TRINITY_DN71125_c6_g1 | TRINITY_DN71176_c3_g1 | TRINITY_DN74455_c1_g2 | TRINITY_DN76163_c0_g1 | TRINITY_DN80877_c1_g1 | TRINITY_DN83001_c0_g1 | TRINITY_DN83649_c2_g1 | TRINITY_DN87228_c0_g2 | TRINITY_DN89293_c1_g5 | TRINITY_DN92244_c0_g1 | TRINITY_DN92880_c0_g2 | TRINITY_DN93918_c3_g2
GO:0097306	cellular response to alcohol	854	43	33	0.85847	2.1e-06	30	13	TRINITY_DN55320_c0_g1 | TRINITY_DN58330_c0_g1 | TRINITY_DN59201_c0_g1 | TRINITY_DN60415_c1_g1 | TRINITY_DN60787_c0_g1 | TRINITY_DN62449_c0_g1 | TRINITY_DN64387_c0_g2 | TRINITY_DN66049_c1_g1 | TRINITY_DN66438_c5_g2 | TRINITY_DN68933_c0_g1 | TRINITY_DN70836_c2_g1 | TRINITY_DN71104_c0_g1 | TRINITY_DN71186_c3_g4 | TRINITY_DN72085_c0_g1 | TRINITY_DN72762_c0_g2 | TRINITY_DN72973_c1_g1 | TRINITY_DN73662…	TRINITY_DN44795_c0_g1 | TRINITY_DN60096_c1_g1 | TRINITY_DN67772_c0_g6 | TRINITY_DN71053_c3_g2 | TRINITY_DN73065_c0_g1 | TRINITY_DN73065_c0_g2 | TRINITY_DN73065_c0_g4 | TRINITY_DN73065_c0_g5 | TRINITY_DN80822_c3_g1 | TRINITY_DN84456_c2_g1 | TRINITY_DN84542_c0_g1 | TRINITY_DN84542_c0_g2 | TRINITY_DN86711_c0_g5
GO:0034220	ion transmembrane transport	949	46	34	0.02530	2.5e-06	24	22	TRINITY_DN35098_c0_g1 | TRINITY_DN49351_c0_g1 | TRINITY_DN55633_c0_g1 | TRINITY_DN60787_c0_g1 | TRINITY_DN64148_c5_g3 | TRINITY_DN64682_c2_g1 | TRINITY_DN66649_c3_g3 | TRINITY_DN67435_c5_g1 | TRINITY_DN71019_c0_g3 | TRINITY_DN71574_c2_g2 | TRINITY_DN72378_c1_g1 | TRINITY_DN74605_c2_g3 | TRINITY_DN75325_c2_g1 | TRINITY_DN76089_c3_g1 | TRINITY_DN76795_c3_g6 | TRINITY_DN77541_c2_g2 | TRINITY_DN80999…	TRINITY_DN52374_c0_g1 | TRINITY_DN64850_c4_g1 | TRINITY_DN65005_c1_g1 | TRINITY_DN65005_c1_g2 | TRINITY_DN65658_c1_g2 | TRINITY_DN67041_c0_g1 | TRINITY_DN71019_c0_g1 | TRINITY_DN71176_c3_g1 | TRINITY_DN74455_c1_g2 | TRINITY_DN75360_c1_g1 | TRINITY_DN76073_c0_g1 | TRINITY_DN78783_c3_g2 | TRINITY_DN80877_c1_g1 | TRINITY_DN80916_c5_g1 | TRINITY_DN81021_c7_g4 | TRINITY_DN82331_c3_g1 | TRINITY_DN83649…
GO:0009698	phenylpropanoid metabolic process	303	22	35	0.09289	2.8e-06	19	3	TRINITY_DN53800_c0_g1 | TRINITY_DN59578_c3_g1 | TRINITY_DN62109_c0_g1 | TRINITY_DN62109_c0_g7 | TRINITY_DN62109_c1_g1 | TRINITY_DN72137_c0_g1 | TRINITY_DN72512_c0_g1 | TRINITY_DN72514_c2_g1 | TRINITY_DN75111_c1_g2 | TRINITY_DN76911_c0_g3 | TRINITY_DN79946_c0_g1 | TRINITY_DN79946_c1_g3 | TRINITY_DN81628_c1_g1 | TRINITY_DN82977_c0_g1 | TRINITY_DN85789_c0_g1 | TRINITY_DN86385_c0_g4 | TRINITY_DN87959…	TRINITY_DN62706_c1_g4 | TRINITY_DN64825_c0_g4 | TRINITY_DN73281_c3_g3
GO:0071215	cellular response to abscisic acid stimulus	836	42	36	1.00000	2.9e-06	29	13	TRINITY_DN55320_c0_g1 | TRINITY_DN58330_c0_g1 | TRINITY_DN59201_c0_g1 | TRINITY_DN60415_c1_g1 | TRINITY_DN60787_c0_g1 | TRINITY_DN62449_c0_g1 | TRINITY_DN64387_c0_g2 | TRINITY_DN66049_c1_g1 | TRINITY_DN66438_c5_g2 | TRINITY_DN68933_c0_g1 | TRINITY_DN70836_c2_g1 | TRINITY_DN71186_c3_g4 | TRINITY_DN72085_c0_g1 | TRINITY_DN72762_c0_g2 | TRINITY_DN72973_c1_g1 | TRINITY_DN73662_c6_g1 | TRINITY_DN75325…	TRINITY_DN44795_c0_g1 | TRINITY_DN60096_c1_g1 | TRINITY_DN67772_c0_g6 | TRINITY_DN71053_c3_g2 | TRINITY_DN73065_c0_g1 | TRINITY_DN73065_c0_g2 | TRINITY_DN73065_c0_g4 | TRINITY_DN73065_c0_g5 | TRINITY_DN80822_c3_g1 | TRINITY_DN84456_c2_g1 | TRINITY_DN84542_c0_g1 | TRINITY_DN84542_c0_g2 | TRINITY_DN86711_c0_g5
GO:0055085	transmembrane transport	1883	75	37	0.02374	3.8e-06	40	35	TRINITY_DN35098_c0_g1 | TRINITY_DN49351_c0_g1 | TRINITY_DN52967_c1_g1 | TRINITY_DN55633_c0_g1 | TRINITY_DN58734_c1_g2 | TRINITY_DN60787_c0_g1 | TRINITY_DN61407_c0_g1 | TRINITY_DN64148_c5_g3 | TRINITY_DN64682_c2_g1 | TRINITY_DN66649_c3_g3 | TRINITY_DN67435_c5_g1 | TRINITY_DN67941_c0_g1 | TRINITY_DN71019_c0_g3 | TRINITY_DN71574_c2_g2 | TRINITY_DN71673_c1_g1 | TRINITY_DN72378_c1_g1 | TRINITY_DN73359…	TRINITY_DN45395_c0_g1 | TRINITY_DN52374_c0_g1 | TRINITY_DN60259_c2_g1 | TRINITY_DN64850_c4_g1 | TRINITY_DN65005_c1_g1 | TRINITY_DN65005_c1_g2 | TRINITY_DN65658_c1_g2 | TRINITY_DN67041_c0_g1 | TRINITY_DN68137_c0_g1 | TRINITY_DN69725_c0_g3 | TRINITY_DN71019_c0_g1 | TRINITY_DN71176_c3_g1 | TRINITY_DN71480_c2_g4 | TRINITY_DN71575_c0_g5 | TRINITY_DN72313_c2_g3 | TRINITY_DN73457_c0_g1 | TRINITY_DN74455…
GO:0019748	secondary metabolic process	733	38	38	0.51989	4.2e-06	34	4	TRINITY_DN53800_c0_g1 | TRINITY_DN58118_c0_g1 | TRINITY_DN59445_c2_g2 | TRINITY_DN59578_c3_g1 | TRINITY_DN62109_c0_g1 | TRINITY_DN62109_c0_g7 | TRINITY_DN62109_c1_g1 | TRINITY_DN63307_c2_g2 | TRINITY_DN63573_c3_g3 | TRINITY_DN65036_c3_g2 | TRINITY_DN68211_c1_g1 | TRINITY_DN72085_c0_g1 | TRINITY_DN72137_c0_g1 | TRINITY_DN72512_c0_g1 | TRINITY_DN72514_c2_g1 | TRINITY_DN75109_c3_g1 | TRINITY_DN75111…	TRINITY_DN62706_c1_g4 | TRINITY_DN64825_c0_g4 | TRINITY_DN73281_c3_g3 | TRINITY_DN76983_c3_g1
GO:0009833	plant-type primary cell wall biogenesis	120	13	39	4.4e-06	4.4e-06	13	0	TRINITY_DN57189_c0_g1 | TRINITY_DN59345_c0_g1 | TRINITY_DN59345_c1_g1 | TRINITY_DN61072_c0_g2 | TRINITY_DN64785_c0_g4 | TRINITY_DN67713_c2_g1 | TRINITY_DN70349_c3_g3 | TRINITY_DN72189_c0_g2 | TRINITY_DN86114_c0_g1 | TRINITY_DN92250_c2_g1 | TRINITY_DN94115_c1_g3 | TRINITY_DN94115_c1_g4 | TRINITY_DN94115_c2_g1
GO:0042546	cell wall biogenesis	679	36	40	0.00533	4.5e-06	30	6	TRINITY_DN106017_c0_g1 | TRINITY_DN57189_c0_g1 | TRINITY_DN59345_c0_g1 | TRINITY_DN59345_c1_g1 | TRINITY_DN60273_c0_g1 | TRINITY_DN60992_c1_g2 | TRINITY_DN61072_c0_g2 | TRINITY_DN64785_c0_g4 | TRINITY_DN66533_c3_g1 | TRINITY_DN67713_c2_g1 | TRINITY_DN68073_c1_g1 | TRINITY_DN68835_c2_g1 | TRINITY_DN70349_c3_g3 | TRINITY_DN72189_c0_g2 | TRINITY_DN77522_c0_g1 | TRINITY_DN79781_c0_g1 | TRINITY_DN8102…	TRINITY_DN78783_c3_g2 | TRINITY_DN82026_c1_g1 | TRINITY_DN87071_c2_g1 | TRINITY_DN88987_c0_g1 | TRINITY_DN91083_c2_g2 | TRINITY_DN93641_c4_g1
GO:0009725	response to hormone	3940	133	41	0.63057	5.4e-06	80	53	TRINITY_DN49905_c0_g1 | TRINITY_DN50487_c0_g1 | TRINITY_DN53526_c0_g1 | TRINITY_DN55320_c0_g1 | TRINITY_DN55776_c1_g1 | TRINITY_DN56137_c0_g1 | TRINITY_DN56487_c1_g1 | TRINITY_DN57762_c0_g1 | TRINITY_DN58330_c0_g1 | TRINITY_DN58546_c0_g2 | TRINITY_DN59201_c0_g1 | TRINITY_DN60415_c1_g1 | TRINITY_DN60787_c0_g1 | TRINITY_DN61353_c1_g1 | TRINITY_DN62110_c1_g2 | TRINITY_DN62449_c0_g1 | TRINITY_DN63160…	TRINITY_DN44795_c0_g1 | TRINITY_DN45395_c0_g1 | TRINITY_DN51015_c0_g1 | TRINITY_DN56708_c0_g2 | TRINITY_DN58265_c4_g1 | TRINITY_DN58458_c1_g2 | TRINITY_DN59062_c0_g2 | TRINITY_DN59787_c0_g1 | TRINITY_DN60096_c1_g1 | TRINITY_DN63239_c4_g1 | TRINITY_DN63333_c1_g1 | TRINITY_DN64362_c2_g1 | TRINITY_DN64825_c0_g4 | TRINITY_DN66583_c3_g1 | TRINITY_DN66767_c5_g6 | TRINITY_DN66980_c0_g1 | TRINITY_DN67005…
GO:0044262	cellular carbohydrate metabolic process	1404	59	42	0.25559	9.0e-06	41	18	TRINITY_DN106017_c0_g1 | TRINITY_DN51371_c0_g1 | TRINITY_DN54751_c0_g1 | TRINITY_DN55769_c0_g1 | TRINITY_DN56907_c1_g1 | TRINITY_DN57189_c0_g1 | TRINITY_DN58645_c0_g1 | TRINITY_DN59345_c0_g1 | TRINITY_DN59345_c1_g1 | TRINITY_DN60273_c0_g1 | TRINITY_DN60992_c1_g2 | TRINITY_DN61072_c0_g2 | TRINITY_DN61378_c1_g1 | TRINITY_DN62449_c0_g1 | TRINITY_DN64785_c0_g4 | TRINITY_DN65561_c0_g1 | TRINITY_DN6643…	TRINITY_DN53504_c0_g1 | TRINITY_DN59894_c2_g5 | TRINITY_DN61721_c0_g1 | TRINITY_DN62856_c0_g3 | TRINITY_DN69013_c3_g1 | TRINITY_DN71219_c0_g1 | TRINITY_DN78783_c3_g2 | TRINITY_DN78862_c0_g1 | TRINITY_DN81704_c0_g2 | TRINITY_DN82026_c1_g1 | TRINITY_DN87071_c2_g1 | TRINITY_DN87094_c2_g1 | TRINITY_DN87414_c1_g1 | TRINITY_DN88987_c0_g1 | TRINITY_DN89571_c2_g1 | TRINITY_DN89657_c0_g1 | TRINITY_DN90965…
GO:0015949	nucleobase-containing small molecule interconversion	3	3	43	1.2e-05	1.2e-05	2	1	TRINITY_DN67435_c5_g1 | TRINITY_DN76597_c0_g1	TRINITY_DN80916_c5_g1
GO:0010383	cell wall polysaccharide metabolic process	266	19	44	0.69619	1.6e-05	10	9	TRINITY_DN106017_c0_g1 | TRINITY_DN60273_c0_g1 | TRINITY_DN60992_c1_g2 | TRINITY_DN68835_c2_g1 | TRINITY_DN77522_c0_g1 | TRINITY_DN79781_c0_g1 | TRINITY_DN82977_c0_g1 | TRINITY_DN83978_c4_g1 | TRINITY_DN84995_c6_g2 | TRINITY_DN94328_c3_g3	TRINITY_DN53504_c0_g1 | TRINITY_DN62856_c0_g3 | TRINITY_DN78783_c3_g2 | TRINITY_DN82026_c1_g1 | TRINITY_DN82331_c3_g1 | TRINITY_DN87071_c2_g1 | TRINITY_DN88987_c0_g1 | TRINITY_DN92261_c1_g1 | TRINITY_DN93268_c6_g2
GO:0055114	oxidation-reduction process	1765	69	45	1.7e-05	1.7e-05	43	26	TRINITY_DN50487_c0_g1 | TRINITY_DN51371_c0_g1 | TRINITY_DN53148_c0_g1 | TRINITY_DN54751_c0_g1 | TRINITY_DN55991_c0_g1 | TRINITY_DN57760_c3_g1 | TRINITY_DN58066_c0_g1 | TRINITY_DN58118_c0_g1 | TRINITY_DN59883_c0_g1 | TRINITY_DN60413_c0_g1 | TRINITY_DN62109_c0_g1 | TRINITY_DN63845_c0_g1 | TRINITY_DN68268_c4_g5 | TRINITY_DN68300_c0_g1 | TRINITY_DN69740_c3_g1 | TRINITY_DN69740_c5_g2 | TRINITY_DN70274…	TRINITY_DN59062_c0_g2 | TRINITY_DN60305_c0_g1 | TRINITY_DN61089_c0_g3 | TRINITY_DN61104_c2_g1 | TRINITY_DN61721_c0_g1 | TRINITY_DN63239_c4_g1 | TRINITY_DN63911_c7_g1 | TRINITY_DN64648_c0_g1 | TRINITY_DN66296_c0_g2 | TRINITY_DN66583_c3_g1 | TRINITY_DN70622_c2_g1 | TRINITY_DN72759_c0_g2 | TRINITY_DN73281_c3_g3 | TRINITY_DN77669_c0_g1 | TRINITY_DN78862_c0_g1 | TRINITY_DN79953_c0_g2 | TRINITY_DN80133…
GO:0009719	response to endogenous stimulus	4147	136	46	0.70827	1.7e-05	80	56	TRINITY_DN49905_c0_g1 | TRINITY_DN50487_c0_g1 | TRINITY_DN53526_c0_g1 | TRINITY_DN55320_c0_g1 | TRINITY_DN55776_c1_g1 | TRINITY_DN56137_c0_g1 | TRINITY_DN56487_c1_g1 | TRINITY_DN57762_c0_g1 | TRINITY_DN58330_c0_g1 | TRINITY_DN58546_c0_g2 | TRINITY_DN59201_c0_g1 | TRINITY_DN60415_c1_g1 | TRINITY_DN60787_c0_g1 | TRINITY_DN61353_c1_g1 | TRINITY_DN62110_c1_g2 | TRINITY_DN62449_c0_g1 | TRINITY_DN63160…	TRINITY_DN44795_c0_g1 | TRINITY_DN45395_c0_g1 | TRINITY_DN51015_c0_g1 | TRINITY_DN56708_c0_g2 | TRINITY_DN58265_c4_g1 | TRINITY_DN58458_c1_g2 | TRINITY_DN59062_c0_g2 | TRINITY_DN59787_c0_g1 | TRINITY_DN60096_c1_g1 | TRINITY_DN63239_c4_g1 | TRINITY_DN63333_c1_g1 | TRINITY_DN64362_c2_g1 | TRINITY_DN64825_c0_g4 | TRINITY_DN66583_c3_g1 | TRINITY_DN66767_c5_g6 | TRINITY_DN66980_c0_g1 | TRINITY_DN67005…
GO:0009753	response to jasmonic acid	474	27	47	2.0e-05	2.0e-05	14	13	TRINITY_DN49905_c0_g1 | TRINITY_DN56487_c1_g1 | TRINITY_DN57762_c0_g1 | TRINITY_DN61353_c1_g1 | TRINITY_DN63160_c0_g2 | TRINITY_DN65036_c3_g2 | TRINITY_DN70198_c1_g2 | TRINITY_DN70957_c4_g1 | TRINITY_DN73359_c3_g2 | TRINITY_DN75546_c1_g1 | TRINITY_DN76795_c3_g6 | TRINITY_DN86381_c0_g1 | TRINITY_DN89649_c0_g4 | TRINITY_DN91785_c5_g2	TRINITY_DN51015_c0_g1 | TRINITY_DN64825_c0_g4 | TRINITY_DN67772_c0_g6 | TRINITY_DN68137_c0_g1 | TRINITY_DN70278_c1_g1 | TRINITY_DN73932_c0_g2 | TRINITY_DN75026_c0_g1 | TRINITY_DN80213_c5_g1 | TRINITY_DN84456_c2_g1 | TRINITY_DN84542_c0_g1 | TRINITY_DN84542_c0_g2 | TRINITY_DN91218_c2_g1 | TRINITY_DN94497_c0_g2
GO:0010817	regulation of hormone levels	643	33	48	0.43793	2.1e-05	15	18	TRINITY_DN53831_c0_g1 | TRINITY_DN58118_c0_g1 | TRINITY_DN63307_c2_g2 | TRINITY_DN69740_c2_g1 | TRINITY_DN69740_c3_g1 | TRINITY_DN69740_c5_g2 | TRINITY_DN72517_c1_g3 | TRINITY_DN72973_c1_g1 | TRINITY_DN76597_c0_g1 | TRINITY_DN76721_c1_g1 | TRINITY_DN78777_c1_g2 | TRINITY_DN80115_c4_g1 | TRINITY_DN82222_c0_g2 | TRINITY_DN82939_c0_g1 | TRINITY_DN86243_c0_g1	TRINITY_DN44795_c0_g1 | TRINITY_DN55019_c0_g1 | TRINITY_DN58458_c1_g2 | TRINITY_DN63239_c4_g1 | TRINITY_DN63911_c7_g1 | TRINITY_DN64405_c1_g5 | TRINITY_DN66583_c3_g1 | TRINITY_DN69824_c1_g1 | TRINITY_DN72313_c2_g3 | TRINITY_DN73171_c2_g2 | TRINITY_DN74058_c1_g1 | TRINITY_DN79953_c0_g2 | TRINITY_DN84202_c2_g2 | TRINITY_DN89187_c1_g2 | TRINITY_DN90741_c3_g2 | TRINITY_DN92261_c1_g1 | TRINITY_DN92261…
GO:0071229	cellular response to acid chemical	1513	61	49	0.31795	2.2e-05	39	22	TRINITY_DN50487_c0_g1 | TRINITY_DN52519_c0_g1 | TRINITY_DN55320_c0_g1 | TRINITY_DN56487_c1_g1 | TRINITY_DN57762_c0_g1 | TRINITY_DN58330_c0_g1 | TRINITY_DN58546_c0_g2 | TRINITY_DN58832_c1_g1 | TRINITY_DN59201_c0_g1 | TRINITY_DN60415_c1_g1 | TRINITY_DN60787_c0_g1 | TRINITY_DN62449_c0_g1 | TRINITY_DN64387_c0_g2 | TRINITY_DN66049_c1_g1 | TRINITY_DN66438_c5_g2 | TRINITY_DN68933_c0_g1 | TRINITY_DN69945…	TRINITY_DN44795_c0_g1 | TRINITY_DN51015_c0_g1 | TRINITY_DN59062_c0_g2 | TRINITY_DN60096_c1_g1 | TRINITY_DN64362_c2_g1 | TRINITY_DN64825_c0_g4 | TRINITY_DN66767_c5_g6 | TRINITY_DN67772_c0_g6 | TRINITY_DN71053_c3_g2 | TRINITY_DN73065_c0_g1 | TRINITY_DN73065_c0_g2 | TRINITY_DN73065_c0_g4 | TRINITY_DN73065_c0_g5 | TRINITY_DN73932_c0_g2 | TRINITY_DN80133_c0_g1 | TRINITY_DN80822_c3_g1 | TRINITY_DN84456…
GO:0071396	cellular response to lipid	1258	53	50	0.54250	2.4e-05	34	19	TRINITY_DN50487_c0_g1 | TRINITY_DN55320_c0_g1 | TRINITY_DN55776_c1_g1 | TRINITY_DN58330_c0_g1 | TRINITY_DN58546_c0_g2 | TRINITY_DN59201_c0_g1 | TRINITY_DN60415_c1_g1 | TRINITY_DN60787_c0_g1 | TRINITY_DN62449_c0_g1 | TRINITY_DN64387_c0_g2 | TRINITY_DN66049_c1_g1 | TRINITY_DN66438_c5_g2 | TRINITY_DN68933_c0_g1 | TRINITY_DN70836_c2_g1 | TRINITY_DN71186_c3_g4 | TRINITY_DN72085_c0_g1 | TRINITY_DN72762…	TRINITY_DN44795_c0_g1 | TRINITY_DN59062_c0_g2 | TRINITY_DN60096_c1_g1 | TRINITY_DN64362_c2_g1 | TRINITY_DN66767_c5_g6 | TRINITY_DN67772_c0_g6 | TRINITY_DN71053_c3_g2 | TRINITY_DN73065_c0_g1 | TRINITY_DN73065_c0_g2 | TRINITY_DN73065_c0_g4 | TRINITY_DN73065_c0_g5 | TRINITY_DN79654_c0_g1 | TRINITY_DN80043_c1_g2 | TRINITY_DN80133_c0_g1 | TRINITY_DN80822_c3_g1 | TRINITY_DN84456_c2_g1 | TRINITY_DN84542…
GO:0043090	amino acid import	18	5	51	4.4e-05	4.4e-05	0	5		TRINITY_DN76163_c0_g1 | TRINITY_DN80877_c1_g1 | TRINITY_DN83001_c0_g1 | TRINITY_DN87228_c0_g2 | TRINITY_DN92880_c0_g2
GO:0042445	hormone metabolic process	286	19	52	0.50203	4.4e-05	11	8	TRINITY_DN53831_c0_g1 | TRINITY_DN58118_c0_g1 | TRINITY_DN63307_c2_g2 | TRINITY_DN69740_c2_g1 | TRINITY_DN69740_c3_g1 | TRINITY_DN69740_c5_g2 | TRINITY_DN72517_c1_g3 | TRINITY_DN76721_c1_g1 | TRINITY_DN82222_c0_g2 | TRINITY_DN82939_c0_g1 | TRINITY_DN86243_c0_g1	TRINITY_DN55019_c0_g1 | TRINITY_DN58458_c1_g2 | TRINITY_DN63239_c4_g1 | TRINITY_DN63911_c7_g1 | TRINITY_DN66583_c3_g1 | TRINITY_DN73171_c2_g2 | TRINITY_DN79953_c0_g2 | TRINITY_DN93196_c5_g2
GO:0009699	phenylpropanoid biosynthetic process	215	16	53	0.11095	4.6e-05	13	3	TRINITY_DN53800_c0_g1 | TRINITY_DN59578_c3_g1 | TRINITY_DN62109_c0_g1 | TRINITY_DN72137_c0_g1 | TRINITY_DN72512_c0_g1 | TRINITY_DN75111_c1_g2 | TRINITY_DN76911_c0_g3 | TRINITY_DN79946_c0_g1 | TRINITY_DN79946_c1_g3 | TRINITY_DN82977_c0_g1 | TRINITY_DN85789_c0_g1 | TRINITY_DN87959_c0_g1 | TRINITY_DN90506_c2_g2	TRINITY_DN62706_c1_g4 | TRINITY_DN64825_c0_g4 | TRINITY_DN73281_c3_g3
GO:0070981	L-asparagine biosynthetic process	10	4	54	5.3e-05	5.3e-05	4	0	TRINITY_DN55776_c1_g1 | TRINITY_DN67615_c0_g1 | TRINITY_DN88857_c1_g1 | TRINITY_DN88857_c1_g2
GO:0070982	L-asparagine metabolic process	10	4	55	1.00000	5.3e-05	4	0	TRINITY_DN55776_c1_g1 | TRINITY_DN67615_c0_g1 | TRINITY_DN88857_c1_g1 | TRINITY_DN88857_c1_g2
GO:0006529	asparagine biosynthetic process	10	4	56	1.00000	5.3e-05	4	0	TRINITY_DN55776_c1_g1 | TRINITY_DN67615_c0_g1 | TRINITY_DN88857_c1_g1 | TRINITY_DN88857_c1_g2
GO:0046274	lignin catabolic process	30	6	57	5.5e-05	5.5e-05	6	0	TRINITY_DN62109_c0_g1 | TRINITY_DN62109_c0_g7 | TRINITY_DN62109_c1_g1 | TRINITY_DN72514_c2_g1 | TRINITY_DN90506_c2_g1 | TRINITY_DN90506_c2_g2
GO:0046271	phenylpropanoid catabolic process	31	6	58	1.00000	6.7e-05	6	0	TRINITY_DN62109_c0_g1 | TRINITY_DN62109_c0_g7 | TRINITY_DN62109_c1_g1 | TRINITY_DN72514_c2_g1 | TRINITY_DN90506_c2_g1 | TRINITY_DN90506_c2_g2
GO:0000272	polysaccharide catabolic process	351	21	59	0.20911	8.2e-05	7	14	TRINITY_DN49448_c0_g1 | TRINITY_DN58645_c0_g1 | TRINITY_DN61353_c1_g1 | TRINITY_DN68402_c3_g1 | TRINITY_DN83420_c0_g1 | TRINITY_DN91305_c2_g2 | TRINITY_DN91305_c2_g3	TRINITY_DN53504_c0_g1 | TRINITY_DN56738_c1_g1 | TRINITY_DN56738_c2_g2 | TRINITY_DN69013_c3_g1 | TRINITY_DN78466_c2_g1 | TRINITY_DN79595_c0_g1 | TRINITY_DN81704_c0_g2 | TRINITY_DN82331_c3_g1 | TRINITY_DN90965_c1_g1 | TRINITY_DN91053_c5_g1 | TRINITY_DN91445_c1_g1 | TRINITY_DN91532_c2_g2 | TRINITY_DN92261_c1_g1 | TRINITY_DN93268_c6_g2
GO:0045176	apical protein localization	11	4	60	8.2e-05	8.2e-05	0	4		TRINITY_DN64405_c1_g5 | TRINITY_DN74058_c1_g1 | TRINITY_DN92261_c1_g1 | TRINITY_DN92261_c2_g2
GO:0006528	asparagine metabolic process	11	4	61	1.00000	8.2e-05	4	0	TRINITY_DN55776_c1_g1 | TRINITY_DN67615_c0_g1 | TRINITY_DN88857_c1_g1 | TRINITY_DN88857_c1_g2
GO:0019725	cellular homeostasis	844	38	62	0.01339	8.9e-05	17	21	TRINITY_DN44990_c0_g1 | TRINITY_DN53148_c0_g1 | TRINITY_DN58546_c0_g2 | TRINITY_DN58973_c2_g4 | TRINITY_DN62249_c0_g1 | TRINITY_DN62249_c0_g2 | TRINITY_DN63019_c0_g1 | TRINITY_DN66649_c3_g3 | TRINITY_DN68300_c0_g1 | TRINITY_DN71773_c3_g2 | TRINITY_DN74965_c7_g1 | TRINITY_DN76795_c3_g6 | TRINITY_DN78777_c1_g2 | TRINITY_DN82440_c1_g2 | TRINITY_DN89505_c0_g2 | TRINITY_DN90290_c1_g1 | TRINITY_DN90908…	TRINITY_DN53639_c0_g1 | TRINITY_DN60638_c0_g1 | TRINITY_DN61104_c2_g1 | TRINITY_DN65658_c1_g2 | TRINITY_DN68232_c1_g3 | TRINITY_DN73457_c0_g1 | TRINITY_DN76894_c0_g1 | TRINITY_DN78557_c0_g1 | TRINITY_DN78557_c0_g2 | TRINITY_DN78783_c3_g2 | TRINITY_DN80145_c2_g2 | TRINITY_DN80482_c0_g1 | TRINITY_DN80895_c2_g3 | TRINITY_DN86526_c1_g1 | TRINITY_DN86682_c2_g1 | TRINITY_DN87015_c0_g1 | TRINITY_DN87015…
GO:0071669	plant-type cell wall organization or biogenesis	619	30	63	0.06824	0.00014	26	4	TRINITY_DN106017_c0_g1 | TRINITY_DN57189_c0_g1 | TRINITY_DN58645_c0_g1 | TRINITY_DN58670_c5_g2 | TRINITY_DN59345_c0_g1 | TRINITY_DN59345_c1_g1 | TRINITY_DN61072_c0_g2 | TRINITY_DN62776_c5_g4 | TRINITY_DN63845_c0_g1 | TRINITY_DN64785_c0_g4 | TRINITY_DN66533_c3_g1 | TRINITY_DN67713_c2_g1 | TRINITY_DN70349_c3_g3 | TRINITY_DN72189_c0_g2 | TRINITY_DN81020_c5_g1 | TRINITY_DN81291_c2_g1 | TRINITY_DN8297…	TRINITY_DN67703_c1_g1 | TRINITY_DN82026_c1_g1 | TRINITY_DN82151_c1_g1 | TRINITY_DN87071_c2_g1
GO:0051973	positive regulation of telomerase activity	6	3	64	0.00023	0.00023	0	3		TRINITY_DN84456_c2_g1 | TRINITY_DN84542_c0_g1 | TRINITY_DN84542_c0_g2
GO:0010023	proanthocyanidin biosynthetic process	14	4	65	0.00024	0.00024	3	1	TRINITY_DN62109_c0_g1 | TRINITY_DN87959_c0_g1 | TRINITY_DN90506_c2_g2	TRINITY_DN64825_c0_g4
GO:0010345	suberin biosynthetic process	25	5	66	0.00024	0.00024	5	0	TRINITY_DN53800_c0_g1 | TRINITY_DN72137_c0_g1 | TRINITY_DN72512_c0_g1 | TRINITY_DN76911_c0_g3 | TRINITY_DN82977_c0_g1
GO:0015698	inorganic anion transport	227	15	67	0.67768	0.00029	8	7	TRINITY_DN55633_c0_g1 | TRINITY_DN72378_c1_g1 | TRINITY_DN77763_c2_g1 | TRINITY_DN80999_c0_g1 | TRINITY_DN81215_c0_g2 | TRINITY_DN89046_c2_g2 | TRINITY_DN89217_c0_g1 | TRINITY_DN89217_c1_g1	TRINITY_DN45395_c0_g1 | TRINITY_DN61458_c3_g1 | TRINITY_DN67302_c6_g1 | TRINITY_DN69725_c0_g3 | TRINITY_DN73457_c0_g1 | TRINITY_DN84193_c0_g6 | TRINITY_DN93804_c3_g1
GO:0042592	homeostatic process	1594	59	68	0.07594	0.00029	27	32	TRINITY_DN44990_c0_g1 | TRINITY_DN53148_c0_g1 | TRINITY_DN53980_c0_g1 | TRINITY_DN58546_c0_g2 | TRINITY_DN58734_c1_g2 | TRINITY_DN58973_c2_g4 | TRINITY_DN62249_c0_g1 | TRINITY_DN62249_c0_g2 | TRINITY_DN63019_c0_g1 | TRINITY_DN65036_c3_g2 | TRINITY_DN66649_c3_g3 | TRINITY_DN68300_c0_g1 | TRINITY_DN68443_c0_g2 | TRINITY_DN70938_c0_g1 | TRINITY_DN71104_c0_g1 | TRINITY_DN71773_c3_g2 | TRINITY_DN74605…	TRINITY_DN53639_c0_g1 | TRINITY_DN55019_c0_g1 | TRINITY_DN58458_c1_g2 | TRINITY_DN60638_c0_g1 | TRINITY_DN61104_c2_g1 | TRINITY_DN63239_c4_g1 | TRINITY_DN65658_c1_g2 | TRINITY_DN66583_c3_g1 | TRINITY_DN66858_c0_g1 | TRINITY_DN68232_c1_g3 | TRINITY_DN69824_c1_g1 | TRINITY_DN72741_c0_g2 | TRINITY_DN73457_c0_g1 | TRINITY_DN76894_c0_g1 | TRINITY_DN78557_c0_g1 | TRINITY_DN78557_c0_g2 | TRINITY_DN78783…
GO:0042545	cell wall modification	230	15	69	0.00033	0.00033	10	5	TRINITY_DN106017_c0_g1 | TRINITY_DN58118_c0_g1 | TRINITY_DN58645_c0_g1 | TRINITY_DN58670_c5_g2 | TRINITY_DN62776_c5_g4 | TRINITY_DN63307_c2_g2 | TRINITY_DN72973_c1_g1 | TRINITY_DN80115_c4_g1 | TRINITY_DN83420_c0_g1 | TRINITY_DN94609_c8_g2	TRINITY_DN44795_c0_g1 | TRINITY_DN56738_c1_g1 | TRINITY_DN56738_c2_g2 | TRINITY_DN69013_c3_g1 | TRINITY_DN91053_c5_g1
GO:0010033	response to organic substance	5281	158	70	0.87835	0.00035	95	63	TRINITY_DN49905_c0_g1 | TRINITY_DN50487_c0_g1 | TRINITY_DN52519_c0_g1 | TRINITY_DN53526_c0_g1 | TRINITY_DN55320_c0_g1 | TRINITY_DN55776_c1_g1 | TRINITY_DN56137_c0_g1 | TRINITY_DN56487_c1_g1 | TRINITY_DN57762_c0_g1 | TRINITY_DN58330_c0_g1 | TRINITY_DN58546_c0_g2 | TRINITY_DN59201_c0_g1 | TRINITY_DN60415_c1_g1 | TRINITY_DN60787_c0_g1 | TRINITY_DN61353_c1_g1 | TRINITY_DN62110_c1_g2 | TRINITY_DN62449…	TRINITY_DN44795_c0_g1 | TRINITY_DN45395_c0_g1 | TRINITY_DN51015_c0_g1 | TRINITY_DN56708_c0_g2 | TRINITY_DN58265_c4_g1 | TRINITY_DN58458_c1_g2 | TRINITY_DN59062_c0_g2 | TRINITY_DN59787_c0_g1 | TRINITY_DN60096_c1_g1 | TRINITY_DN63239_c4_g1 | TRINITY_DN63333_c1_g1 | TRINITY_DN64362_c2_g1 | TRINITY_DN64825_c0_g4 | TRINITY_DN66583_c3_g1 | TRINITY_DN66767_c5_g6 | TRINITY_DN66980_c0_g1 | TRINITY_DN67005…
GO:0033692	cellular polysaccharide biosynthetic process	685	31	71	0.04327	0.00035	25	6	TRINITY_DN51371_c0_g1 | TRINITY_DN54751_c0_g1 | TRINITY_DN55769_c0_g1 | TRINITY_DN56907_c1_g1 | TRINITY_DN57189_c0_g1 | TRINITY_DN59345_c0_g1 | TRINITY_DN59345_c1_g1 | TRINITY_DN61072_c0_g2 | TRINITY_DN61378_c1_g1 | TRINITY_DN64785_c0_g4 | TRINITY_DN67713_c2_g1 | TRINITY_DN68073_c1_g1 | TRINITY_DN70349_c3_g3 | TRINITY_DN72189_c0_g2 | TRINITY_DN82977_c0_g1 | TRINITY_DN83578_c0_g1 | TRINITY_DN86114…	TRINITY_DN59894_c2_g5 | TRINITY_DN62856_c0_g3 | TRINITY_DN82026_c1_g1 | TRINITY_DN87071_c2_g1 | TRINITY_DN87094_c2_g1 | TRINITY_DN87414_c1_g1
GO:0010114	response to red light	117	10	72	0.00040	0.00040	9	1	TRINITY_DN58118_c0_g1 | TRINITY_DN63307_c2_g2 | TRINITY_DN68992_c1_g1 | TRINITY_DN70198_c1_g2 | TRINITY_DN71673_c1_g1 | TRINITY_DN80896_c0_g1 | TRINITY_DN81041_c0_g4 | TRINITY_DN82049_c2_g4 | TRINITY_DN86678_c1_g3	TRINITY_DN73932_c0_g2
GO:0009268	response to pH	28	5	73	0.00041	0.00041	4	1	TRINITY_DN53980_c0_g1 | TRINITY_DN71574_c2_g2 | TRINITY_DN72696_c1_g1 | TRINITY_DN91847_c1_g2	TRINITY_DN54322_c1_g1
GO:0098656	anion transmembrane transport	290	17	74	0.23192	0.00047	10	7	TRINITY_DN35098_c0_g1 | TRINITY_DN55633_c0_g1 | TRINITY_DN60787_c0_g1 | TRINITY_DN71019_c0_g3 | TRINITY_DN72378_c1_g1 | TRINITY_DN75325_c2_g1 | TRINITY_DN80999_c0_g1 | TRINITY_DN82637_c3_g1 | TRINITY_DN89046_c2_g2 | TRINITY_DN91636_c2_g1	TRINITY_DN65658_c1_g2 | TRINITY_DN71019_c0_g1 | TRINITY_DN71176_c3_g1 | TRINITY_DN74455_c1_g2 | TRINITY_DN80877_c1_g1 | TRINITY_DN83649_c2_g1 | TRINITY_DN92244_c0_g1
GO:0042221	response to chemical	7101	203	75	0.90634	0.00051	116	87	TRINITY_DN49905_c0_g1 | TRINITY_DN50487_c0_g1 | TRINITY_DN52519_c0_g1 | TRINITY_DN53526_c0_g1 | TRINITY_DN53980_c0_g1 | TRINITY_DN55320_c0_g1 | TRINITY_DN55776_c1_g1 | TRINITY_DN56137_c0_g1 | TRINITY_DN56487_c1_g1 | TRINITY_DN57762_c0_g1 | TRINITY_DN58330_c0_g1 | TRINITY_DN58546_c0_g2 | TRINITY_DN58832_c1_g1 | TRINITY_DN59201_c0_g1 | TRINITY_DN59578_c3_g1 | TRINITY_DN60415_c1_g1 | TRINITY_DN60787…	TRINITY_DN44795_c0_g1 | TRINITY_DN45395_c0_g1 | TRINITY_DN51015_c0_g1 | TRINITY_DN53504_c0_g1 | TRINITY_DN56708_c0_g2 | TRINITY_DN58265_c4_g1 | TRINITY_DN58458_c1_g2 | TRINITY_DN59062_c0_g2 | TRINITY_DN59787_c0_g1 | TRINITY_DN60096_c1_g1 | TRINITY_DN60638_c0_g1 | TRINITY_DN63239_c4_g1 | TRINITY_DN63333_c1_g1 | TRINITY_DN64362_c2_g1 | TRINITY_DN64825_c0_g4 | TRINITY_DN66583_c3_g1 | TRINITY_DN66767…
GO:0045493	xylan catabolic process	17	4	76	0.00053	0.00053	0	4		TRINITY_DN53504_c0_g1 | TRINITY_DN82331_c3_g1 | TRINITY_DN92261_c1_g1 | TRINITY_DN93268_c6_g2
GO:0015802	basic amino acid transport	17	4	77	0.00053	0.00053	2	2	TRINITY_DN35098_c0_g1 | TRINITY_DN71019_c0_g3	TRINITY_DN71019_c0_g1 | TRINITY_DN71176_c3_g1
GO:1901701	cellular response to oxygen-containing compound	2021	70	78	0.53757	0.00054	44	26	TRINITY_DN50487_c0_g1 | TRINITY_DN52519_c0_g1 | TRINITY_DN55320_c0_g1 | TRINITY_DN56487_c1_g1 | TRINITY_DN57762_c0_g1 | TRINITY_DN58330_c0_g1 | TRINITY_DN58546_c0_g2 | TRINITY_DN58832_c1_g1 | TRINITY_DN59201_c0_g1 | TRINITY_DN60415_c1_g1 | TRINITY_DN60787_c0_g1 | TRINITY_DN62449_c0_g1 | TRINITY_DN64387_c0_g2 | TRINITY_DN66049_c1_g1 | TRINITY_DN66438_c5_g2 | TRINITY_DN68933_c0_g1 | TRINITY_DN69945…	TRINITY_DN44795_c0_g1 | TRINITY_DN51015_c0_g1 | TRINITY_DN59062_c0_g2 | TRINITY_DN60096_c1_g1 | TRINITY_DN64362_c2_g1 | TRINITY_DN64825_c0_g4 | TRINITY_DN66767_c5_g6 | TRINITY_DN67041_c0_g1 | TRINITY_DN67772_c0_g6 | TRINITY_DN70153_c0_g2 | TRINITY_DN71053_c3_g2 | TRINITY_DN73065_c0_g1 | TRINITY_DN73065_c0_g2 | TRINITY_DN73065_c0_g4 | TRINITY_DN73065_c0_g5 | TRINITY_DN73932_c0_g2 | TRINITY_DN79654…
GO:1903825	organic acid transmembrane transport	145	11	79	1.00000	0.00058	5	6	TRINITY_DN35098_c0_g1 | TRINITY_DN55633_c0_g1 | TRINITY_DN71019_c0_g3 | TRINITY_DN89046_c2_g2 | TRINITY_DN91636_c2_g1	TRINITY_DN71019_c0_g1 | TRINITY_DN71176_c3_g1 | TRINITY_DN74455_c1_g2 | TRINITY_DN80877_c1_g1 | TRINITY_DN83649_c2_g1 | TRINITY_DN92244_c0_g1
GO:1905039	carboxylic acid transmembrane transport	145	11	80	1.00000	0.00058	5	6	TRINITY_DN35098_c0_g1 | TRINITY_DN55633_c0_g1 | TRINITY_DN71019_c0_g3 | TRINITY_DN89046_c2_g2 | TRINITY_DN91636_c2_g1	TRINITY_DN71019_c0_g1 | TRINITY_DN71176_c3_g1 | TRINITY_DN74455_c1_g2 | TRINITY_DN80877_c1_g1 | TRINITY_DN83649_c2_g1 | TRINITY_DN92244_c0_g1
GO:0045490	pectin catabolic process	123	10	81	0.00059	0.00059	3	7	TRINITY_DN49448_c0_g1 | TRINITY_DN68402_c3_g1 | TRINITY_DN83420_c0_g1	TRINITY_DN56738_c1_g1 | TRINITY_DN56738_c2_g2 | TRINITY_DN78466_c2_g1 | TRINITY_DN79595_c0_g1 | TRINITY_DN91053_c5_g1 | TRINITY_DN91445_c1_g1 | TRINITY_DN91532_c2_g2
GO:0043269	regulation of ion transport	296	17	82	0.08330	0.00060	10	7	TRINITY_DN49351_c0_g1 | TRINITY_DN60787_c0_g1 | TRINITY_DN64682_c2_g1 | TRINITY_DN71574_c2_g2 | TRINITY_DN72378_c1_g1 | TRINITY_DN74605_c2_g3 | TRINITY_DN75325_c2_g1 | TRINITY_DN81215_c0_g2 | TRINITY_DN82637_c3_g1 | TRINITY_DN94021_c3_g3	TRINITY_DN67041_c0_g1 | TRINITY_DN71125_c6_g1 | TRINITY_DN80916_c5_g1 | TRINITY_DN82331_c3_g1 | TRINITY_DN87094_c2_g1 | TRINITY_DN87516_c1_g1 | TRINITY_DN87629_c1_g1
GO:0046148	pigment biosynthetic process	554	26	83	0.00060	0.00060	17	9	TRINITY_DN45510_c0_g1 | TRINITY_DN48971_c0_g1 | TRINITY_DN49493_c0_g1 | TRINITY_DN53027_c0_g1 | TRINITY_DN57760_c2_g1 | TRINITY_DN57760_c3_g1 | TRINITY_DN58546_c0_g2 | TRINITY_DN61376_c2_g3 | TRINITY_DN65700_c3_g1 | TRINITY_DN71673_c1_g1 | TRINITY_DN72517_c1_g3 | TRINITY_DN73168_c4_g5 | TRINITY_DN82222_c0_g2 | TRINITY_DN85048_c1_g1 | TRINITY_DN92677_c0_g1 | TRINITY_DN92677_c1_g1 | TRINITY_DN93626…	TRINITY_DN60305_c0_g1 | TRINITY_DN64000_c3_g1 | TRINITY_DN64825_c0_g4 | TRINITY_DN77345_c1_g1 | TRINITY_DN86274_c1_g1 | TRINITY_DN86340_c1_g1 | TRINITY_DN91446_c1_g1 | TRINITY_DN92756_c0_g1 | TRINITY_DN93196_c5_g2
GO:0009628	response to abiotic stimulus	4724	142	84	0.50285	0.00061	98	44	TRINITY_DN49905_c0_g1 | TRINITY_DN50487_c0_g1 | TRINITY_DN53980_c0_g1 | TRINITY_DN56281_c1_g1 | TRINITY_DN57730_c0_g1 | TRINITY_DN58118_c0_g1 | TRINITY_DN58546_c0_g2 | TRINITY_DN58758_c0_g1 | TRINITY_DN58832_c1_g1 | TRINITY_DN60652_c0_g1 | TRINITY_DN60787_c0_g1 | TRINITY_DN60801_c0_g1 | TRINITY_DN60801_c0_g2 | TRINITY_DN61353_c1_g1 | TRINITY_DN61407_c0_g1 | TRINITY_DN62776_c5_g4 | TRINITY_DN62807…	TRINITY_DN44795_c0_g1 | TRINITY_DN54322_c1_g1 | TRINITY_DN59787_c0_g1 | TRINITY_DN64884_c1_g1 | TRINITY_DN65467_c1_g2 | TRINITY_DN68137_c0_g1 | TRINITY_DN69105_c0_g1 | TRINITY_DN70102_c2_g5 | TRINITY_DN70278_c1_g1 | TRINITY_DN70911_c0_g4 | TRINITY_DN71219_c0_g1 | TRINITY_DN71265_c0_g1 | TRINITY_DN71480_c2_g4 | TRINITY_DN72313_c2_g3 | TRINITY_DN73932_c0_g2 | TRINITY_DN76070_c1_g1 | TRINITY_DN76163…
GO:0016052	carbohydrate catabolic process	743	32	85	0.37487	0.00066	12	20	TRINITY_DN49448_c0_g1 | TRINITY_DN58645_c0_g1 | TRINITY_DN61353_c1_g1 | TRINITY_DN66894_c1_g8 | TRINITY_DN68073_c1_g1 | TRINITY_DN68402_c3_g1 | TRINITY_DN71773_c3_g2 | TRINITY_DN83420_c0_g1 | TRINITY_DN88325_c1_g2 | TRINITY_DN88892_c2_g1 | TRINITY_DN91305_c2_g2 | TRINITY_DN91305_c2_g3	TRINITY_DN53504_c0_g1 | TRINITY_DN56738_c1_g1 | TRINITY_DN56738_c2_g2 | TRINITY_DN69013_c3_g1 | TRINITY_DN75284_c0_g1 | TRINITY_DN78466_c2_g1 | TRINITY_DN78862_c0_g1 | TRINITY_DN79595_c0_g1 | TRINITY_DN81704_c0_g2 | TRINITY_DN82331_c3_g1 | TRINITY_DN89571_c2_g1 | TRINITY_DN89657_c0_g1 | TRINITY_DN90741_c3_g2 | TRINITY_DN90965_c1_g1 | TRINITY_DN91053_c5_g1 | TRINITY_DN91445_c1_g1 | TRINITY_DN91532…
GO:0042744	hydrogen peroxide catabolic process	148	11	86	0.00069	0.00069	7	4	TRINITY_DN59883_c0_g1 | TRINITY_DN62519_c3_g1 | TRINITY_DN63845_c0_g1 | TRINITY_DN68190_c4_g1 | TRINITY_DN76601_c1_g1 | TRINITY_DN77546_c2_g4 | TRINITY_DN77669_c0_g9	TRINITY_DN65989_c3_g2 | TRINITY_DN66296_c0_g2 | TRINITY_DN70622_c2_g1 | TRINITY_DN77669_c0_g1
GO:0009832	plant-type cell wall biogenesis	413	21	87	0.35489	0.00072	19	2	TRINITY_DN57189_c0_g1 | TRINITY_DN59345_c0_g1 | TRINITY_DN59345_c1_g1 | TRINITY_DN61072_c0_g2 | TRINITY_DN64785_c0_g4 | TRINITY_DN66533_c3_g1 | TRINITY_DN67713_c2_g1 | TRINITY_DN70349_c3_g3 | TRINITY_DN72189_c0_g2 | TRINITY_DN81020_c5_g1 | TRINITY_DN81291_c2_g1 | TRINITY_DN82977_c0_g1 | TRINITY_DN86114_c0_g1 | TRINITY_DN91058_c1_g5 | TRINITY_DN91305_c2_g2 | TRINITY_DN92250_c2_g1 | TRINITY_DN94115…	TRINITY_DN82026_c1_g1 | TRINITY_DN87071_c2_g1
GO:0030243	cellulose metabolic process	302	17	88	0.32590	0.00075	15	2	TRINITY_DN56907_c1_g1 | TRINITY_DN57189_c0_g1 | TRINITY_DN59345_c0_g1 | TRINITY_DN59345_c1_g1 | TRINITY_DN61072_c0_g2 | TRINITY_DN64785_c0_g4 | TRINITY_DN67713_c2_g1 | TRINITY_DN70349_c3_g3 | TRINITY_DN72189_c0_g2 | TRINITY_DN86114_c0_g1 | TRINITY_DN92250_c2_g1 | TRINITY_DN94115_c1_g2 | TRINITY_DN94115_c1_g3 | TRINITY_DN94115_c1_g4 | TRINITY_DN94115_c2_g1	TRINITY_DN69013_c3_g1 | TRINITY_DN81704_c0_g2
GO:0009250	glucan biosynthetic process	534	25	89	0.11691	0.00079	24	1	TRINITY_DN51371_c0_g1 | TRINITY_DN54751_c0_g1 | TRINITY_DN55769_c0_g1 | TRINITY_DN56907_c1_g1 | TRINITY_DN57189_c0_g1 | TRINITY_DN59345_c0_g1 | TRINITY_DN59345_c1_g1 | TRINITY_DN61072_c0_g2 | TRINITY_DN61378_c1_g1 | TRINITY_DN64785_c0_g4 | TRINITY_DN67713_c2_g1 | TRINITY_DN68073_c1_g1 | TRINITY_DN70349_c3_g3 | TRINITY_DN72189_c0_g2 | TRINITY_DN83578_c0_g1 | TRINITY_DN86114_c0_g1 | TRINITY_DN86179…	TRINITY_DN62856_c0_g3
GO:0003333	amino acid transmembrane transport	106	9	90	0.00081	0.00081	3	6	TRINITY_DN35098_c0_g1 | TRINITY_DN71019_c0_g3 | TRINITY_DN91636_c2_g1	TRINITY_DN71019_c0_g1 | TRINITY_DN71176_c3_g1 | TRINITY_DN74455_c1_g2 | TRINITY_DN80877_c1_g1 | TRINITY_DN83649_c2_g1 | TRINITY_DN92244_c0_g1
GO:0009755	hormone-mediated signaling pathway	2452	81	91	0.44428	0.00082	50	31	TRINITY_DN50487_c0_g1 | TRINITY_DN55320_c0_g1 | TRINITY_DN55776_c1_g1 | TRINITY_DN56487_c1_g1 | TRINITY_DN57762_c0_g1 | TRINITY_DN58330_c0_g1 | TRINITY_DN58546_c0_g2 | TRINITY_DN59201_c0_g1 | TRINITY_DN60415_c1_g1 | TRINITY_DN60787_c0_g1 | TRINITY_DN62110_c1_g2 | TRINITY_DN62449_c0_g1 | TRINITY_DN64387_c0_g2 | TRINITY_DN65036_c3_g2 | TRINITY_DN66049_c1_g1 | TRINITY_DN66438_c5_g2 | TRINITY_DN68933…	TRINITY_DN44795_c0_g1 | TRINITY_DN51015_c0_g1 | TRINITY_DN56708_c0_g2 | TRINITY_DN59062_c0_g2 | TRINITY_DN60096_c1_g1 | TRINITY_DN64362_c2_g1 | TRINITY_DN64825_c0_g4 | TRINITY_DN66767_c5_g6 | TRINITY_DN66980_c0_g1 | TRINITY_DN67005_c1_g1 | TRINITY_DN67772_c0_g6 | TRINITY_DN68919_c0_g2 | TRINITY_DN69824_c1_g1 | TRINITY_DN71053_c3_g2 | TRINITY_DN73065_c0_g1 | TRINITY_DN73065_c0_g2 | TRINITY_DN73065…
GO:0030244	cellulose biosynthetic process	251	15	92	0.00082	0.00082	15	0	TRINITY_DN56907_c1_g1 | TRINITY_DN57189_c0_g1 | TRINITY_DN59345_c0_g1 | TRINITY_DN59345_c1_g1 | TRINITY_DN61072_c0_g2 | TRINITY_DN64785_c0_g4 | TRINITY_DN67713_c2_g1 | TRINITY_DN70349_c3_g3 | TRINITY_DN72189_c0_g2 | TRINITY_DN86114_c0_g1 | TRINITY_DN92250_c2_g1 | TRINITY_DN94115_c1_g2 | TRINITY_DN94115_c1_g3 | TRINITY_DN94115_c1_g4 | TRINITY_DN94115_c2_g1
GO:0019438	aromatic compound biosynthetic process	8511	236	93	0.03887	0.00089	169	67	TRINITY_DN45510_c0_g1 | TRINITY_DN48616_c0_g1 | TRINITY_DN48971_c0_g1 | TRINITY_DN49493_c0_g1 | TRINITY_DN49905_c0_g1 | TRINITY_DN51147_c0_g1 | TRINITY_DN53526_c0_g1 | TRINITY_DN53746_c0_g1 | TRINITY_DN53800_c0_g1 | TRINITY_DN54981_c0_g1 | TRINITY_DN55775_c0_g1 | TRINITY_DN55776_c1_g1 | TRINITY_DN56137_c0_g1 | TRINITY_DN56281_c1_g1 | TRINITY_DN57295_c0_g3 | TRINITY_DN57760_c2_g1 | TRINITY_DN57762…	TRINITY_DN40971_c0_g1 | TRINITY_DN44265_c0_g1 | TRINITY_DN59894_c2_g5 | TRINITY_DN61225_c9_g4 | TRINITY_DN61250_c3_g1 | TRINITY_DN61380_c0_g1 | TRINITY_DN62706_c1_g4 | TRINITY_DN63226_c0_g2 | TRINITY_DN63333_c1_g1 | TRINITY_DN63863_c0_g1 | TRINITY_DN64362_c2_g1 | TRINITY_DN64825_c0_g4 | TRINITY_DN64850_c4_g1 | TRINITY_DN64884_c1_g1 | TRINITY_DN65467_c1_g2 | TRINITY_DN66363_c3_g1 | TRINITY_DN66767…
GO:0016131	brassinosteroid metabolic process	67	7	94	0.00090	0.00090	1	6	TRINITY_DN76721_c1_g1	TRINITY_DN55019_c0_g1 | TRINITY_DN58458_c1_g2 | TRINITY_DN63239_c4_g1 | TRINITY_DN63911_c7_g1 | TRINITY_DN66583_c3_g1 | TRINITY_DN79953_c0_g2
GO:0000271	polysaccharide biosynthetic process	792	33	95	0.07449	0.00096	26	7	TRINITY_DN51371_c0_g1 | TRINITY_DN54751_c0_g1 | TRINITY_DN55769_c0_g1 | TRINITY_DN56907_c1_g1 | TRINITY_DN57189_c0_g1 | TRINITY_DN59345_c0_g1 | TRINITY_DN59345_c1_g1 | TRINITY_DN61072_c0_g2 | TRINITY_DN61378_c1_g1 | TRINITY_DN64785_c0_g4 | TRINITY_DN67713_c2_g1 | TRINITY_DN68073_c1_g1 | TRINITY_DN70349_c3_g3 | TRINITY_DN72189_c0_g2 | TRINITY_DN82977_c0_g1 | TRINITY_DN83578_c0_g1 | TRINITY_DN83670…	TRINITY_DN59894_c2_g5 | TRINITY_DN62856_c0_g3 | TRINITY_DN77171_c0_g1 | TRINITY_DN82026_c1_g1 | TRINITY_DN87071_c2_g1 | TRINITY_DN87094_c2_g1 | TRINITY_DN87414_c1_g1
GO:0044036	cell wall macromolecule metabolic process	453	22	96	0.79691	0.00099	11	11	TRINITY_DN106017_c0_g1 | TRINITY_DN58645_c0_g1 | TRINITY_DN60273_c0_g1 | TRINITY_DN60992_c1_g2 | TRINITY_DN68835_c2_g1 | TRINITY_DN77522_c0_g1 | TRINITY_DN79781_c0_g1 | TRINITY_DN82977_c0_g1 | TRINITY_DN83978_c4_g1 | TRINITY_DN84995_c6_g2 | TRINITY_DN94328_c3_g3	TRINITY_DN53504_c0_g1 | TRINITY_DN62856_c0_g3 | TRINITY_DN78783_c3_g2 | TRINITY_DN82026_c1_g1 | TRINITY_DN82331_c3_g1 | TRINITY_DN87071_c2_g1 | TRINITY_DN88987_c0_g1 | TRINITY_DN90965_c1_g1 | TRINITY_DN92261_c1_g1 | TRINITY_DN93268_c6_g2 | TRINITY_DN93641_c4_g1
GO:0045454	cell redox homeostasis	338	18	97	0.00100	0.00100	10	8	TRINITY_DN44990_c0_g1 | TRINITY_DN53148_c0_g1 | TRINITY_DN58973_c2_g4 | TRINITY_DN62249_c0_g1 | TRINITY_DN62249_c0_g2 | TRINITY_DN63019_c0_g1 | TRINITY_DN68300_c0_g1 | TRINITY_DN74965_c7_g1 | TRINITY_DN76795_c3_g6 | TRINITY_DN90290_c1_g1	TRINITY_DN60638_c0_g1 | TRINITY_DN61104_c2_g1 | TRINITY_DN78557_c0_g1 | TRINITY_DN78557_c0_g2 | TRINITY_DN86526_c1_g1 | TRINITY_DN87015_c0_g1 | TRINITY_DN87015_c0_g2 | TRINITY_DN91318_c2_g3
Total			3857				2415	1442
							0.626134

## Sheet: File_7_BP_PT vs NOC
GO.ID	Term	Annotated	Significant	Rank in Fisher.classic	Fisher.elim	Fisher.classic	GO_upregulated_genes_count	GO_downregulated_genes_count	GO_upregulated_genes	GO_downregulated_genes
GO:0071554	cell wall organization or biogenesis	1718	665	1	0.48600	2.1e-24	255	410	TRINITY_DN44440_c0_g1 | TRINITY_DN47000_c1_g1 | TRINITY_DN47580_c0_g1 | TRINITY_DN49330_c1_g1 | TRINITY_DN50323_c0_g1 | TRINITY_DN50715_c0_g1 | TRINITY_DN50753_c0_g1 | TRINITY_DN52268_c0_g1 | TRINITY_DN52289_c0_g1 | TRINITY_DN53980_c0_g1 | TRINITY_DN55285_c1_g1 | TRINITY_DN55285_c1_g3 | TRINITY_DN56276_c0_g1 | TRINITY_DN56907_c1_g1 | TRINITY_DN57189_c0_g1 | TRINITY_DN57652_c0_g1 | TRINITY_DN57807…	TRINITY_DN40223_c0_g1 | TRINITY_DN42218_c0_g1 | TRINITY_DN44509_c0_g1 | TRINITY_DN45586_c1_g1 | TRINITY_DN45625_c0_g1 | TRINITY_DN45681_c0_g1 | TRINITY_DN45708_c0_g1 | TRINITY_DN45946_c0_g2 | TRINITY_DN46185_c0_g1 | TRINITY_DN46279_c0_g1 | TRINITY_DN46965_c0_g2 | TRINITY_DN46979_c0_g1 | TRINITY_DN47006_c0_g1 | TRINITY_DN47177_c0_g1 | TRINITY_DN47565_c0_g1 | TRINITY_DN48016_c0_g1 | TRINITY_DN48584…
GO:0007018	microtubule-based movement	620	286	2	1.9e-21	4.0e-23	45	241	TRINITY_DN46798_c0_g1 | TRINITY_DN59583_c0_g2 | TRINITY_DN59733_c0_g1 | TRINITY_DN62679_c2_g1 | TRINITY_DN64550_c2_g1 | TRINITY_DN65430_c2_g3 | TRINITY_DN69177_c0_g1 | TRINITY_DN70674_c1_g1 | TRINITY_DN70891_c0_g1 | TRINITY_DN72621_c0_g2 | TRINITY_DN72889_c1_g1 | TRINITY_DN74232_c3_g2 | TRINITY_DN75798_c0_g1 | TRINITY_DN76087_c0_g2 | TRINITY_DN77568_c2_g1 | TRINITY_DN78051_c1_g2 | TRINITY_DN78503…	TRINITY_DN40223_c0_g1 | TRINITY_DN42087_c0_g1 | TRINITY_DN42945_c0_g1 | TRINITY_DN43186_c0_g1 | TRINITY_DN43467_c0_g1 | TRINITY_DN45586_c1_g1 | TRINITY_DN45625_c0_g1 | TRINITY_DN45708_c0_g1 | TRINITY_DN46109_c0_g1 | TRINITY_DN47118_c0_g1 | TRINITY_DN47127_c0_g1 | TRINITY_DN47202_c0_g1 | TRINITY_DN47415_c0_g1 | TRINITY_DN47563_c1_g1 | TRINITY_DN48575_c0_g1 | TRINITY_DN48584_c0_g1 | TRINITY_DN48917…
GO:0007017	microtubule-based process	1163	475	3	0.03935	5.3e-23	104	371	TRINITY_DN46798_c0_g1 | TRINITY_DN50973_c1_g1 | TRINITY_DN56310_c0_g1 | TRINITY_DN58315_c3_g3 | TRINITY_DN58315_c3_g4 | TRINITY_DN59583_c0_g2 | TRINITY_DN59733_c0_g1 | TRINITY_DN60766_c3_g2 | TRINITY_DN61045_c0_g3 | TRINITY_DN61964_c3_g1 | TRINITY_DN61964_c3_g2 | TRINITY_DN62679_c2_g1 | TRINITY_DN62860_c0_g3 | TRINITY_DN63355_c0_g2 | TRINITY_DN64414_c0_g1 | TRINITY_DN64550_c2_g1 | TRINITY_DN64785…	TRINITY_DN40223_c0_g1 | TRINITY_DN42087_c0_g1 | TRINITY_DN42945_c0_g1 | TRINITY_DN43186_c0_g1 | TRINITY_DN43467_c0_g1 | TRINITY_DN45586_c1_g1 | TRINITY_DN45625_c0_g1 | TRINITY_DN45708_c0_g1 | TRINITY_DN46109_c0_g1 | TRINITY_DN46764_c0_g1 | TRINITY_DN47118_c0_g1 | TRINITY_DN47127_c0_g1 | TRINITY_DN47202_c0_g1 | TRINITY_DN47415_c0_g1 | TRINITY_DN47563_c1_g1 | TRINITY_DN48233_c0_g1 | TRINITY_DN48278…
GO:0071555	cell wall organization	1369	536	4	2.6e-19	4.8e-21	215	321	TRINITY_DN47000_c1_g1 | TRINITY_DN47580_c0_g1 | TRINITY_DN49330_c1_g1 | TRINITY_DN50323_c0_g1 | TRINITY_DN50715_c0_g1 | TRINITY_DN50753_c0_g1 | TRINITY_DN52268_c0_g1 | TRINITY_DN52289_c0_g1 | TRINITY_DN53980_c0_g1 | TRINITY_DN55285_c1_g1 | TRINITY_DN55285_c1_g3 | TRINITY_DN56276_c0_g1 | TRINITY_DN56907_c1_g1 | TRINITY_DN57189_c0_g1 | TRINITY_DN57652_c0_g1 | TRINITY_DN57807_c2_g1 | TRINITY_DN58118…	TRINITY_DN40223_c0_g1 | TRINITY_DN42218_c0_g1 | TRINITY_DN44509_c0_g1 | TRINITY_DN45586_c1_g1 | TRINITY_DN45625_c0_g1 | TRINITY_DN45681_c0_g1 | TRINITY_DN45708_c0_g1 | TRINITY_DN45946_c0_g2 | TRINITY_DN46185_c0_g1 | TRINITY_DN46279_c0_g1 | TRINITY_DN46965_c0_g2 | TRINITY_DN46979_c0_g1 | TRINITY_DN47006_c0_g1 | TRINITY_DN47565_c0_g1 | TRINITY_DN48016_c0_g1 | TRINITY_DN48584_c0_g1 | TRINITY_DN49002…
GO:0045229	external encapsulating structure organization	1452	558	5	0.60020	7.8e-20	229	329	TRINITY_DN47000_c1_g1 | TRINITY_DN47580_c0_g1 | TRINITY_DN49330_c1_g1 | TRINITY_DN50323_c0_g1 | TRINITY_DN50715_c0_g1 | TRINITY_DN50753_c0_g1 | TRINITY_DN52268_c0_g1 | TRINITY_DN52289_c0_g1 | TRINITY_DN53980_c0_g1 | TRINITY_DN55285_c1_g1 | TRINITY_DN55285_c1_g3 | TRINITY_DN56276_c0_g1 | TRINITY_DN56907_c1_g1 | TRINITY_DN57189_c0_g1 | TRINITY_DN57652_c0_g1 | TRINITY_DN57807_c2_g1 | TRINITY_DN58118…	TRINITY_DN105162_c0_g1 | TRINITY_DN40223_c0_g1 | TRINITY_DN42218_c0_g1 | TRINITY_DN44509_c0_g1 | TRINITY_DN45586_c1_g1 | TRINITY_DN45625_c0_g1 | TRINITY_DN45681_c0_g1 | TRINITY_DN45708_c0_g1 | TRINITY_DN45946_c0_g2 | TRINITY_DN46185_c0_g1 | TRINITY_DN46279_c0_g1 | TRINITY_DN46764_c0_g1 | TRINITY_DN46965_c0_g2 | TRINITY_DN46979_c0_g1 | TRINITY_DN47006_c0_g1 | TRINITY_DN47565_c0_g1 | TRINITY_DN4801…
GO:0050896	response to stimulus	15124	4551	6	0.96687	5.0e-18	2436	2115	TRINITY_DN100204_c0_g1 | TRINITY_DN37026_c0_g1 | TRINITY_DN37827_c0_g1 | TRINITY_DN41068_c0_g1 | TRINITY_DN41368_c0_g1 | TRINITY_DN41588_c1_g1 | TRINITY_DN41818_c0_g1 | TRINITY_DN41996_c0_g1 | TRINITY_DN42299_c0_g1 | TRINITY_DN42434_c0_g1 | TRINITY_DN42574_c0_g1 | TRINITY_DN42643_c0_g1 | TRINITY_DN43253_c0_g1 | TRINITY_DN43277_c0_g1 | TRINITY_DN43374_c0_g1 | TRINITY_DN44255_c0_g1 | TRINITY_DN4437…
GO:0055114	oxidation-reduction process	1791	653	7	8.1e-15	5.9e-17	355	298	TRINITY_DN37589_c0_g1 | TRINITY_DN39855_c0_g1 | TRINITY_DN44784_c0_g1 | TRINITY_DN48487_c0_g1 | TRINITY_DN48595_c0_g1 | TRINITY_DN49326_c0_g1 | TRINITY_DN49340_c0_g1 | TRINITY_DN49340_c1_g1 | TRINITY_DN49621_c0_g1 | TRINITY_DN49621_c0_g2 | TRINITY_DN51371_c0_g1 | TRINITY_DN53148_c0_g1 | TRINITY_DN53872_c0_g1 | TRINITY_DN53959_c0_g1 | TRINITY_DN54476_c0_g1 | TRINITY_DN55697_c0_g1 | TRINITY_DN55818…	TRINITY_DN44828_c0_g1 | TRINITY_DN49097_c0_g1 | TRINITY_DN52630_c0_g2 | TRINITY_DN54760_c0_g1 | TRINITY_DN55309_c0_g4 | TRINITY_DN55765_c2_g1 | TRINITY_DN55765_c3_g1 | TRINITY_DN56312_c0_g1 | TRINITY_DN56312_c0_g3 | TRINITY_DN56351_c0_g1 | TRINITY_DN56351_c0_g2 | TRINITY_DN56884_c0_g1 | TRINITY_DN56923_c0_g1 | TRINITY_DN56923_c0_g2 | TRINITY_DN57576_c0_g1 | TRINITY_DN57760_c3_g2 | TRINITY_DN57827…
GO:0006928	movement of cell or subcellular component	970	386	8	0.72843	9.2e-17	94	292	TRINITY_DN46798_c0_g1 | TRINITY_DN59578_c3_g1 | TRINITY_DN59583_c0_g2 | TRINITY_DN59733_c0_g1 | TRINITY_DN60295_c0_g1 | TRINITY_DN62679_c2_g1 | TRINITY_DN62690_c0_g1 | TRINITY_DN64550_c2_g1 | TRINITY_DN64637_c1_g4 | TRINITY_DN65221_c0_g2 | TRINITY_DN65430_c2_g3 | TRINITY_DN65561_c0_g1 | TRINITY_DN65695_c4_g1 | TRINITY_DN66343_c0_g1 | TRINITY_DN66937_c0_g1 | TRINITY_DN68481_c2_g2 | TRINITY_DN68720…	TRINITY_DN40223_c0_g1 | TRINITY_DN42087_c0_g1 | TRINITY_DN42945_c0_g1 | TRINITY_DN43186_c0_g1 | TRINITY_DN43467_c0_g1 | TRINITY_DN45586_c1_g1 | TRINITY_DN45625_c0_g1 | TRINITY_DN45708_c0_g1 | TRINITY_DN46109_c0_g1 | TRINITY_DN47118_c0_g1 | TRINITY_DN47127_c0_g1 | TRINITY_DN47202_c0_g1 | TRINITY_DN47415_c0_g1 | TRINITY_DN47563_c1_g1 | TRINITY_DN48575_c0_g1 | TRINITY_DN48584_c0_g1 | TRINITY_DN48917…
GO:0009734	auxin-activated signaling pathway	717	298	9	1.2e-14	4.4e-16	84	214	TRINITY_DN52070_c0_g1 | TRINITY_DN53553_c0_g1 | TRINITY_DN56874_c0_g1 | TRINITY_DN58912_c0_g1 | TRINITY_DN59368_c2_g4 | TRINITY_DN59455_c0_g1 | TRINITY_DN60069_c0_g1 | TRINITY_DN60121_c0_g1 | TRINITY_DN61606_c5_g1 | TRINITY_DN62932_c5_g1 | TRINITY_DN63254_c5_g1 | TRINITY_DN63789_c1_g1 | TRINITY_DN64101_c3_g2 | TRINITY_DN64107_c8_g1 | TRINITY_DN64337_c11_g1 | TRINITY_DN64464_c0_g1 | TRINITY_DN6477…	TRINITY_DN33240_c0_g1 | TRINITY_DN39597_c0_g1 | TRINITY_DN42766_c0_g1 | TRINITY_DN43731_c0_g1 | TRINITY_DN43885_c0_g1 | TRINITY_DN44502_c0_g1 | TRINITY_DN45443_c0_g1 | TRINITY_DN45739_c0_g1 | TRINITY_DN46218_c0_g1 | TRINITY_DN46933_c0_g1 | TRINITY_DN47018_c0_g1 | TRINITY_DN48019_c0_g1 | TRINITY_DN48619_c0_g1 | TRINITY_DN48796_c0_g1 | TRINITY_DN48950_c0_g1 | TRINITY_DN50349_c0_g1 | TRINITY_DN50443…
GO:0071365	cellular response to auxin stimulus	755	307	10	0.75145	5.1e-15	87	220	TRINITY_DN52070_c0_g1 | TRINITY_DN53553_c0_g1 | TRINITY_DN56874_c0_g1 | TRINITY_DN58912_c0_g1 | TRINITY_DN59368_c2_g4 | TRINITY_DN59455_c0_g1 | TRINITY_DN60069_c0_g1 | TRINITY_DN60121_c0_g1 | TRINITY_DN61606_c5_g1 | TRINITY_DN62932_c5_g1 | TRINITY_DN63254_c5_g1 | TRINITY_DN63789_c1_g1 | TRINITY_DN63895_c0_g1 | TRINITY_DN64101_c3_g2 | TRINITY_DN64107_c8_g1 | TRINITY_DN64337_c11_g1 | TRINITY_DN6446…	TRINITY_DN33240_c0_g1 | TRINITY_DN39597_c0_g1 | TRINITY_DN42766_c0_g1 | TRINITY_DN43731_c0_g1 | TRINITY_DN43885_c0_g1 | TRINITY_DN44502_c0_g1 | TRINITY_DN45443_c0_g1 | TRINITY_DN45739_c0_g1 | TRINITY_DN46218_c0_g1 | TRINITY_DN46933_c0_g1 | TRINITY_DN47018_c0_g1 | TRINITY_DN48019_c0_g1 | TRINITY_DN48619_c0_g1 | TRINITY_DN48796_c0_g1 | TRINITY_DN48950_c0_g1 | TRINITY_DN50349_c0_g1 | TRINITY_DN50443…
GO:0044550	secondary metabolite biosynthetic process	403	179	11	5.9e-05	3.6e-13	142	37	TRINITY_DN44440_c0_g1 | TRINITY_DN46769_c0_g1 | TRINITY_DN50593_c0_g1 | TRINITY_DN57760_c0_g1 | TRINITY_DN57836_c3_g1 | TRINITY_DN57870_c0_g1 | TRINITY_DN58118_c0_g1 | TRINITY_DN58118_c0_g2 | TRINITY_DN58298_c0_g1 | TRINITY_DN58346_c5_g1 | TRINITY_DN58346_c5_g2 | TRINITY_DN58366_c0_g1 | TRINITY_DN59445_c2_g2 | TRINITY_DN59578_c3_g1 | TRINITY_DN60094_c5_g1 | TRINITY_DN60094_c5_g2 | TRINITY_DN60722…	TRINITY_DN55605_c0_g1 | TRINITY_DN57450_c0_g1 | TRINITY_DN59100_c0_g1 | TRINITY_DN59415_c0_g1 | TRINITY_DN59739_c4_g1 | TRINITY_DN60722_c1_g2 | TRINITY_DN61472_c3_g1 | TRINITY_DN64200_c4_g4 | TRINITY_DN64825_c0_g4 | TRINITY_DN66280_c0_g1 | TRINITY_DN67029_c1_g2 | TRINITY_DN67081_c0_g2 | TRINITY_DN68113_c2_g1 | TRINITY_DN68834_c2_g2 | TRINITY_DN70145_c0_g1 | TRINITY_DN74401_c1_g1 | TRINITY_DN80237…
GO:0071669	plant-type cell wall organization or biogenesis	664	269	12	0.06210	4.0e-13	109	160	TRINITY_DN44440_c0_g1 | TRINITY_DN47000_c1_g1 | TRINITY_DN49330_c1_g1 | TRINITY_DN50753_c0_g1 | TRINITY_DN52268_c0_g1 | TRINITY_DN52289_c0_g1 | TRINITY_DN55285_c1_g1 | TRINITY_DN55285_c1_g3 | TRINITY_DN56276_c0_g1 | TRINITY_DN57189_c0_g1 | TRINITY_DN57652_c0_g1 | TRINITY_DN57807_c2_g1 | TRINITY_DN58346_c5_g1 | TRINITY_DN58346_c5_g2 | TRINITY_DN59279_c0_g1 | TRINITY_DN59345_c0_g1 | TRINITY_DN59345…	TRINITY_DN47177_c0_g1 | TRINITY_DN48016_c0_g1 | TRINITY_DN49763_c0_g1 | TRINITY_DN50512_c0_g1 | TRINITY_DN50923_c1_g1 | TRINITY_DN50923_c2_g1 | TRINITY_DN52432_c0_g1 | TRINITY_DN54282_c0_g1 | TRINITY_DN56113_c0_g1 | TRINITY_DN58022_c2_g1 | TRINITY_DN58609_c1_g1 | TRINITY_DN58679_c0_g1 | TRINITY_DN59163_c0_g1 | TRINITY_DN59215_c0_g1 | TRINITY_DN59913_c0_g1 | TRINITY_DN59922_c2_g3 | TRINITY_DN60322…
GO:0042221	response to chemical	7273	2258	13	0.90232	6.0e-13	1188	1070	TRINITY_DN37026_c0_g1 | TRINITY_DN41068_c0_g1 | TRINITY_DN41996_c0_g1 | TRINITY_DN42299_c0_g1 | TRINITY_DN42434_c0_g1 | TRINITY_DN43253_c0_g1 | TRINITY_DN43277_c0_g1 | TRINITY_DN44255_c0_g1 | TRINITY_DN44377_c0_g1 | TRINITY_DN45855_c0_g1 | TRINITY_DN45964_c0_g1 | TRINITY_DN46380_c0_g1 | TRINITY_DN46741_c0_g1 | TRINITY_DN46903_c0_g1 | TRINITY_DN47000_c1_g1 | TRINITY_DN47400_c0_g1 | TRINITY_DN47535…	TRINITY_DN102016_c0_g1 | TRINITY_DN105864_c0_g1 | TRINITY_DN33240_c0_g1 | TRINITY_DN36949_c0_g1 | TRINITY_DN37484_c0_g1 | TRINITY_DN38148_c0_g1 | TRINITY_DN38226_c0_g1 | TRINITY_DN39597_c0_g1 | TRINITY_DN41963_c0_g1 | TRINITY_DN42218_c0_g1 | TRINITY_DN42766_c0_g1 | TRINITY_DN42974_c0_g1 | TRINITY_DN43237_c0_g1 | TRINITY_DN43731_c0_g1 | TRINITY_DN43885_c0_g1 | TRINITY_DN44102_c0_g1 | TRINITY_DN441…
GO:0031407	oxylipin metabolic process	93	59	14	0.27570	6.4e-13	49	10	TRINITY_DN48487_c0_g1 | TRINITY_DN49340_c0_g1 | TRINITY_DN49340_c1_g1 | TRINITY_DN49621_c0_g1 | TRINITY_DN49621_c0_g2 | TRINITY_DN53872_c0_g1 | TRINITY_DN59194_c0_g1 | TRINITY_DN59194_c1_g1 | TRINITY_DN61620_c0_g1 | TRINITY_DN63345_c0_g1 | TRINITY_DN63345_c1_g1 | TRINITY_DN64113_c0_g1 | TRINITY_DN64450_c1_g1 | TRINITY_DN64820_c0_g1 | TRINITY_DN64820_c1_g1 | TRINITY_DN64820_c1_g2 | TRINITY_DN64820…	TRINITY_DN62628_c1_g1 | TRINITY_DN67081_c0_g2 | TRINITY_DN69190_c1_g1 | TRINITY_DN74042_c1_g2 | TRINITY_DN75157_c1_g1 | TRINITY_DN79906_c1_g2 | TRINITY_DN82829_c0_g4 | TRINITY_DN82829_c0_g5 | TRINITY_DN86757_c1_g2 | TRINITY_DN88362_c3_g1
GO:0000910	cytokinesis	466	200	15	0.00204	8.5e-13	84	116	TRINITY_DN50753_c0_g1 | TRINITY_DN50973_c1_g1 | TRINITY_DN52268_c0_g1 | TRINITY_DN52289_c0_g1 | TRINITY_DN55285_c1_g1 | TRINITY_DN55285_c1_g3 | TRINITY_DN57189_c0_g1 | TRINITY_DN57652_c0_g1 | TRINITY_DN57807_c2_g1 | TRINITY_DN59279_c0_g1 | TRINITY_DN59345_c0_g1 | TRINITY_DN59345_c1_g1 | TRINITY_DN61072_c0_g1 | TRINITY_DN62603_c1_g1 | TRINITY_DN62724_c4_g1 | TRINITY_DN62972_c0_g3 | TRINITY_DN63090…	TRINITY_DN44566_c0_g1 | TRINITY_DN47833_c0_g1 | TRINITY_DN47984_c0_g1 | TRINITY_DN48056_c0_g1 | TRINITY_DN48085_c0_g1 | TRINITY_DN48917_c0_g1 | TRINITY_DN49070_c0_g1 | TRINITY_DN49785_c0_g1 | TRINITY_DN50186_c0_g1 | TRINITY_DN50191_c0_g1 | TRINITY_DN50242_c0_g2 | TRINITY_DN50923_c1_g1 | TRINITY_DN50923_c2_g1 | TRINITY_DN52034_c0_g1 | TRINITY_DN52324_c0_g1 | TRINITY_DN54992_c1_g1 | TRINITY_DN55879…
GO:0031408	oxylipin biosynthetic process	92	58	16	1.5e-12	1.5e-12	49	9	TRINITY_DN48487_c0_g1 | TRINITY_DN49340_c0_g1 | TRINITY_DN49340_c1_g1 | TRINITY_DN49621_c0_g1 | TRINITY_DN49621_c0_g2 | TRINITY_DN53872_c0_g1 | TRINITY_DN59194_c0_g1 | TRINITY_DN59194_c1_g1 | TRINITY_DN61620_c0_g1 | TRINITY_DN63345_c0_g1 | TRINITY_DN63345_c1_g1 | TRINITY_DN64113_c0_g1 | TRINITY_DN64450_c1_g1 | TRINITY_DN64820_c0_g1 | TRINITY_DN64820_c1_g1 | TRINITY_DN64820_c1_g2 | TRINITY_DN64820…	TRINITY_DN62628_c1_g1 | TRINITY_DN67081_c0_g2 | TRINITY_DN69190_c1_g1 | TRINITY_DN74042_c1_g2 | TRINITY_DN75157_c1_g1 | TRINITY_DN79906_c1_g2 | TRINITY_DN82829_c0_g4 | TRINITY_DN82829_c0_g5 | TRINITY_DN86757_c1_g2
GO:0019748	secondary metabolic process	727	287	17	0.48596	2.4e-12	198	89	TRINITY_DN44440_c0_g1 | TRINITY_DN46769_c0_g1 | TRINITY_DN50593_c0_g1 | TRINITY_DN51713_c0_g1 | TRINITY_DN57760_c0_g1 | TRINITY_DN57836_c3_g1 | TRINITY_DN57870_c0_g1 | TRINITY_DN58118_c0_g1 | TRINITY_DN58118_c0_g2 | TRINITY_DN58298_c0_g1 | TRINITY_DN58346_c5_g1 | TRINITY_DN58346_c5_g2 | TRINITY_DN58366_c0_g1 | TRINITY_DN59445_c2_g2 | TRINITY_DN59578_c3_g1 | TRINITY_DN59929_c7_g1 | TRINITY_DN60094…	TRINITY_DN55605_c0_g1 | TRINITY_DN57450_c0_g1 | TRINITY_DN58609_c1_g1 | TRINITY_DN59100_c0_g1 | TRINITY_DN59415_c0_g1 | TRINITY_DN59486_c0_g2 | TRINITY_DN59543_c4_g6 | TRINITY_DN59564_c3_g1 | TRINITY_DN59739_c4_g1 | TRINITY_DN60693_c0_g1 | TRINITY_DN60722_c1_g2 | TRINITY_DN61008_c5_g1 | TRINITY_DN61008_c5_g2 | TRINITY_DN61472_c3_g1 | TRINITY_DN62109_c0_g4 | TRINITY_DN62900_c0_g1 | TRINITY_DN63705…
GO:0009833	plant-type primary cell wall biogenesis	122	70	18	5.3e-12	5.3e-12	59	11	TRINITY_DN50753_c0_g1 | TRINITY_DN52268_c0_g1 | TRINITY_DN52289_c0_g1 | TRINITY_DN55285_c1_g1 | TRINITY_DN55285_c1_g3 | TRINITY_DN57189_c0_g1 | TRINITY_DN57652_c0_g1 | TRINITY_DN57807_c2_g1 | TRINITY_DN59279_c0_g1 | TRINITY_DN59345_c0_g1 | TRINITY_DN59345_c1_g1 | TRINITY_DN61072_c0_g1 | TRINITY_DN62603_c1_g1 | TRINITY_DN62724_c4_g1 | TRINITY_DN62972_c0_g3 | TRINITY_DN63090_c2_g1 | TRINITY_DN63697…	TRINITY_DN60632_c1_g1 | TRINITY_DN73898_c3_g2 | TRINITY_DN78060_c3_g1 | TRINITY_DN79495_c4_g1 | TRINITY_DN82471_c0_g2 | TRINITY_DN87499_c1_g1 | TRINITY_DN87499_c1_g2 | TRINITY_DN90606_c0_g1 | TRINITY_DN90758_c1_g2 | TRINITY_DN91359_c3_g1 | TRINITY_DN94078_c0_g2
GO:0010200	response to chitin	240	115	19	1.8e-11	1.8e-11	86	29	TRINITY_DN55965_c0_g1 | TRINITY_DN56782_c1_g2 | TRINITY_DN57870_c0_g1 | TRINITY_DN60371_c2_g1 | TRINITY_DN60954_c0_g1 | TRINITY_DN61380_c1_g1 | TRINITY_DN61439_c1_g1 | TRINITY_DN61993_c4_g1 | TRINITY_DN61993_c4_g2 | TRINITY_DN62103_c2_g1 | TRINITY_DN62110_c0_g1 | TRINITY_DN62110_c0_g2 | TRINITY_DN62334_c2_g1 | TRINITY_DN62356_c2_g1 | TRINITY_DN63678_c0_g1 | TRINITY_DN64177_c1_g1 | TRINITY_DN64411…	TRINITY_DN49281_c1_g1 | TRINITY_DN54386_c0_g1 | TRINITY_DN56687_c0_g2 | TRINITY_DN58851_c2_g1 | TRINITY_DN59486_c0_g2 | TRINITY_DN61299_c4_g3 | TRINITY_DN62514_c1_g1 | TRINITY_DN62855_c5_g3 | TRINITY_DN63442_c1_g2 | TRINITY_DN65806_c5_g2 | TRINITY_DN66049_c0_g1 | TRINITY_DN66371_c3_g2 | TRINITY_DN68995_c0_g1 | TRINITY_DN70712_c0_g1 | TRINITY_DN72756_c1_g1 | TRINITY_DN72792_c1_g1 | TRINITY_DN72811…
GO:0042445	hormone metabolic process	300	137	20	0.13128	1.8e-11	70	67	TRINITY_DN48314_c0_g1 | TRINITY_DN48504_c0_g1 | TRINITY_DN55448_c0_g1 | TRINITY_DN57795_c0_g1 | TRINITY_DN58118_c0_g1 | TRINITY_DN58118_c0_g2 | TRINITY_DN58912_c0_g1 | TRINITY_DN60662_c0_g1 | TRINITY_DN61924_c0_g1 | TRINITY_DN61924_c0_g2 | TRINITY_DN62932_c5_g1 | TRINITY_DN63307_c2_g2 | TRINITY_DN64110_c3_g2 | TRINITY_DN66233_c1_g2 | TRINITY_DN66790_c0_g1 | TRINITY_DN68263_c0_g1 | TRINITY_DN68534…	TRINITY_DN58458_c1_g1 | TRINITY_DN58458_c1_g2 | TRINITY_DN58458_c1_g3 | TRINITY_DN59793_c8_g5 | TRINITY_DN61115_c1_g1 | TRINITY_DN61115_c1_g3 | TRINITY_DN61604_c0_g2 | TRINITY_DN64025_c0_g4 | TRINITY_DN64332_c3_g1 | TRINITY_DN64961_c2_g1 | TRINITY_DN65350_c0_g2 | TRINITY_DN65394_c0_g1 | TRINITY_DN65618_c1_g3 | TRINITY_DN65817_c2_g1 | TRINITY_DN66583_c3_g1 | TRINITY_DN66583_c4_g1 | TRINITY_DN66933…
GO:0023052	signaling	6116	1906	21	0.13512	1.9e-11	996	910	TRINITY_DN37827_c0_g1 | TRINITY_DN41068_c0_g1 | TRINITY_DN41818_c0_g1 | TRINITY_DN44255_c0_g1 | TRINITY_DN44830_c0_g1 | TRINITY_DN46380_c0_g1 | TRINITY_DN46843_c0_g1 | TRINITY_DN47000_c1_g1 | TRINITY_DN47964_c0_g1 | TRINITY_DN48314_c0_g1 | TRINITY_DN48373_c0_g1 | TRINITY_DN48595_c0_g1 | TRINITY_DN48944_c0_g1 | TRINITY_DN50034_c0_g1 | TRINITY_DN50189_c0_g1 | TRINITY_DN51623_c0_g1 | TRINITY_DN52070…	TRINITY_DN33240_c0_g1 | TRINITY_DN36949_c0_g1 | TRINITY_DN39597_c0_g1 | TRINITY_DN41963_c0_g1 | TRINITY_DN42218_c0_g1 | TRINITY_DN42766_c0_g1 | TRINITY_DN43186_c0_g1 | TRINITY_DN43440_c0_g1 | TRINITY_DN43478_c0_g1 | TRINITY_DN43731_c0_g1 | TRINITY_DN43885_c0_g1 | TRINITY_DN44102_c0_g1 | TRINITY_DN44414_c0_g1 | TRINITY_DN44502_c0_g1 | TRINITY_DN44637_c0_g1 | TRINITY_DN44760_c0_g1 | TRINITY_DN44815…
GO:0009755	hormone-mediated signaling pathway	2530	846	22	0.00321	2.2e-11	393	453	TRINITY_DN41068_c0_g1 | TRINITY_DN48373_c0_g1 | TRINITY_DN52070_c0_g1 | TRINITY_DN52094_c0_g1 | TRINITY_DN52281_c0_g1 | TRINITY_DN52449_c0_g1 | TRINITY_DN53368_c0_g1 | TRINITY_DN53553_c0_g1 | TRINITY_DN54283_c0_g1 | TRINITY_DN54468_c1_g1 | TRINITY_DN55320_c0_g1 | TRINITY_DN55776_c1_g1 | TRINITY_DN55920_c0_g1 | TRINITY_DN56487_c0_g1 | TRINITY_DN56874_c0_g1 | TRINITY_DN56982_c0_g1 | TRINITY_DN57762…	TRINITY_DN33240_c0_g1 | TRINITY_DN36949_c0_g1 | TRINITY_DN39597_c0_g1 | TRINITY_DN42766_c0_g1 | TRINITY_DN43731_c0_g1 | TRINITY_DN43885_c0_g1 | TRINITY_DN44102_c0_g1 | TRINITY_DN44414_c0_g1 | TRINITY_DN44502_c0_g1 | TRINITY_DN44637_c0_g1 | TRINITY_DN44760_c0_g1 | TRINITY_DN45443_c0_g1 | TRINITY_DN45739_c0_g1 | TRINITY_DN46218_c0_g1 | TRINITY_DN46734_c0_g1 | TRINITY_DN46764_c0_g1 | TRINITY_DN46933…
GO:0009725	response to hormone	4075	1307	23	0.03197	2.6e-11	637	670	TRINITY_DN37026_c0_g1 | TRINITY_DN41068_c0_g1 | TRINITY_DN41996_c0_g1 | TRINITY_DN42434_c0_g1 | TRINITY_DN43277_c0_g1 | TRINITY_DN44377_c0_g1 | TRINITY_DN45855_c0_g1 | TRINITY_DN45964_c0_g1 | TRINITY_DN46741_c0_g1 | TRINITY_DN46903_c0_g1 | TRINITY_DN48023_c0_g1 | TRINITY_DN48314_c0_g1 | TRINITY_DN48373_c0_g1 | TRINITY_DN48572_c0_g1 | TRINITY_DN49594_c0_g1 | TRINITY_DN49794_c0_g1 | TRINITY_DN49929…	TRINITY_DN102016_c0_g1 | TRINITY_DN105864_c0_g1 | TRINITY_DN33240_c0_g1 | TRINITY_DN36949_c0_g1 | TRINITY_DN38226_c0_g1 | TRINITY_DN39597_c0_g1 | TRINITY_DN42766_c0_g1 | TRINITY_DN43731_c0_g1 | TRINITY_DN43885_c0_g1 | TRINITY_DN44102_c0_g1 | TRINITY_DN44414_c0_g1 | TRINITY_DN44502_c0_g1 | TRINITY_DN44637_c0_g1 | TRINITY_DN44760_c0_g1 | TRINITY_DN45395_c0_g1 | TRINITY_DN45443_c0_g1 | TRINITY_DN457…
GO:0061640	cytoskeleton-dependent cytokinesis	438	185	24	0.01889	3.1e-11	78	107	TRINITY_DN50753_c0_g1 | TRINITY_DN50973_c1_g1 | TRINITY_DN52268_c0_g1 | TRINITY_DN52289_c0_g1 | TRINITY_DN55285_c1_g1 | TRINITY_DN55285_c1_g3 | TRINITY_DN57189_c0_g1 | TRINITY_DN57652_c0_g1 | TRINITY_DN57807_c2_g1 | TRINITY_DN59279_c0_g1 | TRINITY_DN59345_c0_g1 | TRINITY_DN59345_c1_g1 | TRINITY_DN61072_c0_g1 | TRINITY_DN62603_c1_g1 | TRINITY_DN62724_c4_g1 | TRINITY_DN62972_c0_g3 | TRINITY_DN63090…	TRINITY_DN44566_c0_g1 | TRINITY_DN47833_c0_g1 | TRINITY_DN47984_c0_g1 | TRINITY_DN48056_c0_g1 | TRINITY_DN48085_c0_g1 | TRINITY_DN48917_c0_g1 | TRINITY_DN49070_c0_g1 | TRINITY_DN49785_c0_g1 | TRINITY_DN50186_c0_g1 | TRINITY_DN50191_c0_g1 | TRINITY_DN50242_c0_g2 | TRINITY_DN50923_c1_g1 | TRINITY_DN50923_c2_g1 | TRINITY_DN52034_c0_g1 | TRINITY_DN52324_c0_g1 | TRINITY_DN54992_c1_g1 | TRINITY_DN55879…
GO:0009835	fruit ripening	70	46	25	3.1e-09	3.7e-11	30	16	TRINITY_DN52070_c0_g1 | TRINITY_DN55664_c0_g1 | TRINITY_DN56874_c0_g1 | TRINITY_DN59894_c2_g3 | TRINITY_DN60069_c0_g1 | TRINITY_DN63290_c0_g1 | TRINITY_DN65744_c1_g1 | TRINITY_DN66488_c0_g1 | TRINITY_DN66488_c0_g3 | TRINITY_DN69922_c7_g1 | TRINITY_DN73417_c1_g3 | TRINITY_DN74647_c0_g2 | TRINITY_DN75940_c0_g1 | TRINITY_DN75940_c0_g2 | TRINITY_DN79244_c2_g2 | TRINITY_DN80906_c0_g2 | TRINITY_DN81557…	TRINITY_DN56738_c1_g1 | TRINITY_DN63659_c0_g1 | TRINITY_DN63659_c0_g2 | TRINITY_DN63659_c1_g1 | TRINITY_DN67897_c2_g4 | TRINITY_DN67897_c2_g5 | TRINITY_DN69044_c3_g2 | TRINITY_DN73515_c0_g1 | TRINITY_DN73735_c0_g2 | TRINITY_DN74224_c0_g1 | TRINITY_DN80681_c0_g1 | TRINITY_DN81704_c0_g2 | TRINITY_DN83617_c1_g1 | TRINITY_DN84774_c0_g1 | TRINITY_DN87885_c0_g1 | TRINITY_DN91553_c3_g1
GO:0009768	photosynthesis, light harvesting in photosystem I	26	23	26	1.5e-10	1.5e-10	21	2	TRINITY_DN60851_c1_g2 | TRINITY_DN64446_c0_g1 | TRINITY_DN65972_c3_g1 | TRINITY_DN66154_c1_g1 | TRINITY_DN67482_c3_g1 | TRINITY_DN67482_c3_g2 | TRINITY_DN67651_c0_g1 | TRINITY_DN67651_c1_g1 | TRINITY_DN68560_c0_g1 | TRINITY_DN68560_c0_g3 | TRINITY_DN70260_c0_g2 | TRINITY_DN72402_c2_g2 | TRINITY_DN74738_c0_g1 | TRINITY_DN76730_c1_g1 | TRINITY_DN77058_c1_g1 | TRINITY_DN78126_c0_g1 | TRINITY_DN78163…	TRINITY_DN72402_c2_g1 | TRINITY_DN76998_c0_g2
GO:0015979	photosynthesis	551	220	27	0.00383	2.5e-10	188	32	TRINITY_DN45510_c0_g1 | TRINITY_DN49493_c0_g2 | TRINITY_DN51624_c0_g1 | TRINITY_DN55697_c0_g1 | TRINITY_DN56696_c0_g1 | TRINITY_DN56765_c0_g1 | TRINITY_DN57024_c0_g1 | TRINITY_DN57024_c0_g2 | TRINITY_DN57763_c0_g1 | TRINITY_DN58220_c1_g7 | TRINITY_DN58289_c0_g1 | TRINITY_DN58362_c2_g1 | TRINITY_DN58362_c2_g2 | TRINITY_DN58615_c0_g1 | TRINITY_DN59202_c2_g1 | TRINITY_DN59295_c1_g1 | TRINITY_DN60078…	TRINITY_DN102016_c0_g1 | TRINITY_DN52274_c0_g1 | TRINITY_DN52630_c0_g2 | TRINITY_DN53224_c0_g1 | TRINITY_DN58798_c1_g2 | TRINITY_DN62752_c0_g1 | TRINITY_DN63226_c1_g2 | TRINITY_DN64582_c0_g1 | TRINITY_DN67327_c2_g1 | TRINITY_DN67365_c3_g2 | TRINITY_DN67981_c4_g2 | TRINITY_DN70977_c0_g1 | TRINITY_DN71198_c5_g1 | TRINITY_DN72402_c2_g1 | TRINITY_DN74130_c1_g1 | TRINITY_DN74160_c0_g1 | TRINITY_DN7490…
GO:0005976	polysaccharide metabolic process	1353	477	28	0.98754	3.0e-10	208	269	TRINITY_DN47580_c0_g1 | TRINITY_DN49330_c1_g1 | TRINITY_DN50715_c0_g1 | TRINITY_DN50753_c0_g1 | TRINITY_DN51371_c0_g1 | TRINITY_DN52268_c0_g1 | TRINITY_DN52289_c0_g1 | TRINITY_DN54207_c0_g1 | TRINITY_DN55285_c1_g1 | TRINITY_DN55285_c1_g3 | TRINITY_DN56276_c0_g1 | TRINITY_DN56907_c1_g1 | TRINITY_DN57189_c0_g1 | TRINITY_DN57652_c0_g1 | TRINITY_DN57795_c0_g1 | TRINITY_DN57807_c2_g1 | TRINITY_DN58086…	TRINITY_DN42218_c0_g1 | TRINITY_DN44509_c0_g1 | TRINITY_DN44828_c0_g1 | TRINITY_DN45946_c0_g2 | TRINITY_DN46279_c0_g1 | TRINITY_DN46965_c0_g2 | TRINITY_DN46979_c0_g1 | TRINITY_DN48527_c0_g1 | TRINITY_DN49002_c0_g1 | TRINITY_DN49752_c0_g1 | TRINITY_DN50512_c0_g1 | TRINITY_DN50923_c1_g1 | TRINITY_DN50923_c2_g1 | TRINITY_DN51162_c0_g1 | TRINITY_DN52420_c0_g1 | TRINITY_DN52432_c0_g1 | TRINITY_DN52492…
GO:0000281	mitotic cytokinesis	423	176	29	0.01357	3.8e-10	76	100	TRINITY_DN50753_c0_g1 | TRINITY_DN50973_c1_g1 | TRINITY_DN52268_c0_g1 | TRINITY_DN52289_c0_g1 | TRINITY_DN55285_c1_g1 | TRINITY_DN55285_c1_g3 | TRINITY_DN57189_c0_g1 | TRINITY_DN57652_c0_g1 | TRINITY_DN57807_c2_g1 | TRINITY_DN59279_c0_g1 | TRINITY_DN59345_c0_g1 | TRINITY_DN59345_c1_g1 | TRINITY_DN61072_c0_g1 | TRINITY_DN62603_c1_g1 | TRINITY_DN62724_c4_g1 | TRINITY_DN62972_c0_g3 | TRINITY_DN63090…	TRINITY_DN44566_c0_g1 | TRINITY_DN47833_c0_g1 | TRINITY_DN47984_c0_g1 | TRINITY_DN48056_c0_g1 | TRINITY_DN48085_c0_g1 | TRINITY_DN48917_c0_g1 | TRINITY_DN49070_c0_g1 | TRINITY_DN49785_c0_g1 | TRINITY_DN50186_c0_g1 | TRINITY_DN50191_c0_g1 | TRINITY_DN50242_c0_g2 | TRINITY_DN50923_c1_g1 | TRINITY_DN50923_c2_g1 | TRINITY_DN52034_c0_g1 | TRINITY_DN52324_c0_g1 | TRINITY_DN55879_c0_g1 | TRINITY_DN57046…
GO:0009733	response to auxin	1146	411	30	0.70506	4.7e-10	120	291	TRINITY_DN52070_c0_g1 | TRINITY_DN52959_c0_g1 | TRINITY_DN53553_c0_g1 | TRINITY_DN56866_c1_g1 | TRINITY_DN56874_c0_g1 | TRINITY_DN57627_c0_g1 | TRINITY_DN57904_c0_g1 | TRINITY_DN58912_c0_g1 | TRINITY_DN59368_c2_g4 | TRINITY_DN59455_c0_g1 | TRINITY_DN60069_c0_g1 | TRINITY_DN60121_c0_g1 | TRINITY_DN61606_c5_g1 | TRINITY_DN62271_c2_g1 | TRINITY_DN62932_c5_g1 | TRINITY_DN62972_c0_g3 | TRINITY_DN63038…	TRINITY_DN105864_c0_g1 | TRINITY_DN33240_c0_g1 | TRINITY_DN39597_c0_g1 | TRINITY_DN42766_c0_g1 | TRINITY_DN43731_c0_g1 | TRINITY_DN43885_c0_g1 | TRINITY_DN44502_c0_g1 | TRINITY_DN45443_c0_g1 | TRINITY_DN45739_c0_g1 | TRINITY_DN46218_c0_g1 | TRINITY_DN46303_c0_g1 | TRINITY_DN46933_c0_g1 | TRINITY_DN47018_c0_g1 | TRINITY_DN48019_c0_g1 | TRINITY_DN48619_c0_g1 | TRINITY_DN48796_c0_g1 | TRINITY_DN4895…
GO:0051273	beta-glucan metabolic process	421	175	31	0.03655	4.7e-10	92	83	TRINITY_DN47580_c0_g1 | TRINITY_DN49330_c1_g1 | TRINITY_DN50753_c0_g1 | TRINITY_DN52268_c0_g1 | TRINITY_DN52289_c0_g1 | TRINITY_DN55285_c1_g1 | TRINITY_DN55285_c1_g3 | TRINITY_DN56907_c1_g1 | TRINITY_DN57189_c0_g1 | TRINITY_DN57652_c0_g1 | TRINITY_DN57807_c2_g1 | TRINITY_DN59279_c0_g1 | TRINITY_DN59345_c0_g1 | TRINITY_DN59345_c1_g1 | TRINITY_DN61072_c0_g1 | TRINITY_DN62603_c1_g1 | TRINITY_DN62724…	TRINITY_DN42218_c0_g1 | TRINITY_DN44509_c0_g1 | TRINITY_DN45946_c0_g2 | TRINITY_DN46279_c0_g1 | TRINITY_DN46965_c0_g2 | TRINITY_DN46979_c0_g1 | TRINITY_DN49752_c0_g1 | TRINITY_DN50512_c0_g1 | TRINITY_DN50923_c1_g1 | TRINITY_DN50923_c2_g1 | TRINITY_DN52432_c0_g1 | TRINITY_DN54282_c0_g1 | TRINITY_DN55656_c0_g1 | TRINITY_DN57376_c0_g1 | TRINITY_DN58026_c3_g1 | TRINITY_DN58350_c0_g2 | TRINITY_DN58867…
GO:0045490	pectin catabolic process	144	75	32	5.0e-10	5.0e-10	14	61	TRINITY_DN68402_c3_g1 | TRINITY_DN68602_c2_g1 | TRINITY_DN70644_c2_g4 | TRINITY_DN76483_c2_g1 | TRINITY_DN78417_c0_g1 | TRINITY_DN79244_c1_g1 | TRINITY_DN83420_c0_g1 | TRINITY_DN86675_c0_g2 | TRINITY_DN87258_c3_g1 | TRINITY_DN87743_c0_g1 | TRINITY_DN88596_c1_g4 | TRINITY_DN88881_c0_g1 | TRINITY_DN91053_c3_g1 | TRINITY_DN92518_c2_g1	TRINITY_DN48527_c0_g1 | TRINITY_DN54416_c0_g1 | TRINITY_DN54833_c0_g1 | TRINITY_DN56738_c1_g1 | TRINITY_DN56738_c2_g2 | TRINITY_DN59544_c4_g1 | TRINITY_DN59797_c11_g1 | TRINITY_DN60108_c0_g1 | TRINITY_DN60108_c0_g4 | TRINITY_DN60108_c0_g5 | TRINITY_DN60291_c2_g1 | TRINITY_DN61270_c0_g1 | TRINITY_DN61465_c0_g1 | TRINITY_DN62062_c6_g2 | TRINITY_DN62088_c0_g1 | TRINITY_DN63283_c0_g1 | TRINITY_DN6460…
GO:0032870	cellular response to hormone stimulus	2699	885	33	0.90614	6.5e-10	412	473	TRINITY_DN41068_c0_g1 | TRINITY_DN48373_c0_g1 | TRINITY_DN52070_c0_g1 | TRINITY_DN52094_c0_g1 | TRINITY_DN52281_c0_g1 | TRINITY_DN52449_c0_g1 | TRINITY_DN53368_c0_g1 | TRINITY_DN53553_c0_g1 | TRINITY_DN54283_c0_g1 | TRINITY_DN54468_c1_g1 | TRINITY_DN55320_c0_g1 | TRINITY_DN55776_c1_g1 | TRINITY_DN55920_c0_g1 | TRINITY_DN56487_c0_g1 | TRINITY_DN56874_c0_g1 | TRINITY_DN56982_c0_g1 | TRINITY_DN57762…	TRINITY_DN33240_c0_g1 | TRINITY_DN36949_c0_g1 | TRINITY_DN39597_c0_g1 | TRINITY_DN42766_c0_g1 | TRINITY_DN43731_c0_g1 | TRINITY_DN43885_c0_g1 | TRINITY_DN44102_c0_g1 | TRINITY_DN44414_c0_g1 | TRINITY_DN44502_c0_g1 | TRINITY_DN44637_c0_g1 | TRINITY_DN44760_c0_g1 | TRINITY_DN45443_c0_g1 | TRINITY_DN45739_c0_g1 | TRINITY_DN46218_c0_g1 | TRINITY_DN46734_c0_g1 | TRINITY_DN46764_c0_g1 | TRINITY_DN46933…
GO:0007165	signal transduction	5984	1850	34	0.21148	6.5e-10	964	886	TRINITY_DN37827_c0_g1 | TRINITY_DN41068_c0_g1 | TRINITY_DN41818_c0_g1 | TRINITY_DN44255_c0_g1 | TRINITY_DN44830_c0_g1 | TRINITY_DN46380_c0_g1 | TRINITY_DN46843_c0_g1 | TRINITY_DN47000_c1_g1 | TRINITY_DN47964_c0_g1 | TRINITY_DN48373_c0_g1 | TRINITY_DN48595_c0_g1 | TRINITY_DN48944_c0_g1 | TRINITY_DN50189_c0_g1 | TRINITY_DN51623_c0_g1 | TRINITY_DN52070_c0_g1 | TRINITY_DN52080_c0_g1 | TRINITY_DN52094…	TRINITY_DN33240_c0_g1 | TRINITY_DN36949_c0_g1 | TRINITY_DN39597_c0_g1 | TRINITY_DN41963_c0_g1 | TRINITY_DN42218_c0_g1 | TRINITY_DN42766_c0_g1 | TRINITY_DN43440_c0_g1 | TRINITY_DN43478_c0_g1 | TRINITY_DN43731_c0_g1 | TRINITY_DN43885_c0_g1 | TRINITY_DN44102_c0_g1 | TRINITY_DN44414_c0_g1 | TRINITY_DN44502_c0_g1 | TRINITY_DN44637_c0_g1 | TRINITY_DN44760_c0_g1 | TRINITY_DN44815_c0_g1 | TRINITY_DN44874…
GO:0006949	syncytium formation	42	31	35	6.8e-10	6.8e-10	1	30	TRINITY_DN73974_c0_g2	TRINITY_DN59913_c0_g1 | TRINITY_DN61353_c2_g3 | TRINITY_DN61353_c2_g4 | TRINITY_DN63514_c4_g1 | TRINITY_DN65907_c2_g1 | TRINITY_DN66687_c1_g4 | TRINITY_DN67210_c0_g1 | TRINITY_DN67691_c0_g1 | TRINITY_DN68709_c0_g2 | TRINITY_DN70055_c3_g1 | TRINITY_DN70108_c3_g4 | TRINITY_DN70196_c1_g1 | TRINITY_DN72745_c0_g1 | TRINITY_DN72863_c1_g1 | TRINITY_DN73428_c0_g2 | TRINITY_DN73428_c0_g3 | TRINITY_DN73428…
GO:0010033	response to organic substance	5451	1692	36	0.99607	1.3e-09	865	827	TRINITY_DN37026_c0_g1 | TRINITY_DN41068_c0_g1 | TRINITY_DN41996_c0_g1 | TRINITY_DN42434_c0_g1 | TRINITY_DN43277_c0_g1 | TRINITY_DN44377_c0_g1 | TRINITY_DN45855_c0_g1 | TRINITY_DN45964_c0_g1 | TRINITY_DN46741_c0_g1 | TRINITY_DN46903_c0_g1 | TRINITY_DN48023_c0_g1 | TRINITY_DN48314_c0_g1 | TRINITY_DN48373_c0_g1 | TRINITY_DN48383_c0_g1 | TRINITY_DN48572_c0_g1 | TRINITY_DN48595_c0_g1 | TRINITY_DN48685…	TRINITY_DN102016_c0_g1 | TRINITY_DN105864_c0_g1 | TRINITY_DN33240_c0_g1 | TRINITY_DN36949_c0_g1 | TRINITY_DN38226_c0_g1 | TRINITY_DN39597_c0_g1 | TRINITY_DN41963_c0_g1 | TRINITY_DN42218_c0_g1 | TRINITY_DN42766_c0_g1 | TRINITY_DN43731_c0_g1 | TRINITY_DN43885_c0_g1 | TRINITY_DN44102_c0_g1 | TRINITY_DN44414_c0_g1 | TRINITY_DN44502_c0_g1 | TRINITY_DN44637_c0_g1 | TRINITY_DN44760_c0_g1 | TRINITY_DN453…
GO:0000272	polysaccharide catabolic process	376	158	37	0.03624	1.3e-09	40	118	TRINITY_DN59467_c0_g2 | TRINITY_DN62802_c1_g1 | TRINITY_DN64478_c0_g1 | TRINITY_DN65305_c0_g1 | TRINITY_DN66848_c0_g3 | TRINITY_DN68402_c3_g1 | TRINITY_DN68602_c2_g1 | TRINITY_DN70644_c2_g4 | TRINITY_DN73235_c0_g2 | TRINITY_DN75581_c2_g1 | TRINITY_DN76057_c2_g2 | TRINITY_DN76483_c2_g1 | TRINITY_DN78417_c0_g1 | TRINITY_DN79066_c0_g1 | TRINITY_DN79244_c1_g1 | TRINITY_DN80515_c1_g1 | TRINITY_DN80664…	TRINITY_DN44828_c0_g1 | TRINITY_DN48527_c0_g1 | TRINITY_DN49002_c0_g1 | TRINITY_DN52492_c0_g1 | TRINITY_DN52945_c0_g1 | TRINITY_DN53504_c0_g1 | TRINITY_DN54416_c0_g1 | TRINITY_DN54833_c0_g1 | TRINITY_DN56092_c0_g1 | TRINITY_DN56528_c0_g2 | TRINITY_DN56677_c0_g1 | TRINITY_DN56738_c1_g1 | TRINITY_DN56738_c2_g2 | TRINITY_DN56958_c0_g3 | TRINITY_DN57376_c0_g1 | TRINITY_DN58350_c0_g2 | TRINITY_DN58867…
GO:0009719	response to endogenous stimulus	4288	1352	38	0.15968	1.5e-09	656	696	TRINITY_DN37026_c0_g1 | TRINITY_DN41068_c0_g1 | TRINITY_DN41996_c0_g1 | TRINITY_DN42434_c0_g1 | TRINITY_DN43277_c0_g1 | TRINITY_DN44377_c0_g1 | TRINITY_DN45855_c0_g1 | TRINITY_DN45964_c0_g1 | TRINITY_DN46741_c0_g1 | TRINITY_DN46903_c0_g1 | TRINITY_DN48023_c0_g1 | TRINITY_DN48314_c0_g1 | TRINITY_DN48373_c0_g1 | TRINITY_DN48572_c0_g1 | TRINITY_DN49594_c0_g1 | TRINITY_DN49794_c0_g1 | TRINITY_DN49929…	TRINITY_DN102016_c0_g1 | TRINITY_DN105864_c0_g1 | TRINITY_DN33240_c0_g1 | TRINITY_DN36949_c0_g1 | TRINITY_DN38226_c0_g1 | TRINITY_DN39597_c0_g1 | TRINITY_DN42766_c0_g1 | TRINITY_DN43731_c0_g1 | TRINITY_DN43885_c0_g1 | TRINITY_DN44102_c0_g1 | TRINITY_DN44414_c0_g1 | TRINITY_DN44502_c0_g1 | TRINITY_DN44637_c0_g1 | TRINITY_DN44760_c0_g1 | TRINITY_DN45395_c0_g1 | TRINITY_DN45443_c0_g1 | TRINITY_DN457…
GO:0072330	monocarboxylic acid biosynthetic process	716	271	39	0.01253	1.5e-09	144	127	TRINITY_DN47428_c0_g1 | TRINITY_DN48023_c0_g1 | TRINITY_DN48487_c0_g1 | TRINITY_DN49340_c0_g1 | TRINITY_DN49340_c1_g1 | TRINITY_DN49621_c0_g1 | TRINITY_DN49621_c0_g2 | TRINITY_DN49794_c0_g1 | TRINITY_DN51713_c0_g1 | TRINITY_DN51734_c0_g1 | TRINITY_DN51849_c0_g1 | TRINITY_DN53872_c0_g1 | TRINITY_DN55776_c1_g1 | TRINITY_DN56468_c0_g1 | TRINITY_DN56827_c0_g2 | TRINITY_DN57793_c0_g2 | TRINITY_DN58118…	TRINITY_DN113704_c0_g1 | TRINITY_DN35165_c0_g1 | TRINITY_DN42148_c0_g1 | TRINITY_DN47737_c0_g1 | TRINITY_DN54511_c0_g1 | TRINITY_DN54857_c0_g1 | TRINITY_DN56042_c0_g1 | TRINITY_DN56234_c0_g2 | TRINITY_DN57281_c2_g1 | TRINITY_DN57827_c0_g1 | TRINITY_DN58803_c0_g1 | TRINITY_DN58991_c0_g2 | TRINITY_DN59195_c0_g2 | TRINITY_DN59471_c3_g1 | TRINITY_DN59543_c4_g6 | TRINITY_DN59564_c3_g1 | TRINITY_DN5967…
GO:1903047	mitotic cell cycle process	839	310	40	0.07365	2.0e-09	120	190	TRINITY_DN50753_c0_g1 | TRINITY_DN50973_c1_g1 | TRINITY_DN52121_c0_g1 | TRINITY_DN52268_c0_g1 | TRINITY_DN52289_c0_g1 | TRINITY_DN55285_c1_g1 | TRINITY_DN55285_c1_g3 | TRINITY_DN57189_c0_g1 | TRINITY_DN57652_c0_g1 | TRINITY_DN57807_c2_g1 | TRINITY_DN59279_c0_g1 | TRINITY_DN59345_c0_g1 | TRINITY_DN59345_c1_g1 | TRINITY_DN60025_c0_g3 | TRINITY_DN60287_c2_g1 | TRINITY_DN61072_c0_g1 | TRINITY_DN62603…	TRINITY_DN44566_c0_g1 | TRINITY_DN47833_c0_g1 | TRINITY_DN47984_c0_g1 | TRINITY_DN48056_c0_g1 | TRINITY_DN48085_c0_g1 | TRINITY_DN48233_c0_g1 | TRINITY_DN48278_c0_g1 | TRINITY_DN48638_c0_g1 | TRINITY_DN48837_c0_g2 | TRINITY_DN48917_c0_g1 | TRINITY_DN49070_c0_g1 | TRINITY_DN49785_c0_g1 | TRINITY_DN50186_c0_g1 | TRINITY_DN50191_c0_g1 | TRINITY_DN50242_c0_g2 | TRINITY_DN50923_c1_g1 | TRINITY_DN50923…
GO:0051274	beta-glucan biosynthetic process	361	152	41	0.47465	2.2e-09	90	62	TRINITY_DN47580_c0_g1 | TRINITY_DN49330_c1_g1 | TRINITY_DN50753_c0_g1 | TRINITY_DN52268_c0_g1 | TRINITY_DN52289_c0_g1 | TRINITY_DN55285_c1_g1 | TRINITY_DN55285_c1_g3 | TRINITY_DN56907_c1_g1 | TRINITY_DN57189_c0_g1 | TRINITY_DN57652_c0_g1 | TRINITY_DN57807_c2_g1 | TRINITY_DN59279_c0_g1 | TRINITY_DN59345_c0_g1 | TRINITY_DN59345_c1_g1 | TRINITY_DN61072_c0_g1 | TRINITY_DN62603_c1_g1 | TRINITY_DN62724…	TRINITY_DN42218_c0_g1 | TRINITY_DN44509_c0_g1 | TRINITY_DN45946_c0_g2 | TRINITY_DN46279_c0_g1 | TRINITY_DN46965_c0_g2 | TRINITY_DN46979_c0_g1 | TRINITY_DN49752_c0_g1 | TRINITY_DN50923_c1_g1 | TRINITY_DN50923_c2_g1 | TRINITY_DN52432_c0_g1 | TRINITY_DN54282_c0_g1 | TRINITY_DN55656_c0_g1 | TRINITY_DN58026_c3_g1 | TRINITY_DN59215_c0_g1 | TRINITY_DN59438_c1_g1 | TRINITY_DN59438_c1_g3 | TRINITY_DN60302…
GO:0007154	cell communication	6683	2045	42	0.34390	2.3e-09	1077	968	TRINITY_DN37827_c0_g1 | TRINITY_DN41068_c0_g1 | TRINITY_DN41818_c0_g1 | TRINITY_DN44255_c0_g1 | TRINITY_DN44830_c0_g1 | TRINITY_DN46000_c0_g1 | TRINITY_DN46380_c0_g1 | TRINITY_DN46843_c0_g1 | TRINITY_DN47000_c1_g1 | TRINITY_DN47964_c0_g1 | TRINITY_DN48314_c0_g1 | TRINITY_DN48373_c0_g1 | TRINITY_DN48595_c0_g1 | TRINITY_DN48944_c0_g1 | TRINITY_DN50034_c0_g1 | TRINITY_DN50189_c0_g1 | TRINITY_DN51623…	TRINITY_DN33240_c0_g1 | TRINITY_DN36949_c0_g1 | TRINITY_DN39597_c0_g1 | TRINITY_DN41963_c0_g1 | TRINITY_DN42218_c0_g1 | TRINITY_DN42766_c0_g1 | TRINITY_DN43186_c0_g1 | TRINITY_DN43440_c0_g1 | TRINITY_DN43478_c0_g1 | TRINITY_DN43731_c0_g1 | TRINITY_DN43885_c0_g1 | TRINITY_DN44102_c0_g1 | TRINITY_DN44414_c0_g1 | TRINITY_DN44502_c0_g1 | TRINITY_DN44637_c0_g1 | TRINITY_DN44760_c0_g1 | TRINITY_DN44815…
GO:0005975	carbohydrate metabolic process	3227	1036	43	0.85924	3.2e-09	496	540	TRINITY_DN37730_c0_g1 | TRINITY_DN47580_c0_g1 | TRINITY_DN47656_c0_g1 | TRINITY_DN47678_c0_g1 | TRINITY_DN48670_c0_g1 | TRINITY_DN49330_c1_g1 | TRINITY_DN49387_c0_g1 | TRINITY_DN50540_c0_g1 | TRINITY_DN50715_c0_g1 | TRINITY_DN50753_c0_g1 | TRINITY_DN51371_c0_g1 | TRINITY_DN51780_c0_g1 | TRINITY_DN52268_c0_g1 | TRINITY_DN52289_c0_g1 | TRINITY_DN53097_c0_g2 | TRINITY_DN53750_c1_g2 | TRINITY_DN54207…	TRINITY_DN105162_c0_g1 | TRINITY_DN37484_c0_g1 | TRINITY_DN40889_c0_g1 | TRINITY_DN41383_c0_g1 | TRINITY_DN42218_c0_g1 | TRINITY_DN43213_c0_g1 | TRINITY_DN44509_c0_g1 | TRINITY_DN44828_c0_g1 | TRINITY_DN45946_c0_g2 | TRINITY_DN46185_c0_g1 | TRINITY_DN46279_c0_g1 | TRINITY_DN46323_c0_g1 | TRINITY_DN46916_c0_g1 | TRINITY_DN46965_c0_g2 | TRINITY_DN46979_c0_g1 | TRINITY_DN47131_c0_g1 | TRINITY_DN4845…
GO:0006633	fatty acid biosynthetic process	466	185	44	0.00377	1.1e-08	90	95	TRINITY_DN47428_c0_g1 | TRINITY_DN48023_c0_g1 | TRINITY_DN48487_c0_g1 | TRINITY_DN49340_c0_g1 | TRINITY_DN49340_c1_g1 | TRINITY_DN49621_c0_g1 | TRINITY_DN49621_c0_g2 | TRINITY_DN49794_c0_g1 | TRINITY_DN51734_c0_g1 | TRINITY_DN53872_c0_g1 | TRINITY_DN57793_c0_g2 | TRINITY_DN59194_c0_g1 | TRINITY_DN59194_c1_g1 | TRINITY_DN61620_c0_g1 | TRINITY_DN61998_c3_g1 | TRINITY_DN63277_c2_g2 | TRINITY_DN63285…	TRINITY_DN35165_c0_g1 | TRINITY_DN47737_c0_g1 | TRINITY_DN54857_c0_g1 | TRINITY_DN56042_c0_g1 | TRINITY_DN56234_c0_g2 | TRINITY_DN57827_c0_g1 | TRINITY_DN58991_c0_g2 | TRINITY_DN59195_c0_g2 | TRINITY_DN59471_c3_g1 | TRINITY_DN59679_c3_g1 | TRINITY_DN60223_c4_g2 | TRINITY_DN61703_c0_g1 | TRINITY_DN62628_c1_g1 | TRINITY_DN62654_c0_g1 | TRINITY_DN62936_c2_g1 | TRINITY_DN63551_c10_g2 | TRINITY_DN6422…
GO:0009699	phenylpropanoid biosynthetic process	217	99	45	0.07057	1.1e-08	83	16	TRINITY_DN44440_c0_g1 | TRINITY_DN50593_c0_g1 | TRINITY_DN57760_c0_g1 | TRINITY_DN57836_c3_g1 | TRINITY_DN58298_c0_g1 | TRINITY_DN58346_c5_g1 | TRINITY_DN58346_c5_g2 | TRINITY_DN58366_c0_g1 | TRINITY_DN59578_c3_g1 | TRINITY_DN60094_c5_g1 | TRINITY_DN60094_c5_g2 | TRINITY_DN60980_c1_g1 | TRINITY_DN60980_c2_g1 | TRINITY_DN60980_c4_g2 | TRINITY_DN62109_c0_g1 | TRINITY_DN62443_c0_g2 | TRINITY_DN62706…	TRINITY_DN57450_c0_g1 | TRINITY_DN59739_c4_g1 | TRINITY_DN64200_c4_g4 | TRINITY_DN64825_c0_g4 | TRINITY_DN66280_c0_g1 | TRINITY_DN67081_c0_g2 | TRINITY_DN68113_c2_g1 | TRINITY_DN68834_c2_g2 | TRINITY_DN70145_c0_g1 | TRINITY_DN74401_c1_g1 | TRINITY_DN81519_c1_g1 | TRINITY_DN83143_c0_g1 | TRINITY_DN84832_c0_g1 | TRINITY_DN85628_c4_g2 | TRINITY_DN94070_c5_g2 | TRINITY_DN94297_c2_g1
GO:0010817	regulation of hormone levels	678	254	46	0.30096	1.4e-08	92	162	TRINITY_DN48314_c0_g1 | TRINITY_DN48504_c0_g1 | TRINITY_DN48595_c0_g1 | TRINITY_DN55448_c0_g1 | TRINITY_DN57795_c0_g1 | TRINITY_DN58118_c0_g1 | TRINITY_DN58118_c0_g2 | TRINITY_DN58912_c0_g1 | TRINITY_DN59983_c0_g8 | TRINITY_DN60662_c0_g1 | TRINITY_DN61007_c0_g5 | TRINITY_DN61924_c0_g1 | TRINITY_DN61924_c0_g2 | TRINITY_DN62932_c5_g1 | TRINITY_DN63307_c2_g2 | TRINITY_DN63789_c1_g1 | TRINITY_DN64110…	TRINITY_DN33240_c0_g1 | TRINITY_DN39597_c0_g1 | TRINITY_DN42766_c0_g1 | TRINITY_DN43731_c0_g1 | TRINITY_DN43885_c0_g1 | TRINITY_DN44502_c0_g1 | TRINITY_DN45443_c0_g1 | TRINITY_DN48619_c0_g1 | TRINITY_DN48950_c0_g1 | TRINITY_DN50443_c0_g2 | TRINITY_DN51041_c0_g1 | TRINITY_DN52428_c0_g1 | TRINITY_DN52857_c0_g1 | TRINITY_DN52857_c1_g1 | TRINITY_DN52929_c0_g1 | TRINITY_DN54059_c0_g1 | TRINITY_DN55488…
GO:0030243	cellulose metabolic process	320	135	47	0.03076	1.4e-08	80	55	TRINITY_DN49330_c1_g1 | TRINITY_DN50753_c0_g1 | TRINITY_DN52268_c0_g1 | TRINITY_DN52289_c0_g1 | TRINITY_DN55285_c1_g1 | TRINITY_DN55285_c1_g3 | TRINITY_DN56907_c1_g1 | TRINITY_DN57189_c0_g1 | TRINITY_DN57652_c0_g1 | TRINITY_DN57807_c2_g1 | TRINITY_DN59279_c0_g1 | TRINITY_DN59345_c0_g1 | TRINITY_DN59345_c1_g1 | TRINITY_DN61072_c0_g1 | TRINITY_DN62603_c1_g1 | TRINITY_DN62724_c4_g1 | TRINITY_DN62972…	TRINITY_DN50512_c0_g1 | TRINITY_DN50923_c1_g1 | TRINITY_DN50923_c2_g1 | TRINITY_DN52432_c0_g1 | TRINITY_DN54282_c0_g1 | TRINITY_DN57376_c0_g1 | TRINITY_DN58350_c0_g2 | TRINITY_DN58867_c0_g1 | TRINITY_DN59215_c0_g1 | TRINITY_DN60632_c1_g1 | TRINITY_DN61223_c3_g2 | TRINITY_DN65056_c2_g4 | TRINITY_DN65883_c0_g1 | TRINITY_DN66956_c0_g1 | TRINITY_DN67359_c2_g1 | TRINITY_DN68945_c0_g1 | TRINITY_DN69013…
GO:0022402	cell cycle process	1451	495	48	0.97649	2.3e-08	181	314	TRINITY_DN50753_c0_g1 | TRINITY_DN50973_c1_g1 | TRINITY_DN52047_c0_g1 | TRINITY_DN52121_c0_g1 | TRINITY_DN52268_c0_g1 | TRINITY_DN52289_c0_g1 | TRINITY_DN55285_c1_g1 | TRINITY_DN55285_c1_g3 | TRINITY_DN57189_c0_g1 | TRINITY_DN57652_c0_g1 | TRINITY_DN57807_c2_g1 | TRINITY_DN58298_c0_g1 | TRINITY_DN58315_c3_g3 | TRINITY_DN58315_c3_g4 | TRINITY_DN58565_c0_g1 | TRINITY_DN59279_c0_g1 | TRINITY_DN59345…	TRINITY_DN44566_c0_g1 | TRINITY_DN47833_c0_g1 | TRINITY_DN47984_c0_g1 | TRINITY_DN48056_c0_g1 | TRINITY_DN48085_c0_g1 | TRINITY_DN48233_c0_g1 | TRINITY_DN48278_c0_g1 | TRINITY_DN48638_c0_g1 | TRINITY_DN48837_c0_g2 | TRINITY_DN48917_c0_g1 | TRINITY_DN49070_c0_g1 | TRINITY_DN49785_c0_g1 | TRINITY_DN49817_c0_g1 | TRINITY_DN50134_c0_g1 | TRINITY_DN50186_c0_g1 | TRINITY_DN50191_c0_g1 | TRINITY_DN50242…
GO:0042446	hormone biosynthetic process	167	79	49	0.16783	4.9e-08	47	32	TRINITY_DN55448_c0_g1 | TRINITY_DN57795_c0_g1 | TRINITY_DN58118_c0_g1 | TRINITY_DN58118_c0_g2 | TRINITY_DN60662_c0_g1 | TRINITY_DN61924_c0_g1 | TRINITY_DN61924_c0_g2 | TRINITY_DN62932_c5_g1 | TRINITY_DN63307_c2_g2 | TRINITY_DN66233_c1_g2 | TRINITY_DN66790_c0_g1 | TRINITY_DN68263_c0_g1 | TRINITY_DN68534_c1_g2 | TRINITY_DN68628_c1_g1 | TRINITY_DN68768_c3_g1 | TRINITY_DN68967_c5_g1 | TRINITY_DN69379…	TRINITY_DN61115_c1_g1 | TRINITY_DN61115_c1_g3 | TRINITY_DN61604_c0_g2 | TRINITY_DN64025_c0_g4 | TRINITY_DN64961_c2_g1 | TRINITY_DN65394_c0_g1 | TRINITY_DN65618_c1_g3 | TRINITY_DN65817_c2_g1 | TRINITY_DN67421_c6_g3 | TRINITY_DN69672_c2_g1 | TRINITY_DN69672_c3_g2 | TRINITY_DN69869_c7_g1 | TRINITY_DN71442_c2_g2 | TRINITY_DN71495_c3_g1 | TRINITY_DN71495_c3_g4 | TRINITY_DN71995_c3_g2 | TRINITY_DN72745…
GO:0009808	lignin metabolic process	141	69	50	0.97124	6.4e-08	52	17	TRINITY_DN44440_c0_g1 | TRINITY_DN50593_c0_g1 | TRINITY_DN57836_c3_g1 | TRINITY_DN58346_c5_g1 | TRINITY_DN58346_c5_g2 | TRINITY_DN58366_c0_g1 | TRINITY_DN59578_c3_g1 | TRINITY_DN60094_c5_g1 | TRINITY_DN60094_c5_g2 | TRINITY_DN60980_c1_g1 | TRINITY_DN60980_c2_g1 | TRINITY_DN60980_c4_g2 | TRINITY_DN61739_c3_g2 | TRINITY_DN62109_c0_g1 | TRINITY_DN62109_c1_g1 | TRINITY_DN62961_c0_g1 | TRINITY_DN63916…	TRINITY_DN57450_c0_g1 | TRINITY_DN58609_c1_g1 | TRINITY_DN62109_c0_g4 | TRINITY_DN64171_c1_g1 | TRINITY_DN64171_c2_g2 | TRINITY_DN64200_c4_g4 | TRINITY_DN68113_c2_g1 | TRINITY_DN68834_c2_g2 | TRINITY_DN80743_c0_g2 | TRINITY_DN81453_c1_g1 | TRINITY_DN81519_c1_g1 | TRINITY_DN83143_c0_g1 | TRINITY_DN84832_c0_g1 | TRINITY_DN85628_c4_g2 | TRINITY_DN87162_c4_g1 | TRINITY_DN94070_c5_g2 | TRINITY_DN94297…
GO:0071495	cellular response to endogenous stimulus	2915	930	51	0.99399	7.8e-08	431	499	TRINITY_DN41068_c0_g1 | TRINITY_DN48373_c0_g1 | TRINITY_DN52070_c0_g1 | TRINITY_DN52094_c0_g1 | TRINITY_DN52281_c0_g1 | TRINITY_DN52449_c0_g1 | TRINITY_DN53368_c0_g1 | TRINITY_DN53553_c0_g1 | TRINITY_DN54283_c0_g1 | TRINITY_DN54468_c1_g1 | TRINITY_DN55320_c0_g1 | TRINITY_DN55776_c1_g1 | TRINITY_DN55920_c0_g1 | TRINITY_DN56487_c0_g1 | TRINITY_DN56874_c0_g1 | TRINITY_DN56982_c0_g1 | TRINITY_DN57762…	TRINITY_DN33240_c0_g1 | TRINITY_DN36949_c0_g1 | TRINITY_DN39597_c0_g1 | TRINITY_DN42766_c0_g1 | TRINITY_DN43731_c0_g1 | TRINITY_DN43885_c0_g1 | TRINITY_DN44102_c0_g1 | TRINITY_DN44414_c0_g1 | TRINITY_DN44502_c0_g1 | TRINITY_DN44637_c0_g1 | TRINITY_DN44760_c0_g1 | TRINITY_DN45443_c0_g1 | TRINITY_DN45739_c0_g1 | TRINITY_DN46218_c0_g1 | TRINITY_DN46734_c0_g1 | TRINITY_DN46764_c0_g1 | TRINITY_DN46933…
GO:0030244	cellulose biosynthetic process	265	113	52	1.1e-07	1.1e-07	78	35	TRINITY_DN49330_c1_g1 | TRINITY_DN50753_c0_g1 | TRINITY_DN52268_c0_g1 | TRINITY_DN52289_c0_g1 | TRINITY_DN55285_c1_g1 | TRINITY_DN55285_c1_g3 | TRINITY_DN56907_c1_g1 | TRINITY_DN57189_c0_g1 | TRINITY_DN57652_c0_g1 | TRINITY_DN57807_c2_g1 | TRINITY_DN59279_c0_g1 | TRINITY_DN59345_c0_g1 | TRINITY_DN59345_c1_g1 | TRINITY_DN61072_c0_g1 | TRINITY_DN62603_c1_g1 | TRINITY_DN62724_c4_g1 | TRINITY_DN62972…	TRINITY_DN50923_c1_g1 | TRINITY_DN50923_c2_g1 | TRINITY_DN52432_c0_g1 | TRINITY_DN54282_c0_g1 | TRINITY_DN59215_c0_g1 | TRINITY_DN60632_c1_g1 | TRINITY_DN61223_c3_g2 | TRINITY_DN65056_c2_g4 | TRINITY_DN67359_c2_g1 | TRINITY_DN68945_c0_g1 | TRINITY_DN73898_c2_g1 | TRINITY_DN73898_c3_g2 | TRINITY_DN77650_c1_g1 | TRINITY_DN78060_c3_g1 | TRINITY_DN78105_c0_g3 | TRINITY_DN79487_c1_g1 | TRINITY_DN79495…
GO:0042592	homeostatic process	1663	554	53	0.47139	1.3e-07	280	274	TRINITY_DN47702_c0_g1 | TRINITY_DN48314_c0_g1 | TRINITY_DN48595_c0_g1 | TRINITY_DN48939_c1_g1 | TRINITY_DN49612_c0_g1 | TRINITY_DN50161_c0_g1 | TRINITY_DN50210_c0_g1 | TRINITY_DN51226_c0_g1 | TRINITY_DN51261_c0_g1 | TRINITY_DN53148_c0_g1 | TRINITY_DN53980_c0_g1 | TRINITY_DN54321_c0_g1 | TRINITY_DN54424_c2_g1 | TRINITY_DN55448_c0_g1 | TRINITY_DN55992_c0_g1 | TRINITY_DN57050_c2_g1 | TRINITY_DN57928…	TRINITY_DN105864_c0_g1 | TRINITY_DN43782_c0_g1 | TRINITY_DN44189_c0_g1 | TRINITY_DN44637_c0_g1 | TRINITY_DN44760_c0_g1 | TRINITY_DN46119_c0_g1 | TRINITY_DN46764_c0_g1 | TRINITY_DN47565_c0_g1 | TRINITY_DN50236_c0_g1 | TRINITY_DN50349_c0_g1 | TRINITY_DN51402_c0_g1 | TRINITY_DN51897_c0_g2 | TRINITY_DN52688_c0_g1 | TRINITY_DN52922_c0_g1 | TRINITY_DN53440_c0_g1 | TRINITY_DN53618_c1_g1 | TRINITY_DN5363…
GO:0042546	cell wall biogenesis	706	258	54	0.19870	1.3e-07	126	132	TRINITY_DN44440_c0_g1 | TRINITY_DN49330_c1_g1 | TRINITY_DN50323_c0_g1 | TRINITY_DN50753_c0_g1 | TRINITY_DN52268_c0_g1 | TRINITY_DN52289_c0_g1 | TRINITY_DN55285_c1_g1 | TRINITY_DN55285_c1_g3 | TRINITY_DN56276_c0_g1 | TRINITY_DN57189_c0_g1 | TRINITY_DN57652_c0_g1 | TRINITY_DN57807_c2_g1 | TRINITY_DN58346_c5_g1 | TRINITY_DN58346_c5_g2 | TRINITY_DN59279_c0_g1 | TRINITY_DN59345_c0_g1 | TRINITY_DN59345…	TRINITY_DN46185_c0_g1 | TRINITY_DN47177_c0_g1 | TRINITY_DN49763_c0_g1 | TRINITY_DN50923_c1_g1 | TRINITY_DN50923_c2_g1 | TRINITY_DN51162_c0_g1 | TRINITY_DN56113_c0_g1 | TRINITY_DN58022_c2_g1 | TRINITY_DN58679_c0_g1 | TRINITY_DN59163_c0_g1 | TRINITY_DN59922_c2_g3 | TRINITY_DN60322_c0_g1 | TRINITY_DN60378_c2_g1 | TRINITY_DN60388_c2_g1 | TRINITY_DN60397_c2_g1 | TRINITY_DN60548_c0_g2 | TRINITY_DN60632…
GO:0090698	post-embryonic plant morphogenesis	465	180	55	0.06063	1.4e-07	81	99	TRINITY_DN44440_c0_g1 | TRINITY_DN56487_c0_g1 | TRINITY_DN57795_c0_g1 | TRINITY_DN58346_c5_g1 | TRINITY_DN58346_c5_g2 | TRINITY_DN58998_c1_g2 | TRINITY_DN59946_c2_g4 | TRINITY_DN60652_c0_g1 | TRINITY_DN60652_c1_g1 | TRINITY_DN60652_c1_g3 | TRINITY_DN60980_c1_g1 | TRINITY_DN60980_c2_g1 | TRINITY_DN60980_c4_g2 | TRINITY_DN61355_c1_g5 | TRINITY_DN61924_c0_g1 | TRINITY_DN61924_c0_g2 | TRINITY_DN63810…	TRINITY_DN33240_c0_g1 | TRINITY_DN39597_c0_g1 | TRINITY_DN42766_c0_g1 | TRINITY_DN43885_c0_g1 | TRINITY_DN44502_c0_g1 | TRINITY_DN46764_c0_g1 | TRINITY_DN48019_c0_g1 | TRINITY_DN48796_c0_g1 | TRINITY_DN49429_c0_g1 | TRINITY_DN50443_c0_g2 | TRINITY_DN50512_c0_g1 | TRINITY_DN50704_c0_g1 | TRINITY_DN52857_c0_g1 | TRINITY_DN52857_c1_g1 | TRINITY_DN55022_c0_g1 | TRINITY_DN56487_c1_g2 | TRINITY_DN56571…
GO:0009698	phenylpropanoid metabolic process	304	126	56	0.44126	1.4e-07	100	26	TRINITY_DN44440_c0_g1 | TRINITY_DN50593_c0_g1 | TRINITY_DN57760_c0_g1 | TRINITY_DN57836_c3_g1 | TRINITY_DN58298_c0_g1 | TRINITY_DN58346_c5_g1 | TRINITY_DN58346_c5_g2 | TRINITY_DN58366_c0_g1 | TRINITY_DN59578_c3_g1 | TRINITY_DN60094_c5_g1 | TRINITY_DN60094_c5_g2 | TRINITY_DN60980_c1_g1 | TRINITY_DN60980_c2_g1 | TRINITY_DN60980_c4_g2 | TRINITY_DN61739_c3_g2 | TRINITY_DN62109_c0_g1 | TRINITY_DN62109…	TRINITY_DN57450_c0_g1 | TRINITY_DN58609_c1_g1 | TRINITY_DN59739_c4_g1 | TRINITY_DN62109_c0_g4 | TRINITY_DN64171_c1_g1 | TRINITY_DN64171_c2_g2 | TRINITY_DN64200_c4_g4 | TRINITY_DN64825_c0_g4 | TRINITY_DN66280_c0_g1 | TRINITY_DN67081_c0_g2 | TRINITY_DN68113_c2_g1 | TRINITY_DN68834_c2_g2 | TRINITY_DN70145_c0_g1 | TRINITY_DN74401_c1_g1 | TRINITY_DN75789_c0_g1 | TRINITY_DN80743_c0_g2 | TRINITY_DN81453…
GO:0044042	glucan metabolic process	808	290	57	0.80917	1.5e-07	154	136	TRINITY_DN47580_c0_g1 | TRINITY_DN49330_c1_g1 | TRINITY_DN50753_c0_g1 | TRINITY_DN51371_c0_g1 | TRINITY_DN52268_c0_g1 | TRINITY_DN52289_c0_g1 | TRINITY_DN54207_c0_g1 | TRINITY_DN55285_c1_g1 | TRINITY_DN55285_c1_g3 | TRINITY_DN56907_c1_g1 | TRINITY_DN57189_c0_g1 | TRINITY_DN57652_c0_g1 | TRINITY_DN57795_c0_g1 | TRINITY_DN57807_c2_g1 | TRINITY_DN58921_c0_g1 | TRINITY_DN59279_c0_g1 | TRINITY_DN59345…	TRINITY_DN42218_c0_g1 | TRINITY_DN44509_c0_g1 | TRINITY_DN44828_c0_g1 | TRINITY_DN45946_c0_g2 | TRINITY_DN46279_c0_g1 | TRINITY_DN46965_c0_g2 | TRINITY_DN46979_c0_g1 | TRINITY_DN49002_c0_g1 | TRINITY_DN49752_c0_g1 | TRINITY_DN50512_c0_g1 | TRINITY_DN50923_c1_g1 | TRINITY_DN50923_c2_g1 | TRINITY_DN52432_c0_g1 | TRINITY_DN52492_c0_g1 | TRINITY_DN52945_c0_g1 | TRINITY_DN53504_c0_g1 | TRINITY_DN54282…
GO:0006073	cellular glucan metabolic process	808	290	58	0.80917	1.5e-07	154	136	TRINITY_DN47580_c0_g1 | TRINITY_DN49330_c1_g1 | TRINITY_DN50753_c0_g1 | TRINITY_DN51371_c0_g1 | TRINITY_DN52268_c0_g1 | TRINITY_DN52289_c0_g1 | TRINITY_DN54207_c0_g1 | TRINITY_DN55285_c1_g1 | TRINITY_DN55285_c1_g3 | TRINITY_DN56907_c1_g1 | TRINITY_DN57189_c0_g1 | TRINITY_DN57652_c0_g1 | TRINITY_DN57795_c0_g1 | TRINITY_DN57807_c2_g1 | TRINITY_DN58921_c0_g1 | TRINITY_DN59279_c0_g1 | TRINITY_DN59345…	TRINITY_DN42218_c0_g1 | TRINITY_DN44509_c0_g1 | TRINITY_DN44828_c0_g1 | TRINITY_DN45946_c0_g2 | TRINITY_DN46279_c0_g1 | TRINITY_DN46965_c0_g2 | TRINITY_DN46979_c0_g1 | TRINITY_DN49002_c0_g1 | TRINITY_DN49752_c0_g1 | TRINITY_DN50512_c0_g1 | TRINITY_DN50923_c1_g1 | TRINITY_DN50923_c2_g1 | TRINITY_DN52432_c0_g1 | TRINITY_DN52492_c0_g1 | TRINITY_DN52945_c0_g1 | TRINITY_DN53504_c0_g1 | TRINITY_DN54282…
GO:0006952	defense response	4205	1303	59	0.00052	2.2e-07	849	454	TRINITY_DN37827_c0_g1 | TRINITY_DN41818_c0_g1 | TRINITY_DN44830_c0_g1 | TRINITY_DN46211_c0_g1 | TRINITY_DN48373_c0_g1 | TRINITY_DN48595_c0_g1 | TRINITY_DN48685_c0_g1 | TRINITY_DN49326_c0_g1 | TRINITY_DN50650_c0_g1 | TRINITY_DN51071_c1_g1 | TRINITY_DN52414_c0_g1 | TRINITY_DN52449_c0_g1 | TRINITY_DN52519_c0_g1 | TRINITY_DN52959_c0_g1 | TRINITY_DN53446_c0_g2 | TRINITY_DN54283_c0_g1 | TRINITY_DN54424…	TRINITY_DN105162_c0_g1 | TRINITY_DN41963_c0_g1 | TRINITY_DN42218_c0_g1 | TRINITY_DN44189_c0_g1 | TRINITY_DN44637_c0_g1 | TRINITY_DN44760_c0_g1 | TRINITY_DN46309_c0_g1 | TRINITY_DN46734_c0_g1 | TRINITY_DN46737_c0_g1 | TRINITY_DN46764_c0_g1 | TRINITY_DN46965_c0_g2 | TRINITY_DN46979_c0_g1 | TRINITY_DN47409_c0_g1 | TRINITY_DN48240_c0_g1 | TRINITY_DN48255_c0_g1 | TRINITY_DN48498_c0_g1 | TRINITY_DN4883…
GO:0009958	positive gravitropism	66	38	60	3.2e-07	3.2e-07	7	31	TRINITY_DN63254_c5_g1 | TRINITY_DN63789_c1_g1 | TRINITY_DN74660_c1_g1 | TRINITY_DN74660_c1_g2 | TRINITY_DN80574_c6_g1 | TRINITY_DN86678_c1_g2 | TRINITY_DN86678_c1_g4	TRINITY_DN45443_c0_g1 | TRINITY_DN48619_c0_g1 | TRINITY_DN49909_c0_g1 | TRINITY_DN51041_c0_g1 | TRINITY_DN52428_c0_g1 | TRINITY_DN52929_c0_g1 | TRINITY_DN59774_c1_g1 | TRINITY_DN59774_c2_g3 | TRINITY_DN60412_c2_g2 | TRINITY_DN60523_c0_g1 | TRINITY_DN62555_c1_g1 | TRINITY_DN63719_c0_g2 | TRINITY_DN63719_c0_g5 | TRINITY_DN64921_c1_g4 | TRINITY_DN72873_c0_g1 | TRINITY_DN74281_c0_g3 | TRINITY_DN84290…
GO:0048646	anatomical structure formation involved in morphogenesis	847	300	61	0.20676	3.7e-07	100	200	TRINITY_DN44440_c0_g1 | TRINITY_DN47000_c1_g1 | TRINITY_DN50973_c1_g1 | TRINITY_DN51757_c0_g1 | TRINITY_DN56487_c0_g1 | TRINITY_DN58346_c5_g1 | TRINITY_DN58346_c5_g2 | TRINITY_DN58998_c1_g2 | TRINITY_DN60980_c1_g1 | TRINITY_DN60980_c2_g1 | TRINITY_DN60980_c4_g2 | TRINITY_DN61355_c1_g5 | TRINITY_DN61924_c0_g1 | TRINITY_DN61924_c0_g2 | TRINITY_DN61963_c0_g2 | TRINITY_DN64464_c0_g1 | TRINITY_DN64545…	TRINITY_DN105162_c0_g1 | TRINITY_DN33240_c0_g1 | TRINITY_DN39597_c0_g1 | TRINITY_DN42766_c0_g1 | TRINITY_DN43885_c0_g1 | TRINITY_DN44502_c0_g1 | TRINITY_DN45443_c0_g1 | TRINITY_DN46764_c0_g1 | TRINITY_DN47565_c0_g1 | TRINITY_DN47653_c0_g1 | TRINITY_DN47833_c0_g1 | TRINITY_DN48019_c0_g1 | TRINITY_DN48619_c0_g1 | TRINITY_DN48796_c0_g1 | TRINITY_DN49070_c0_g1 | TRINITY_DN50191_c0_g1 | TRINITY_DN5044…
GO:0070887	cellular response to chemical stimulus	3845	1195	62	0.93426	4.0e-07	594	601	TRINITY_DN41068_c0_g1 | TRINITY_DN47400_c0_g1 | TRINITY_DN48373_c0_g1 | TRINITY_DN48595_c0_g1 | TRINITY_DN48685_c0_g1 | TRINITY_DN52070_c0_g1 | TRINITY_DN52094_c0_g1 | TRINITY_DN52281_c0_g1 | TRINITY_DN52449_c0_g1 | TRINITY_DN52519_c0_g1 | TRINITY_DN53368_c0_g1 | TRINITY_DN53553_c0_g1 | TRINITY_DN53818_c0_g1 | TRINITY_DN54283_c0_g1 | TRINITY_DN54468_c1_g1 | TRINITY_DN54552_c0_g1 | TRINITY_DN55320…	TRINITY_DN33240_c0_g1 | TRINITY_DN36949_c0_g1 | TRINITY_DN39597_c0_g1 | TRINITY_DN41963_c0_g1 | TRINITY_DN42218_c0_g1 | TRINITY_DN42766_c0_g1 | TRINITY_DN43731_c0_g1 | TRINITY_DN43885_c0_g1 | TRINITY_DN44102_c0_g1 | TRINITY_DN44414_c0_g1 | TRINITY_DN44502_c0_g1 | TRINITY_DN44637_c0_g1 | TRINITY_DN44760_c0_g1 | TRINITY_DN45443_c0_g1 | TRINITY_DN45739_c0_g1 | TRINITY_DN46218_c0_g1 | TRINITY_DN46734…
GO:0090548	response to nitrate starvation	11	11	63	7.2e-07	7.2e-07	11	0	TRINITY_DN44440_c0_g1 | TRINITY_DN48383_c0_g1 | TRINITY_DN51584_c0_g1 | TRINITY_DN58346_c5_g1 | TRINITY_DN58346_c5_g2 | TRINITY_DN60980_c1_g1 | TRINITY_DN60980_c2_g1 | TRINITY_DN60980_c4_g2 | TRINITY_DN81938_c1_g1 | TRINITY_DN92164_c2_g1 | TRINITY_DN93464_c0_g1
GO:0009809	lignin biosynthetic process	103	52	64	0.00118	7.6e-07	42	10	TRINITY_DN44440_c0_g1 | TRINITY_DN50593_c0_g1 | TRINITY_DN57836_c3_g1 | TRINITY_DN58346_c5_g1 | TRINITY_DN58346_c5_g2 | TRINITY_DN58366_c0_g1 | TRINITY_DN59578_c3_g1 | TRINITY_DN60094_c5_g1 | TRINITY_DN60094_c5_g2 | TRINITY_DN60980_c1_g1 | TRINITY_DN60980_c2_g1 | TRINITY_DN60980_c4_g2 | TRINITY_DN62109_c0_g1 | TRINITY_DN62961_c0_g1 | TRINITY_DN63916_c3_g1 | TRINITY_DN64495_c2_g1 | TRINITY_DN64495…	TRINITY_DN57450_c0_g1 | TRINITY_DN64200_c4_g4 | TRINITY_DN68113_c2_g1 | TRINITY_DN68834_c2_g2 | TRINITY_DN81519_c1_g1 | TRINITY_DN83143_c0_g1 | TRINITY_DN84832_c0_g1 | TRINITY_DN85628_c4_g2 | TRINITY_DN94070_c5_g2 | TRINITY_DN94297_c2_g1
GO:0010051	xylem and phloem pattern formation	236	100	65	0.17948	7.8e-07	29	71	TRINITY_DN44440_c0_g1 | TRINITY_DN58346_c5_g1 | TRINITY_DN58346_c5_g2 | TRINITY_DN59946_c2_g4 | TRINITY_DN60980_c1_g1 | TRINITY_DN60980_c2_g1 | TRINITY_DN60980_c4_g2 | TRINITY_DN67352_c0_g1 | TRINITY_DN73497_c2_g1 | TRINITY_DN73497_c3_g1 | TRINITY_DN74767_c0_g1 | TRINITY_DN74767_c0_g2 | TRINITY_DN74767_c0_g5 | TRINITY_DN77092_c4_g2 | TRINITY_DN79738_c1_g1 | TRINITY_DN79916_c0_g1 | TRINITY_DN80074…	TRINITY_DN45739_c0_g1 | TRINITY_DN46303_c0_g1 | TRINITY_DN47018_c0_g1 | TRINITY_DN48950_c0_g1 | TRINITY_DN50349_c0_g1 | TRINITY_DN52960_c0_g1 | TRINITY_DN54213_c0_g1 | TRINITY_DN55488_c0_g1 | TRINITY_DN58268_c1_g1 | TRINITY_DN58268_c1_g3 | TRINITY_DN60465_c0_g1 | TRINITY_DN61895_c1_g2 | TRINITY_DN63415_c1_g1 | TRINITY_DN63628_c2_g1 | TRINITY_DN64717_c1_g5 | TRINITY_DN65471_c2_g2 | TRINITY_DN67207…
GO:0007049	cell cycle	2497	796	66	0.68890	8.2e-07	304	492	TRINITY_DN37026_c0_g1 | TRINITY_DN41996_c0_g1 | TRINITY_DN42434_c0_g1 | TRINITY_DN43277_c0_g1 | TRINITY_DN45266_c0_g1 | TRINITY_DN45855_c0_g1 | TRINITY_DN45964_c0_g1 | TRINITY_DN46741_c0_g1 | TRINITY_DN46903_c0_g1 | TRINITY_DN48572_c0_g1 | TRINITY_DN49929_c0_g1 | TRINITY_DN50162_c1_g1 | TRINITY_DN50753_c0_g1 | TRINITY_DN50973_c1_g1 | TRINITY_DN51037_c0_g1 | TRINITY_DN52047_c0_g1 | TRINITY_DN52121…	TRINITY_DN32756_c0_g1 | TRINITY_DN44566_c0_g1 | TRINITY_DN46185_c0_g1 | TRINITY_DN46457_c0_g1 | TRINITY_DN46484_c0_g1 | TRINITY_DN46790_c0_g1 | TRINITY_DN47833_c0_g1 | TRINITY_DN47984_c0_g1 | TRINITY_DN48056_c0_g1 | TRINITY_DN48085_c0_g1 | TRINITY_DN48233_c0_g1 | TRINITY_DN48278_c0_g1 | TRINITY_DN48638_c0_g1 | TRINITY_DN48837_c0_g2 | TRINITY_DN48917_c0_g1 | TRINITY_DN49070_c0_g1 | TRINITY_DN49328…
GO:0009629	response to gravity	242	102	67	0.00685	8.3e-07	34	68	TRINITY_DN57795_c0_g1 | TRINITY_DN61971_c3_g3 | TRINITY_DN63254_c5_g1 | TRINITY_DN63789_c1_g1 | TRINITY_DN64728_c0_g1 | TRINITY_DN66137_c2_g1 | TRINITY_DN69105_c0_g2 | TRINITY_DN70830_c1_g3 | TRINITY_DN71412_c1_g1 | TRINITY_DN71762_c0_g1 | TRINITY_DN72792_c2_g2 | TRINITY_DN74212_c3_g1 | TRINITY_DN74493_c3_g1 | TRINITY_DN74493_c4_g1 | TRINITY_DN74660_c1_g1 | TRINITY_DN74660_c1_g2 | TRINITY_DN75465…	TRINITY_DN45443_c0_g1 | TRINITY_DN48619_c0_g1 | TRINITY_DN49909_c0_g1 | TRINITY_DN51041_c0_g1 | TRINITY_DN52428_c0_g1 | TRINITY_DN52929_c0_g1 | TRINITY_DN53847_c0_g1 | TRINITY_DN56463_c0_g1 | TRINITY_DN57660_c0_g1 | TRINITY_DN58981_c1_g1 | TRINITY_DN59564_c3_g1 | TRINITY_DN59691_c1_g1 | TRINITY_DN59774_c1_g1 | TRINITY_DN59774_c2_g3 | TRINITY_DN60412_c2_g2 | TRINITY_DN60523_c0_g1 | TRINITY_DN61971…
GO:0080167	response to karrikin	191	84	68	9.4e-07	9.4e-07	45	39	TRINITY_DN44255_c0_g1 | TRINITY_DN46380_c0_g1 | TRINITY_DN47964_c0_g1 | TRINITY_DN48944_c0_g1 | TRINITY_DN54331_c0_g1 | TRINITY_DN56359_c0_g1 | TRINITY_DN56965_c0_g2 | TRINITY_DN58148_c0_g1 | TRINITY_DN59489_c0_g2 | TRINITY_DN60436_c3_g2 | TRINITY_DN60851_c1_g2 | TRINITY_DN65491_c0_g1 | TRINITY_DN66976_c6_g3 | TRINITY_DN67663_c5_g2 | TRINITY_DN68944_c4_g4 | TRINITY_DN71139_c1_g1 | TRINITY_DN73022…	TRINITY_DN36949_c0_g1 | TRINITY_DN51048_c0_g1 | TRINITY_DN52929_c0_g1 | TRINITY_DN56463_c0_g1 | TRINITY_DN56687_c0_g2 | TRINITY_DN59913_c0_g1 | TRINITY_DN60693_c0_g1 | TRINITY_DN62743_c4_g3 | TRINITY_DN64857_c0_g2 | TRINITY_DN65205_c2_g1 | TRINITY_DN65712_c3_g1 | TRINITY_DN71182_c1_g1 | TRINITY_DN71342_c3_g2 | TRINITY_DN71682_c3_g1 | TRINITY_DN72313_c2_g3 | TRINITY_DN72364_c0_g4 | TRINITY_DN73751…
GO:0009606	tropism	288	117	69	0.00556	1.3e-06	40	77	TRINITY_DN48595_c0_g1 | TRINITY_DN57795_c0_g1 | TRINITY_DN61971_c3_g3 | TRINITY_DN63254_c5_g1 | TRINITY_DN63789_c1_g1 | TRINITY_DN64728_c0_g1 | TRINITY_DN66137_c2_g1 | TRINITY_DN69105_c0_g2 | TRINITY_DN70830_c1_g3 | TRINITY_DN71412_c1_g1 | TRINITY_DN71762_c0_g1 | TRINITY_DN72792_c2_g2 | TRINITY_DN74212_c3_g1 | TRINITY_DN74493_c3_g1 | TRINITY_DN74493_c4_g1 | TRINITY_DN74660_c1_g1 | TRINITY_DN74660…	TRINITY_DN45443_c0_g1 | TRINITY_DN48619_c0_g1 | TRINITY_DN49909_c0_g1 | TRINITY_DN51041_c0_g1 | TRINITY_DN52428_c0_g1 | TRINITY_DN52929_c0_g1 | TRINITY_DN53847_c0_g1 | TRINITY_DN56463_c0_g1 | TRINITY_DN57660_c0_g1 | TRINITY_DN58981_c1_g1 | TRINITY_DN59564_c3_g1 | TRINITY_DN59691_c1_g1 | TRINITY_DN59774_c1_g1 | TRINITY_DN59774_c2_g3 | TRINITY_DN60412_c2_g2 | TRINITY_DN60523_c0_g1 | TRINITY_DN61467…
GO:1901141	regulation of lignin biosynthetic process	18	15	70	1.4e-06	1.4e-06	14	1	TRINITY_DN44440_c0_g1 | TRINITY_DN50593_c0_g1 | TRINITY_DN58346_c5_g1 | TRINITY_DN58346_c5_g2 | TRINITY_DN58366_c0_g1 | TRINITY_DN60980_c1_g1 | TRINITY_DN60980_c2_g1 | TRINITY_DN60980_c4_g2 | TRINITY_DN63916_c3_g1 | TRINITY_DN74501_c0_g3 | TRINITY_DN92529_c1_g1 | TRINITY_DN93464_c0_g1 | TRINITY_DN94294_c1_g1 | TRINITY_DN94294_c2_g1	TRINITY_DN57450_c0_g1
GO:0000278	mitotic cell cycle	1040	356	71	0.29420	1.5e-06	143	213	TRINITY_DN50753_c0_g1 | TRINITY_DN50973_c1_g1 | TRINITY_DN52121_c0_g1 | TRINITY_DN52268_c0_g1 | TRINITY_DN52289_c0_g1 | TRINITY_DN53827_c0_g1 | TRINITY_DN55285_c1_g1 | TRINITY_DN55285_c1_g3 | TRINITY_DN57189_c0_g1 | TRINITY_DN57652_c0_g1 | TRINITY_DN57807_c2_g1 | TRINITY_DN59279_c0_g1 | TRINITY_DN59345_c0_g1 | TRINITY_DN59345_c1_g1 | TRINITY_DN60025_c0_g3 | TRINITY_DN60287_c2_g1 | TRINITY_DN61072…	TRINITY_DN44566_c0_g1 | TRINITY_DN46457_c0_g1 | TRINITY_DN47833_c0_g1 | TRINITY_DN47984_c0_g1 | TRINITY_DN48056_c0_g1 | TRINITY_DN48085_c0_g1 | TRINITY_DN48233_c0_g1 | TRINITY_DN48278_c0_g1 | TRINITY_DN48638_c0_g1 | TRINITY_DN48837_c0_g2 | TRINITY_DN48917_c0_g1 | TRINITY_DN49070_c0_g1 | TRINITY_DN49785_c0_g1 | TRINITY_DN50186_c0_g1 | TRINITY_DN50191_c0_g1 | TRINITY_DN50242_c0_g2 | TRINITY_DN50923…
GO:0009630	gravitropism	233	98	72	0.01139	1.5e-06	32	66	TRINITY_DN57795_c0_g1 | TRINITY_DN61971_c3_g3 | TRINITY_DN63254_c5_g1 | TRINITY_DN63789_c1_g1 | TRINITY_DN64728_c0_g1 | TRINITY_DN66137_c2_g1 | TRINITY_DN69105_c0_g2 | TRINITY_DN70830_c1_g3 | TRINITY_DN71412_c1_g1 | TRINITY_DN71762_c0_g1 | TRINITY_DN72792_c2_g2 | TRINITY_DN74212_c3_g1 | TRINITY_DN74493_c3_g1 | TRINITY_DN74493_c4_g1 | TRINITY_DN74660_c1_g1 | TRINITY_DN74660_c1_g2 | TRINITY_DN75465…	TRINITY_DN45443_c0_g1 | TRINITY_DN48619_c0_g1 | TRINITY_DN49909_c0_g1 | TRINITY_DN51041_c0_g1 | TRINITY_DN52428_c0_g1 | TRINITY_DN52929_c0_g1 | TRINITY_DN53847_c0_g1 | TRINITY_DN56463_c0_g1 | TRINITY_DN57660_c0_g1 | TRINITY_DN58981_c1_g1 | TRINITY_DN59564_c3_g1 | TRINITY_DN59691_c1_g1 | TRINITY_DN59774_c1_g1 | TRINITY_DN59774_c2_g3 | TRINITY_DN60412_c2_g2 | TRINITY_DN60523_c0_g1 | TRINITY_DN61971…
GO:0010597	green leaf volatile biosynthetic process	13	12	73	1.9e-06	1.9e-06	12	0	TRINITY_DN53872_c0_g1 | TRINITY_DN59194_c0_g1 | TRINITY_DN59194_c1_g1 | TRINITY_DN64113_c0_g1 | TRINITY_DN66801_c0_g1 | TRINITY_DN70467_c0_g2 | TRINITY_DN70467_c0_g3 | TRINITY_DN75011_c1_g1 | TRINITY_DN93276_c3_g1 | TRINITY_DN93276_c5_g1 | TRINITY_DN93276_c5_g2 | TRINITY_DN93276_c5_g3
GO:0008202	steroid metabolic process	296	119	74	0.01081	2.0e-06	60	59	TRINITY_DN48314_c0_g1 | TRINITY_DN55448_c0_g1 | TRINITY_DN55818_c0_g2 | TRINITY_DN60094_c5_g1 | TRINITY_DN60094_c5_g2 | TRINITY_DN61924_c0_g1 | TRINITY_DN61924_c0_g2 | TRINITY_DN62961_c0_g1 | TRINITY_DN64376_c0_g1 | TRINITY_DN64820_c1_g1 | TRINITY_DN64820_c1_g2 | TRINITY_DN64820_c1_g4 | TRINITY_DN65300_c4_g3 | TRINITY_DN65647_c0_g1 | TRINITY_DN66233_c1_g2 | TRINITY_DN68505_c0_g1 | TRINITY_DN68628…	TRINITY_DN51431_c0_g1 | TRINITY_DN56673_c0_g1 | TRINITY_DN58458_c1_g1 | TRINITY_DN58458_c1_g2 | TRINITY_DN58458_c1_g3 | TRINITY_DN61120_c4_g2 | TRINITY_DN61964_c1_g1 | TRINITY_DN66280_c0_g1 | TRINITY_DN66583_c3_g1 | TRINITY_DN66583_c4_g1 | TRINITY_DN67115_c0_g1 | TRINITY_DN67328_c1_g1 | TRINITY_DN67421_c6_g3 | TRINITY_DN69869_c7_g1 | TRINITY_DN70712_c0_g1 | TRINITY_DN71370_c0_g1 | TRINITY_DN71831…
GO:0010305	leaf vascular tissue pattern formation	98	49	75	2.2e-06	2.2e-06	7	42	TRINITY_DN67352_c0_g1 | TRINITY_DN73497_c2_g1 | TRINITY_DN73497_c3_g1 | TRINITY_DN83865_c1_g2 | TRINITY_DN87457_c0_g3 | TRINITY_DN94121_c1_g1 | TRINITY_DN94121_c1_g2	TRINITY_DN45739_c0_g1 | TRINITY_DN47018_c0_g1 | TRINITY_DN48950_c0_g1 | TRINITY_DN50349_c0_g1 | TRINITY_DN52960_c0_g1 | TRINITY_DN54213_c0_g1 | TRINITY_DN58268_c1_g1 | TRINITY_DN58268_c1_g3 | TRINITY_DN60465_c0_g1 | TRINITY_DN67207_c0_g2 | TRINITY_DN67924_c1_g1 | TRINITY_DN69267_c1_g1 | TRINITY_DN69814_c1_g1 | TRINITY_DN71458_c1_g5 | TRINITY_DN76251_c0_g1 | TRINITY_DN77655_c3_g1 | TRINITY_DN78384…
GO:0044264	cellular polysaccharide metabolic process	976	335	76	0.96756	2.2e-06	169	166	TRINITY_DN47580_c0_g1 | TRINITY_DN49330_c1_g1 | TRINITY_DN50753_c0_g1 | TRINITY_DN51371_c0_g1 | TRINITY_DN52268_c0_g1 | TRINITY_DN52289_c0_g1 | TRINITY_DN54207_c0_g1 | TRINITY_DN55285_c1_g1 | TRINITY_DN55285_c1_g3 | TRINITY_DN56276_c0_g1 | TRINITY_DN56907_c1_g1 | TRINITY_DN57189_c0_g1 | TRINITY_DN57652_c0_g1 | TRINITY_DN57795_c0_g1 | TRINITY_DN57807_c2_g1 | TRINITY_DN58921_c0_g1 | TRINITY_DN59279…	TRINITY_DN42218_c0_g1 | TRINITY_DN44509_c0_g1 | TRINITY_DN44828_c0_g1 | TRINITY_DN45946_c0_g2 | TRINITY_DN46279_c0_g1 | TRINITY_DN46965_c0_g2 | TRINITY_DN46979_c0_g1 | TRINITY_DN49002_c0_g1 | TRINITY_DN49752_c0_g1 | TRINITY_DN50512_c0_g1 | TRINITY_DN50923_c1_g1 | TRINITY_DN50923_c2_g1 | TRINITY_DN51162_c0_g1 | TRINITY_DN52432_c0_g1 | TRINITY_DN52492_c0_g1 | TRINITY_DN52945_c0_g1 | TRINITY_DN53504…
GO:0016128	phytosteroid metabolic process	80	42	77	0.08359	2.3e-06	19	23	TRINITY_DN55448_c0_g1 | TRINITY_DN61924_c0_g1 | TRINITY_DN61924_c0_g2 | TRINITY_DN66233_c1_g2 | TRINITY_DN68628_c1_g1 | TRINITY_DN68967_c5_g1 | TRINITY_DN76721_c1_g1 | TRINITY_DN78272_c0_g1 | TRINITY_DN78484_c0_g1 | TRINITY_DN84733_c2_g1 | TRINITY_DN84733_c2_g2 | TRINITY_DN84733_c2_g4 | TRINITY_DN85047_c0_g1 | TRINITY_DN86056_c0_g1 | TRINITY_DN86501_c2_g5 | TRINITY_DN87771_c3_g3 | TRINITY_DN88217…	TRINITY_DN51431_c0_g1 | TRINITY_DN56673_c0_g1 | TRINITY_DN58458_c1_g1 | TRINITY_DN58458_c1_g2 | TRINITY_DN58458_c1_g3 | TRINITY_DN66583_c3_g1 | TRINITY_DN66583_c4_g1 | TRINITY_DN67421_c6_g3 | TRINITY_DN69869_c7_g1 | TRINITY_DN71995_c3_g2 | TRINITY_DN75176_c0_g4 | TRINITY_DN75289_c3_g1 | TRINITY_DN79953_c0_g2 | TRINITY_DN79953_c0_g5 | TRINITY_DN83148_c2_g1 | TRINITY_DN83992_c0_g2 | TRINITY_DN85687…
GO:0048878	chemical homeostasis	1114	377	78	0.18565	2.5e-06	183	194	TRINITY_DN48314_c0_g1 | TRINITY_DN48595_c0_g1 | TRINITY_DN48939_c1_g1 | TRINITY_DN49612_c0_g1 | TRINITY_DN50161_c0_g1 | TRINITY_DN50210_c0_g1 | TRINITY_DN51226_c0_g1 | TRINITY_DN53980_c0_g1 | TRINITY_DN54321_c0_g1 | TRINITY_DN54424_c2_g1 | TRINITY_DN55448_c0_g1 | TRINITY_DN55992_c0_g1 | TRINITY_DN57050_c2_g1 | TRINITY_DN57940_c2_g2 | TRINITY_DN58298_c0_g1 | TRINITY_DN59246_c0_g1 | TRINITY_DN61007…	TRINITY_DN105864_c0_g1 | TRINITY_DN43782_c0_g1 | TRINITY_DN44637_c0_g1 | TRINITY_DN44760_c0_g1 | TRINITY_DN46119_c0_g1 | TRINITY_DN46764_c0_g1 | TRINITY_DN47565_c0_g1 | TRINITY_DN53440_c0_g1 | TRINITY_DN53618_c1_g1 | TRINITY_DN53639_c0_g1 | TRINITY_DN55488_c0_g1 | TRINITY_DN56295_c0_g1 | TRINITY_DN57134_c0_g1 | TRINITY_DN57472_c0_g1 | TRINITY_DN58458_c1_g1 | TRINITY_DN58458_c1_g2 | TRINITY_DN5845…
GO:0032787	monocarboxylic acid metabolic process	1550	509	79	0.27251	2.6e-06	261	248	TRINITY_DN47428_c0_g1 | TRINITY_DN47678_c0_g1 | TRINITY_DN48023_c0_g1 | TRINITY_DN48487_c0_g1 | TRINITY_DN49340_c0_g1 | TRINITY_DN49340_c1_g1 | TRINITY_DN49621_c0_g1 | TRINITY_DN49621_c0_g2 | TRINITY_DN49794_c0_g1 | TRINITY_DN51713_c0_g1 | TRINITY_DN51734_c0_g1 | TRINITY_DN51849_c0_g1 | TRINITY_DN53872_c0_g1 | TRINITY_DN53959_c0_g1 | TRINITY_DN55448_c0_g1 | TRINITY_DN55776_c1_g1 | TRINITY_DN56468…	TRINITY_DN113704_c0_g1 | TRINITY_DN35165_c0_g1 | TRINITY_DN42148_c0_g1 | TRINITY_DN47737_c0_g1 | TRINITY_DN49840_c0_g1 | TRINITY_DN50233_c0_g1 | TRINITY_DN52274_c0_g1 | TRINITY_DN52743_c0_g1 | TRINITY_DN52992_c0_g1 | TRINITY_DN53224_c0_g1 | TRINITY_DN54511_c0_g1 | TRINITY_DN54760_c0_g1 | TRINITY_DN54857_c0_g1 | TRINITY_DN54880_c0_g1 | TRINITY_DN55932_c3_g1 | TRINITY_DN56042_c0_g1 | TRINITY_DN5623…
GO:0010411	xyloglucan metabolic process	104	51	80	2.9e-06	2.9e-06	24	27	TRINITY_DN60273_c0_g1 | TRINITY_DN60287_c2_g1 | TRINITY_DN60992_c1_g2 | TRINITY_DN62961_c1_g1 | TRINITY_DN66801_c0_g1 | TRINITY_DN69356_c7_g1 | TRINITY_DN71781_c3_g1 | TRINITY_DN72099_c9_g1 | TRINITY_DN74492_c4_g3 | TRINITY_DN77245_c5_g1 | TRINITY_DN78925_c0_g1 | TRINITY_DN80529_c4_g2 | TRINITY_DN80529_c4_g4 | TRINITY_DN82198_c1_g1 | TRINITY_DN82899_c2_g1 | TRINITY_DN83978_c4_g1 | TRINITY_DN84835…	TRINITY_DN49002_c0_g1 | TRINITY_DN52492_c0_g1 | TRINITY_DN53504_c0_g1 | TRINITY_DN56092_c0_g1 | TRINITY_DN60388_c2_g1 | TRINITY_DN60397_c2_g1 | TRINITY_DN62856_c0_g3 | TRINITY_DN66109_c3_g1 | TRINITY_DN66851_c0_g1 | TRINITY_DN67853_c4_g1 | TRINITY_DN70423_c0_g1 | TRINITY_DN72298_c2_g4 | TRINITY_DN73543_c1_g1 | TRINITY_DN76773_c4_g1 | TRINITY_DN77224_c1_g1 | TRINITY_DN78783_c3_g1 | TRINITY_DN81280…
GO:0006631	fatty acid metabolic process	710	251	81	0.90147	3.7e-06	129	122	TRINITY_DN47428_c0_g1 | TRINITY_DN48023_c0_g1 | TRINITY_DN48487_c0_g1 | TRINITY_DN49340_c0_g1 | TRINITY_DN49340_c1_g1 | TRINITY_DN49621_c0_g1 | TRINITY_DN49621_c0_g2 | TRINITY_DN49794_c0_g1 | TRINITY_DN51734_c0_g1 | TRINITY_DN53872_c0_g1 | TRINITY_DN53959_c0_g1 | TRINITY_DN57788_c0_g1 | TRINITY_DN57793_c0_g2 | TRINITY_DN59194_c0_g1 | TRINITY_DN59194_c1_g1 | TRINITY_DN61218_c0_g1 | TRINITY_DN61620…	TRINITY_DN35165_c0_g1 | TRINITY_DN47737_c0_g1 | TRINITY_DN49840_c0_g1 | TRINITY_DN52743_c0_g1 | TRINITY_DN52992_c0_g1 | TRINITY_DN54857_c0_g1 | TRINITY_DN56042_c0_g1 | TRINITY_DN56234_c0_g2 | TRINITY_DN57576_c0_g1 | TRINITY_DN57827_c0_g1 | TRINITY_DN58991_c0_g2 | TRINITY_DN59195_c0_g2 | TRINITY_DN59471_c3_g1 | TRINITY_DN59679_c3_g1 | TRINITY_DN59867_c0_g1 | TRINITY_DN60223_c4_g2 | TRINITY_DN60906…
GO:0030239	myofibril assembly	31	21	82	0.07632	3.9e-06	10	11	TRINITY_DN47000_c1_g1 | TRINITY_DN65561_c0_g1 | TRINITY_DN70437_c3_g2 | TRINITY_DN71635_c0_g1 | TRINITY_DN77043_c0_g1 | TRINITY_DN79453_c1_g2 | TRINITY_DN81455_c2_g1 | TRINITY_DN82005_c2_g1 | TRINITY_DN86111_c1_g1 | TRINITY_DN93146_c2_g1	TRINITY_DN59859_c1_g1 | TRINITY_DN60385_c3_g2 | TRINITY_DN67890_c4_g1 | TRINITY_DN68709_c0_g2 | TRINITY_DN69963_c0_g4 | TRINITY_DN72091_c0_g1 | TRINITY_DN75908_c2_g2 | TRINITY_DN82998_c0_g1 | TRINITY_DN83152_c0_g3 | TRINITY_DN86485_c0_g1 | TRINITY_DN92567_c8_g2
GO:0006468	protein phosphorylation	2539	801	83	1.6e-05	4.1e-06	399	402	TRINITY_DN37827_c0_g1 | TRINITY_DN44830_c0_g1 | TRINITY_DN46000_c0_g1 | TRINITY_DN46843_c0_g1 | TRINITY_DN47000_c1_g1 | TRINITY_DN48595_c0_g1 | TRINITY_DN50189_c0_g1 | TRINITY_DN50973_c1_g1 | TRINITY_DN51071_c1_g1 | TRINITY_DN52080_c0_g1 | TRINITY_DN52281_c0_g1 | TRINITY_DN53467_c0_g1 | TRINITY_DN53827_c0_g1 | TRINITY_DN54283_c0_g1 | TRINITY_DN54468_c1_g1 | TRINITY_DN54552_c0_g1 | TRINITY_DN55675…	TRINITY_DN43440_c0_g1 | TRINITY_DN43478_c0_g1 | TRINITY_DN44523_c0_g1 | TRINITY_DN46431_c0_g1 | TRINITY_DN46457_c0_g1 | TRINITY_DN46467_c0_g1 | TRINITY_DN47501_c0_g1 | TRINITY_DN48047_c0_g1 | TRINITY_DN48278_c0_g1 | TRINITY_DN48638_c0_g1 | TRINITY_DN49064_c0_g1 | TRINITY_DN49070_c0_g1 | TRINITY_DN50134_c0_g1 | TRINITY_DN50191_c0_g1 | TRINITY_DN50300_c0_g1 | TRINITY_DN50992_c0_g1 | TRINITY_DN51120…
GO:0010102	lateral root morphogenesis	183	79	84	0.00846	4.6e-06	25	54	TRINITY_DN44440_c0_g1 | TRINITY_DN58346_c5_g1 | TRINITY_DN58346_c5_g2 | TRINITY_DN60980_c1_g1 | TRINITY_DN60980_c2_g1 | TRINITY_DN60980_c4_g2 | TRINITY_DN61355_c1_g5 | TRINITY_DN64464_c0_g1 | TRINITY_DN66847_c1_g4 | TRINITY_DN71538_c0_g1 | TRINITY_DN73029_c1_g1 | TRINITY_DN73586_c0_g2 | TRINITY_DN75140_c0_g2 | TRINITY_DN76200_c1_g1 | TRINITY_DN76872_c1_g2 | TRINITY_DN77051_c1_g1 | TRINITY_DN78071…	TRINITY_DN33240_c0_g1 | TRINITY_DN39597_c0_g1 | TRINITY_DN42766_c0_g1 | TRINITY_DN43885_c0_g1 | TRINITY_DN44502_c0_g1 | TRINITY_DN48019_c0_g1 | TRINITY_DN48796_c0_g1 | TRINITY_DN49429_c0_g1 | TRINITY_DN50443_c0_g2 | TRINITY_DN50704_c0_g1 | TRINITY_DN52857_c0_g1 | TRINITY_DN52857_c1_g1 | TRINITY_DN55022_c0_g1 | TRINITY_DN56571_c0_g2 | TRINITY_DN57660_c0_g1 | TRINITY_DN58516_c0_g1 | TRINITY_DN63463…
GO:0009850	auxin metabolic process	127	59	85	0.56502	4.7e-06	32	27	TRINITY_DN57795_c0_g1 | TRINITY_DN58118_c0_g1 | TRINITY_DN58118_c0_g2 | TRINITY_DN58912_c0_g1 | TRINITY_DN62932_c5_g1 | TRINITY_DN63307_c2_g2 | TRINITY_DN64110_c3_g2 | TRINITY_DN66790_c0_g1 | TRINITY_DN68263_c0_g1 | TRINITY_DN68534_c1_g2 | TRINITY_DN68768_c3_g1 | TRINITY_DN70710_c0_g2 | TRINITY_DN74104_c2_g2 | TRINITY_DN74483_c0_g1 | TRINITY_DN74493_c3_g1 | TRINITY_DN74493_c4_g1 | TRINITY_DN77372…	TRINITY_DN61115_c1_g1 | TRINITY_DN61115_c1_g3 | TRINITY_DN64025_c0_g4 | TRINITY_DN65350_c0_g2 | TRINITY_DN65394_c0_g1 | TRINITY_DN65618_c1_g3 | TRINITY_DN65817_c2_g1 | TRINITY_DN66933_c0_g1 | TRINITY_DN68367_c0_g1 | TRINITY_DN69672_c2_g1 | TRINITY_DN69672_c3_g2 | TRINITY_DN73171_c2_g2 | TRINITY_DN74112_c3_g5 | TRINITY_DN74493_c1_g1 | TRINITY_DN78897_c0_g1 | TRINITY_DN80215_c1_g3 | TRINITY_DN82827…
GO:0009765	photosynthesis, light harvesting	69	37	86	0.28366	4.7e-06	33	4	TRINITY_DN58220_c1_g7 | TRINITY_DN60851_c1_g2 | TRINITY_DN64446_c0_g1 | TRINITY_DN65972_c3_g1 | TRINITY_DN66154_c1_g1 | TRINITY_DN66459_c3_g1 | TRINITY_DN67482_c3_g1 | TRINITY_DN67482_c3_g2 | TRINITY_DN67651_c0_g1 | TRINITY_DN67651_c0_g2 | TRINITY_DN67651_c1_g1 | TRINITY_DN68560_c0_g1 | TRINITY_DN68560_c0_g3 | TRINITY_DN70260_c0_g2 | TRINITY_DN70376_c0_g1 | TRINITY_DN70457_c1_g1 | TRINITY_DN72106…	TRINITY_DN71198_c5_g1 | TRINITY_DN72402_c2_g1 | TRINITY_DN76998_c0_g2 | TRINITY_DN83387_c2_g1
GO:0009268	response to pH	27	19	87	0.00215	4.8e-06	18	1	TRINITY_DN48314_c0_g1 | TRINITY_DN53459_c0_g1 | TRINITY_DN53980_c0_g1 | TRINITY_DN66186_c1_g3 | TRINITY_DN69741_c1_g1 | TRINITY_DN70033_c3_g1 | TRINITY_DN71574_c2_g2 | TRINITY_DN72696_c1_g1 | TRINITY_DN80370_c1_g1 | TRINITY_DN81193_c0_g1 | TRINITY_DN82177_c2_g2 | TRINITY_DN82185_c2_g5 | TRINITY_DN83092_c1_g1 | TRINITY_DN90494_c2_g3 | TRINITY_DN90494_c2_g4 | TRINITY_DN90494_c2_g5 | TRINITY_DN90723…	TRINITY_DN87188_c1_g1
GO:0006080	substituted mannan metabolic process	19	15	88	0.27631	4.9e-06	0	15		TRINITY_DN57376_c0_g1 | TRINITY_DN67890_c4_g1 | TRINITY_DN67890_c4_g2 | TRINITY_DN67890_c6_g3 | TRINITY_DN72559_c2_g2 | TRINITY_DN77171_c0_g1 | TRINITY_DN77171_c1_g1 | TRINITY_DN77171_c2_g1 | TRINITY_DN78475_c0_g1 | TRINITY_DN78475_c1_g1 | TRINITY_DN78475_c1_g2 | TRINITY_DN78475_c1_g3 | TRINITY_DN80108_c3_g1 | TRINITY_DN86870_c2_g1 | TRINITY_DN87892_c1_g2
GO:0051069	galactomannan metabolic process	19	15	89	0.27631	4.9e-06	0	15		TRINITY_DN57376_c0_g1 | TRINITY_DN67890_c4_g1 | TRINITY_DN67890_c4_g2 | TRINITY_DN67890_c6_g3 | TRINITY_DN72559_c2_g2 | TRINITY_DN77171_c0_g1 | TRINITY_DN77171_c1_g1 | TRINITY_DN77171_c2_g1 | TRINITY_DN78475_c0_g1 | TRINITY_DN78475_c1_g1 | TRINITY_DN78475_c1_g2 | TRINITY_DN78475_c1_g3 | TRINITY_DN80108_c3_g1 | TRINITY_DN86870_c2_g1 | TRINITY_DN87892_c1_g2
GO:0051054	positive regulation of DNA metabolic process	82	42	90	0.00664	5.3e-06	11	31	TRINITY_DN67120_c1_g2 | TRINITY_DN69939_c0_g2 | TRINITY_DN71854_c0_g1 | TRINITY_DN76558_c4_g2 | TRINITY_DN84456_c2_g2 | TRINITY_DN84807_c0_g1 | TRINITY_DN86111_c1_g1 | TRINITY_DN87790_c0_g1 | TRINITY_DN89198_c1_g3 | TRINITY_DN89839_c0_g1 | TRINITY_DN94602_c7_g1	TRINITY_DN44143_c0_g1 | TRINITY_DN46198_c0_g1 | TRINITY_DN48138_c0_g2 | TRINITY_DN50364_c0_g1 | TRINITY_DN52929_c0_g1 | TRINITY_DN53853_c0_g1 | TRINITY_DN54021_c0_g1 | TRINITY_DN54602_c1_g2 | TRINITY_DN58235_c0_g2 | TRINITY_DN59409_c1_g1 | TRINITY_DN61353_c2_g3 | TRINITY_DN62993_c4_g1 | TRINITY_DN63659_c0_g2 | TRINITY_DN67276_c2_g2 | TRINITY_DN71370_c0_g1 | TRINITY_DN73946_c0_g1 | TRINITY_DN76785…
GO:0065008	regulation of biological quality	3450	1066	91	0.87558	5.4e-06	486	580	TRINITY_DN47580_c0_g1 | TRINITY_DN47702_c0_g1 | TRINITY_DN48314_c0_g1 | TRINITY_DN48398_c1_g1 | TRINITY_DN48504_c0_g1 | TRINITY_DN48595_c0_g1 | TRINITY_DN48939_c1_g1 | TRINITY_DN49330_c1_g1 | TRINITY_DN49612_c0_g1 | TRINITY_DN50161_c0_g1 | TRINITY_DN50210_c0_g1 | TRINITY_DN51226_c0_g1 | TRINITY_DN51261_c0_g1 | TRINITY_DN51942_c0_g1 | TRINITY_DN53148_c0_g1 | TRINITY_DN53980_c0_g1 | TRINITY_DN54321…	TRINITY_DN105864_c0_g1 | TRINITY_DN33240_c0_g1 | TRINITY_DN39597_c0_g1 | TRINITY_DN42218_c0_g1 | TRINITY_DN42766_c0_g1 | TRINITY_DN43731_c0_g1 | TRINITY_DN43782_c0_g1 | TRINITY_DN43885_c0_g1 | TRINITY_DN44189_c0_g1 | TRINITY_DN44502_c0_g1 | TRINITY_DN44509_c0_g1 | TRINITY_DN44637_c0_g1 | TRINITY_DN44760_c0_g1 | TRINITY_DN45443_c0_g1 | TRINITY_DN45946_c0_g2 | TRINITY_DN46119_c0_g1 | TRINITY_DN4618…
GO:0042744	hydrogen peroxide catabolic process	147	66	92	5.6e-06	5.6e-06	41	25	TRINITY_DN58921_c0_g1 | TRINITY_DN59883_c0_g1 | TRINITY_DN60433_c3_g1 | TRINITY_DN60868_c6_g1 | TRINITY_DN62513_c1_g3 | TRINITY_DN62519_c3_g1 | TRINITY_DN62519_c3_g3 | TRINITY_DN65355_c0_g2 | TRINITY_DN65989_c3_g1 | TRINITY_DN66558_c0_g1 | TRINITY_DN67348_c1_g2 | TRINITY_DN68159_c0_g1 | TRINITY_DN68190_c4_g1 | TRINITY_DN68883_c0_g2 | TRINITY_DN68883_c0_g3 | TRINITY_DN69741_c1_g1 | TRINITY_DN70408…	TRINITY_DN57450_c0_g1 | TRINITY_DN58609_c1_g1 | TRINITY_DN59714_c0_g1 | TRINITY_DN61783_c3_g3 | TRINITY_DN65246_c2_g1 | TRINITY_DN65355_c0_g1 | TRINITY_DN66296_c0_g2 | TRINITY_DN67494_c1_g1 | TRINITY_DN70622_c2_g1 | TRINITY_DN74357_c0_g1 | TRINITY_DN77669_c0_g1 | TRINITY_DN77669_c0_g3 | TRINITY_DN77669_c0_g5 | TRINITY_DN78500_c1_g3 | TRINITY_DN78955_c3_g5 | TRINITY_DN79653_c3_g1 | TRINITY_DN81318…
GO:0009834	plant-type secondary cell wall biogenesis	106	51	93	0.00726	5.9e-06	19	32	TRINITY_DN44440_c0_g1 | TRINITY_DN58346_c5_g1 | TRINITY_DN58346_c5_g2 | TRINITY_DN59279_c0_g1 | TRINITY_DN59345_c1_g1 | TRINITY_DN60980_c1_g1 | TRINITY_DN60980_c2_g1 | TRINITY_DN60980_c4_g2 | TRINITY_DN62932_c5_g1 | TRINITY_DN62972_c0_g3 | TRINITY_DN64584_c0_g2 | TRINITY_DN66162_c1_g1 | TRINITY_DN68408_c3_g3 | TRINITY_DN77926_c0_g1 | TRINITY_DN85796_c1_g2 | TRINITY_DN90224_c3_g2 | TRINITY_DN92070…	TRINITY_DN56113_c0_g1 | TRINITY_DN58022_c2_g1 | TRINITY_DN59922_c2_g3 | TRINITY_DN60322_c0_g1 | TRINITY_DN61664_c0_g1 | TRINITY_DN62338_c0_g2 | TRINITY_DN62473_c2_g6 | TRINITY_DN64762_c0_g1 | TRINITY_DN67456_c0_g1 | TRINITY_DN68940_c2_g1 | TRINITY_DN68986_c0_g1 | TRINITY_DN71109_c6_g4 | TRINITY_DN72792_c1_g1 | TRINITY_DN72811_c1_g1 | TRINITY_DN72811_c3_g3 | TRINITY_DN73123_c0_g1 | TRINITY_DN73898…
GO:0009832	plant-type cell wall biogenesis	430	161	94	0.97298	5.9e-06	81	80	TRINITY_DN44440_c0_g1 | TRINITY_DN49330_c1_g1 | TRINITY_DN50753_c0_g1 | TRINITY_DN52268_c0_g1 | TRINITY_DN52289_c0_g1 | TRINITY_DN55285_c1_g1 | TRINITY_DN55285_c1_g3 | TRINITY_DN56276_c0_g1 | TRINITY_DN57189_c0_g1 | TRINITY_DN57652_c0_g1 | TRINITY_DN57807_c2_g1 | TRINITY_DN58346_c5_g1 | TRINITY_DN58346_c5_g2 | TRINITY_DN59279_c0_g1 | TRINITY_DN59345_c0_g1 | TRINITY_DN59345_c1_g1 | TRINITY_DN60046…	TRINITY_DN47177_c0_g1 | TRINITY_DN49763_c0_g1 | TRINITY_DN56113_c0_g1 | TRINITY_DN58022_c2_g1 | TRINITY_DN58679_c0_g1 | TRINITY_DN59163_c0_g1 | TRINITY_DN59922_c2_g3 | TRINITY_DN60322_c0_g1 | TRINITY_DN60548_c0_g2 | TRINITY_DN60632_c1_g1 | TRINITY_DN61223_c3_g2 | TRINITY_DN61664_c0_g1 | TRINITY_DN61895_c1_g2 | TRINITY_DN62338_c0_g2 | TRINITY_DN62473_c2_g6 | TRINITY_DN62913_c2_g1 | TRINITY_DN64762…
GO:0010101	post-embryonic root morphogenesis	184	79	95	1.00000	5.9e-06	25	54	TRINITY_DN44440_c0_g1 | TRINITY_DN58346_c5_g1 | TRINITY_DN58346_c5_g2 | TRINITY_DN60980_c1_g1 | TRINITY_DN60980_c2_g1 | TRINITY_DN60980_c4_g2 | TRINITY_DN61355_c1_g5 | TRINITY_DN64464_c0_g1 | TRINITY_DN66847_c1_g4 | TRINITY_DN71538_c0_g1 | TRINITY_DN73029_c1_g1 | TRINITY_DN73586_c0_g2 | TRINITY_DN75140_c0_g2 | TRINITY_DN76200_c1_g1 | TRINITY_DN76872_c1_g2 | TRINITY_DN77051_c1_g1 | TRINITY_DN78071…	TRINITY_DN33240_c0_g1 | TRINITY_DN39597_c0_g1 | TRINITY_DN42766_c0_g1 | TRINITY_DN43885_c0_g1 | TRINITY_DN44502_c0_g1 | TRINITY_DN48019_c0_g1 | TRINITY_DN48796_c0_g1 | TRINITY_DN49429_c0_g1 | TRINITY_DN50443_c0_g2 | TRINITY_DN50704_c0_g1 | TRINITY_DN52857_c0_g1 | TRINITY_DN52857_c1_g1 | TRINITY_DN55022_c0_g1 | TRINITY_DN56571_c0_g2 | TRINITY_DN57660_c0_g1 | TRINITY_DN58516_c0_g1 | TRINITY_DN63463…
GO:0022622	root system development	1395	459	96	0.01014	6.4e-06	160	299	TRINITY_DN44440_c0_g1 | TRINITY_DN45497_c0_g1 | TRINITY_DN47000_c1_g1 | TRINITY_DN48023_c0_g1 | TRINITY_DN48383_c0_g1 | TRINITY_DN48595_c0_g1 | TRINITY_DN49794_c0_g1 | TRINITY_DN51584_c0_g1 | TRINITY_DN51942_c0_g1 | TRINITY_DN53980_c0_g1 | TRINITY_DN54283_c0_g1 | TRINITY_DN56276_c0_g1 | TRINITY_DN58118_c0_g1 | TRINITY_DN58118_c0_g2 | TRINITY_DN58346_c5_g1 | TRINITY_DN58346_c5_g2 | TRINITY_DN58998…	TRINITY_DN33240_c0_g1 | TRINITY_DN39597_c0_g1 | TRINITY_DN42766_c0_g1 | TRINITY_DN43885_c0_g1 | TRINITY_DN44502_c0_g1 | TRINITY_DN45443_c0_g1 | TRINITY_DN45739_c0_g1 | TRINITY_DN47018_c0_g1 | TRINITY_DN47565_c0_g1 | TRINITY_DN48019_c0_g1 | TRINITY_DN48255_c0_g1 | TRINITY_DN48498_c0_g1 | TRINITY_DN48619_c0_g1 | TRINITY_DN48796_c0_g1 | TRINITY_DN49429_c0_g1 | TRINITY_DN49463_c0_g1 | TRINITY_DN50443…
GO:0010582	floral meristem determinacy	12	11	97	6.5e-06	6.5e-06	6	5	TRINITY_DN56487_c0_g1 | TRINITY_DN58912_c0_g1 | TRINITY_DN69563_c1_g1 | TRINITY_DN90049_c1_g1 | TRINITY_DN91321_c1_g1 | TRINITY_DN92455_c1_g1	TRINITY_DN56487_c1_g2 | TRINITY_DN59761_c0_g1 | TRINITY_DN71728_c3_g3 | TRINITY_DN76168_c5_g4 | TRINITY_DN84338_c0_g1
GO:0048826	cotyledon morphogenesis	50	29	98	0.03204	6.5e-06	17	12	TRINITY_DN59946_c2_g4 | TRINITY_DN64597_c4_g2 | TRINITY_DN69303_c1_g1 | TRINITY_DN73497_c3_g1 | TRINITY_DN74767_c0_g1 | TRINITY_DN74767_c0_g2 | TRINITY_DN74767_c0_g5 | TRINITY_DN79916_c0_g1 | TRINITY_DN80074_c0_g2 | TRINITY_DN80870_c1_g1 | TRINITY_DN82610_c1_g2 | TRINITY_DN91389_c0_g2 | TRINITY_DN91389_c0_g3 | TRINITY_DN91389_c1_g1 | TRINITY_DN91389_c1_g3 | TRINITY_DN91389_c1_g6 | TRINITY_DN94121…	TRINITY_DN63628_c2_g1 | TRINITY_DN64717_c1_g5 | TRINITY_DN67924_c1_g1 | TRINITY_DN71458_c1_g5 | TRINITY_DN75882_c1_g1 | TRINITY_DN76251_c0_g1 | TRINITY_DN77655_c3_g1 | TRINITY_DN78384_c1_g1 | TRINITY_DN80148_c2_g5 | TRINITY_DN80578_c2_g1 | TRINITY_DN90707_c2_g2 | TRINITY_DN94257_c5_g2
GO:0030001	metal ion transport	757	264	99	0.00537	6.8e-06	149	115	TRINITY_DN48314_c0_g1 | TRINITY_DN51942_c0_g1 | TRINITY_DN52460_c0_g1 | TRINITY_DN56982_c0_g1 | TRINITY_DN60208_c1_g1 | TRINITY_DN61236_c4_g1 | TRINITY_DN61371_c4_g1 | TRINITY_DN61507_c4_g4 | TRINITY_DN61923_c2_g2 | TRINITY_DN62052_c0_g1 | TRINITY_DN62303_c0_g1 | TRINITY_DN62325_c0_g1 | TRINITY_DN62690_c0_g1 | TRINITY_DN63204_c8_g3 | TRINITY_DN63384_c1_g1 | TRINITY_DN63759_c0_g1 | TRINITY_DN63895…	TRINITY_DN34606_c0_g1 | TRINITY_DN44189_c0_g1 | TRINITY_DN53440_c0_g1 | TRINITY_DN53618_c1_g1 | TRINITY_DN53782_c0_g1 | TRINITY_DN55309_c0_g4 | TRINITY_DN56291_c0_g1 | TRINITY_DN56295_c0_g1 | TRINITY_DN56565_c0_g2 | TRINITY_DN57110_c0_g1 | TRINITY_DN57472_c0_g1 | TRINITY_DN58216_c1_g1 | TRINITY_DN59114_c0_g2 | TRINITY_DN59476_c0_g3 | TRINITY_DN59620_c3_g4 | TRINITY_DN60001_c0_g1 | TRINITY_DN60337…
GO:0009851	auxin biosynthetic process	75	39	100	7.1e-06	7.1e-06	23	16	TRINITY_DN57795_c0_g1 | TRINITY_DN58118_c0_g1 | TRINITY_DN58118_c0_g2 | TRINITY_DN62932_c5_g1 | TRINITY_DN63307_c2_g2 | TRINITY_DN66790_c0_g1 | TRINITY_DN68263_c0_g1 | TRINITY_DN68534_c1_g2 | TRINITY_DN68768_c3_g1 | TRINITY_DN70710_c0_g2 | TRINITY_DN74483_c0_g1 | TRINITY_DN74493_c3_g1 | TRINITY_DN74493_c4_g1 | TRINITY_DN77372_c1_g2 | TRINITY_DN82004_c1_g1 | TRINITY_DN82004_c1_g2 | TRINITY_DN82438…	TRINITY_DN61115_c1_g1 | TRINITY_DN61115_c1_g3 | TRINITY_DN64025_c0_g4 | TRINITY_DN65394_c0_g1 | TRINITY_DN65618_c1_g3 | TRINITY_DN65817_c2_g1 | TRINITY_DN69672_c2_g1 | TRINITY_DN69672_c3_g2 | TRINITY_DN74112_c3_g5 | TRINITY_DN74493_c1_g1 | TRINITY_DN82827_c1_g1 | TRINITY_DN83319_c2_g3 | TRINITY_DN85415_c0_g1 | TRINITY_DN85415_c1_g1 | TRINITY_DN86759_c0_g1 | TRINITY_DN90378_c2_g1
GO:0051146	striated muscle cell differentiation	55	31	101	0.03332	7.1e-06	15	16	TRINITY_DN47000_c1_g1 | TRINITY_DN62690_c0_g1 | TRINITY_DN65561_c0_g1 | TRINITY_DN68481_c2_g2 | TRINITY_DN70437_c3_g2 | TRINITY_DN71635_c0_g1 | TRINITY_DN73380_c3_g1 | TRINITY_DN77043_c0_g1 | TRINITY_DN79453_c1_g2 | TRINITY_DN81455_c2_g1 | TRINITY_DN82005_c2_g1 | TRINITY_DN86111_c1_g1 | TRINITY_DN91866_c5_g1 | TRINITY_DN93146_c2_g1 | TRINITY_DN94373_c7_g3	TRINITY_DN59859_c1_g1 | TRINITY_DN60385_c3_g2 | TRINITY_DN67890_c4_g1 | TRINITY_DN68709_c0_g2 | TRINITY_DN69963_c0_g4 | TRINITY_DN72091_c0_g1 | TRINITY_DN72745_c0_g1 | TRINITY_DN73898_c2_g1 | TRINITY_DN75017_c0_g1 | TRINITY_DN75550_c0_g4 | TRINITY_DN75908_c2_g2 | TRINITY_DN82090_c0_g1 | TRINITY_DN82998_c0_g1 | TRINITY_DN83152_c0_g3 | TRINITY_DN86485_c0_g1 | TRINITY_DN92567_c8_g2
GO:0043934	sporulation	134	61	102	0.02537	7.3e-06	20	41	TRINITY_DN50973_c1_g1 | TRINITY_DN58565_c0_g1 | TRINITY_DN66968_c0_g4 | TRINITY_DN68073_c1_g1 | TRINITY_DN68571_c1_g2 | TRINITY_DN70330_c0_g1 | TRINITY_DN70830_c1_g3 | TRINITY_DN76276_c0_g1 | TRINITY_DN80402_c1_g2 | TRINITY_DN82004_c1_g1 | TRINITY_DN82004_c1_g2 | TRINITY_DN82049_c2_g1 | TRINITY_DN82702_c1_g1 | TRINITY_DN83062_c2_g4 | TRINITY_DN83961_c1_g1 | TRINITY_DN84441_c0_g1 | TRINITY_DN85522…	TRINITY_DN49070_c0_g1 | TRINITY_DN50134_c0_g1 | TRINITY_DN50191_c0_g1 | TRINITY_DN52034_c0_g1 | TRINITY_DN60378_c2_g1 | TRINITY_DN62384_c3_g1 | TRINITY_DN63305_c0_g1 | TRINITY_DN63427_c0_g1 | TRINITY_DN63427_c0_g2 | TRINITY_DN64825_c0_g4 | TRINITY_DN66250_c1_g1 | TRINITY_DN66777_c2_g3 | TRINITY_DN67542_c0_g2 | TRINITY_DN67542_c0_g3 | TRINITY_DN67696_c0_g1 | TRINITY_DN68772_c2_g1 | TRINITY_DN69944…
GO:0009624	response to nematode	273	109	103	7.4e-06	7.4e-06	50	59	TRINITY_DN42574_c0_g1 | TRINITY_DN42643_c0_g1 | TRINITY_DN43374_c0_g1 | TRINITY_DN45929_c0_g1 | TRINITY_DN49299_c0_g1 | TRINITY_DN56483_c0_g1 | TRINITY_DN57050_c2_g1 | TRINITY_DN60974_c5_g2 | TRINITY_DN61371_c4_g1 | TRINITY_DN61923_c2_g2 | TRINITY_DN62197_c0_g1 | TRINITY_DN62860_c0_g3 | TRINITY_DN63038_c2_g3 | TRINITY_DN64148_c5_g4 | TRINITY_DN64414_c0_g1 | TRINITY_DN69374_c0_g1 | TRINITY_DN70037…	TRINITY_DN48527_c0_g1 | TRINITY_DN52428_c0_g1 | TRINITY_DN57161_c0_g2 | TRINITY_DN57593_c2_g2 | TRINITY_DN59774_c1_g1 | TRINITY_DN59774_c2_g3 | TRINITY_DN60108_c0_g4 | TRINITY_DN60523_c0_g1 | TRINITY_DN61975_c0_g1 | TRINITY_DN61975_c0_g3 | TRINITY_DN61975_c0_g4 | TRINITY_DN62062_c6_g2 | TRINITY_DN62743_c4_g1 | TRINITY_DN63244_c0_g1 | TRINITY_DN63719_c0_g2 | TRINITY_DN63719_c0_g5 | TRINITY_DN64717…
GO:0010268	brassinosteroid homeostasis	65	35	104	7.5e-06	7.5e-06	16	19	TRINITY_DN55448_c0_g1 | TRINITY_DN61924_c0_g1 | TRINITY_DN61924_c0_g2 | TRINITY_DN66233_c1_g2 | TRINITY_DN68628_c1_g1 | TRINITY_DN68967_c5_g1 | TRINITY_DN76721_c1_g1 | TRINITY_DN76946_c1_g1 | TRINITY_DN78272_c0_g1 | TRINITY_DN84733_c2_g1 | TRINITY_DN84733_c2_g2 | TRINITY_DN84733_c2_g4 | TRINITY_DN85047_c0_g1 | TRINITY_DN87771_c3_g3 | TRINITY_DN88217_c2_g2 | TRINITY_DN88217_c2_g3	TRINITY_DN46764_c0_g1 | TRINITY_DN58458_c1_g1 | TRINITY_DN58458_c1_g2 | TRINITY_DN58458_c1_g3 | TRINITY_DN65145_c2_g1 | TRINITY_DN66583_c3_g1 | TRINITY_DN66583_c4_g1 | TRINITY_DN67421_c6_g3 | TRINITY_DN75176_c0_g4 | TRINITY_DN79953_c0_g2 | TRINITY_DN79953_c0_g5 | TRINITY_DN83148_c2_g1 | TRINITY_DN83169_c4_g1 | TRINITY_DN83992_c0_g2 | TRINITY_DN86778_c0_g1 | TRINITY_DN88359_c3_g1 | TRINITY_DN90828…
GO:0044283	small molecule biosynthetic process	2327	735	105	0.45505	8.6e-06	357	378	TRINITY_DN37589_c0_g1 | TRINITY_DN39855_c0_g1 | TRINITY_DN42330_c0_g1 | TRINITY_DN44784_c0_g1 | TRINITY_DN44966_c0_g1 | TRINITY_DN47428_c0_g1 | TRINITY_DN48023_c0_g1 | TRINITY_DN48487_c0_g1 | TRINITY_DN49340_c0_g1 | TRINITY_DN49340_c1_g1 | TRINITY_DN49621_c0_g1 | TRINITY_DN49621_c0_g2 | TRINITY_DN49794_c0_g1 | TRINITY_DN50088_c0_g1 | TRINITY_DN51713_c0_g1 | TRINITY_DN51734_c0_g1 | TRINITY_DN51849…	TRINITY_DN113704_c0_g1 | TRINITY_DN35165_c0_g1 | TRINITY_DN38148_c0_g1 | TRINITY_DN40827_c0_g1 | TRINITY_DN41098_c0_g1 | TRINITY_DN42148_c0_g1 | TRINITY_DN47701_c0_g1 | TRINITY_DN47737_c0_g1 | TRINITY_DN48327_c0_g1 | TRINITY_DN48856_c0_g1 | TRINITY_DN50233_c0_g1 | TRINITY_DN51255_c0_g1 | TRINITY_DN51431_c0_g1 | TRINITY_DN52050_c1_g2 | TRINITY_DN52276_c0_g1 | TRINITY_DN52780_c0_g1 | TRINITY_DN5291…
GO:0016131	brassinosteroid metabolic process	68	36	106	0.00155	9.3e-06	18	18	TRINITY_DN55448_c0_g1 | TRINITY_DN61924_c0_g1 | TRINITY_DN61924_c0_g2 | TRINITY_DN66233_c1_g2 | TRINITY_DN68628_c1_g1 | TRINITY_DN68967_c5_g1 | TRINITY_DN76721_c1_g1 | TRINITY_DN78272_c0_g1 | TRINITY_DN78484_c0_g1 | TRINITY_DN84733_c2_g1 | TRINITY_DN84733_c2_g2 | TRINITY_DN84733_c2_g4 | TRINITY_DN85047_c0_g1 | TRINITY_DN86056_c0_g1 | TRINITY_DN86501_c2_g5 | TRINITY_DN87771_c3_g3 | TRINITY_DN88217…	TRINITY_DN58458_c1_g1 | TRINITY_DN58458_c1_g2 | TRINITY_DN58458_c1_g3 | TRINITY_DN66583_c3_g1 | TRINITY_DN66583_c4_g1 | TRINITY_DN67421_c6_g3 | TRINITY_DN69869_c7_g1 | TRINITY_DN71995_c3_g2 | TRINITY_DN75176_c0_g4 | TRINITY_DN79953_c0_g2 | TRINITY_DN79953_c0_g5 | TRINITY_DN83148_c2_g1 | TRINITY_DN83992_c0_g2 | TRINITY_DN86778_c0_g1 | TRINITY_DN88359_c3_g1 | TRINITY_DN90828_c2_g1 | TRINITY_DN90828…
GO:0090058	metaxylem development	9	9	107	9.4e-06	9.4e-06	1	8	TRINITY_DN83830_c2_g3	TRINITY_DN56113_c0_g1 | TRINITY_DN64762_c0_g1 | TRINITY_DN68986_c0_g1 | TRINITY_DN88719_c0_g1 | TRINITY_DN88719_c0_g4 | TRINITY_DN94274_c3_g1 | TRINITY_DN94274_c3_g2 | TRINITY_DN94274_c3_g4
GO:0006546	glycine catabolic process	30	20	108	0.00045	9.7e-06	6	14	TRINITY_DN65059_c0_g1 | TRINITY_DN65059_c0_g2 | TRINITY_DN70489_c3_g2 | TRINITY_DN72779_c1_g1 | TRINITY_DN73076_c1_g1 | TRINITY_DN91668_c4_g2	TRINITY_DN46949_c0_g1 | TRINITY_DN54760_c0_g1 | TRINITY_DN56312_c0_g1 | TRINITY_DN56312_c0_g3 | TRINITY_DN62176_c3_g1 | TRINITY_DN62191_c2_g1 | TRINITY_DN67293_c3_g2 | TRINITY_DN71555_c0_g1 | TRINITY_DN77029_c0_g2 | TRINITY_DN84234_c0_g1 | TRINITY_DN85602_c4_g1 | TRINITY_DN94480_c2_g1 | TRINITY_DN94480_c3_g1 | TRINITY_DN94480_c3_g2
GO:0046838	phosphorylated carbohydrate dephosphorylation	30	20	109	0.27626	9.7e-06	16	4	TRINITY_DN59968_c5_g2 | TRINITY_DN62449_c0_g1 | TRINITY_DN63351_c1_g1 | TRINITY_DN66438_c5_g1 | TRINITY_DN66438_c5_g2 | TRINITY_DN70428_c8_g1 | TRINITY_DN72792_c2_g2 | TRINITY_DN73497_c3_g1 | TRINITY_DN74215_c0_g1 | TRINITY_DN76057_c2_g2 | TRINITY_DN92482_c0_g1 | TRINITY_DN93491_c0_g1 | TRINITY_DN93491_c1_g1 | TRINITY_DN93491_c1_g2 | TRINITY_DN93491_c1_g4 | TRINITY_DN94121_c1_g1	TRINITY_DN67924_c1_g1 | TRINITY_DN71847_c1_g2 | TRINITY_DN76251_c0_g1 | TRINITY_DN77655_c3_g1
GO:0042447	hormone catabolic process	14	12	110	0.27636	1.0e-05	2	10	TRINITY_DN82939_c0_g1 | TRINITY_DN86243_c0_g1	TRINITY_DN64332_c3_g1 | TRINITY_DN65350_c0_g2 | TRINITY_DN66933_c0_g1 | TRINITY_DN67587_c2_g1 | TRINITY_DN73171_c2_g2 | TRINITY_DN73737_c1_g2 | TRINITY_DN81675_c0_g1 | TRINITY_DN83659_c1_g1 | TRINITY_DN83659_c1_g2 | TRINITY_DN91272_c1_g1
GO:0019372	lipoxygenase pathway	14	12	111	1.00000	1.0e-05	12	0	TRINITY_DN53872_c0_g1 | TRINITY_DN59194_c0_g1 | TRINITY_DN59194_c1_g1 | TRINITY_DN64113_c0_g1 | TRINITY_DN66801_c0_g1 | TRINITY_DN70467_c0_g2 | TRINITY_DN70467_c0_g3 | TRINITY_DN75011_c1_g1 | TRINITY_DN93276_c3_g1 | TRINITY_DN93276_c5_g1 | TRINITY_DN93276_c5_g2 | TRINITY_DN93276_c5_g3
GO:2000652	regulation of secondary cell wall biogenesis	28	19	112	1.1e-05	1.1e-05	10	9	TRINITY_DN44440_c0_g1 | TRINITY_DN58346_c5_g1 | TRINITY_DN58346_c5_g2 | TRINITY_DN60980_c1_g1 | TRINITY_DN60980_c2_g1 | TRINITY_DN60980_c4_g2 | TRINITY_DN66162_c1_g1 | TRINITY_DN77926_c0_g1 | TRINITY_DN85796_c1_g2 | TRINITY_DN93464_c0_g1	TRINITY_DN59922_c2_g3 | TRINITY_DN61664_c0_g1 | TRINITY_DN62338_c0_g2 | TRINITY_DN67456_c0_g1 | TRINITY_DN72792_c1_g1 | TRINITY_DN72811_c1_g1 | TRINITY_DN72811_c3_g3 | TRINITY_DN74536_c5_g2 | TRINITY_DN90751_c0_g1
GO:0048364	root development	1389	455	113	0.01485	1.2e-05	159	296	TRINITY_DN44440_c0_g1 | TRINITY_DN45497_c0_g1 | TRINITY_DN47000_c1_g1 | TRINITY_DN48023_c0_g1 | TRINITY_DN48383_c0_g1 | TRINITY_DN48595_c0_g1 | TRINITY_DN49794_c0_g1 | TRINITY_DN51584_c0_g1 | TRINITY_DN51942_c0_g1 | TRINITY_DN53980_c0_g1 | TRINITY_DN54283_c0_g1 | TRINITY_DN56276_c0_g1 | TRINITY_DN58118_c0_g1 | TRINITY_DN58118_c0_g2 | TRINITY_DN58346_c5_g1 | TRINITY_DN58346_c5_g2 | TRINITY_DN58998…	TRINITY_DN33240_c0_g1 | TRINITY_DN39597_c0_g1 | TRINITY_DN42766_c0_g1 | TRINITY_DN43885_c0_g1 | TRINITY_DN44502_c0_g1 | TRINITY_DN45443_c0_g1 | TRINITY_DN45739_c0_g1 | TRINITY_DN47018_c0_g1 | TRINITY_DN47565_c0_g1 | TRINITY_DN48019_c0_g1 | TRINITY_DN48255_c0_g1 | TRINITY_DN48498_c0_g1 | TRINITY_DN48619_c0_g1 | TRINITY_DN48796_c0_g1 | TRINITY_DN49429_c0_g1 | TRINITY_DN49463_c0_g1 | TRINITY_DN50443…
GO:0015977	carbon fixation	100	48	114	0.03835	1.2e-05	36	12	TRINITY_DN56696_c0_g1 | TRINITY_DN57024_c0_g1 | TRINITY_DN57024_c0_g2 | TRINITY_DN57763_c0_g1 | TRINITY_DN64042_c0_g1 | TRINITY_DN65267_c2_g6 | TRINITY_DN66576_c0_g1 | TRINITY_DN68259_c7_g1 | TRINITY_DN69239_c1_g1 | TRINITY_DN72126_c1_g3 | TRINITY_DN74830_c2_g4 | TRINITY_DN74868_c0_g1 | TRINITY_DN75606_c1_g2 | TRINITY_DN75707_c1_g1 | TRINITY_DN75863_c0_g2 | TRINITY_DN75977_c0_g1 | TRINITY_DN76019…	TRINITY_DN49097_c0_g1 | TRINITY_DN52274_c0_g1 | TRINITY_DN58798_c1_g2 | TRINITY_DN58798_c2_g1 | TRINITY_DN67327_c2_g1 | TRINITY_DN67365_c3_g1 | TRINITY_DN67365_c3_g2 | TRINITY_DN74263_c0_g1 | TRINITY_DN75862_c1_g1 | TRINITY_DN92978_c0_g1 | TRINITY_DN92978_c0_g3 | TRINITY_DN92978_c1_g1
GO:0045454	cell redox homeostasis	336	129	115	1.2e-05	1.2e-05	74	55	TRINITY_DN47702_c0_g1 | TRINITY_DN53148_c0_g1 | TRINITY_DN57928_c0_g1 | TRINITY_DN58116_c3_g1 | TRINITY_DN58851_c1_g2 | TRINITY_DN58921_c0_g1 | TRINITY_DN59479_c3_g4 | TRINITY_DN59950_c2_g1 | TRINITY_DN60122_c2_g2 | TRINITY_DN60519_c0_g2 | TRINITY_DN60560_c0_g1 | TRINITY_DN60573_c0_g5 | TRINITY_DN60871_c1_g1 | TRINITY_DN61381_c0_g5 | TRINITY_DN61481_c0_g1 | TRINITY_DN62649_c0_g1 | TRINITY_DN64843…	TRINITY_DN50236_c0_g1 | TRINITY_DN50349_c0_g1 | TRINITY_DN51402_c0_g1 | TRINITY_DN51897_c0_g2 | TRINITY_DN52688_c0_g1 | TRINITY_DN52922_c0_g1 | TRINITY_DN60360_c1_g1 | TRINITY_DN60515_c0_g1 | TRINITY_DN62570_c0_g1 | TRINITY_DN63477_c1_g1 | TRINITY_DN65865_c1_g2 | TRINITY_DN66371_c3_g3 | TRINITY_DN66865_c1_g4 | TRINITY_DN67323_c1_g1 | TRINITY_DN67323_c1_g2 | TRINITY_DN68499_c1_g6 | TRINITY_DN69744…
GO:0055076	transition metal ion homeostasis	352	134	116	0.17915	1.3e-05	66	68	TRINITY_DN48939_c1_g1 | TRINITY_DN49612_c0_g1 | TRINITY_DN50210_c0_g1 | TRINITY_DN53980_c0_g1 | TRINITY_DN57050_c2_g1 | TRINITY_DN61236_c4_g1 | TRINITY_DN61507_c4_g4 | TRINITY_DN62325_c0_g1 | TRINITY_DN62875_c1_g1 | TRINITY_DN62897_c4_g3 | TRINITY_DN64948_c1_g2 | TRINITY_DN65085_c1_g3 | TRINITY_DN65743_c5_g1 | TRINITY_DN66634_c1_g1 | TRINITY_DN66649_c3_g3 | TRINITY_DN67399_c1_g2 | TRINITY_DN68232…	TRINITY_DN53440_c0_g1 | TRINITY_DN56295_c0_g1 | TRINITY_DN57472_c0_g1 | TRINITY_DN59476_c0_g3 | TRINITY_DN60337_c1_g2 | TRINITY_DN61353_c2_g4 | TRINITY_DN61599_c0_g1 | TRINITY_DN61599_c0_g2 | TRINITY_DN61599_c0_g3 | TRINITY_DN61664_c1_g1 | TRINITY_DN61664_c1_g2 | TRINITY_DN62325_c0_g2 | TRINITY_DN62325_c0_g3 | TRINITY_DN62419_c4_g1 | TRINITY_DN64235_c0_g1 | TRINITY_DN67208_c0_g2 | TRINITY_DN67421…
GO:0010392	galactoglucomannan metabolic process	18	14	117	1.4e-05	1.4e-05	0	14		TRINITY_DN67890_c4_g1 | TRINITY_DN67890_c4_g2 | TRINITY_DN67890_c6_g3 | TRINITY_DN72559_c2_g2 | TRINITY_DN77171_c0_g1 | TRINITY_DN77171_c1_g1 | TRINITY_DN77171_c2_g1 | TRINITY_DN78475_c0_g1 | TRINITY_DN78475_c1_g1 | TRINITY_DN78475_c1_g2 | TRINITY_DN78475_c1_g3 | TRINITY_DN80108_c3_g1 | TRINITY_DN86870_c2_g1 | TRINITY_DN87892_c1_g2
GO:0051070	galactomannan biosynthetic process	18	14	118	1.4e-05	1.4e-05	0	14		TRINITY_DN67890_c4_g1 | TRINITY_DN67890_c4_g2 | TRINITY_DN67890_c6_g3 | TRINITY_DN72559_c2_g2 | TRINITY_DN77171_c0_g1 | TRINITY_DN77171_c1_g1 | TRINITY_DN77171_c2_g1 | TRINITY_DN78475_c0_g1 | TRINITY_DN78475_c1_g1 | TRINITY_DN78475_c1_g2 | TRINITY_DN78475_c1_g3 | TRINITY_DN80108_c3_g1 | TRINITY_DN86870_c2_g1 | TRINITY_DN87892_c1_g2
GO:1905177	tracheary element differentiation	18	14	119	0.06692	1.4e-05	2	12	TRINITY_DN73634_c1_g1 | TRINITY_DN83830_c2_g3	TRINITY_DN60300_c0_g1 | TRINITY_DN61664_c0_g1 | TRINITY_DN62338_c0_g2 | TRINITY_DN72792_c1_g1 | TRINITY_DN72811_c1_g1 | TRINITY_DN72811_c3_g3 | TRINITY_DN74144_c0_g2 | TRINITY_DN83546_c3_g1 | TRINITY_DN83546_c3_g2 | TRINITY_DN84530_c0_g1 | TRINITY_DN84530_c0_g2 | TRINITY_DN84530_c0_g3
GO:0055088	lipid homeostasis	142	63	120	0.56974	1.4e-05	27	36	TRINITY_DN50161_c0_g1 | TRINITY_DN54321_c0_g1 | TRINITY_DN55448_c0_g1 | TRINITY_DN61924_c0_g1 | TRINITY_DN61924_c0_g2 | TRINITY_DN65572_c2_g1 | TRINITY_DN65682_c1_g1 | TRINITY_DN66233_c1_g2 | TRINITY_DN68628_c1_g1 | TRINITY_DN68967_c5_g1 | TRINITY_DN70621_c0_g1 | TRINITY_DN75007_c2_g1 | TRINITY_DN76721_c1_g1 | TRINITY_DN76946_c1_g1 | TRINITY_DN78272_c0_g1 | TRINITY_DN79681_c0_g1 | TRINITY_DN84733…	TRINITY_DN46764_c0_g1 | TRINITY_DN55488_c0_g1 | TRINITY_DN58458_c1_g1 | TRINITY_DN58458_c1_g2 | TRINITY_DN58458_c1_g3 | TRINITY_DN59594_c1_g2 | TRINITY_DN63002_c1_g1 | TRINITY_DN65145_c2_g1 | TRINITY_DN66583_c3_g1 | TRINITY_DN66583_c4_g1 | TRINITY_DN67421_c6_g3 | TRINITY_DN73273_c0_g1 | TRINITY_DN74645_c2_g1 | TRINITY_DN75007_c0_g1 | TRINITY_DN75007_c2_g2 | TRINITY_DN75176_c0_g4 | TRINITY_DN75550…
GO:1901700	response to oxygen-containing compound	4148	1261	121	0.19199	1.8e-05	742	519	TRINITY_DN37026_c0_g1 | TRINITY_DN41068_c0_g1 | TRINITY_DN41996_c0_g1 | TRINITY_DN42299_c0_g1 | TRINITY_DN42434_c0_g1 | TRINITY_DN43277_c0_g1 | TRINITY_DN44255_c0_g1 | TRINITY_DN44377_c0_g1 | TRINITY_DN45855_c0_g1 | TRINITY_DN45964_c0_g1 | TRINITY_DN46380_c0_g1 | TRINITY_DN46741_c0_g1 | TRINITY_DN46903_c0_g1 | TRINITY_DN47964_c0_g1 | TRINITY_DN48314_c0_g1 | TRINITY_DN48373_c0_g1 | TRINITY_DN48383…	TRINITY_DN36949_c0_g1 | TRINITY_DN37484_c0_g1 | TRINITY_DN38226_c0_g1 | TRINITY_DN41963_c0_g1 | TRINITY_DN42218_c0_g1 | TRINITY_DN42974_c0_g1 | TRINITY_DN44414_c0_g1 | TRINITY_DN44637_c0_g1 | TRINITY_DN44760_c0_g1 | TRINITY_DN44828_c0_g1 | TRINITY_DN45395_c0_g1 | TRINITY_DN46119_c0_g1 | TRINITY_DN46734_c0_g1 | TRINITY_DN46737_c0_g1 | TRINITY_DN46764_c0_g1 | TRINITY_DN46965_c0_g2 | TRINITY_DN46979…
GO:0016052	carbohydrate catabolic process	764	263	122	0.32641	2.1e-05	89	174	TRINITY_DN47678_c0_g1 | TRINITY_DN56359_c0_g1 | TRINITY_DN56484_c0_g2 | TRINITY_DN56965_c0_g2 | TRINITY_DN59202_c2_g1 | TRINITY_DN59467_c0_g2 | TRINITY_DN60071_c0_g1 | TRINITY_DN60964_c2_g3 | TRINITY_DN61904_c5_g1 | TRINITY_DN62802_c1_g1 | TRINITY_DN64095_c1_g1 | TRINITY_DN64478_c0_g1 | TRINITY_DN65305_c0_g1 | TRINITY_DN65695_c4_g1 | TRINITY_DN66337_c1_g1 | TRINITY_DN66343_c0_g1 | TRINITY_DN66497…	TRINITY_DN44828_c0_g1 | TRINITY_DN48527_c0_g1 | TRINITY_DN49002_c0_g1 | TRINITY_DN50233_c0_g1 | TRINITY_DN51048_c0_g1 | TRINITY_DN52274_c0_g1 | TRINITY_DN52492_c0_g1 | TRINITY_DN52945_c0_g1 | TRINITY_DN53504_c0_g1 | TRINITY_DN54416_c0_g1 | TRINITY_DN54833_c0_g1 | TRINITY_DN54880_c0_g1 | TRINITY_DN56092_c0_g1 | TRINITY_DN56528_c0_g2 | TRINITY_DN56677_c0_g1 | TRINITY_DN56738_c1_g1 | TRINITY_DN56738…
GO:1902025	nitrate import	11	10	123	2.1e-05	2.1e-05	10	0	TRINITY_DN44440_c0_g1 | TRINITY_DN48383_c0_g1 | TRINITY_DN51584_c0_g1 | TRINITY_DN58346_c5_g1 | TRINITY_DN58346_c5_g2 | TRINITY_DN60980_c1_g1 | TRINITY_DN60980_c2_g1 | TRINITY_DN60980_c4_g2 | TRINITY_DN92164_c2_g1 | TRINITY_DN93464_c0_g1
GO:0010336	gibberellic acid homeostasis	11	10	124	2.1e-05	2.1e-05	7	3	TRINITY_DN50161_c0_g1 | TRINITY_DN54321_c0_g1 | TRINITY_DN65572_c2_g1 | TRINITY_DN65682_c1_g1 | TRINITY_DN88990_c1_g2 | TRINITY_DN92696_c0_g1 | TRINITY_DN92696_c0_g2	TRINITY_DN63002_c1_g1 | TRINITY_DN86590_c0_g2 | TRINITY_DN88990_c1_g1
GO:0048527	lateral root development	306	118	125	0.18302	2.2e-05	38	80	TRINITY_DN44440_c0_g1 | TRINITY_DN45497_c0_g1 | TRINITY_DN48595_c0_g1 | TRINITY_DN58346_c5_g1 | TRINITY_DN58346_c5_g2 | TRINITY_DN60980_c1_g1 | TRINITY_DN60980_c2_g1 | TRINITY_DN60980_c4_g2 | TRINITY_DN61355_c1_g5 | TRINITY_DN64464_c0_g1 | TRINITY_DN66847_c1_g4 | TRINITY_DN71538_c0_g1 | TRINITY_DN72963_c1_g2 | TRINITY_DN73029_c1_g1 | TRINITY_DN73586_c0_g2 | TRINITY_DN75140_c0_g2 | TRINITY_DN76200…	TRINITY_DN33240_c0_g1 | TRINITY_DN39597_c0_g1 | TRINITY_DN42766_c0_g1 | TRINITY_DN43885_c0_g1 | TRINITY_DN44502_c0_g1 | TRINITY_DN45443_c0_g1 | TRINITY_DN48019_c0_g1 | TRINITY_DN48619_c0_g1 | TRINITY_DN48796_c0_g1 | TRINITY_DN49429_c0_g1 | TRINITY_DN50443_c0_g2 | TRINITY_DN50704_c0_g1 | TRINITY_DN51041_c0_g1 | TRINITY_DN52857_c0_g1 | TRINITY_DN52857_c1_g1 | TRINITY_DN55022_c0_g1 | TRINITY_DN56571…
GO:0046855	inositol phosphate dephosphorylation	29	19	126	2.4e-05	2.4e-05	15	4	TRINITY_DN59968_c5_g2 | TRINITY_DN62449_c0_g1 | TRINITY_DN63351_c1_g1 | TRINITY_DN66438_c5_g1 | TRINITY_DN66438_c5_g2 | TRINITY_DN70428_c8_g1 | TRINITY_DN72792_c2_g2 | TRINITY_DN73497_c3_g1 | TRINITY_DN74215_c0_g1 | TRINITY_DN92482_c0_g1 | TRINITY_DN93491_c0_g1 | TRINITY_DN93491_c1_g1 | TRINITY_DN93491_c1_g2 | TRINITY_DN93491_c1_g4 | TRINITY_DN94121_c1_g1	TRINITY_DN67924_c1_g1 | TRINITY_DN71847_c1_g2 | TRINITY_DN76251_c0_g1 | TRINITY_DN77655_c3_g1
GO:0071545	inositol phosphate catabolic process	29	19	127	1.00000	2.4e-05	15	4	TRINITY_DN59968_c5_g2 | TRINITY_DN62449_c0_g1 | TRINITY_DN63351_c1_g1 | TRINITY_DN66438_c5_g1 | TRINITY_DN66438_c5_g2 | TRINITY_DN70428_c8_g1 | TRINITY_DN72792_c2_g2 | TRINITY_DN73497_c3_g1 | TRINITY_DN74215_c0_g1 | TRINITY_DN92482_c0_g1 | TRINITY_DN93491_c0_g1 | TRINITY_DN93491_c1_g1 | TRINITY_DN93491_c1_g2 | TRINITY_DN93491_c1_g4 | TRINITY_DN94121_c1_g1	TRINITY_DN67924_c1_g1 | TRINITY_DN71847_c1_g2 | TRINITY_DN76251_c0_g1 | TRINITY_DN77655_c3_g1
GO:0044262	cellular carbohydrate metabolic process	1466	475	128	0.95665	2.5e-05	243	232	TRINITY_DN47580_c0_g1 | TRINITY_DN49330_c1_g1 | TRINITY_DN50753_c0_g1 | TRINITY_DN51371_c0_g1 | TRINITY_DN51780_c0_g1 | TRINITY_DN52268_c0_g1 | TRINITY_DN52289_c0_g1 | TRINITY_DN54207_c0_g1 | TRINITY_DN55285_c1_g1 | TRINITY_DN55285_c1_g3 | TRINITY_DN55466_c0_g2 | TRINITY_DN56276_c0_g1 | TRINITY_DN56433_c0_g1 | TRINITY_DN56907_c1_g1 | TRINITY_DN57189_c0_g1 | TRINITY_DN57652_c0_g1 | TRINITY_DN57795…	TRINITY_DN42218_c0_g1 | TRINITY_DN44509_c0_g1 | TRINITY_DN44828_c0_g1 | TRINITY_DN45946_c0_g2 | TRINITY_DN46279_c0_g1 | TRINITY_DN46965_c0_g2 | TRINITY_DN46979_c0_g1 | TRINITY_DN49002_c0_g1 | TRINITY_DN49752_c0_g1 | TRINITY_DN50512_c0_g1 | TRINITY_DN50923_c1_g1 | TRINITY_DN50923_c2_g1 | TRINITY_DN51048_c0_g1 | TRINITY_DN51162_c0_g1 | TRINITY_DN52432_c0_g1 | TRINITY_DN52492_c0_g1 | TRINITY_DN52945…
GO:0051301	cell division	1584	510	129	0.43288	2.6e-05	182	328	TRINITY_DN45266_c0_g1 | TRINITY_DN50753_c0_g1 | TRINITY_DN50973_c1_g1 | TRINITY_DN52268_c0_g1 | TRINITY_DN52289_c0_g1 | TRINITY_DN52795_c0_g1 | TRINITY_DN55285_c1_g1 | TRINITY_DN55285_c1_g3 | TRINITY_DN55994_c0_g1 | TRINITY_DN56310_c0_g1 | TRINITY_DN57189_c0_g1 | TRINITY_DN57652_c0_g1 | TRINITY_DN57807_c2_g1 | TRINITY_DN58565_c0_g1 | TRINITY_DN59279_c0_g1 | TRINITY_DN59345_c0_g1 | TRINITY_DN59345…	TRINITY_DN32756_c0_g1 | TRINITY_DN44566_c0_g1 | TRINITY_DN46185_c0_g1 | TRINITY_DN46484_c0_g1 | TRINITY_DN46790_c0_g1 | TRINITY_DN47565_c0_g1 | TRINITY_DN47833_c0_g1 | TRINITY_DN47984_c0_g1 | TRINITY_DN48056_c0_g1 | TRINITY_DN48085_c0_g1 | TRINITY_DN48233_c0_g1 | TRINITY_DN48278_c0_g1 | TRINITY_DN48638_c0_g1 | TRINITY_DN48837_c0_g2 | TRINITY_DN48917_c0_g1 | TRINITY_DN49070_c0_g1 | TRINITY_DN49328…
GO:1901568	fatty acid derivative metabolic process	100	47	130	0.42851	2.9e-05	29	18	TRINITY_DN48685_c0_g1 | TRINITY_DN53872_c0_g1 | TRINITY_DN56804_c0_g1 | TRINITY_DN59194_c0_g1 | TRINITY_DN59194_c1_g1 | TRINITY_DN61972_c1_g1 | TRINITY_DN64113_c0_g1 | TRINITY_DN66801_c0_g1 | TRINITY_DN68675_c1_g2 | TRINITY_DN69069_c3_g1 | TRINITY_DN69508_c0_g2 | TRINITY_DN70467_c0_g2 | TRINITY_DN70467_c0_g3 | TRINITY_DN73159_c1_g1 | TRINITY_DN73455_c0_g1 | TRINITY_DN73878_c2_g1 | TRINITY_DN75011…	TRINITY_DN59195_c0_g2 | TRINITY_DN59543_c4_g6 | TRINITY_DN63004_c0_g3 | TRINITY_DN63311_c1_g1 | TRINITY_DN65238_c1_g1 | TRINITY_DN66742_c0_g2 | TRINITY_DN67652_c1_g5 | TRINITY_DN71370_c0_g1 | TRINITY_DN78061_c2_g1 | TRINITY_DN84749_c0_g1 | TRINITY_DN84749_c0_g2 | TRINITY_DN86004_c1_g2 | TRINITY_DN87597_c1_g1 | TRINITY_DN88156_c2_g2 | TRINITY_DN90920_c2_g2 | TRINITY_DN91164_c1_g2 | TRINITY_DN91492…
GO:1901617	organic hydroxy compound biosynthetic process	495	178	131	0.14003	3.1e-05	86	92	TRINITY_DN51713_c0_g1 | TRINITY_DN55448_c0_g1 | TRINITY_DN55719_c0_g1 | TRINITY_DN56468_c0_g1 | TRINITY_DN56827_c0_g2 | TRINITY_DN58298_c0_g1 | TRINITY_DN59929_c7_g1 | TRINITY_DN60637_c1_g2 | TRINITY_DN61029_c6_g3 | TRINITY_DN61924_c0_g1 | TRINITY_DN61924_c0_g2 | TRINITY_DN62109_c0_g1 | TRINITY_DN62502_c0_g1 | TRINITY_DN63261_c0_g1 | TRINITY_DN63455_c1_g3 | TRINITY_DN63565_c4_g2 | TRINITY_DN63573…	TRINITY_DN113704_c0_g1 | TRINITY_DN51431_c0_g1 | TRINITY_DN54511_c0_g1 | TRINITY_DN56673_c0_g1 | TRINITY_DN59543_c4_g6 | TRINITY_DN59564_c3_g1 | TRINITY_DN61120_c4_g2 | TRINITY_DN61964_c1_g1 | TRINITY_DN62654_c0_g1 | TRINITY_DN62900_c0_g1 | TRINITY_DN63299_c0_g1 | TRINITY_DN63455_c1_g2 | TRINITY_DN63696_c4_g1 | TRINITY_DN63811_c2_g1 | TRINITY_DN64368_c0_g1 | TRINITY_DN64825_c0_g4 | TRINITY_DN6611…
GO:0019725	cellular homeostasis	869	294	132	0.89966	3.1e-05	168	126	TRINITY_DN47702_c0_g1 | TRINITY_DN48314_c0_g1 | TRINITY_DN48595_c0_g1 | TRINITY_DN51226_c0_g1 | TRINITY_DN53148_c0_g1 | TRINITY_DN57928_c0_g1 | TRINITY_DN57940_c2_g2 | TRINITY_DN58116_c3_g1 | TRINITY_DN58298_c0_g1 | TRINITY_DN58851_c1_g2 | TRINITY_DN58921_c0_g1 | TRINITY_DN59246_c0_g1 | TRINITY_DN59479_c3_g4 | TRINITY_DN59950_c2_g1 | TRINITY_DN60122_c2_g2 | TRINITY_DN60519_c0_g2 | TRINITY_DN60560…	TRINITY_DN43782_c0_g1 | TRINITY_DN44189_c0_g1 | TRINITY_DN50236_c0_g1 | TRINITY_DN50349_c0_g1 | TRINITY_DN51402_c0_g1 | TRINITY_DN51897_c0_g2 | TRINITY_DN52688_c0_g1 | TRINITY_DN52922_c0_g1 | TRINITY_DN53440_c0_g1 | TRINITY_DN53639_c0_g1 | TRINITY_DN57472_c0_g1 | TRINITY_DN59114_c0_g2 | TRINITY_DN59476_c0_g3 | TRINITY_DN59564_c3_g1 | TRINITY_DN59859_c1_g1 | TRINITY_DN60360_c1_g1 | TRINITY_DN60515…
GO:1901615	organic hydroxy compound metabolic process	817	278	133	0.32569	3.2e-05	146	132	TRINITY_DN48314_c0_g1 | TRINITY_DN50650_c0_g1 | TRINITY_DN51713_c0_g1 | TRINITY_DN55448_c0_g1 | TRINITY_DN55719_c0_g1 | TRINITY_DN56468_c0_g1 | TRINITY_DN56827_c0_g2 | TRINITY_DN57760_c0_g1 | TRINITY_DN58298_c0_g1 | TRINITY_DN59929_c7_g1 | TRINITY_DN59968_c5_g2 | TRINITY_DN60168_c1_g2 | TRINITY_DN60637_c1_g2 | TRINITY_DN61029_c6_g3 | TRINITY_DN61924_c0_g1 | TRINITY_DN61924_c0_g2 | TRINITY_DN62109…	TRINITY_DN113704_c0_g1 | TRINITY_DN50512_c0_g1 | TRINITY_DN51048_c0_g1 | TRINITY_DN51431_c0_g1 | TRINITY_DN53945_c0_g1 | TRINITY_DN54511_c0_g1 | TRINITY_DN56673_c0_g1 | TRINITY_DN58458_c1_g1 | TRINITY_DN58458_c1_g2 | TRINITY_DN58458_c1_g3 | TRINITY_DN59386_c0_g1 | TRINITY_DN59543_c4_g6 | TRINITY_DN59564_c3_g1 | TRINITY_DN61120_c4_g2 | TRINITY_DN61964_c1_g1 | TRINITY_DN62530_c4_g1 | TRINITY_DN6263…
GO:0055002	striated muscle cell development	41	24	134	0.21636	3.3e-05	13	11	TRINITY_DN47000_c1_g1 | TRINITY_DN62690_c0_g1 | TRINITY_DN65561_c0_g1 | TRINITY_DN70437_c3_g2 | TRINITY_DN71635_c0_g1 | TRINITY_DN73380_c3_g1 | TRINITY_DN77043_c0_g1 | TRINITY_DN79453_c1_g2 | TRINITY_DN81455_c2_g1 | TRINITY_DN82005_c2_g1 | TRINITY_DN86111_c1_g1 | TRINITY_DN93146_c2_g1 | TRINITY_DN94373_c7_g3	TRINITY_DN59859_c1_g1 | TRINITY_DN60385_c3_g2 | TRINITY_DN67890_c4_g1 | TRINITY_DN68709_c0_g2 | TRINITY_DN69963_c0_g4 | TRINITY_DN72091_c0_g1 | TRINITY_DN75908_c2_g2 | TRINITY_DN82998_c0_g1 | TRINITY_DN83152_c0_g3 | TRINITY_DN86485_c0_g1 | TRINITY_DN92567_c8_g2
GO:0010412	mannan metabolic process	23	16	135	3.5e-05	3.5e-05	2	14	TRINITY_DN83143_c1_g2 | TRINITY_DN87071_c2_g3	TRINITY_DN57376_c0_g1 | TRINITY_DN67079_c0_g1 | TRINITY_DN69825_c0_g1 | TRINITY_DN72001_c2_g1 | TRINITY_DN79684_c0_g1 | TRINITY_DN83143_c1_g1 | TRINITY_DN85596_c2_g1 | TRINITY_DN87071_c1_g1 | TRINITY_DN87071_c1_g2 | TRINITY_DN87071_c2_g1 | TRINITY_DN87071_c2_g4 | TRINITY_DN89266_c2_g1 | TRINITY_DN90965_c1_g1 | TRINITY_DN90965_c2_g2
GO:0016310	phosphorylation	3060	942	136	0.76513	3.5e-05	460	482	TRINITY_DN37827_c0_g1 | TRINITY_DN44830_c0_g1 | TRINITY_DN46000_c0_g1 | TRINITY_DN46843_c0_g1 | TRINITY_DN47000_c1_g1 | TRINITY_DN47678_c0_g1 | TRINITY_DN48595_c0_g1 | TRINITY_DN50189_c0_g1 | TRINITY_DN50973_c1_g1 | TRINITY_DN51071_c1_g1 | TRINITY_DN52080_c0_g1 | TRINITY_DN52281_c0_g1 | TRINITY_DN53467_c0_g1 | TRINITY_DN53827_c0_g1 | TRINITY_DN54283_c0_g1 | TRINITY_DN54468_c1_g1 | TRINITY_DN54552…	TRINITY_DN43440_c0_g1 | TRINITY_DN43478_c0_g1 | TRINITY_DN44523_c0_g1 | TRINITY_DN46431_c0_g1 | TRINITY_DN46457_c0_g1 | TRINITY_DN46467_c0_g1 | TRINITY_DN47501_c0_g1 | TRINITY_DN48047_c0_g1 | TRINITY_DN48278_c0_g1 | TRINITY_DN48638_c0_g1 | TRINITY_DN49064_c0_g1 | TRINITY_DN49070_c0_g1 | TRINITY_DN50134_c0_g1 | TRINITY_DN50191_c0_g1 | TRINITY_DN50233_c0_g1 | TRINITY_DN50300_c0_g1 | TRINITY_DN50992…
GO:0001101	response to acid chemical	3109	956	137	0.16952	3.6e-05	580	376	TRINITY_DN37026_c0_g1 | TRINITY_DN41068_c0_g1 | TRINITY_DN41996_c0_g1 | TRINITY_DN42434_c0_g1 | TRINITY_DN43277_c0_g1 | TRINITY_DN44377_c0_g1 | TRINITY_DN45855_c0_g1 | TRINITY_DN45964_c0_g1 | TRINITY_DN46741_c0_g1 | TRINITY_DN46903_c0_g1 | TRINITY_DN48373_c0_g1 | TRINITY_DN48572_c0_g1 | TRINITY_DN48595_c0_g1 | TRINITY_DN48685_c0_g1 | TRINITY_DN49340_c1_g1 | TRINITY_DN49594_c0_g1 | TRINITY_DN49929…	TRINITY_DN36949_c0_g1 | TRINITY_DN37484_c0_g1 | TRINITY_DN38226_c0_g1 | TRINITY_DN41963_c0_g1 | TRINITY_DN42218_c0_g1 | TRINITY_DN42974_c0_g1 | TRINITY_DN44637_c0_g1 | TRINITY_DN44760_c0_g1 | TRINITY_DN44828_c0_g1 | TRINITY_DN45395_c0_g1 | TRINITY_DN46734_c0_g1 | TRINITY_DN46737_c0_g1 | TRINITY_DN46965_c0_g2 | TRINITY_DN46979_c0_g1 | TRINITY_DN48240_c0_g1 | TRINITY_DN48833_c0_g1 | TRINITY_DN49281…
GO:0009694	jasmonic acid metabolic process	61	32	138	0.00679	3.7e-05	25	7	TRINITY_DN48487_c0_g1 | TRINITY_DN49340_c0_g1 | TRINITY_DN49621_c0_g1 | TRINITY_DN49621_c0_g2 | TRINITY_DN58248_c1_g1 | TRINITY_DN64820_c1_g1 | TRINITY_DN64820_c1_g2 | TRINITY_DN64820_c1_g4 | TRINITY_DN67774_c0_g2 | TRINITY_DN77214_c0_g1 | TRINITY_DN80011_c1_g1 | TRINITY_DN80934_c4_g1 | TRINITY_DN82635_c2_g5 | TRINITY_DN85371_c1_g2 | TRINITY_DN85371_c1_g3 | TRINITY_DN86264_c0_g1 | TRINITY_DN86264…	TRINITY_DN42148_c0_g1 | TRINITY_DN56277_c0_g3 | TRINITY_DN62628_c1_g1 | TRINITY_DN69190_c1_g1 | TRINITY_DN75026_c0_g1 | TRINITY_DN85371_c1_g7 | TRINITY_DN86757_c1_g2
GO:0010378	temperature compensation of the circadian clock	15	12	139	3.8e-05	3.8e-05	12	0	TRINITY_DN44255_c0_g1 | TRINITY_DN46380_c0_g1 | TRINITY_DN47964_c0_g1 | TRINITY_DN48944_c0_g1 | TRINITY_DN58148_c0_g1 | TRINITY_DN66976_c6_g3 | TRINITY_DN73022_c4_g4 | TRINITY_DN76912_c0_g1 | TRINITY_DN82515_c1_g1 | TRINITY_DN82515_c1_g2 | TRINITY_DN94646_c6_g1 | TRINITY_DN94646_c6_g2
GO:0046274	lignin catabolic process	32	20	140	4.0e-05	4.0e-05	13	7	TRINITY_DN57836_c3_g1 | TRINITY_DN61739_c3_g2 | TRINITY_DN62109_c0_g1 | TRINITY_DN62109_c1_g1 | TRINITY_DN72514_c2_g1 | TRINITY_DN75752_c0_g1 | TRINITY_DN79184_c0_g5 | TRINITY_DN81765_c1_g2 | TRINITY_DN87162_c4_g2 | TRINITY_DN90506_c2_g1 | TRINITY_DN90506_c2_g2 | TRINITY_DN93812_c10_g1 | TRINITY_DN93993_c4_g3	TRINITY_DN62109_c0_g4 | TRINITY_DN64171_c1_g1 | TRINITY_DN64171_c2_g2 | TRINITY_DN80743_c0_g2 | TRINITY_DN81453_c1_g1 | TRINITY_DN84832_c0_g1 | TRINITY_DN87162_c4_g1
GO:0009653	anatomical structure morphogenesis	3318	1016	141	0.17723	4.1e-05	384	632	TRINITY_DN44440_c0_g1 | TRINITY_DN47000_c1_g1 | TRINITY_DN47580_c0_g1 | TRINITY_DN48023_c0_g1 | TRINITY_DN48595_c0_g1 | TRINITY_DN49330_c1_g1 | TRINITY_DN49794_c0_g1 | TRINITY_DN50973_c1_g1 | TRINITY_DN51757_c0_g1 | TRINITY_DN51942_c0_g1 | TRINITY_DN52879_c0_g1 | TRINITY_DN53193_c0_g1 | TRINITY_DN53980_c0_g1 | TRINITY_DN56276_c0_g1 | TRINITY_DN56487_c0_g1 | TRINITY_DN56531_c0_g1 | TRINITY_DN57795…	TRINITY_DN105162_c0_g1 | TRINITY_DN33240_c0_g1 | TRINITY_DN38226_c0_g1 | TRINITY_DN39597_c0_g1 | TRINITY_DN42218_c0_g1 | TRINITY_DN42766_c0_g1 | TRINITY_DN43186_c0_g1 | TRINITY_DN43731_c0_g1 | TRINITY_DN43770_c0_g1 | TRINITY_DN43885_c0_g1 | TRINITY_DN44502_c0_g1 | TRINITY_DN44509_c0_g1 | TRINITY_DN44566_c0_g1 | TRINITY_DN45443_c0_g1 | TRINITY_DN45446_c0_g1 | TRINITY_DN45946_c0_g2 | TRINITY_DN4618…
GO:0071310	cellular response to organic substance	3489	1065	142	0.99931	4.4e-05	495	570	TRINITY_DN41068_c0_g1 | TRINITY_DN48373_c0_g1 | TRINITY_DN48685_c0_g1 | TRINITY_DN52070_c0_g1 | TRINITY_DN52094_c0_g1 | TRINITY_DN52281_c0_g1 | TRINITY_DN52449_c0_g1 | TRINITY_DN52519_c0_g1 | TRINITY_DN53368_c0_g1 | TRINITY_DN53553_c0_g1 | TRINITY_DN54283_c0_g1 | TRINITY_DN54468_c1_g1 | TRINITY_DN54552_c0_g1 | TRINITY_DN55320_c0_g1 | TRINITY_DN55776_c1_g1 | TRINITY_DN55920_c0_g1 | TRINITY_DN56487…	TRINITY_DN33240_c0_g1 | TRINITY_DN36949_c0_g1 | TRINITY_DN39597_c0_g1 | TRINITY_DN41963_c0_g1 | TRINITY_DN42218_c0_g1 | TRINITY_DN42766_c0_g1 | TRINITY_DN43731_c0_g1 | TRINITY_DN43885_c0_g1 | TRINITY_DN44102_c0_g1 | TRINITY_DN44414_c0_g1 | TRINITY_DN44502_c0_g1 | TRINITY_DN44637_c0_g1 | TRINITY_DN44760_c0_g1 | TRINITY_DN45443_c0_g1 | TRINITY_DN45739_c0_g1 | TRINITY_DN46218_c0_g1 | TRINITY_DN46734…
GO:0042440	pigment metabolic process	684	236	143	0.14963	4.5e-05	160	76	TRINITY_DN44440_c0_g1 | TRINITY_DN45510_c0_g1 | TRINITY_DN48504_c0_g1 | TRINITY_DN48595_c0_g1 | TRINITY_DN49326_c0_g1 | TRINITY_DN49493_c0_g2 | TRINITY_DN51624_c0_g1 | TRINITY_DN51713_c0_g1 | TRINITY_DN51787_c0_g1 | TRINITY_DN51830_c0_g1 | TRINITY_DN52036_c0_g1 | TRINITY_DN55005_c0_g1 | TRINITY_DN56982_c0_g1 | TRINITY_DN57164_c0_g1 | TRINITY_DN57760_c0_g1 | TRINITY_DN57760_c2_g1 | TRINITY_DN57760…	TRINITY_DN102016_c0_g1 | TRINITY_DN41963_c0_g1 | TRINITY_DN46737_c0_g1 | TRINITY_DN48240_c0_g1 | TRINITY_DN51431_c0_g1 | TRINITY_DN51585_c0_g2 | TRINITY_DN52630_c0_g2 | TRINITY_DN52864_c0_g1 | TRINITY_DN55605_c0_g1 | TRINITY_DN57593_c2_g2 | TRINITY_DN57760_c2_g2 | TRINITY_DN57760_c3_g2 | TRINITY_DN59257_c3_g1 | TRINITY_DN60305_c0_g1 | TRINITY_DN60326_c1_g1 | TRINITY_DN60546_c0_g1 | TRINITY_DN6057…
GO:0048236	plant-type sporogenesis	72	36	144	1.00000	4.7e-05	8	28	TRINITY_DN50973_c1_g1 | TRINITY_DN58565_c0_g1 | TRINITY_DN82004_c1_g1 | TRINITY_DN82004_c1_g2 | TRINITY_DN82049_c2_g1 | TRINITY_DN82702_c1_g1 | TRINITY_DN89410_c0_g1 | TRINITY_DN92699_c4_g2	TRINITY_DN49070_c0_g1 | TRINITY_DN50134_c0_g1 | TRINITY_DN50191_c0_g1 | TRINITY_DN52034_c0_g1 | TRINITY_DN60378_c2_g1 | TRINITY_DN63305_c0_g1 | TRINITY_DN63427_c0_g1 | TRINITY_DN63427_c0_g2 | TRINITY_DN66250_c1_g1 | TRINITY_DN67542_c0_g2 | TRINITY_DN67542_c0_g3 | TRINITY_DN68772_c2_g1 | TRINITY_DN70012_c1_g2 | TRINITY_DN77810_c5_g3 | TRINITY_DN78215_c3_g2 | TRINITY_DN79502_c1_g1 | TRINITY_DN80743…
GO:0055085	transmembrane transport	1900	601	145	0.00486	4.8e-05	354	247	TRINITY_DN41588_c1_g1 | TRINITY_DN41818_c0_g1 | TRINITY_DN42574_c0_g1 | TRINITY_DN42643_c0_g1 | TRINITY_DN42931_c0_g1 | TRINITY_DN43374_c0_g1 | TRINITY_DN44379_c0_g1 | TRINITY_DN45327_c0_g1 | TRINITY_DN45497_c0_g1 | TRINITY_DN45929_c0_g1 | TRINITY_DN47312_c0_g1 | TRINITY_DN47612_c0_g1 | TRINITY_DN47992_c0_g2 | TRINITY_DN48314_c0_g1 | TRINITY_DN48398_c1_g1 | TRINITY_DN48595_c0_g1 | TRINITY_DN49299…	TRINITY_DN34606_c0_g1 | TRINITY_DN43646_c0_g1 | TRINITY_DN43782_c0_g1 | TRINITY_DN45395_c0_g1 | TRINITY_DN45411_c0_g2 | TRINITY_DN47885_c0_g1 | TRINITY_DN48951_c0_g1 | TRINITY_DN49047_c0_g1 | TRINITY_DN50923_c2_g1 | TRINITY_DN53782_c0_g1 | TRINITY_DN55000_c0_g1 | TRINITY_DN55366_c0_g1 | TRINITY_DN55405_c0_g1 | TRINITY_DN55510_c0_g1 | TRINITY_DN56082_c0_g1 | TRINITY_DN56227_c0_g1 | TRINITY_DN56291…
GO:0009813	flavonoid biosynthetic process	244	96	146	0.00110	4.9e-05	66	30	TRINITY_DN44440_c0_g1 | TRINITY_DN53057_c0_g1 | TRINITY_DN53412_c0_g1 | TRINITY_DN55818_c0_g2 | TRINITY_DN56193_c1_g1 | TRINITY_DN57793_c0_g2 | TRINITY_DN58346_c5_g1 | TRINITY_DN58346_c5_g2 | TRINITY_DN60094_c3_g1 | TRINITY_DN60371_c2_g1 | TRINITY_DN60980_c1_g1 | TRINITY_DN60980_c2_g1 | TRINITY_DN60980_c4_g2 | TRINITY_DN61131_c7_g1 | TRINITY_DN65750_c0_g1 | TRINITY_DN66195_c1_g3 | TRINITY_DN66233…	TRINITY_DN36949_c0_g1 | TRINITY_DN49281_c1_g1 | TRINITY_DN56566_c1_g1 | TRINITY_DN60326_c1_g1 | TRINITY_DN63226_c1_g2 | TRINITY_DN64825_c0_g4 | TRINITY_DN67029_c1_g2 | TRINITY_DN67081_c0_g2 | TRINITY_DN69740_c1_g1 | TRINITY_DN71926_c6_g3 | TRINITY_DN73751_c2_g1 | TRINITY_DN75027_c1_g1 | TRINITY_DN78308_c4_g3 | TRINITY_DN78981_c1_g1 | TRINITY_DN79063_c0_g1 | TRINITY_DN79345_c0_g2 | TRINITY_DN82772…
GO:0019253	reductive pentose-phosphate cycle	62	32	147	5.6e-05	5.6e-05	30	2	TRINITY_DN56696_c0_g1 | TRINITY_DN57024_c0_g1 | TRINITY_DN57024_c0_g2 | TRINITY_DN57763_c0_g1 | TRINITY_DN64042_c0_g1 | TRINITY_DN65267_c2_g6 | TRINITY_DN66576_c0_g1 | TRINITY_DN68259_c7_g1 | TRINITY_DN69239_c1_g1 | TRINITY_DN72126_c1_g3 | TRINITY_DN74830_c2_g4 | TRINITY_DN74868_c0_g1 | TRINITY_DN75606_c1_g2 | TRINITY_DN75707_c1_g1 | TRINITY_DN75977_c0_g1 | TRINITY_DN76019_c0_g2 | TRINITY_DN77488…	TRINITY_DN52274_c0_g1 | TRINITY_DN67327_c2_g1
GO:0071453	cellular response to oxygen levels	57	30	148	0.02107	5.9e-05	25	5	TRINITY_DN59787_c0_g1 | TRINITY_DN61620_c0_g1 | TRINITY_DN63345_c0_g1 | TRINITY_DN63345_c1_g1 | TRINITY_DN64042_c0_g1 | TRINITY_DN64981_c1_g1 | TRINITY_DN69630_c5_g1 | TRINITY_DN71286_c0_g3 | TRINITY_DN73635_c0_g1 | TRINITY_DN75977_c0_g1 | TRINITY_DN79453_c1_g2 | TRINITY_DN80429_c2_g1 | TRINITY_DN81987_c0_g4 | TRINITY_DN83851_c1_g1 | TRINITY_DN83851_c3_g2 | TRINITY_DN83851_c3_g4 | TRINITY_DN86702…	TRINITY_DN69273_c1_g2 | TRINITY_DN74645_c2_g1 | TRINITY_DN80457_c4_g1 | TRINITY_DN80504_c0_g2 | TRINITY_DN92235_c2_g1
GO:0036294	cellular response to decreased oxygen levels	57	30	149	0.02107	5.9e-05	25	5	TRINITY_DN59787_c0_g1 | TRINITY_DN61620_c0_g1 | TRINITY_DN63345_c0_g1 | TRINITY_DN63345_c1_g1 | TRINITY_DN64042_c0_g1 | TRINITY_DN64981_c1_g1 | TRINITY_DN69630_c5_g1 | TRINITY_DN71286_c0_g3 | TRINITY_DN73635_c0_g1 | TRINITY_DN75977_c0_g1 | TRINITY_DN79453_c1_g2 | TRINITY_DN80429_c2_g1 | TRINITY_DN81987_c0_g4 | TRINITY_DN83851_c1_g1 | TRINITY_DN83851_c3_g2 | TRINITY_DN83851_c3_g4 | TRINITY_DN86702…	TRINITY_DN69273_c1_g2 | TRINITY_DN74645_c2_g1 | TRINITY_DN80457_c4_g1 | TRINITY_DN80504_c0_g2 | TRINITY_DN92235_c2_g1
GO:0006690	icosanoid metabolic process	35	21	150	0.12573	6.1e-05	14	7	TRINITY_DN53872_c0_g1 | TRINITY_DN59194_c0_g1 | TRINITY_DN59194_c1_g1 | TRINITY_DN64113_c0_g1 | TRINITY_DN66801_c0_g1 | TRINITY_DN70467_c0_g2 | TRINITY_DN70467_c0_g3 | TRINITY_DN75011_c1_g1 | TRINITY_DN76376_c0_g1 | TRINITY_DN89560_c0_g3 | TRINITY_DN93276_c3_g1 | TRINITY_DN93276_c5_g1 | TRINITY_DN93276_c5_g2 | TRINITY_DN93276_c5_g3	TRINITY_DN65238_c1_g1 | TRINITY_DN71370_c0_g1 | TRINITY_DN78061_c2_g1 | TRINITY_DN87597_c1_g1 | TRINITY_DN90920_c2_g2 | TRINITY_DN91492_c1_g2 | TRINITY_DN92765_c2_g1
GO:0045214	sarcomere organization	26	17	151	6.7e-05	6.7e-05	7	10	TRINITY_DN47000_c1_g1 | TRINITY_DN65561_c0_g1 | TRINITY_DN71635_c0_g1 | TRINITY_DN79453_c1_g2 | TRINITY_DN81455_c2_g1 | TRINITY_DN82005_c2_g1 | TRINITY_DN93146_c2_g1	TRINITY_DN59859_c1_g1 | TRINITY_DN60385_c3_g2 | TRINITY_DN67890_c4_g1 | TRINITY_DN68709_c0_g2 | TRINITY_DN69963_c0_g4 | TRINITY_DN75908_c2_g2 | TRINITY_DN82998_c0_g1 | TRINITY_DN83152_c0_g3 | TRINITY_DN86485_c0_g1 | TRINITY_DN92567_c8_g2
GO:0010588	cotyledon vascular tissue pattern formation	40	23	152	7.0e-05	7.0e-05	13	10	TRINITY_DN59946_c2_g4 | TRINITY_DN73497_c3_g1 | TRINITY_DN74767_c0_g1 | TRINITY_DN74767_c0_g2 | TRINITY_DN74767_c0_g5 | TRINITY_DN79916_c0_g1 | TRINITY_DN80074_c0_g2 | TRINITY_DN91389_c0_g2 | TRINITY_DN91389_c0_g3 | TRINITY_DN91389_c1_g1 | TRINITY_DN91389_c1_g3 | TRINITY_DN91389_c1_g6 | TRINITY_DN94121_c1_g1	TRINITY_DN63628_c2_g1 | TRINITY_DN64717_c1_g5 | TRINITY_DN67924_c1_g1 | TRINITY_DN71458_c1_g5 | TRINITY_DN75882_c1_g1 | TRINITY_DN76251_c0_g1 | TRINITY_DN77655_c3_g1 | TRINITY_DN78384_c1_g1 | TRINITY_DN80148_c2_g5 | TRINITY_DN94257_c5_g2
GO:0046148	pigment biosynthetic process	556	195	153	7.0e-05	7.0e-05	134	61	TRINITY_DN44440_c0_g1 | TRINITY_DN45510_c0_g1 | TRINITY_DN48504_c0_g1 | TRINITY_DN49493_c0_g2 | TRINITY_DN51624_c0_g1 | TRINITY_DN51713_c0_g1 | TRINITY_DN51787_c0_g1 | TRINITY_DN52036_c0_g1 | TRINITY_DN55005_c0_g1 | TRINITY_DN57164_c0_g1 | TRINITY_DN57760_c0_g1 | TRINITY_DN57760_c2_g1 | TRINITY_DN57760_c3_g1 | TRINITY_DN58346_c5_g1 | TRINITY_DN58346_c5_g2 | TRINITY_DN58615_c0_g1 | TRINITY_DN58767…	TRINITY_DN102016_c0_g1 | TRINITY_DN51431_c0_g1 | TRINITY_DN51585_c0_g2 | TRINITY_DN55605_c0_g1 | TRINITY_DN57593_c2_g2 | TRINITY_DN57760_c2_g2 | TRINITY_DN57760_c3_g2 | TRINITY_DN59257_c3_g1 | TRINITY_DN60305_c0_g1 | TRINITY_DN60326_c1_g1 | TRINITY_DN60546_c0_g1 | TRINITY_DN61996_c2_g1 | TRINITY_DN63226_c1_g2 | TRINITY_DN64825_c0_g4 | TRINITY_DN69592_c0_g1 | TRINITY_DN69592_c0_g3 | TRINITY_DN7080…
GO:0006629	lipid metabolic process	2696	832	154	0.89892	7.2e-05	425	407	TRINITY_DN100204_c0_g1 | TRINITY_DN47428_c0_g1 | TRINITY_DN48023_c0_g1 | TRINITY_DN48314_c0_g1 | TRINITY_DN48487_c0_g1 | TRINITY_DN49340_c0_g1 | TRINITY_DN49340_c1_g1 | TRINITY_DN49621_c0_g1 | TRINITY_DN49621_c0_g2 | TRINITY_DN49794_c0_g1 | TRINITY_DN50540_c0_g1 | TRINITY_DN51713_c0_g1 | TRINITY_DN51734_c0_g1 | TRINITY_DN51787_c0_g1 | TRINITY_DN52036_c0_g1 | TRINITY_DN52879_c0_g1 | TRINITY_DN5387…	TRINITY_DN113704_c0_g1 | TRINITY_DN35165_c0_g1 | TRINITY_DN46185_c0_g1 | TRINITY_DN47177_c0_g1 | TRINITY_DN47456_c0_g1 | TRINITY_DN47737_c0_g1 | TRINITY_DN48016_c0_g1 | TRINITY_DN49059_c0_g1 | TRINITY_DN49840_c0_g1 | TRINITY_DN50512_c0_g1 | TRINITY_DN50520_c0_g1 | TRINITY_DN51048_c0_g1 | TRINITY_DN51431_c0_g1 | TRINITY_DN52743_c0_g1 | TRINITY_DN52992_c0_g1 | TRINITY_DN53588_c0_g1 | TRINITY_DN5394…
GO:0010410	hemicellulose metabolic process	160	67	155	0.81205	7.4e-05	29	38	TRINITY_DN60273_c0_g1 | TRINITY_DN60287_c2_g1 | TRINITY_DN60992_c1_g2 | TRINITY_DN62961_c1_g1 | TRINITY_DN66801_c0_g1 | TRINITY_DN69356_c7_g1 | TRINITY_DN71781_c3_g1 | TRINITY_DN72099_c9_g1 | TRINITY_DN74492_c4_g3 | TRINITY_DN75581_c2_g1 | TRINITY_DN77245_c5_g1 | TRINITY_DN78925_c0_g1 | TRINITY_DN80529_c4_g2 | TRINITY_DN80529_c4_g4 | TRINITY_DN82198_c1_g1 | TRINITY_DN82899_c2_g1 | TRINITY_DN83830…	TRINITY_DN49002_c0_g1 | TRINITY_DN52492_c0_g1 | TRINITY_DN53504_c0_g1 | TRINITY_DN56092_c0_g1 | TRINITY_DN60322_c0_g1 | TRINITY_DN60388_c2_g1 | TRINITY_DN60397_c2_g1 | TRINITY_DN62473_c2_g6 | TRINITY_DN62856_c0_g3 | TRINITY_DN66109_c3_g1 | TRINITY_DN66851_c0_g1 | TRINITY_DN67853_c4_g1 | TRINITY_DN69963_c0_g4 | TRINITY_DN70423_c0_g1 | TRINITY_DN70692_c1_g1 | TRINITY_DN71109_c6_g4 | TRINITY_DN72298…
GO:0055001	muscle cell development	45	25	156	0.26462	7.5e-05	13	12	TRINITY_DN47000_c1_g1 | TRINITY_DN62690_c0_g1 | TRINITY_DN65561_c0_g1 | TRINITY_DN70437_c3_g2 | TRINITY_DN71635_c0_g1 | TRINITY_DN73380_c3_g1 | TRINITY_DN77043_c0_g1 | TRINITY_DN79453_c1_g2 | TRINITY_DN81455_c2_g1 | TRINITY_DN82005_c2_g1 | TRINITY_DN86111_c1_g1 | TRINITY_DN93146_c2_g1 | TRINITY_DN94373_c7_g3	TRINITY_DN59859_c1_g1 | TRINITY_DN60385_c3_g2 | TRINITY_DN67890_c4_g1 | TRINITY_DN68709_c0_g2 | TRINITY_DN69963_c0_g4 | TRINITY_DN72091_c0_g1 | TRINITY_DN75908_c2_g2 | TRINITY_DN82998_c0_g1 | TRINITY_DN83152_c0_g3 | TRINITY_DN86485_c0_g1 | TRINITY_DN86948_c0_g1 | TRINITY_DN92567_c8_g2
GO:0009904	chloroplast accumulation movement	33	20	157	7.5e-05	7.5e-05	11	9	TRINITY_DN50193_c0_g1 | TRINITY_DN52321_c0_g1 | TRINITY_DN54532_c0_g1 | TRINITY_DN58387_c0_g1 | TRINITY_DN63112_c1_g1 | TRINITY_DN63112_c2_g1 | TRINITY_DN70674_c1_g1 | TRINITY_DN79744_c0_g2 | TRINITY_DN80244_c0_g1 | TRINITY_DN93882_c3_g2 | TRINITY_DN93882_c3_g3	TRINITY_DN53865_c1_g1 | TRINITY_DN55515_c0_g1 | TRINITY_DN65485_c1_g1 | TRINITY_DN85200_c1_g1 | TRINITY_DN90852_c1_g1 | TRINITY_DN90852_c2_g1 | TRINITY_DN90852_c2_g2 | TRINITY_DN90852_c2_g3 | TRINITY_DN93749_c5_g2
GO:0046271	phenylpropanoid catabolic process	33	20	158	1.00000	7.5e-05	13	7	TRINITY_DN57836_c3_g1 | TRINITY_DN61739_c3_g2 | TRINITY_DN62109_c0_g1 | TRINITY_DN62109_c1_g1 | TRINITY_DN72514_c2_g1 | TRINITY_DN75752_c0_g1 | TRINITY_DN79184_c0_g5 | TRINITY_DN81765_c1_g2 | TRINITY_DN87162_c4_g2 | TRINITY_DN90506_c2_g1 | TRINITY_DN90506_c2_g2 | TRINITY_DN93812_c10_g1 | TRINITY_DN93993_c4_g3	TRINITY_DN62109_c0_g4 | TRINITY_DN64171_c1_g1 | TRINITY_DN64171_c2_g2 | TRINITY_DN80743_c0_g2 | TRINITY_DN81453_c1_g1 | TRINITY_DN84832_c0_g1 | TRINITY_DN87162_c4_g1
GO:0016053	organic acid biosynthetic process	1813	573	159	0.42903	7.8e-05	274	299	TRINITY_DN37589_c0_g1 | TRINITY_DN39855_c0_g1 | TRINITY_DN42330_c0_g1 | TRINITY_DN44784_c0_g1 | TRINITY_DN44966_c0_g1 | TRINITY_DN47428_c0_g1 | TRINITY_DN48023_c0_g1 | TRINITY_DN48487_c0_g1 | TRINITY_DN49340_c0_g1 | TRINITY_DN49340_c1_g1 | TRINITY_DN49621_c0_g1 | TRINITY_DN49621_c0_g2 | TRINITY_DN49794_c0_g1 | TRINITY_DN50088_c0_g1 | TRINITY_DN51713_c0_g1 | TRINITY_DN51734_c0_g1 | TRINITY_DN51849…	TRINITY_DN113704_c0_g1 | TRINITY_DN35165_c0_g1 | TRINITY_DN38148_c0_g1 | TRINITY_DN40827_c0_g1 | TRINITY_DN41098_c0_g1 | TRINITY_DN42148_c0_g1 | TRINITY_DN47701_c0_g1 | TRINITY_DN47737_c0_g1 | TRINITY_DN48327_c0_g1 | TRINITY_DN48856_c0_g1 | TRINITY_DN52050_c1_g2 | TRINITY_DN52276_c0_g1 | TRINITY_DN52780_c0_g1 | TRINITY_DN52916_c0_g1 | TRINITY_DN52947_c0_g1 | TRINITY_DN53753_c0_g2 | TRINITY_DN5395…
GO:0043647	inositol phosphate metabolic process	95	44	160	1.00000	7.9e-05	24	20	TRINITY_DN55719_c0_g1 | TRINITY_DN59968_c5_g2 | TRINITY_DN61029_c6_g3 | TRINITY_DN62449_c0_g1 | TRINITY_DN63351_c1_g1 | TRINITY_DN63455_c1_g3 | TRINITY_DN66438_c5_g1 | TRINITY_DN66438_c5_g2 | TRINITY_DN66896_c4_g1 | TRINITY_DN68720_c2_g1 | TRINITY_DN69939_c0_g2 | TRINITY_DN70428_c8_g1 | TRINITY_DN72792_c2_g2 | TRINITY_DN73497_c3_g1 | TRINITY_DN74215_c0_g1 | TRINITY_DN84924_c5_g1 | TRINITY_DN85833…	TRINITY_DN63299_c0_g1 | TRINITY_DN63455_c1_g2 | TRINITY_DN63811_c2_g1 | TRINITY_DN67924_c1_g1 | TRINITY_DN71847_c1_g2 | TRINITY_DN72910_c0_g5 | TRINITY_DN73959_c1_g2 | TRINITY_DN74254_c0_g3 | TRINITY_DN76251_c0_g1 | TRINITY_DN77655_c3_g1 | TRINITY_DN78474_c2_g2 | TRINITY_DN82836_c0_g1 | TRINITY_DN82879_c0_g1 | TRINITY_DN84815_c2_g2 | TRINITY_DN85483_c0_g1 | TRINITY_DN85833_c1_g1 | TRINITY_DN86593…
GO:0009626	plant-type hypersensitive response	586	204	161	8.0e-05	8.0e-05	151	53	TRINITY_DN41818_c0_g1 | TRINITY_DN52959_c0_g1 | TRINITY_DN56682_c0_g1 | TRINITY_DN57283_c2_g4 | TRINITY_DN57870_c0_g1 | TRINITY_DN60522_c2_g1 | TRINITY_DN60703_c1_g1 | TRINITY_DN61389_c0_g1 | TRINITY_DN61515_c1_g3 | TRINITY_DN61620_c0_g1 | TRINITY_DN63323_c0_g1 | TRINITY_DN63345_c0_g1 | TRINITY_DN63345_c1_g1 | TRINITY_DN63890_c1_g1 | TRINITY_DN64072_c0_g1 | TRINITY_DN64454_c4_g1 | TRINITY_DN64550…	TRINITY_DN41963_c0_g1 | TRINITY_DN46737_c0_g1 | TRINITY_DN48240_c0_g1 | TRINITY_DN52864_c0_g1 | TRINITY_DN59245_c1_g1 | TRINITY_DN59947_c3_g2 | TRINITY_DN60572_c0_g1 | TRINITY_DN61102_c2_g2 | TRINITY_DN62530_c4_g1 | TRINITY_DN63388_c1_g2 | TRINITY_DN66836_c3_g1 | TRINITY_DN66924_c5_g1 | TRINITY_DN69622_c0_g4 | TRINITY_DN72277_c0_g1 | TRINITY_DN72411_c2_g1 | TRINITY_DN72806_c0_g1 | TRINITY_DN73222…
GO:0034293	sexual sporulation	87	41	162	0.46472	8.4e-05	10	31	TRINITY_DN50973_c1_g1 | TRINITY_DN58565_c0_g1 | TRINITY_DN68073_c1_g1 | TRINITY_DN82004_c1_g1 | TRINITY_DN82004_c1_g2 | TRINITY_DN82049_c2_g1 | TRINITY_DN82702_c1_g1 | TRINITY_DN83961_c1_g1 | TRINITY_DN89410_c0_g1 | TRINITY_DN92699_c4_g2	TRINITY_DN49070_c0_g1 | TRINITY_DN50134_c0_g1 | TRINITY_DN50191_c0_g1 | TRINITY_DN52034_c0_g1 | TRINITY_DN60378_c2_g1 | TRINITY_DN63305_c0_g1 | TRINITY_DN63427_c0_g1 | TRINITY_DN63427_c0_g2 | TRINITY_DN66250_c1_g1 | TRINITY_DN66777_c2_g3 | TRINITY_DN67542_c0_g2 | TRINITY_DN67542_c0_g3 | TRINITY_DN68772_c2_g1 | TRINITY_DN70012_c1_g2 | TRINITY_DN71731_c0_g1 | TRINITY_DN77810_c5_g3 | TRINITY_DN78215…
GO:0045488	pectin metabolic process	333	124	163	0.71849	8.5e-05	39	85	TRINITY_DN50715_c0_g1 | TRINITY_DN56276_c0_g1 | TRINITY_DN58086_c1_g1 | TRINITY_DN59279_c0_g1 | TRINITY_DN63038_c2_g3 | TRINITY_DN64830_c4_g1 | TRINITY_DN66745_c7_g1 | TRINITY_DN68402_c3_g1 | TRINITY_DN68602_c2_g1 | TRINITY_DN69178_c0_g3 | TRINITY_DN69178_c2_g3 | TRINITY_DN70644_c2_g4 | TRINITY_DN73874_c1_g1 | TRINITY_DN75888_c1_g1 | TRINITY_DN76483_c2_g1 | TRINITY_DN77670_c1_g2 | TRINITY_DN77746…	TRINITY_DN48527_c0_g1 | TRINITY_DN52420_c0_g1 | TRINITY_DN54416_c0_g1 | TRINITY_DN54833_c0_g1 | TRINITY_DN56738_c1_g1 | TRINITY_DN56738_c2_g2 | TRINITY_DN59163_c0_g1 | TRINITY_DN59544_c4_g1 | TRINITY_DN59797_c11_g1 | TRINITY_DN60108_c0_g1 | TRINITY_DN60108_c0_g4 | TRINITY_DN60108_c0_g5 | TRINITY_DN60291_c2_g1 | TRINITY_DN61270_c0_g1 | TRINITY_DN61465_c0_g1 | TRINITY_DN62062_c6_g2 | TRINITY_DN6208…
GO:0046394	carboxylic acid biosynthetic process	1811	572	164	0.44028	8.6e-05	274	298	TRINITY_DN37589_c0_g1 | TRINITY_DN39855_c0_g1 | TRINITY_DN42330_c0_g1 | TRINITY_DN44784_c0_g1 | TRINITY_DN44966_c0_g1 | TRINITY_DN47428_c0_g1 | TRINITY_DN48023_c0_g1 | TRINITY_DN48487_c0_g1 | TRINITY_DN49340_c0_g1 | TRINITY_DN49340_c1_g1 | TRINITY_DN49621_c0_g1 | TRINITY_DN49621_c0_g2 | TRINITY_DN49794_c0_g1 | TRINITY_DN50088_c0_g1 | TRINITY_DN51713_c0_g1 | TRINITY_DN51734_c0_g1 | TRINITY_DN51849…	TRINITY_DN113704_c0_g1 | TRINITY_DN35165_c0_g1 | TRINITY_DN38148_c0_g1 | TRINITY_DN40827_c0_g1 | TRINITY_DN41098_c0_g1 | TRINITY_DN42148_c0_g1 | TRINITY_DN47701_c0_g1 | TRINITY_DN47737_c0_g1 | TRINITY_DN48327_c0_g1 | TRINITY_DN48856_c0_g1 | TRINITY_DN52050_c1_g2 | TRINITY_DN52276_c0_g1 | TRINITY_DN52780_c0_g1 | TRINITY_DN52916_c0_g1 | TRINITY_DN52947_c0_g1 | TRINITY_DN53753_c0_g2 | TRINITY_DN5395…
GO:0034050	host programmed cell death induced by symbiont	587	204	165	1.00000	8.9e-05	151	53	TRINITY_DN41818_c0_g1 | TRINITY_DN52959_c0_g1 | TRINITY_DN56682_c0_g1 | TRINITY_DN57283_c2_g4 | TRINITY_DN57870_c0_g1 | TRINITY_DN60522_c2_g1 | TRINITY_DN60703_c1_g1 | TRINITY_DN61389_c0_g1 | TRINITY_DN61515_c1_g3 | TRINITY_DN61620_c0_g1 | TRINITY_DN63323_c0_g1 | TRINITY_DN63345_c0_g1 | TRINITY_DN63345_c1_g1 | TRINITY_DN63890_c1_g1 | TRINITY_DN64072_c0_g1 | TRINITY_DN64454_c4_g1 | TRINITY_DN64550…	TRINITY_DN41963_c0_g1 | TRINITY_DN46737_c0_g1 | TRINITY_DN48240_c0_g1 | TRINITY_DN52864_c0_g1 | TRINITY_DN59245_c1_g1 | TRINITY_DN59947_c3_g2 | TRINITY_DN60572_c0_g1 | TRINITY_DN61102_c2_g2 | TRINITY_DN62530_c4_g1 | TRINITY_DN63388_c1_g2 | TRINITY_DN66836_c3_g1 | TRINITY_DN66924_c5_g1 | TRINITY_DN69622_c0_g4 | TRINITY_DN72277_c0_g1 | TRINITY_DN72411_c2_g1 | TRINITY_DN72806_c0_g1 | TRINITY_DN73222…
GO:0046839	phospholipid dephosphorylation	58	30	166	0.27620	8.9e-05	20	10	TRINITY_DN59968_c5_g2 | TRINITY_DN62449_c0_g1 | TRINITY_DN63351_c1_g1 | TRINITY_DN66438_c5_g1 | TRINITY_DN66438_c5_g2 | TRINITY_DN70428_c8_g1 | TRINITY_DN71400_c2_g1 | TRINITY_DN72792_c2_g2 | TRINITY_DN73497_c2_g1 | TRINITY_DN73497_c3_g1 | TRINITY_DN74215_c0_g1 | TRINITY_DN82828_c0_g2 | TRINITY_DN89649_c0_g4 | TRINITY_DN92482_c0_g1 | TRINITY_DN93491_c0_g1 | TRINITY_DN93491_c1_g1 | TRINITY_DN93491…	TRINITY_DN60465_c0_g1 | TRINITY_DN67924_c1_g1 | TRINITY_DN69562_c4_g3 | TRINITY_DN76251_c0_g1 | TRINITY_DN77306_c2_g1 | TRINITY_DN77655_c3_g1 | TRINITY_DN84192_c1_g1 | TRINITY_DN86205_c0_g1 | TRINITY_DN92028_c4_g2 | TRINITY_DN94121_c1_g3
GO:1901362	organic cyclic compound biosynthetic process	9155	2672	167	0.59660	9.7e-05	1402	1270	TRINITY_DN10291_c0_g1 | TRINITY_DN42088_c0_g1 | TRINITY_DN43253_c0_g1 | TRINITY_DN44255_c0_g1 | TRINITY_DN44377_c0_g1 | TRINITY_DN44440_c0_g1 | TRINITY_DN45062_c0_g1 | TRINITY_DN45510_c0_g1 | TRINITY_DN46211_c0_g1 | TRINITY_DN46318_c0_g1 | TRINITY_DN46380_c0_g1 | TRINITY_DN46923_c0_g1 | TRINITY_DN47000_c1_g1 | TRINITY_DN47400_c0_g1 | TRINITY_DN47466_c0_g1 | TRINITY_DN47964_c0_g1 | TRINITY_DN48362…
GO:0019684	photosynthesis, light reaction	221	87	168	0.65827	0.00010	80	7	TRINITY_DN55697_c0_g1 | TRINITY_DN58220_c1_g7 | TRINITY_DN58289_c0_g1 | TRINITY_DN58362_c2_g1 | TRINITY_DN59295_c1_g1 | TRINITY_DN60078_c0_g1 | TRINITY_DN60572_c3_g2 | TRINITY_DN60851_c1_g2 | TRINITY_DN61697_c2_g1 | TRINITY_DN61880_c0_g8 | TRINITY_DN62354_c4_g4 | TRINITY_DN62548_c0_g1 | TRINITY_DN63116_c1_g3 | TRINITY_DN63762_c3_g1 | TRINITY_DN64446_c0_g1 | TRINITY_DN64659_c1_g1 | TRINITY_DN64834…	TRINITY_DN71198_c5_g1 | TRINITY_DN72402_c2_g1 | TRINITY_DN76998_c0_g2 | TRINITY_DN83387_c2_g1 | TRINITY_DN87013_c2_g1 | TRINITY_DN88737_c0_g1 | TRINITY_DN93108_c1_g1
GO:0048759	xylem vessel member cell differentiation	14	11	169	0.00011	0.00011	2	9	TRINITY_DN73634_c1_g1 | TRINITY_DN83830_c2_g3	TRINITY_DN60300_c0_g1 | TRINITY_DN61664_c0_g1 | TRINITY_DN62338_c0_g2 | TRINITY_DN72792_c1_g1 | TRINITY_DN72811_c1_g1 | TRINITY_DN72811_c3_g3 | TRINITY_DN84530_c0_g1 | TRINITY_DN84530_c0_g2 | TRINITY_DN84530_c0_g3
GO:0090697	post-embryonic plant organ morphogenesis	298	112	170	0.42916	0.00012	39	73	TRINITY_DN44440_c0_g1 | TRINITY_DN57795_c0_g1 | TRINITY_DN58346_c5_g1 | TRINITY_DN58346_c5_g2 | TRINITY_DN60980_c1_g1 | TRINITY_DN60980_c2_g1 | TRINITY_DN60980_c4_g2 | TRINITY_DN61355_c1_g5 | TRINITY_DN61924_c0_g1 | TRINITY_DN61924_c0_g2 | TRINITY_DN64464_c0_g1 | TRINITY_DN66847_c1_g4 | TRINITY_DN68967_c5_g1 | TRINITY_DN71538_c0_g1 | TRINITY_DN72378_c1_g1 | TRINITY_DN73029_c1_g1 | TRINITY_DN73586…	TRINITY_DN33240_c0_g1 | TRINITY_DN39597_c0_g1 | TRINITY_DN42766_c0_g1 | TRINITY_DN43885_c0_g1 | TRINITY_DN44502_c0_g1 | TRINITY_DN46764_c0_g1 | TRINITY_DN48019_c0_g1 | TRINITY_DN48796_c0_g1 | TRINITY_DN49429_c0_g1 | TRINITY_DN50443_c0_g2 | TRINITY_DN50704_c0_g1 | TRINITY_DN52857_c0_g1 | TRINITY_DN52857_c1_g1 | TRINITY_DN55022_c0_g1 | TRINITY_DN56571_c0_g2 | TRINITY_DN57660_c0_g1 | TRINITY_DN58268…
GO:0010311	lateral root formation	139	59	171	0.00012	0.00012	17	42	TRINITY_DN44440_c0_g1 | TRINITY_DN58346_c5_g1 | TRINITY_DN58346_c5_g2 | TRINITY_DN60980_c1_g1 | TRINITY_DN60980_c2_g1 | TRINITY_DN60980_c4_g2 | TRINITY_DN61355_c1_g5 | TRINITY_DN64464_c0_g1 | TRINITY_DN66847_c1_g4 | TRINITY_DN73029_c1_g1 | TRINITY_DN75140_c0_g2 | TRINITY_DN78071_c0_g1 | TRINITY_DN86404_c0_g1 | TRINITY_DN87563_c0_g1 | TRINITY_DN91875_c3_g4 | TRINITY_DN93464_c0_g1 | TRINITY_DN93806…	TRINITY_DN33240_c0_g1 | TRINITY_DN39597_c0_g1 | TRINITY_DN42766_c0_g1 | TRINITY_DN43885_c0_g1 | TRINITY_DN44502_c0_g1 | TRINITY_DN48019_c0_g1 | TRINITY_DN48796_c0_g1 | TRINITY_DN50443_c0_g2 | TRINITY_DN50704_c0_g1 | TRINITY_DN52857_c0_g1 | TRINITY_DN52857_c1_g1 | TRINITY_DN55022_c0_g1 | TRINITY_DN56571_c0_g2 | TRINITY_DN57660_c0_g1 | TRINITY_DN58516_c0_g1 | TRINITY_DN63463_c0_g1 | TRINITY_DN63719…
GO:0010089	xylem development	83	39	172	0.22107	0.00013	10	29	TRINITY_DN60678_c4_g2 | TRINITY_DN66168_c2_g7 | TRINITY_DN73634_c1_g1 | TRINITY_DN75414_c3_g1 | TRINITY_DN77926_c0_g1 | TRINITY_DN83270_c0_g1 | TRINITY_DN83610_c1_g2 | TRINITY_DN83830_c2_g3 | TRINITY_DN86351_c2_g3 | TRINITY_DN86722_c1_g1	TRINITY_DN53755_c0_g1 | TRINITY_DN56113_c0_g1 | TRINITY_DN57450_c0_g1 | TRINITY_DN60300_c0_g1 | TRINITY_DN60385_c3_g2 | TRINITY_DN61664_c0_g1 | TRINITY_DN62338_c0_g2 | TRINITY_DN64762_c0_g1 | TRINITY_DN65471_c2_g2 | TRINITY_DN68986_c0_g1 | TRINITY_DN71178_c4_g4 | TRINITY_DN72792_c1_g1 | TRINITY_DN72811_c1_g1 | TRINITY_DN72811_c3_g3 | TRINITY_DN74113_c0_g2 | TRINITY_DN74957_c1_g1 | TRINITY_DN79583…
GO:0009250	glucan biosynthetic process	546	190	173	0.98529	0.00014	113	77	TRINITY_DN47580_c0_g1 | TRINITY_DN49330_c1_g1 | TRINITY_DN50753_c0_g1 | TRINITY_DN51371_c0_g1 | TRINITY_DN52268_c0_g1 | TRINITY_DN52289_c0_g1 | TRINITY_DN55285_c1_g1 | TRINITY_DN55285_c1_g3 | TRINITY_DN56907_c1_g1 | TRINITY_DN57189_c0_g1 | TRINITY_DN57652_c0_g1 | TRINITY_DN57807_c2_g1 | TRINITY_DN58921_c0_g1 | TRINITY_DN59279_c0_g1 | TRINITY_DN59345_c0_g1 | TRINITY_DN59345_c1_g1 | TRINITY_DN60287…	TRINITY_DN42218_c0_g1 | TRINITY_DN44509_c0_g1 | TRINITY_DN45946_c0_g2 | TRINITY_DN46279_c0_g1 | TRINITY_DN46965_c0_g2 | TRINITY_DN46979_c0_g1 | TRINITY_DN49752_c0_g1 | TRINITY_DN50923_c1_g1 | TRINITY_DN50923_c2_g1 | TRINITY_DN52432_c0_g1 | TRINITY_DN54282_c0_g1 | TRINITY_DN55656_c0_g1 | TRINITY_DN57503_c0_g1 | TRINITY_DN58026_c3_g1 | TRINITY_DN58943_c0_g1 | TRINITY_DN59215_c0_g1 | TRINITY_DN59438…
GO:0007166	cell surface receptor signaling pathway	1059	346	174	0.00015	0.00015	160	186	TRINITY_DN50189_c0_g1 | TRINITY_DN52080_c0_g1 | TRINITY_DN54716_c0_g1 | TRINITY_DN56468_c0_g1 | TRINITY_DN56477_c0_g1 | TRINITY_DN57940_c2_g2 | TRINITY_DN58440_c2_g1 | TRINITY_DN58635_c1_g3 | TRINITY_DN58918_c4_g4 | TRINITY_DN59246_c0_g1 | TRINITY_DN60025_c0_g3 | TRINITY_DN60163_c2_g4 | TRINITY_DN60295_c0_g1 | TRINITY_DN60308_c0_g1 | TRINITY_DN60326_c3_g2 | TRINITY_DN60397_c1_g1 | TRINITY_DN60603…	TRINITY_DN43440_c0_g1 | TRINITY_DN43478_c0_g1 | TRINITY_DN46467_c0_g1 | TRINITY_DN47501_c0_g1 | TRINITY_DN48047_c0_g1 | TRINITY_DN49064_c0_g1 | TRINITY_DN50134_c0_g1 | TRINITY_DN51120_c0_g1 | TRINITY_DN52317_c1_g1 | TRINITY_DN53533_c0_g1 | TRINITY_DN53762_c0_g1 | TRINITY_DN53853_c0_g1 | TRINITY_DN54386_c0_g1 | TRINITY_DN54787_c1_g1 | TRINITY_DN55765_c2_g1 | TRINITY_DN56167_c0_g1 | TRINITY_DN56689…
GO:0042743	hydrogen peroxide metabolic process	199	79	175	0.71111	0.00015	51	28	TRINITY_DN48595_c0_g1 | TRINITY_DN58921_c0_g1 | TRINITY_DN59883_c0_g1 | TRINITY_DN60433_c3_g1 | TRINITY_DN60868_c6_g1 | TRINITY_DN61262_c3_g1 | TRINITY_DN62513_c1_g3 | TRINITY_DN62519_c3_g1 | TRINITY_DN62519_c3_g3 | TRINITY_DN64462_c2_g5 | TRINITY_DN65355_c0_g2 | TRINITY_DN65989_c3_g1 | TRINITY_DN66040_c0_g1 | TRINITY_DN66558_c0_g1 | TRINITY_DN67348_c1_g2 | TRINITY_DN68159_c0_g1 | TRINITY_DN68190…	TRINITY_DN44637_c0_g1 | TRINITY_DN44760_c0_g1 | TRINITY_DN57450_c0_g1 | TRINITY_DN58609_c1_g1 | TRINITY_DN59714_c0_g1 | TRINITY_DN61783_c3_g3 | TRINITY_DN65246_c2_g1 | TRINITY_DN65355_c0_g1 | TRINITY_DN66296_c0_g2 | TRINITY_DN67494_c1_g1 | TRINITY_DN68067_c1_g1 | TRINITY_DN70622_c2_g1 | TRINITY_DN74357_c0_g1 | TRINITY_DN77669_c0_g1 | TRINITY_DN77669_c0_g3 | TRINITY_DN77669_c0_g5 | TRINITY_DN78500…
GO:0009404	toxin metabolic process	103	46	176	0.00744	0.00016	27	19	TRINITY_DN57870_c0_g1 | TRINITY_DN63705_c2_g2 | TRINITY_DN68211_c1_g1 | TRINITY_DN68602_c2_g1 | TRINITY_DN71159_c1_g1 | TRINITY_DN71159_c1_g2 | TRINITY_DN71159_c1_g3 | TRINITY_DN71204_c0_g4 | TRINITY_DN71553_c4_g1 | TRINITY_DN73605_c0_g3 | TRINITY_DN75365_c2_g2 | TRINITY_DN75869_c3_g1 | TRINITY_DN82874_c0_g1 | TRINITY_DN83447_c0_g3 | TRINITY_DN85430_c1_g2 | TRINITY_DN86634_c0_g2 | TRINITY_DN86920…	TRINITY_DN60693_c0_g1 | TRINITY_DN63705_c2_g7 | TRINITY_DN65712_c3_g1 | TRINITY_DN68392_c1_g2 | TRINITY_DN71342_c3_g2 | TRINITY_DN72364_c0_g4 | TRINITY_DN72537_c1_g3 | TRINITY_DN74014_c0_g2 | TRINITY_DN82128_c1_g2 | TRINITY_DN85430_c2_g2 | TRINITY_DN87517_c0_g1 | TRINITY_DN87959_c1_g2 | TRINITY_DN87959_c1_g3 | TRINITY_DN87959_c1_g4 | TRINITY_DN88449_c1_g4 | TRINITY_DN92650_c5_g1 | TRINITY_DN92650…
GO:0046856	phosphatidylinositol dephosphorylation	57	29	177	0.00017	0.00017	20	9	TRINITY_DN59968_c5_g2 | TRINITY_DN62449_c0_g1 | TRINITY_DN63351_c1_g1 | TRINITY_DN66438_c5_g1 | TRINITY_DN66438_c5_g2 | TRINITY_DN70428_c8_g1 | TRINITY_DN71400_c2_g1 | TRINITY_DN72792_c2_g2 | TRINITY_DN73497_c2_g1 | TRINITY_DN73497_c3_g1 | TRINITY_DN74215_c0_g1 | TRINITY_DN82828_c0_g2 | TRINITY_DN89649_c0_g4 | TRINITY_DN92482_c0_g1 | TRINITY_DN93491_c0_g1 | TRINITY_DN93491_c1_g1 | TRINITY_DN93491…	TRINITY_DN60465_c0_g1 | TRINITY_DN67924_c1_g1 | TRINITY_DN69562_c4_g3 | TRINITY_DN76251_c0_g1 | TRINITY_DN77655_c3_g1 | TRINITY_DN84192_c1_g1 | TRINITY_DN86205_c0_g1 | TRINITY_DN92028_c4_g2 | TRINITY_DN94121_c1_g3
GO:0009637	response to blue light	224	87	178	0.00018	0.00018	51	36	TRINITY_DN44255_c0_g1 | TRINITY_DN46380_c0_g1 | TRINITY_DN47964_c0_g1 | TRINITY_DN48595_c0_g1 | TRINITY_DN48944_c0_g1 | TRINITY_DN58148_c0_g1 | TRINITY_DN62807_c0_g3 | TRINITY_DN64728_c0_g1 | TRINITY_DN65038_c0_g1 | TRINITY_DN66456_c0_g2 | TRINITY_DN66910_c3_g3 | TRINITY_DN66976_c6_g3 | TRINITY_DN67193_c0_g1 | TRINITY_DN71412_c1_g1 | TRINITY_DN72246_c1_g4 | TRINITY_DN72792_c2_g2 | TRINITY_DN73022…	TRINITY_DN45443_c0_g1 | TRINITY_DN48619_c0_g1 | TRINITY_DN50233_c0_g1 | TRINITY_DN51041_c0_g1 | TRINITY_DN52428_c0_g1 | TRINITY_DN56186_c0_g1 | TRINITY_DN57660_c0_g1 | TRINITY_DN59774_c1_g1 | TRINITY_DN59774_c2_g3 | TRINITY_DN60412_c2_g2 | TRINITY_DN60523_c0_g1 | TRINITY_DN65485_c1_g1 | TRINITY_DN66931_c0_g1 | TRINITY_DN68469_c2_g2 | TRINITY_DN72402_c2_g1 | TRINITY_DN72873_c0_g1 | TRINITY_DN74281…
GO:0055065	metal ion homeostasis	549	190	179	0.21970	0.00019	106	84	TRINITY_DN48314_c0_g1 | TRINITY_DN48595_c0_g1 | TRINITY_DN48939_c1_g1 | TRINITY_DN49612_c0_g1 | TRINITY_DN50210_c0_g1 | TRINITY_DN53980_c0_g1 | TRINITY_DN57050_c2_g1 | TRINITY_DN61236_c4_g1 | TRINITY_DN61507_c4_g4 | TRINITY_DN62325_c0_g1 | TRINITY_DN62690_c0_g1 | TRINITY_DN62875_c1_g1 | TRINITY_DN62897_c4_g3 | TRINITY_DN63759_c0_g1 | TRINITY_DN64728_c0_g1 | TRINITY_DN64948_c1_g2 | TRINITY_DN65002…	TRINITY_DN47565_c0_g1 | TRINITY_DN53440_c0_g1 | TRINITY_DN56295_c0_g1 | TRINITY_DN57472_c0_g1 | TRINITY_DN59114_c0_g2 | TRINITY_DN59476_c0_g3 | TRINITY_DN60337_c1_g2 | TRINITY_DN61353_c2_g4 | TRINITY_DN61599_c0_g1 | TRINITY_DN61599_c0_g2 | TRINITY_DN61599_c0_g3 | TRINITY_DN61664_c1_g1 | TRINITY_DN61664_c1_g2 | TRINITY_DN62325_c0_g2 | TRINITY_DN62325_c0_g3 | TRINITY_DN62419_c4_g1 | TRINITY_DN64235…
GO:0016129	phytosteroid biosynthetic process	63	31	180	0.08380	0.00023	18	13	TRINITY_DN55448_c0_g1 | TRINITY_DN61924_c0_g1 | TRINITY_DN61924_c0_g2 | TRINITY_DN66233_c1_g2 | TRINITY_DN68628_c1_g1 | TRINITY_DN68967_c5_g1 | TRINITY_DN76721_c1_g1 | TRINITY_DN78272_c0_g1 | TRINITY_DN78484_c0_g1 | TRINITY_DN84733_c2_g1 | TRINITY_DN84733_c2_g2 | TRINITY_DN84733_c2_g4 | TRINITY_DN85047_c0_g1 | TRINITY_DN86056_c0_g1 | TRINITY_DN87771_c3_g3 | TRINITY_DN88217_c2_g2 | TRINITY_DN88217…	TRINITY_DN51431_c0_g1 | TRINITY_DN56673_c0_g1 | TRINITY_DN67421_c6_g3 | TRINITY_DN69869_c7_g1 | TRINITY_DN71995_c3_g2 | TRINITY_DN75176_c0_g4 | TRINITY_DN75289_c3_g1 | TRINITY_DN83148_c2_g1 | TRINITY_DN83992_c0_g2 | TRINITY_DN85687_c0_g2 | TRINITY_DN86778_c0_g1 | TRINITY_DN88359_c3_g1 | TRINITY_DN91254_c1_g1
GO:0009607	response to biotic stimulus	2985	909	181	0.09862	0.00023	546	363	TRINITY_DN41588_c1_g1 | TRINITY_DN41818_c0_g1 | TRINITY_DN42574_c0_g1 | TRINITY_DN42643_c0_g1 | TRINITY_DN43374_c0_g1 | TRINITY_DN44377_c0_g1 | TRINITY_DN45929_c0_g1 | TRINITY_DN46211_c0_g1 | TRINITY_DN46769_c0_g1 | TRINITY_DN48373_c0_g1 | TRINITY_DN48595_c0_g1 | TRINITY_DN48685_c0_g1 | TRINITY_DN49299_c0_g1 | TRINITY_DN49326_c0_g1 | TRINITY_DN49340_c1_g1 | TRINITY_DN49594_c0_g1 | TRINITY_DN50650…	TRINITY_DN33240_c0_g1 | TRINITY_DN39597_c0_g1 | TRINITY_DN42218_c0_g1 | TRINITY_DN42766_c0_g1 | TRINITY_DN43885_c0_g1 | TRINITY_DN44502_c0_g1 | TRINITY_DN46309_c0_g1 | TRINITY_DN46734_c0_g1 | TRINITY_DN46965_c0_g2 | TRINITY_DN46979_c0_g1 | TRINITY_DN47409_c0_g1 | TRINITY_DN48527_c0_g1 | TRINITY_DN48830_c0_g1 | TRINITY_DN49844_c0_g1 | TRINITY_DN50443_c0_g2 | TRINITY_DN51048_c0_g1 | TRINITY_DN51854…
GO:0000914	phragmoplast assembly	9	8	182	0.00023	0.00023	2	6	TRINITY_DN50973_c1_g1 | TRINITY_DN87772_c0_g1	TRINITY_DN49070_c0_g1 | TRINITY_DN50191_c0_g1 | TRINITY_DN52034_c0_g1 | TRINITY_DN77810_c5_g3 | TRINITY_DN79712_c0_g1 | TRINITY_DN92974_c4_g2
GO:0045951	positive regulation of mitotic recombination	9	8	183	0.00023	0.00023	0	8		TRINITY_DN44143_c0_g1 | TRINITY_DN46198_c0_g1 | TRINITY_DN48138_c0_g2 | TRINITY_DN52929_c0_g1 | TRINITY_DN85480_c0_g2 | TRINITY_DN93663_c4_g2 | TRINITY_DN93663_c5_g1 | TRINITY_DN93663_c5_g2
GO:0000019	regulation of mitotic recombination	9	8	184	1.00000	0.00023	0	8		TRINITY_DN44143_c0_g1 | TRINITY_DN46198_c0_g1 | TRINITY_DN48138_c0_g2 | TRINITY_DN52929_c0_g1 | TRINITY_DN85480_c0_g2 | TRINITY_DN93663_c4_g2 | TRINITY_DN93663_c5_g1 | TRINITY_DN93663_c5_g2
GO:0009611	response to wounding	541	187	185	0.00023	0.00023	131	56	TRINITY_DN48373_c0_g1 | TRINITY_DN48487_c0_g1 | TRINITY_DN49340_c0_g1 | TRINITY_DN49340_c1_g1 | TRINITY_DN49621_c0_g1 | TRINITY_DN49621_c0_g2 | TRINITY_DN51071_c1_g1 | TRINITY_DN52449_c0_g1 | TRINITY_DN52757_c0_g1 | TRINITY_DN55461_c0_g2 | TRINITY_DN55920_c0_g1 | TRINITY_DN57870_c0_g1 | TRINITY_DN58086_c1_g1 | TRINITY_DN60371_c2_g1 | TRINITY_DN60701_c0_g2 | TRINITY_DN60954_c0_g1 | TRINITY_DN62334…	TRINITY_DN27096_c0_g1 | TRINITY_DN47565_c0_g1 | TRINITY_DN48255_c0_g1 | TRINITY_DN48498_c0_g1 | TRINITY_DN49281_c1_g1 | TRINITY_DN49844_c0_g1 | TRINITY_DN52654_c0_g1 | TRINITY_DN56277_c0_g3 | TRINITY_DN56958_c0_g3 | TRINITY_DN57161_c0_g2 | TRINITY_DN61975_c0_g1 | TRINITY_DN61975_c0_g3 | TRINITY_DN61975_c0_g4 | TRINITY_DN63299_c0_g1 | TRINITY_DN63811_c2_g1 | TRINITY_DN64008_c0_g3 | TRINITY_DN66371…
GO:0007076	mitotic chromosome condensation	40	22	186	0.00024	0.00024	3	19	TRINITY_DN65561_c0_g1 | TRINITY_DN67726_c0_g1 | TRINITY_DN79453_c1_g2	TRINITY_DN48837_c0_g2 | TRINITY_DN64062_c1_g1 | TRINITY_DN67726_c1_g3 | TRINITY_DN67890_c4_g1 | TRINITY_DN68709_c0_g2 | TRINITY_DN69963_c0_g4 | TRINITY_DN71927_c1_g1 | TRINITY_DN75908_c2_g2 | TRINITY_DN79972_c1_g3 | TRINITY_DN82119_c1_g1 | TRINITY_DN83152_c0_g3 | TRINITY_DN86485_c0_g1 | TRINITY_DN88265_c0_g2 | TRINITY_DN89080_c0_g1 | TRINITY_DN89308_c0_g1 | TRINITY_DN92429_c0_g1 | TRINITY_DN92429…
GO:0007517	muscle organ development	58	29	187	0.00261	0.00025	15	14	TRINITY_DN47000_c1_g1 | TRINITY_DN60295_c0_g1 | TRINITY_DN62690_c0_g1 | TRINITY_DN65561_c0_g1 | TRINITY_DN65695_c4_g1 | TRINITY_DN68481_c2_g2 | TRINITY_DN69152_c1_g1 | TRINITY_DN70876_c0_g2 | TRINITY_DN73279_c6_g1 | TRINITY_DN73380_c3_g1 | TRINITY_DN77043_c0_g1 | TRINITY_DN79453_c1_g2 | TRINITY_DN82005_c2_g1 | TRINITY_DN89227_c1_g1 | TRINITY_DN94373_c7_g3	TRINITY_DN59859_c1_g1 | TRINITY_DN67890_c4_g1 | TRINITY_DN68709_c0_g2 | TRINITY_DN69963_c0_g4 | TRINITY_DN70359_c1_g3 | TRINITY_DN72745_c0_g1 | TRINITY_DN73898_c2_g1 | TRINITY_DN75908_c2_g2 | TRINITY_DN79405_c2_g1 | TRINITY_DN83152_c0_g3 | TRINITY_DN85415_c1_g1 | TRINITY_DN86485_c0_g1 | TRINITY_DN87840_c0_g1 | TRINITY_DN92567_c8_g2
GO:0009269	response to desiccation	19	13	188	0.00025	0.00025	6	7	TRINITY_DN58832_c1_g1 | TRINITY_DN60371_c2_g1 | TRINITY_DN65745_c1_g5 | TRINITY_DN68831_c1_g3 | TRINITY_DN90551_c1_g1 | TRINITY_DN90551_c2_g2	TRINITY_DN49281_c1_g1 | TRINITY_DN56818_c0_g1 | TRINITY_DN60892_c3_g1 | TRINITY_DN72095_c0_g1 | TRINITY_DN79103_c0_g1 | TRINITY_DN82560_c2_g1 | TRINITY_DN88362_c3_g1
GO:0010424	DNA methylation on cytosine within a CG sequence	19	13	189	0.00025	0.00025	0	13		TRINITY_DN44425_c0_g1 | TRINITY_DN45684_c0_g1 | TRINITY_DN46028_c0_g1 | TRINITY_DN48085_c0_g1 | TRINITY_DN50364_c0_g1 | TRINITY_DN58235_c0_g2 | TRINITY_DN68880_c2_g1 | TRINITY_DN80411_c2_g2 | TRINITY_DN84981_c0_g2 | TRINITY_DN86173_c0_g1 | TRINITY_DN91477_c2_g1 | TRINITY_DN91477_c2_g3 | TRINITY_DN93988_c5_g2
GO:0009627	systemic acquired resistance	102	45	190	0.00026	0.00026	28	17	TRINITY_DN46211_c0_g1 | TRINITY_DN48595_c0_g1 | TRINITY_DN52519_c0_g1 | TRINITY_DN60412_c1_g1 | TRINITY_DN61705_c0_g1 | TRINITY_DN63895_c0_g1 | TRINITY_DN65600_c0_g1 | TRINITY_DN65695_c4_g1 | TRINITY_DN67120_c1_g2 | TRINITY_DN70093_c1_g1 | TRINITY_DN73145_c3_g1 | TRINITY_DN73311_c2_g2 | TRINITY_DN74870_c1_g1 | TRINITY_DN75842_c1_g6 | TRINITY_DN76555_c0_g1 | TRINITY_DN78955_c2_g2 | TRINITY_DN79571…	TRINITY_DN57936_c0_g1 | TRINITY_DN61239_c0_g1 | TRINITY_DN61916_c0_g1 | TRINITY_DN69366_c2_g1 | TRINITY_DN70692_c1_g1 | TRINITY_DN72411_c2_g1 | TRINITY_DN72806_c0_g1 | TRINITY_DN74151_c0_g2 | TRINITY_DN75771_c1_g1 | TRINITY_DN78984_c0_g1 | TRINITY_DN79906_c1_g2 | TRINITY_DN80457_c4_g1 | TRINITY_DN80504_c0_g2 | TRINITY_DN80936_c0_g3 | TRINITY_DN85371_c1_g7 | TRINITY_DN87294_c0_g1 | TRINITY_DN87294…
GO:0012501	programmed cell death	1083	351	191	0.16565	0.00027	235	116	TRINITY_DN41818_c0_g1 | TRINITY_DN48314_c0_g1 | TRINITY_DN48595_c0_g1 | TRINITY_DN52959_c0_g1 | TRINITY_DN54424_c2_g1 | TRINITY_DN54716_c0_g1 | TRINITY_DN55461_c0_g2 | TRINITY_DN55992_c0_g1 | TRINITY_DN56682_c0_g1 | TRINITY_DN57283_c2_g4 | TRINITY_DN57870_c0_g1 | TRINITY_DN59578_c3_g1 | TRINITY_DN60132_c0_g1 | TRINITY_DN60163_c2_g4 | TRINITY_DN60522_c2_g1 | TRINITY_DN60678_c4_g2 | TRINITY_DN60703…	TRINITY_DN41963_c0_g1 | TRINITY_DN44637_c0_g1 | TRINITY_DN44760_c0_g1 | TRINITY_DN46737_c0_g1 | TRINITY_DN48240_c0_g1 | TRINITY_DN52864_c0_g1 | TRINITY_DN53755_c0_g1 | TRINITY_DN59245_c1_g1 | TRINITY_DN59628_c0_g1 | TRINITY_DN59947_c3_g2 | TRINITY_DN60326_c1_g1 | TRINITY_DN60385_c3_g2 | TRINITY_DN60572_c0_g1 | TRINITY_DN60906_c3_g1 | TRINITY_DN61102_c2_g2 | TRINITY_DN61239_c0_g1 | TRINITY_DN62530…
GO:0050801	ion homeostasis	801	266	192	0.29092	0.00028	142	124	TRINITY_DN48314_c0_g1 | TRINITY_DN48595_c0_g1 | TRINITY_DN48939_c1_g1 | TRINITY_DN49612_c0_g1 | TRINITY_DN50161_c0_g1 | TRINITY_DN50210_c0_g1 | TRINITY_DN51226_c0_g1 | TRINITY_DN53980_c0_g1 | TRINITY_DN54321_c0_g1 | TRINITY_DN54424_c2_g1 | TRINITY_DN55992_c0_g1 | TRINITY_DN57050_c2_g1 | TRINITY_DN58298_c0_g1 | TRINITY_DN61236_c4_g1 | TRINITY_DN61507_c4_g4 | TRINITY_DN62325_c0_g1 | TRINITY_DN62690…	TRINITY_DN43782_c0_g1 | TRINITY_DN47565_c0_g1 | TRINITY_DN53440_c0_g1 | TRINITY_DN53639_c0_g1 | TRINITY_DN55488_c0_g1 | TRINITY_DN56295_c0_g1 | TRINITY_DN57134_c0_g1 | TRINITY_DN57472_c0_g1 | TRINITY_DN59114_c0_g2 | TRINITY_DN59476_c0_g3 | TRINITY_DN59889_c0_g1 | TRINITY_DN60001_c0_g1 | TRINITY_DN60337_c1_g2 | TRINITY_DN60525_c4_g1 | TRINITY_DN60997_c5_g1 | TRINITY_DN61353_c2_g4 | TRINITY_DN61599…
GO:1903338	regulation of cell wall organization or biogenesis	108	47	193	0.09034	0.00029	15	32	TRINITY_DN44440_c0_g1 | TRINITY_DN58346_c5_g1 | TRINITY_DN58346_c5_g2 | TRINITY_DN60980_c1_g1 | TRINITY_DN60980_c2_g1 | TRINITY_DN60980_c4_g2 | TRINITY_DN63038_c2_g3 | TRINITY_DN66162_c1_g1 | TRINITY_DN77926_c0_g1 | TRINITY_DN80400_c2_g3 | TRINITY_DN83566_c2_g2 | TRINITY_DN83830_c2_g3 | TRINITY_DN85796_c1_g2 | TRINITY_DN93464_c0_g1 | TRINITY_DN93745_c3_g1	TRINITY_DN56113_c0_g1 | TRINITY_DN59922_c2_g3 | TRINITY_DN60647_c0_g1 | TRINITY_DN61223_c3_g2 | TRINITY_DN61664_c0_g1 | TRINITY_DN62338_c0_g2 | TRINITY_DN64213_c0_g1 | TRINITY_DN64213_c0_g6 | TRINITY_DN64762_c0_g1 | TRINITY_DN65056_c2_g4 | TRINITY_DN67456_c0_g1 | TRINITY_DN67829_c0_g1 | TRINITY_DN68986_c0_g1 | TRINITY_DN71819_c1_g1 | TRINITY_DN72792_c1_g1 | TRINITY_DN72811_c1_g1 | TRINITY_DN72811…
GO:0070544	histone H3-K36 demethylation	11	9	194	0.00029	0.00029	9	0	TRINITY_DN61243_c6_g2 | TRINITY_DN64033_c0_g1 | TRINITY_DN65330_c2_g1 | TRINITY_DN83703_c1_g1 | TRINITY_DN92533_c1_g1 | TRINITY_DN92533_c1_g2 | TRINITY_DN92533_c1_g3 | TRINITY_DN92533_c1_g4 | TRINITY_DN92533_c1_g5
GO:0019228	neuronal action potential	11	9	195	0.00029	0.00029	3	6	TRINITY_DN48314_c0_g1 | TRINITY_DN58911_c1_g1 | TRINITY_DN86428_c1_g2	TRINITY_DN60525_c4_g1 | TRINITY_DN72745_c0_g1 | TRINITY_DN73737_c1_g1 | TRINITY_DN73737_c1_g2 | TRINITY_DN79457_c0_g2 | TRINITY_DN82309_c1_g1
GO:0006694	steroid biosynthetic process	230	88	196	0.01593	0.00030	43	45	TRINITY_DN55448_c0_g1 | TRINITY_DN55818_c0_g2 | TRINITY_DN60094_c5_g1 | TRINITY_DN60094_c5_g2 | TRINITY_DN61924_c0_g1 | TRINITY_DN61924_c0_g2 | TRINITY_DN62961_c0_g1 | TRINITY_DN64376_c0_g1 | TRINITY_DN65647_c0_g1 | TRINITY_DN66233_c1_g2 | TRINITY_DN68505_c0_g1 | TRINITY_DN68628_c1_g1 | TRINITY_DN68967_c5_g1 | TRINITY_DN68991_c0_g1 | TRINITY_DN70971_c0_g1 | TRINITY_DN71412_c1_g1 | TRINITY_DN74314…	TRINITY_DN51431_c0_g1 | TRINITY_DN56673_c0_g1 | TRINITY_DN61120_c4_g2 | TRINITY_DN61964_c1_g1 | TRINITY_DN66280_c0_g1 | TRINITY_DN67115_c0_g1 | TRINITY_DN67328_c1_g1 | TRINITY_DN67421_c6_g3 | TRINITY_DN69869_c7_g1 | TRINITY_DN70712_c0_g1 | TRINITY_DN71995_c3_g2 | TRINITY_DN72745_c0_g1 | TRINITY_DN73737_c1_g2 | TRINITY_DN73898_c2_g1 | TRINITY_DN75023_c1_g2 | TRINITY_DN75176_c0_g4 | TRINITY_DN75289…
GO:0035051	cardiocyte differentiation	26	16	197	0.15344	0.00031	7	9	TRINITY_DN47000_c1_g1 | TRINITY_DN65561_c0_g1 | TRINITY_DN65695_c4_g1 | TRINITY_DN68481_c2_g2 | TRINITY_DN79453_c1_g2 | TRINITY_DN86111_c1_g1 | TRINITY_DN93146_c2_g1	TRINITY_DN60385_c3_g2 | TRINITY_DN67890_c4_g1 | TRINITY_DN69963_c0_g4 | TRINITY_DN73898_c2_g1 | TRINITY_DN75908_c2_g2 | TRINITY_DN83152_c0_g3 | TRINITY_DN86485_c0_g1 | TRINITY_DN89641_c2_g1 | TRINITY_DN92567_c8_g2
GO:0009820	alkaloid metabolic process	83	38	198	0.00031	0.00031	26	12	TRINITY_DN60397_c1_g1 | TRINITY_DN62510_c1_g1 | TRINITY_DN65267_c2_g6 | TRINITY_DN65305_c0_g1 | TRINITY_DN65305_c1_g4 | TRINITY_DN65494_c3_g1 | TRINITY_DN66233_c1_g1 | TRINITY_DN66233_c1_g2 | TRINITY_DN66894_c1_g4 | TRINITY_DN66906_c1_g1 | TRINITY_DN66906_c1_g2 | TRINITY_DN66906_c1_g4 | TRINITY_DN68073_c1_g4 | TRINITY_DN70867_c3_g1 | TRINITY_DN72065_c0_g1 | TRINITY_DN72529_c0_g1 | TRINITY_DN72529…	TRINITY_DN59778_c4_g1 | TRINITY_DN59778_c4_g3 | TRINITY_DN61952_c3_g1 | TRINITY_DN65305_c1_g1 | TRINITY_DN70584_c4_g1 | TRINITY_DN77151_c0_g1 | TRINITY_DN78383_c0_g1 | TRINITY_DN78480_c3_g2 | TRINITY_DN85287_c0_g2 | TRINITY_DN92756_c0_g1 | TRINITY_DN92814_c4_g1 | TRINITY_DN93931_c7_g2
GO:0010541	acropetal auxin transport	13	10	199	0.00031	0.00031	3	7	TRINITY_DN81238_c1_g1 | TRINITY_DN81238_c1_g3 | TRINITY_DN81238_c1_g5	TRINITY_DN45443_c0_g1 | TRINITY_DN48619_c0_g1 | TRINITY_DN51041_c0_g1 | TRINITY_DN60412_c2_g2 | TRINITY_DN92863_c2_g1 | TRINITY_DN92863_c3_g1 | TRINITY_DN92863_c3_g2
GO:0009263	deoxyribonucleotide biosynthetic process	56	28	200	0.01110	0.00032	6	22	TRINITY_DN53270_c0_g1 | TRINITY_DN63879_c0_g2 | TRINITY_DN73936_c4_g1 | TRINITY_DN81296_c0_g1 | TRINITY_DN88001_c0_g1 | TRINITY_DN88552_c1_g4	TRINITY_DN55309_c0_g2 | TRINITY_DN61361_c2_g2 | TRINITY_DN65682_c1_g2 | TRINITY_DN66363_c3_g1 | TRINITY_DN70159_c0_g1 | TRINITY_DN70159_c0_g2 | TRINITY_DN70159_c0_g3 | TRINITY_DN75575_c2_g1 | TRINITY_DN76644_c0_g2 | TRINITY_DN76644_c0_g4 | TRINITY_DN79792_c1_g2 | TRINITY_DN79792_c1_g3 | TRINITY_DN80534_c0_g2 | TRINITY_DN82565_c0_g1 | TRINITY_DN83940_c0_g1 | TRINITY_DN84798_c1_g3 | TRINITY_DN88268…
GO:0072593	reactive oxygen species metabolic process	355	128	201	0.25886	0.00032	79	49	TRINITY_DN48595_c0_g1 | TRINITY_DN57627_c0_g1 | TRINITY_DN58341_c8_g2 | TRINITY_DN58921_c0_g1 | TRINITY_DN59883_c0_g1 | TRINITY_DN60433_c3_g1 | TRINITY_DN60868_c6_g1 | TRINITY_DN61262_c3_g1 | TRINITY_DN62513_c1_g3 | TRINITY_DN62519_c3_g1 | TRINITY_DN62519_c3_g3 | TRINITY_DN64462_c2_g5 | TRINITY_DN65355_c0_g2 | TRINITY_DN65989_c3_g1 | TRINITY_DN66040_c0_g1 | TRINITY_DN66558_c0_g1 | TRINITY_DN67326…	TRINITY_DN44637_c0_g1 | TRINITY_DN44760_c0_g1 | TRINITY_DN56295_c0_g1 | TRINITY_DN57450_c0_g1 | TRINITY_DN57936_c0_g1 | TRINITY_DN58609_c1_g1 | TRINITY_DN59714_c0_g1 | TRINITY_DN60465_c0_g1 | TRINITY_DN60906_c3_g1 | TRINITY_DN61783_c3_g3 | TRINITY_DN65246_c2_g1 | TRINITY_DN65355_c0_g1 | TRINITY_DN66296_c0_g2 | TRINITY_DN67257_c0_g1 | TRINITY_DN67494_c1_g1 | TRINITY_DN68067_c1_g1 | TRINITY_DN70622…
GO:0006811	ion transport	2080	644	202	0.48782	0.00033	368	276	TRINITY_DN41818_c0_g1 | TRINITY_DN44440_c0_g1 | TRINITY_DN47992_c0_g2 | TRINITY_DN48314_c0_g1 | TRINITY_DN48383_c0_g1 | TRINITY_DN48398_c1_g1 | TRINITY_DN48595_c0_g1 | TRINITY_DN48939_c1_g1 | TRINITY_DN49612_c0_g1 | TRINITY_DN50210_c0_g1 | TRINITY_DN50333_c0_g1 | TRINITY_DN51584_c0_g1 | TRINITY_DN51757_c0_g1 | TRINITY_DN51942_c0_g1 | TRINITY_DN52460_c0_g1 | TRINITY_DN53553_c0_g1 | TRINITY_DN54139…	TRINITY_DN34606_c0_g1 | TRINITY_DN43646_c0_g1 | TRINITY_DN43782_c0_g1 | TRINITY_DN44189_c0_g1 | TRINITY_DN45395_c0_g1 | TRINITY_DN45411_c0_g2 | TRINITY_DN48951_c0_g1 | TRINITY_DN49047_c0_g1 | TRINITY_DN50075_c0_g1 | TRINITY_DN52605_c0_g1 | TRINITY_DN53440_c0_g1 | TRINITY_DN53618_c1_g1 | TRINITY_DN53782_c0_g1 | TRINITY_DN55309_c0_g4 | TRINITY_DN55366_c0_g1 | TRINITY_DN55488_c0_g1 | TRINITY_DN56291…
GO:0006662	glycerol ether metabolic process	46	24	203	0.00037	0.00037	22	2	TRINITY_DN59479_c3_g4 | TRINITY_DN59950_c2_g1 | TRINITY_DN61481_c0_g1 | TRINITY_DN62649_c0_g1 | TRINITY_DN65019_c2_g1 | TRINITY_DN70224_c2_g1 | TRINITY_DN70433_c3_g2 | TRINITY_DN70580_c1_g1 | TRINITY_DN70580_c1_g2 | TRINITY_DN71433_c5_g1 | TRINITY_DN73609_c5_g1 | TRINITY_DN74965_c7_g1 | TRINITY_DN75374_c4_g3 | TRINITY_DN77664_c0_g2 | TRINITY_DN78667_c1_g1 | TRINITY_DN81052_c0_g1 | TRINITY_DN81980…	TRINITY_DN67323_c1_g1 | TRINITY_DN67323_c1_g2
GO:0071456	cellular response to hypoxia	54	27	204	0.00041	0.00041	22	5	TRINITY_DN59787_c0_g1 | TRINITY_DN61620_c0_g1 | TRINITY_DN63345_c0_g1 | TRINITY_DN63345_c1_g1 | TRINITY_DN64981_c1_g1 | TRINITY_DN69630_c5_g1 | TRINITY_DN71286_c0_g3 | TRINITY_DN73635_c0_g1 | TRINITY_DN79453_c1_g2 | TRINITY_DN80429_c2_g1 | TRINITY_DN81987_c0_g4 | TRINITY_DN83851_c1_g1 | TRINITY_DN83851_c3_g2 | TRINITY_DN83851_c3_g4 | TRINITY_DN88066_c1_g1 | TRINITY_DN88066_c1_g3 | TRINITY_DN88230…	TRINITY_DN69273_c1_g2 | TRINITY_DN74645_c2_g1 | TRINITY_DN80457_c4_g1 | TRINITY_DN80504_c0_g2 | TRINITY_DN92235_c2_g1
GO:0034754	cellular hormone metabolic process	121	51	205	0.15834	0.00042	29	22	TRINITY_DN48314_c0_g1 | TRINITY_DN48504_c0_g1 | TRINITY_DN58118_c0_g1 | TRINITY_DN58118_c0_g2 | TRINITY_DN60662_c0_g1 | TRINITY_DN63307_c2_g2 | TRINITY_DN64110_c3_g2 | TRINITY_DN66790_c0_g1 | TRINITY_DN69379_c4_g1 | TRINITY_DN71412_c1_g1 | TRINITY_DN72162_c0_g1 | TRINITY_DN72517_c1_g3 | TRINITY_DN74850_c4_g2 | TRINITY_DN74850_c5_g1 | TRINITY_DN74975_c1_g2 | TRINITY_DN75651_c6_g1 | TRINITY_DN77372…	TRINITY_DN59793_c8_g5 | TRINITY_DN61604_c0_g2 | TRINITY_DN64332_c3_g1 | TRINITY_DN64961_c2_g1 | TRINITY_DN67587_c2_g1 | TRINITY_DN70800_c3_g1 | TRINITY_DN71370_c0_g1 | TRINITY_DN71442_c2_g2 | TRINITY_DN71495_c3_g1 | TRINITY_DN71495_c3_g4 | TRINITY_DN72162_c0_g3 | TRINITY_DN72162_c0_g5 | TRINITY_DN72745_c0_g1 | TRINITY_DN73737_c1_g2 | TRINITY_DN73898_c2_g1 | TRINITY_DN75259_c1_g1 | TRINITY_DN80215…
GO:0009751	response to salicylic acid	473	164	206	0.00046	0.00046	116	48	TRINITY_DN48373_c0_g1 | TRINITY_DN48685_c0_g1 | TRINITY_DN52519_c0_g1 | TRINITY_DN54552_c0_g1 | TRINITY_DN56804_c0_g1 | TRINITY_DN57940_c2_g2 | TRINITY_DN58086_c1_g1 | TRINITY_DN58998_c1_g2 | TRINITY_DN59246_c0_g1 | TRINITY_DN60412_c1_g1 | TRINITY_DN61972_c1_g1 | TRINITY_DN62334_c2_g1 | TRINITY_DN63565_c4_g2 | TRINITY_DN64545_c2_g3 | TRINITY_DN64978_c0_g1 | TRINITY_DN65038_c0_g1 | TRINITY_DN65086…	TRINITY_DN41963_c0_g1 | TRINITY_DN42218_c0_g1 | TRINITY_DN46737_c0_g1 | TRINITY_DN46965_c0_g2 | TRINITY_DN46979_c0_g1 | TRINITY_DN48240_c0_g1 | TRINITY_DN49844_c0_g1 | TRINITY_DN50630_c0_g1 | TRINITY_DN52864_c0_g1 | TRINITY_DN54427_c0_g2 | TRINITY_DN57834_c6_g1 | TRINITY_DN57936_c0_g1 | TRINITY_DN59486_c0_g2 | TRINITY_DN59543_c4_g6 | TRINITY_DN60572_c0_g1 | TRINITY_DN63086_c0_g1 | TRINITY_DN63086…
GO:0009262	deoxyribonucleotide metabolic process	57	28	207	0.01564	0.00046	6	22	TRINITY_DN53270_c0_g1 | TRINITY_DN63879_c0_g2 | TRINITY_DN73936_c4_g1 | TRINITY_DN81296_c0_g1 | TRINITY_DN88001_c0_g1 | TRINITY_DN88552_c1_g4	TRINITY_DN55309_c0_g2 | TRINITY_DN61361_c2_g2 | TRINITY_DN65682_c1_g2 | TRINITY_DN66363_c3_g1 | TRINITY_DN70159_c0_g1 | TRINITY_DN70159_c0_g2 | TRINITY_DN70159_c0_g3 | TRINITY_DN75575_c2_g1 | TRINITY_DN76644_c0_g2 | TRINITY_DN76644_c0_g4 | TRINITY_DN79792_c1_g2 | TRINITY_DN79792_c1_g3 | TRINITY_DN80534_c0_g2 | TRINITY_DN82565_c0_g1 | TRINITY_DN83940_c0_g1 | TRINITY_DN84798_c1_g3 | TRINITY_DN88268…
GO:0055071	manganese ion homeostasis	44	23	208	0.00048	0.00048	4	19	TRINITY_DN66649_c3_g3 | TRINITY_DN75870_c0_g1 | TRINITY_DN76509_c0_g1 | TRINITY_DN82330_c0_g3	TRINITY_DN60337_c1_g2 | TRINITY_DN61599_c0_g1 | TRINITY_DN61599_c0_g2 | TRINITY_DN61599_c0_g3 | TRINITY_DN70975_c0_g1 | TRINITY_DN79493_c0_g1 | TRINITY_DN80405_c0_g4 | TRINITY_DN81249_c1_g1 | TRINITY_DN83105_c1_g2 | TRINITY_DN85803_c1_g1 | TRINITY_DN88711_c0_g1 | TRINITY_DN90147_c0_g3 | TRINITY_DN90147_c0_g4 | TRINITY_DN93062_c3_g1 | TRINITY_DN93135_c4_g1 | TRINITY_DN93135_c4_g2 | TRINITY_DN93940…
GO:0043481	anthocyanin accumulation in tissues in response to UV light	44	23	209	0.00048	0.00048	4	19	TRINITY_DN47000_c1_g1 | TRINITY_DN62776_c5_g4 | TRINITY_DN88543_c2_g1 | TRINITY_DN94609_c8_g2	TRINITY_DN45443_c0_g1 | TRINITY_DN48619_c0_g1 | TRINITY_DN51041_c0_g1 | TRINITY_DN52428_c0_g1 | TRINITY_DN59449_c4_g2 | TRINITY_DN59774_c1_g1 | TRINITY_DN59774_c2_g3 | TRINITY_DN60412_c2_g2 | TRINITY_DN60523_c0_g1 | TRINITY_DN72873_c0_g1 | TRINITY_DN74281_c0_g3 | TRINITY_DN84380_c0_g3 | TRINITY_DN92035_c1_g1 | TRINITY_DN92863_c2_g1 | TRINITY_DN92863_c3_g1 | TRINITY_DN92863_c3_g2 | TRINITY_DN94564…
GO:0043480	pigment accumulation in tissues	44	23	210	1.00000	0.00048	4	19	TRINITY_DN47000_c1_g1 | TRINITY_DN62776_c5_g4 | TRINITY_DN88543_c2_g1 | TRINITY_DN94609_c8_g2	TRINITY_DN45443_c0_g1 | TRINITY_DN48619_c0_g1 | TRINITY_DN51041_c0_g1 | TRINITY_DN52428_c0_g1 | TRINITY_DN59449_c4_g2 | TRINITY_DN59774_c1_g1 | TRINITY_DN59774_c2_g3 | TRINITY_DN60412_c2_g2 | TRINITY_DN60523_c0_g1 | TRINITY_DN72873_c0_g1 | TRINITY_DN74281_c0_g3 | TRINITY_DN84380_c0_g3 | TRINITY_DN92035_c1_g1 | TRINITY_DN92863_c2_g1 | TRINITY_DN92863_c3_g1 | TRINITY_DN92863_c3_g2 | TRINITY_DN94564…
GO:0043478	pigment accumulation in response to UV light	44	23	211	1.00000	0.00048	4	19	TRINITY_DN47000_c1_g1 | TRINITY_DN62776_c5_g4 | TRINITY_DN88543_c2_g1 | TRINITY_DN94609_c8_g2	TRINITY_DN45443_c0_g1 | TRINITY_DN48619_c0_g1 | TRINITY_DN51041_c0_g1 | TRINITY_DN52428_c0_g1 | TRINITY_DN59449_c4_g2 | TRINITY_DN59774_c1_g1 | TRINITY_DN59774_c2_g3 | TRINITY_DN60412_c2_g2 | TRINITY_DN60523_c0_g1 | TRINITY_DN72873_c0_g1 | TRINITY_DN74281_c0_g3 | TRINITY_DN84380_c0_g3 | TRINITY_DN92035_c1_g1 | TRINITY_DN92863_c2_g1 | TRINITY_DN92863_c3_g1 | TRINITY_DN92863_c3_g2 | TRINITY_DN94564…
GO:0043479	pigment accumulation in tissues in response to UV light	44	23	212	1.00000	0.00048	4	19	TRINITY_DN47000_c1_g1 | TRINITY_DN62776_c5_g4 | TRINITY_DN88543_c2_g1 | TRINITY_DN94609_c8_g2	TRINITY_DN45443_c0_g1 | TRINITY_DN48619_c0_g1 | TRINITY_DN51041_c0_g1 | TRINITY_DN52428_c0_g1 | TRINITY_DN59449_c4_g2 | TRINITY_DN59774_c1_g1 | TRINITY_DN59774_c2_g3 | TRINITY_DN60412_c2_g2 | TRINITY_DN60523_c0_g1 | TRINITY_DN72873_c0_g1 | TRINITY_DN74281_c0_g3 | TRINITY_DN84380_c0_g3 | TRINITY_DN92035_c1_g1 | TRINITY_DN92863_c2_g1 | TRINITY_DN92863_c3_g1 | TRINITY_DN92863_c3_g2 | TRINITY_DN94564…
GO:0009071	serine family amino acid catabolic process	39	21	213	0.94553	0.00049	6	15	TRINITY_DN65059_c0_g1 | TRINITY_DN65059_c0_g2 | TRINITY_DN70489_c3_g2 | TRINITY_DN72779_c1_g1 | TRINITY_DN73076_c1_g1 | TRINITY_DN91668_c4_g2	TRINITY_DN46949_c0_g1 | TRINITY_DN54760_c0_g1 | TRINITY_DN56312_c0_g1 | TRINITY_DN56312_c0_g3 | TRINITY_DN62176_c3_g1 | TRINITY_DN62191_c2_g1 | TRINITY_DN67293_c3_g2 | TRINITY_DN71555_c0_g1 | TRINITY_DN77029_c0_g2 | TRINITY_DN84234_c0_g1 | TRINITY_DN85602_c4_g1 | TRINITY_DN87840_c0_g1 | TRINITY_DN94480_c2_g1 | TRINITY_DN94480_c3_g1 | TRINITY_DN94480_c3_g2
GO:0009414	response to water deprivation	788	260	214	0.00314	0.00050	144	116	TRINITY_DN48595_c0_g1 | TRINITY_DN51942_c0_g1 | TRINITY_DN53553_c0_g1 | TRINITY_DN55448_c0_g1 | TRINITY_DN56982_c0_g1 | TRINITY_DN57870_c0_g1 | TRINITY_DN58022_c3_g1 | TRINITY_DN58832_c1_g1 | TRINITY_DN58919_c1_g4 | TRINITY_DN59665_c0_g1 | TRINITY_DN59787_c0_g1 | TRINITY_DN60208_c1_g1 | TRINITY_DN60371_c2_g1 | TRINITY_DN60701_c0_g2 | TRINITY_DN60954_c0_g1 | TRINITY_DN62052_c0_g1 | TRINITY_DN62802…	TRINITY_DN37484_c0_g1 | TRINITY_DN42974_c0_g1 | TRINITY_DN44828_c0_g1 | TRINITY_DN49281_c1_g1 | TRINITY_DN50923_c1_g1 | TRINITY_DN50923_c2_g1 | TRINITY_DN52680_c0_g1 | TRINITY_DN52945_c0_g1 | TRINITY_DN53782_c0_g1 | TRINITY_DN55639_c0_g2 | TRINITY_DN56234_c0_g2 | TRINITY_DN56463_c0_g1 | TRINITY_DN56677_c0_g1 | TRINITY_DN56818_c0_g1 | TRINITY_DN57161_c0_g2 | TRINITY_DN58754_c0_g1 | TRINITY_DN58851…
GO:1905392	plant organ morphogenesis	999	323	215	0.46390	0.00054	141	182	TRINITY_DN44440_c0_g1 | TRINITY_DN47000_c1_g1 | TRINITY_DN48595_c0_g1 | TRINITY_DN51942_c0_g1 | TRINITY_DN53980_c0_g1 | TRINITY_DN56276_c0_g1 | TRINITY_DN56487_c0_g1 | TRINITY_DN56531_c0_g1 | TRINITY_DN57795_c0_g1 | TRINITY_DN58346_c5_g1 | TRINITY_DN58346_c5_g2 | TRINITY_DN58760_c7_g2 | TRINITY_DN58998_c1_g2 | TRINITY_DN59946_c2_g4 | TRINITY_DN60729_c0_g1 | TRINITY_DN60980_c1_g1 | TRINITY_DN60980…	TRINITY_DN33240_c0_g1 | TRINITY_DN39597_c0_g1 | TRINITY_DN42218_c0_g1 | TRINITY_DN42766_c0_g1 | TRINITY_DN43885_c0_g1 | TRINITY_DN44502_c0_g1 | TRINITY_DN46764_c0_g1 | TRINITY_DN46965_c0_g2 | TRINITY_DN46979_c0_g1 | TRINITY_DN47565_c0_g1 | TRINITY_DN48019_c0_g1 | TRINITY_DN48796_c0_g1 | TRINITY_DN48950_c0_g1 | TRINITY_DN49429_c0_g1 | TRINITY_DN49463_c0_g1 | TRINITY_DN49649_c0_g1 | TRINITY_DN50443…
GO:0009415	response to water	803	264	216	0.62673	0.00057	146	118	TRINITY_DN48595_c0_g1 | TRINITY_DN51942_c0_g1 | TRINITY_DN53553_c0_g1 | TRINITY_DN55448_c0_g1 | TRINITY_DN56982_c0_g1 | TRINITY_DN57870_c0_g1 | TRINITY_DN58022_c3_g1 | TRINITY_DN58832_c1_g1 | TRINITY_DN58919_c1_g4 | TRINITY_DN59665_c0_g1 | TRINITY_DN59787_c0_g1 | TRINITY_DN60208_c1_g1 | TRINITY_DN60371_c2_g1 | TRINITY_DN60701_c0_g2 | TRINITY_DN60954_c0_g1 | TRINITY_DN62052_c0_g1 | TRINITY_DN62802…	TRINITY_DN37484_c0_g1 | TRINITY_DN42974_c0_g1 | TRINITY_DN44828_c0_g1 | TRINITY_DN49281_c1_g1 | TRINITY_DN50923_c1_g1 | TRINITY_DN50923_c2_g1 | TRINITY_DN52680_c0_g1 | TRINITY_DN52945_c0_g1 | TRINITY_DN53782_c0_g1 | TRINITY_DN55639_c0_g2 | TRINITY_DN56234_c0_g2 | TRINITY_DN56463_c0_g1 | TRINITY_DN56677_c0_g1 | TRINITY_DN56818_c0_g1 | TRINITY_DN57161_c0_g2 | TRINITY_DN58754_c0_g1 | TRINITY_DN58851…
GO:0009556	microsporogenesis	63	30	217	0.00058	0.00058	8	22	TRINITY_DN50973_c1_g1 | TRINITY_DN58565_c0_g1 | TRINITY_DN82004_c1_g1 | TRINITY_DN82004_c1_g2 | TRINITY_DN82049_c2_g1 | TRINITY_DN82702_c1_g1 | TRINITY_DN89410_c0_g1 | TRINITY_DN92699_c4_g2	TRINITY_DN49070_c0_g1 | TRINITY_DN50134_c0_g1 | TRINITY_DN50191_c0_g1 | TRINITY_DN52034_c0_g1 | TRINITY_DN63305_c0_g1 | TRINITY_DN63427_c0_g1 | TRINITY_DN63427_c0_g2 | TRINITY_DN66250_c1_g1 | TRINITY_DN67542_c0_g2 | TRINITY_DN67542_c0_g3 | TRINITY_DN68772_c2_g1 | TRINITY_DN70012_c1_g2 | TRINITY_DN77810_c5_g3 | TRINITY_DN83493_c3_g1 | TRINITY_DN83790_c1_g3 | TRINITY_DN86369_c0_g2 | TRINITY_DN86369…
GO:0030258	lipid modification	294	107	218	0.61903	0.00065	65	42	TRINITY_DN48487_c0_g1 | TRINITY_DN49340_c0_g1 | TRINITY_DN49340_c1_g1 | TRINITY_DN49621_c0_g1 | TRINITY_DN49621_c0_g2 | TRINITY_DN53959_c0_g1 | TRINITY_DN57788_c0_g1 | TRINITY_DN59968_c5_g2 | TRINITY_DN60882_c1_g1 | TRINITY_DN61218_c0_g1 | TRINITY_DN62449_c0_g1 | TRINITY_DN63351_c1_g1 | TRINITY_DN65623_c2_g1 | TRINITY_DN65875_c0_g1 | TRINITY_DN66438_c5_g1 | TRINITY_DN66438_c5_g2 | TRINITY_DN66631…	TRINITY_DN46185_c0_g1 | TRINITY_DN57576_c0_g1 | TRINITY_DN60465_c0_g1 | TRINITY_DN60906_c3_g1 | TRINITY_DN62136_c2_g2 | TRINITY_DN62790_c3_g5 | TRINITY_DN64609_c2_g1 | TRINITY_DN64777_c0_g3 | TRINITY_DN65145_c1_g2 | TRINITY_DN67924_c1_g1 | TRINITY_DN69133_c1_g3 | TRINITY_DN69190_c1_g1 | TRINITY_DN69562_c4_g3 | TRINITY_DN69852_c0_g1 | TRINITY_DN70446_c1_g1 | TRINITY_DN71731_c0_g1 | TRINITY_DN71831…
GO:0031032	actomyosin structure organization	50	25	219	0.54372	0.00066	14	11	TRINITY_DN47000_c1_g1 | TRINITY_DN60287_c2_g1 | TRINITY_DN65561_c0_g1 | TRINITY_DN70437_c3_g2 | TRINITY_DN71635_c0_g1 | TRINITY_DN71954_c0_g2 | TRINITY_DN77043_c0_g1 | TRINITY_DN79453_c1_g2 | TRINITY_DN81455_c2_g1 | TRINITY_DN82005_c2_g1 | TRINITY_DN86111_c1_g1 | TRINITY_DN88216_c0_g1 | TRINITY_DN92473_c2_g2 | TRINITY_DN93146_c2_g1	TRINITY_DN59859_c1_g1 | TRINITY_DN60385_c3_g2 | TRINITY_DN67890_c4_g1 | TRINITY_DN68709_c0_g2 | TRINITY_DN69963_c0_g4 | TRINITY_DN72091_c0_g1 | TRINITY_DN75908_c2_g2 | TRINITY_DN82998_c0_g1 | TRINITY_DN83152_c0_g3 | TRINITY_DN86485_c0_g1 | TRINITY_DN92567_c8_g2
GO:0019438	aromatic compound biosynthetic process	8776	2546	220	0.84082	0.00066	1341	1205	TRINITY_DN10291_c0_g1 | TRINITY_DN42088_c0_g1 | TRINITY_DN43253_c0_g1 | TRINITY_DN44255_c0_g1 | TRINITY_DN44377_c0_g1 | TRINITY_DN44440_c0_g1 | TRINITY_DN45062_c0_g1 | TRINITY_DN45510_c0_g1 | TRINITY_DN46211_c0_g1 | TRINITY_DN46318_c0_g1 | TRINITY_DN46380_c0_g1 | TRINITY_DN46923_c0_g1 | TRINITY_DN47000_c1_g1 | TRINITY_DN47400_c0_g1 | TRINITY_DN47466_c0_g1 | TRINITY_DN47964_c0_g1 | TRINITY_DN48362…	TRINITY_DN102016_c0_g1 | TRINITY_DN38148_c0_g1 | TRINITY_DN40971_c0_g1 | TRINITY_DN41098_c0_g1 | TRINITY_DN42558_c0_g1 | TRINITY_DN43085_c0_g1 | TRINITY_DN44815_c0_g1 | TRINITY_DN44915_c0_g1 | TRINITY_DN45255_c0_g1 | TRINITY_DN45739_c0_g1 | TRINITY_DN46303_c0_g1 | TRINITY_DN46308_c0_g1 | TRINITY_DN46326_c0_g1 | TRINITY_DN46348_c0_g1 | TRINITY_DN46708_c0_g2 | TRINITY_DN46933_c0_g1 | TRINITY_DN4701…
GO:0009965	leaf morphogenesis	285	104	221	0.03472	0.00069	55	49	TRINITY_DN48595_c0_g1 | TRINITY_DN56531_c0_g1 | TRINITY_DN57795_c0_g1 | TRINITY_DN58760_c7_g2 | TRINITY_DN59946_c2_g4 | TRINITY_DN60729_c0_g1 | TRINITY_DN61673_c2_g1 | TRINITY_DN61673_c3_g1 | TRINITY_DN61673_c3_g2 | TRINITY_DN62807_c0_g3 | TRINITY_DN62854_c4_g1 | TRINITY_DN64597_c4_g2 | TRINITY_DN66944_c4_g2 | TRINITY_DN66944_c7_g1 | TRINITY_DN69303_c1_g1 | TRINITY_DN72162_c0_g1 | TRINITY_DN72246…	TRINITY_DN42218_c0_g1 | TRINITY_DN46965_c0_g2 | TRINITY_DN46979_c0_g1 | TRINITY_DN48950_c0_g1 | TRINITY_DN49649_c0_g1 | TRINITY_DN63175_c1_g1 | TRINITY_DN63628_c2_g1 | TRINITY_DN64717_c1_g5 | TRINITY_DN67704_c0_g3 | TRINITY_DN67924_c1_g1 | TRINITY_DN68247_c0_g4 | TRINITY_DN70800_c3_g1 | TRINITY_DN71458_c1_g5 | TRINITY_DN72162_c0_g5 | TRINITY_DN74493_c1_g1 | TRINITY_DN75207_c0_g3 | TRINITY_DN75882…
GO:0055080	cation homeostasis	663	221	222	0.26872	0.00069	122	99	TRINITY_DN48314_c0_g1 | TRINITY_DN48595_c0_g1 | TRINITY_DN48939_c1_g1 | TRINITY_DN49612_c0_g1 | TRINITY_DN50210_c0_g1 | TRINITY_DN51226_c0_g1 | TRINITY_DN53980_c0_g1 | TRINITY_DN57050_c2_g1 | TRINITY_DN58298_c0_g1 | TRINITY_DN61236_c4_g1 | TRINITY_DN61507_c4_g4 | TRINITY_DN62325_c0_g1 | TRINITY_DN62690_c0_g1 | TRINITY_DN62875_c1_g1 | TRINITY_DN62897_c4_g3 | TRINITY_DN63759_c0_g1 | TRINITY_DN64728…	TRINITY_DN43782_c0_g1 | TRINITY_DN47565_c0_g1 | TRINITY_DN53440_c0_g1 | TRINITY_DN53639_c0_g1 | TRINITY_DN56295_c0_g1 | TRINITY_DN57472_c0_g1 | TRINITY_DN59114_c0_g2 | TRINITY_DN59476_c0_g3 | TRINITY_DN60001_c0_g1 | TRINITY_DN60337_c1_g2 | TRINITY_DN60997_c5_g1 | TRINITY_DN61353_c2_g4 | TRINITY_DN61599_c0_g1 | TRINITY_DN61599_c0_g2 | TRINITY_DN61599_c0_g3 | TRINITY_DN61664_c1_g1 | TRINITY_DN61664…
GO:0035266	meristem growth	144	58	223	0.00071	0.00071	23	35	TRINITY_DN48595_c0_g1 | TRINITY_DN65126_c0_g1 | TRINITY_DN71106_c1_g1 | TRINITY_DN72162_c0_g1 | TRINITY_DN72253_c3_g2 | TRINITY_DN72517_c1_g3 | TRINITY_DN73874_c1_g1 | TRINITY_DN74850_c4_g2 | TRINITY_DN74850_c5_g1 | TRINITY_DN76701_c0_g1 | TRINITY_DN80993_c0_g1 | TRINITY_DN82222_c0_g2 | TRINITY_DN82702_c1_g1 | TRINITY_DN85473_c0_g1 | TRINITY_DN87489_c1_g2 | TRINITY_DN87489_c1_g3 | TRINITY_DN89836…	TRINITY_DN51585_c0_g1 | TRINITY_DN51585_c0_g2 | TRINITY_DN53022_c0_g1 | TRINITY_DN57338_c0_g1 | TRINITY_DN58954_c0_g1 | TRINITY_DN61500_c4_g3 | TRINITY_DN63226_c1_g2 | TRINITY_DN66250_c1_g1 | TRINITY_DN68059_c2_g1 | TRINITY_DN70024_c0_g1 | TRINITY_DN70800_c3_g1 | TRINITY_DN72162_c0_g5 | TRINITY_DN74370_c1_g2 | TRINITY_DN76234_c2_g1 | TRINITY_DN76712_c3_g1 | TRINITY_DN77226_c1_g1 | TRINITY_DN77910…
GO:0010035	response to inorganic substance	2054	632	224	0.27129	0.00071	363	269	TRINITY_DN42299_c0_g1 | TRINITY_DN44255_c0_g1 | TRINITY_DN46380_c0_g1 | TRINITY_DN47000_c1_g1 | TRINITY_DN47400_c0_g1 | TRINITY_DN47535_c0_g1 | TRINITY_DN47964_c0_g1 | TRINITY_DN48314_c0_g1 | TRINITY_DN48595_c0_g1 | TRINITY_DN48939_c1_g1 | TRINITY_DN48944_c0_g1 | TRINITY_DN49340_c1_g1 | TRINITY_DN49612_c0_g1 | TRINITY_DN50210_c0_g1 | TRINITY_DN51873_c0_g1 | TRINITY_DN51942_c0_g1 | TRINITY_DN52757…	TRINITY_DN37484_c0_g1 | TRINITY_DN42974_c0_g1 | TRINITY_DN43237_c0_g1 | TRINITY_DN44143_c0_g1 | TRINITY_DN44828_c0_g1 | TRINITY_DN46198_c0_g1 | TRINITY_DN47701_c0_g1 | TRINITY_DN48138_c0_g2 | TRINITY_DN49002_c0_g1 | TRINITY_DN49281_c1_g1 | TRINITY_DN50075_c0_g1 | TRINITY_DN50923_c1_g1 | TRINITY_DN50923_c2_g1 | TRINITY_DN51538_c0_g1 | TRINITY_DN52274_c0_g1 | TRINITY_DN52492_c0_g1 | TRINITY_DN52605…
GO:0010120	camalexin biosynthetic process	16	11	225	0.00074	0.00074	11	0	TRINITY_DN57870_c0_g1 | TRINITY_DN71159_c1_g1 | TRINITY_DN71159_c1_g2 | TRINITY_DN71159_c1_g3 | TRINITY_DN75869_c3_g1 | TRINITY_DN86634_c0_g2 | TRINITY_DN86920_c1_g1 | TRINITY_DN86920_c1_g2 | TRINITY_DN87883_c0_g2 | TRINITY_DN89163_c3_g1 | TRINITY_DN93055_c2_g2
GO:0030240	skeletal muscle thin filament assembly	16	11	226	0.00074	0.00074	5	6	TRINITY_DN47000_c1_g1 | TRINITY_DN65561_c0_g1 | TRINITY_DN77043_c0_g1 | TRINITY_DN79453_c1_g2 | TRINITY_DN81455_c2_g1	TRINITY_DN67890_c4_g1 | TRINITY_DN69963_c0_g4 | TRINITY_DN75908_c2_g2 | TRINITY_DN83152_c0_g3 | TRINITY_DN86485_c0_g1 | TRINITY_DN92567_c8_g2
GO:0052317	camalexin metabolic process	16	11	227	1.00000	0.00074	11	0	TRINITY_DN57870_c0_g1 | TRINITY_DN71159_c1_g1 | TRINITY_DN71159_c1_g2 | TRINITY_DN71159_c1_g3 | TRINITY_DN75869_c3_g1 | TRINITY_DN86634_c0_g2 | TRINITY_DN86920_c1_g1 | TRINITY_DN86920_c1_g2 | TRINITY_DN87883_c0_g2 | TRINITY_DN89163_c3_g1 | TRINITY_DN93055_c2_g2
GO:0014866	skeletal myofibril assembly	16	11	228	1.00000	0.00074	5	6	TRINITY_DN47000_c1_g1 | TRINITY_DN65561_c0_g1 | TRINITY_DN77043_c0_g1 | TRINITY_DN79453_c1_g2 | TRINITY_DN81455_c2_g1	TRINITY_DN67890_c4_g1 | TRINITY_DN69963_c0_g4 | TRINITY_DN75908_c2_g2 | TRINITY_DN83152_c0_g3 | TRINITY_DN86485_c0_g1 | TRINITY_DN92567_c8_g2
GO:0006544	glycine metabolic process	86	38	229	0.26735	0.00074	15	23	TRINITY_DN60245_c3_g2 | TRINITY_DN65059_c0_g1 | TRINITY_DN65059_c0_g2 | TRINITY_DN70489_c3_g2 | TRINITY_DN72779_c1_g1 | TRINITY_DN73076_c1_g1 | TRINITY_DN81324_c2_g1 | TRINITY_DN82811_c3_g3 | TRINITY_DN87795_c1_g2 | TRINITY_DN89779_c2_g1 | TRINITY_DN91226_c0_g2 | TRINITY_DN91660_c0_g1 | TRINITY_DN91668_c4_g2 | TRINITY_DN93516_c0_g1 | TRINITY_DN93598_c1_g1	TRINITY_DN46949_c0_g1 | TRINITY_DN48327_c0_g1 | TRINITY_DN53951_c0_g1 | TRINITY_DN54760_c0_g1 | TRINITY_DN56312_c0_g1 | TRINITY_DN56312_c0_g3 | TRINITY_DN59245_c1_g1 | TRINITY_DN62176_c3_g1 | TRINITY_DN62191_c2_g1 | TRINITY_DN67293_c3_g2 | TRINITY_DN70871_c1_g1 | TRINITY_DN71555_c0_g1 | TRINITY_DN77029_c0_g2 | TRINITY_DN81324_c2_g2 | TRINITY_DN84234_c0_g1 | TRINITY_DN85602_c4_g1 | TRINITY_DN87872…
GO:0061061	muscle structure development	109	46	230	0.63892	0.00075	22	24	TRINITY_DN47000_c1_g1 | TRINITY_DN60295_c0_g1 | TRINITY_DN62690_c0_g1 | TRINITY_DN65561_c0_g1 | TRINITY_DN65695_c4_g1 | TRINITY_DN68481_c2_g2 | TRINITY_DN69152_c1_g1 | TRINITY_DN70437_c3_g2 | TRINITY_DN70876_c0_g2 | TRINITY_DN71635_c0_g1 | TRINITY_DN73279_c6_g1 | TRINITY_DN73380_c3_g1 | TRINITY_DN75651_c6_g1 | TRINITY_DN77043_c0_g1 | TRINITY_DN79453_c1_g2 | TRINITY_DN81455_c2_g1 | TRINITY_DN82005…	TRINITY_DN59859_c1_g1 | TRINITY_DN60385_c3_g2 | TRINITY_DN67890_c4_g1 | TRINITY_DN68709_c0_g2 | TRINITY_DN69963_c0_g4 | TRINITY_DN70359_c1_g3 | TRINITY_DN72091_c0_g1 | TRINITY_DN72745_c0_g1 | TRINITY_DN73898_c2_g1 | TRINITY_DN74645_c2_g1 | TRINITY_DN75017_c0_g1 | TRINITY_DN75550_c0_g4 | TRINITY_DN75908_c2_g2 | TRINITY_DN79405_c2_g1 | TRINITY_DN82090_c0_g1 | TRINITY_DN82998_c0_g1 | TRINITY_DN83152…
GO:0046916	cellular transition metal ion homeostasis	208	79	231	0.00076	0.00076	41	38	TRINITY_DN61236_c4_g1 | TRINITY_DN62325_c0_g1 | TRINITY_DN64948_c1_g2 | TRINITY_DN65743_c5_g1 | TRINITY_DN66634_c1_g1 | TRINITY_DN66649_c3_g3 | TRINITY_DN68232_c1_g3 | TRINITY_DN68429_c4_g1 | TRINITY_DN68429_c4_g3 | TRINITY_DN69131_c1_g2 | TRINITY_DN69177_c0_g1 | TRINITY_DN69710_c1_g1 | TRINITY_DN71278_c1_g1 | TRINITY_DN73318_c0_g1 | TRINITY_DN73318_c1_g1 | TRINITY_DN73318_c1_g2 | TRINITY_DN73635…	TRINITY_DN53440_c0_g1 | TRINITY_DN57472_c0_g1 | TRINITY_DN59476_c0_g3 | TRINITY_DN61664_c1_g1 | TRINITY_DN61664_c1_g2 | TRINITY_DN62325_c0_g2 | TRINITY_DN62325_c0_g3 | TRINITY_DN62419_c4_g1 | TRINITY_DN64235_c0_g1 | TRINITY_DN67208_c0_g2 | TRINITY_DN67421_c6_g3 | TRINITY_DN69419_c4_g1 | TRINITY_DN71495_c0_g1 | TRINITY_DN71814_c4_g1 | TRINITY_DN71829_c1_g1 | TRINITY_DN72231_c1_g1 | TRINITY_DN76655…
GO:0032957	inositol trisphosphate metabolic process	40	21	232	0.00077	0.00077	16	5	TRINITY_DN59968_c5_g2 | TRINITY_DN62449_c0_g1 | TRINITY_DN63351_c1_g1 | TRINITY_DN66438_c5_g1 | TRINITY_DN66438_c5_g2 | TRINITY_DN68720_c2_g1 | TRINITY_DN70428_c8_g1 | TRINITY_DN73497_c3_g1 | TRINITY_DN74215_c0_g1 | TRINITY_DN85833_c1_g2 | TRINITY_DN92482_c0_g1 | TRINITY_DN93491_c0_g1 | TRINITY_DN93491_c1_g1 | TRINITY_DN93491_c1_g2 | TRINITY_DN93491_c1_g4 | TRINITY_DN94121_c1_g1	TRINITY_DN67924_c1_g1 | TRINITY_DN76251_c0_g1 | TRINITY_DN77655_c3_g1 | TRINITY_DN85833_c1_g1 | TRINITY_DN93039_c6_g1
GO:0009954	proximal/distal pattern formation	30	17	233	0.00078	0.00078	6	11	TRINITY_DN56487_c0_g1 | TRINITY_DN65695_c4_g1 | TRINITY_DN83865_c1_g2 | TRINITY_DN90049_c1_g1 | TRINITY_DN92070_c2_g2 | TRINITY_DN92455_c1_g1	TRINITY_DN56487_c1_g2 | TRINITY_DN58268_c1_g1 | TRINITY_DN58268_c1_g3 | TRINITY_DN78897_c0_g1 | TRINITY_DN79405_c2_g1 | TRINITY_DN80195_c0_g1 | TRINITY_DN83685_c1_g1 | TRINITY_DN92027_c1_g1 | TRINITY_DN92982_c0_g1 | TRINITY_DN92982_c1_g1 | TRINITY_DN92982_c1_g2
GO:0046488	phosphatidylinositol metabolic process	196	75	234	0.09002	0.00080	42	33	TRINITY_DN59968_c5_g2 | TRINITY_DN60882_c1_g1 | TRINITY_DN62449_c0_g1 | TRINITY_DN63351_c1_g1 | TRINITY_DN64499_c4_g1 | TRINITY_DN65335_c1_g2 | TRINITY_DN65875_c0_g1 | TRINITY_DN66438_c5_g1 | TRINITY_DN66438_c5_g2 | TRINITY_DN66631_c1_g2 | TRINITY_DN67124_c2_g1 | TRINITY_DN69374_c2_g1 | TRINITY_DN69939_c0_g2 | TRINITY_DN70428_c8_g1 | TRINITY_DN70614_c0_g1 | TRINITY_DN71400_c2_g1 | TRINITY_DN72792…	TRINITY_DN47177_c0_g1 | TRINITY_DN48016_c0_g1 | TRINITY_DN59440_c0_g1 | TRINITY_DN60465_c0_g1 | TRINITY_DN62063_c0_g1 | TRINITY_DN62063_c0_g2 | TRINITY_DN62328_c4_g1 | TRINITY_DN66653_c3_g1 | TRINITY_DN66653_c5_g2 | TRINITY_DN67406_c2_g1 | TRINITY_DN67924_c1_g1 | TRINITY_DN69562_c4_g3 | TRINITY_DN71731_c0_g1 | TRINITY_DN71847_c1_g2 | TRINITY_DN76251_c0_g1 | TRINITY_DN77655_c3_g1 | TRINITY_DN78313…
GO:0009723	response to ethylene	708	234	235	0.00082	0.00082	131	103	TRINITY_DN52094_c0_g1 | TRINITY_DN53368_c0_g1 | TRINITY_DN54283_c0_g1 | TRINITY_DN57140_c0_g1 | TRINITY_DN57762_c0_g1 | TRINITY_DN58086_c1_g1 | TRINITY_DN58664_c0_g1 | TRINITY_DN59029_c0_g1 | TRINITY_DN59455_c0_g1 | TRINITY_DN59984_c0_g1 | TRINITY_DN60701_c0_g2 | TRINITY_DN61380_c1_g1 | TRINITY_DN61439_c1_g1 | TRINITY_DN61439_c1_g4 | TRINITY_DN61439_c1_g6 | TRINITY_DN62056_c0_g6 | TRINITY_DN62103…	TRINITY_DN102016_c0_g1 | TRINITY_DN44102_c0_g1 | TRINITY_DN44637_c0_g1 | TRINITY_DN44760_c0_g1 | TRINITY_DN47450_c0_g1 | TRINITY_DN47591_c0_g1 | TRINITY_DN48019_c0_g1 | TRINITY_DN48796_c0_g1 | TRINITY_DN49471_c0_g1 | TRINITY_DN50704_c0_g1 | TRINITY_DN52551_c0_g1 | TRINITY_DN55022_c0_g1 | TRINITY_DN56571_c0_g1 | TRINITY_DN56571_c0_g2 | TRINITY_DN56679_c0_g1 | TRINITY_DN57472_c0_g1 | TRINITY_DN5766…
GO:0010447	response to acidic pH	14	10	236	0.00083	0.00083	10	0	TRINITY_DN53459_c0_g1 | TRINITY_DN53980_c0_g1 | TRINITY_DN66186_c1_g3 | TRINITY_DN80370_c1_g1 | TRINITY_DN82185_c2_g5 | TRINITY_DN83092_c1_g1 | TRINITY_DN90494_c2_g3 | TRINITY_DN90494_c2_g4 | TRINITY_DN90494_c2_g5 | TRINITY_DN90723_c2_g6
GO:0019226	transmission of nerve impulse	14	10	237	0.62113	0.00083	4	6	TRINITY_DN48314_c0_g1 | TRINITY_DN58911_c1_g1 | TRINITY_DN79696_c0_g1 | TRINITY_DN86428_c1_g2	TRINITY_DN60525_c4_g1 | TRINITY_DN72745_c0_g1 | TRINITY_DN73737_c1_g1 | TRINITY_DN73737_c1_g2 | TRINITY_DN79457_c0_g2 | TRINITY_DN82309_c1_g1
GO:0042493	response to drug	139	56	238	0.17065	0.00086	31	25	TRINITY_DN48314_c0_g1 | TRINITY_DN50593_c0_g1 | TRINITY_DN58366_c0_g1 | TRINITY_DN63895_c0_g1 | TRINITY_DN66343_c0_g1 | TRINITY_DN66456_c0_g2 | TRINITY_DN69793_c0_g1 | TRINITY_DN71921_c0_g1 | TRINITY_DN73380_c3_g1 | TRINITY_DN74660_c1_g1 | TRINITY_DN75622_c0_g1 | TRINITY_DN76456_c1_g1 | TRINITY_DN79696_c0_g1 | TRINITY_DN80256_c1_g1 | TRINITY_DN81451_c0_g1 | TRINITY_DN82005_c2_g1 | TRINITY_DN84027…	TRINITY_DN56227_c0_g1 | TRINITY_DN57161_c0_g2 | TRINITY_DN60842_c0_g2 | TRINITY_DN68392_c1_g2 | TRINITY_DN73851_c1_g2 | TRINITY_DN74936_c0_g5 | TRINITY_DN75170_c0_g1 | TRINITY_DN75408_c0_g1 | TRINITY_DN80273_c3_g1 | TRINITY_DN82045_c0_g1 | TRINITY_DN83170_c3_g1 | TRINITY_DN83170_c3_g2 | TRINITY_DN84027_c0_g2 | TRINITY_DN84617_c0_g1 | TRINITY_DN84832_c0_g1 | TRINITY_DN85371_c1_g7 | TRINITY_DN85380…
GO:0055007	cardiac muscle cell differentiation	23	14	239	0.42268	0.00087	6	8	TRINITY_DN47000_c1_g1 | TRINITY_DN65561_c0_g1 | TRINITY_DN68481_c2_g2 | TRINITY_DN79453_c1_g2 | TRINITY_DN86111_c1_g1 | TRINITY_DN93146_c2_g1	TRINITY_DN60385_c3_g2 | TRINITY_DN67890_c4_g1 | TRINITY_DN69963_c0_g4 | TRINITY_DN73898_c2_g1 | TRINITY_DN75908_c2_g2 | TRINITY_DN83152_c0_g3 | TRINITY_DN86485_c0_g1 | TRINITY_DN92567_c8_g2
GO:1901333	positive regulation of lateral root development	10	8	240	0.00088	0.00088	7	1	TRINITY_DN44440_c0_g1 | TRINITY_DN58346_c5_g1 | TRINITY_DN58346_c5_g2 | TRINITY_DN60980_c1_g1 | TRINITY_DN60980_c2_g1 | TRINITY_DN60980_c4_g2 | TRINITY_DN93464_c0_g1	TRINITY_DN81441_c0_g1
GO:0034484	raffinose catabolic process	10	8	241	0.00088	0.00088	8	0	TRINITY_DN56359_c0_g1 | TRINITY_DN56965_c0_g2 | TRINITY_DN74574_c2_g1 | TRINITY_DN80646_c1_g1 | TRINITY_DN80646_c2_g1 | TRINITY_DN92519_c1_g1 | TRINITY_DN92519_c3_g2 | TRINITY_DN92519_c3_g3
GO:1902407	assembly of actomyosin apparatus involved in mitotic cytokinesis	10	8	242	1.00000	0.00088	2	6	TRINITY_DN50973_c1_g1 | TRINITY_DN87772_c0_g1	TRINITY_DN49070_c0_g1 | TRINITY_DN50191_c0_g1 | TRINITY_DN52034_c0_g1 | TRINITY_DN77810_c5_g3 | TRINITY_DN79712_c0_g1 | TRINITY_DN92974_c4_g2
GO:0033530	raffinose metabolic process	10	8	243	1.00000	0.00088	8	0	TRINITY_DN56359_c0_g1 | TRINITY_DN56965_c0_g2 | TRINITY_DN74574_c2_g1 | TRINITY_DN80646_c1_g1 | TRINITY_DN80646_c2_g1 | TRINITY_DN92519_c1_g1 | TRINITY_DN92519_c3_g2 | TRINITY_DN92519_c3_g3
GO:0030261	chromosome condensation	81	36	244	0.22059	0.00088	5	31	TRINITY_DN65561_c0_g1 | TRINITY_DN66908_c3_g3 | TRINITY_DN67726_c0_g1 | TRINITY_DN79453_c1_g2 | TRINITY_DN89272_c0_g2	TRINITY_DN48837_c0_g2 | TRINITY_DN54021_c0_g1 | TRINITY_DN54602_c1_g2 | TRINITY_DN55969_c0_g1 | TRINITY_DN59622_c0_g1 | TRINITY_DN62811_c0_g1 | TRINITY_DN64062_c1_g1 | TRINITY_DN67726_c1_g3 | TRINITY_DN67890_c4_g1 | TRINITY_DN68709_c0_g2 | TRINITY_DN69963_c0_g4 | TRINITY_DN71014_c1_g1 | TRINITY_DN71927_c1_g1 | TRINITY_DN75908_c2_g2 | TRINITY_DN79972_c1_g3 | TRINITY_DN81040_c0_g1 | TRINITY_DN82119…
GO:0042692	muscle cell differentiation	84	37	245	0.23978	0.00092	17	20	TRINITY_DN47000_c1_g1 | TRINITY_DN62690_c0_g1 | TRINITY_DN65561_c0_g1 | TRINITY_DN65695_c4_g1 | TRINITY_DN68481_c2_g2 | TRINITY_DN70437_c3_g2 | TRINITY_DN71635_c0_g1 | TRINITY_DN73380_c3_g1 | TRINITY_DN75651_c6_g1 | TRINITY_DN77043_c0_g1 | TRINITY_DN79453_c1_g2 | TRINITY_DN81455_c2_g1 | TRINITY_DN82005_c2_g1 | TRINITY_DN86111_c1_g1 | TRINITY_DN91866_c5_g1 | TRINITY_DN93146_c2_g1 | TRINITY_DN94373…	TRINITY_DN59859_c1_g1 | TRINITY_DN60385_c3_g2 | TRINITY_DN67890_c4_g1 | TRINITY_DN68709_c0_g2 | TRINITY_DN69963_c0_g4 | TRINITY_DN72091_c0_g1 | TRINITY_DN72745_c0_g1 | TRINITY_DN73898_c2_g1 | TRINITY_DN74645_c2_g1 | TRINITY_DN75017_c0_g1 | TRINITY_DN75550_c0_g4 | TRINITY_DN75908_c2_g2 | TRINITY_DN82090_c0_g1 | TRINITY_DN82998_c0_g1 | TRINITY_DN83152_c0_g3 | TRINITY_DN86485_c0_g1 | TRINITY_DN86948…
GO:0006826	iron ion transport	59	28	246	0.00093	0.00093	21	7	TRINITY_DN56982_c0_g1 | TRINITY_DN60208_c1_g1 | TRINITY_DN66634_c1_g1 | TRINITY_DN67205_c1_g2 | TRINITY_DN71895_c3_g2 | TRINITY_DN71942_c0_g1 | TRINITY_DN72792_c2_g1 | TRINITY_DN73318_c0_g1 | TRINITY_DN73318_c1_g1 | TRINITY_DN73318_c1_g2 | TRINITY_DN78833_c0_g1 | TRINITY_DN78833_c1_g1 | TRINITY_DN79066_c0_g1 | TRINITY_DN79622_c3_g2 | TRINITY_DN83139_c2_g2 | TRINITY_DN85779_c1_g2 | TRINITY_DN87917…	TRINITY_DN53440_c0_g1 | TRINITY_DN67421_c6_g3 | TRINITY_DN74435_c2_g1 | TRINITY_DN77817_c1_g1 | TRINITY_DN83992_c0_g2 | TRINITY_DN85803_c1_g1 | TRINITY_DN88359_c3_g1
GO:0008219	cell death	1192	378	247	0.27169	0.00093	251	127	TRINITY_DN41818_c0_g1 | TRINITY_DN48314_c0_g1 | TRINITY_DN48595_c0_g1 | TRINITY_DN49326_c0_g1 | TRINITY_DN52959_c0_g1 | TRINITY_DN54424_c2_g1 | TRINITY_DN54716_c0_g1 | TRINITY_DN55461_c0_g2 | TRINITY_DN55992_c0_g1 | TRINITY_DN56682_c0_g1 | TRINITY_DN57283_c2_g4 | TRINITY_DN57870_c0_g1 | TRINITY_DN59578_c3_g1 | TRINITY_DN60132_c0_g1 | TRINITY_DN60163_c2_g4 | TRINITY_DN60522_c2_g1 | TRINITY_DN60678…	TRINITY_DN41963_c0_g1 | TRINITY_DN44637_c0_g1 | TRINITY_DN44760_c0_g1 | TRINITY_DN46737_c0_g1 | TRINITY_DN46764_c0_g1 | TRINITY_DN48240_c0_g1 | TRINITY_DN52864_c0_g1 | TRINITY_DN53755_c0_g1 | TRINITY_DN59245_c1_g1 | TRINITY_DN59628_c0_g1 | TRINITY_DN59947_c3_g2 | TRINITY_DN60326_c1_g1 | TRINITY_DN60385_c3_g2 | TRINITY_DN60572_c0_g1 | TRINITY_DN60906_c3_g1 | TRINITY_DN61102_c2_g2 | TRINITY_DN61239…
GO:0051716	cellular response to stimulus	8875	2570	248	0.99987	0.00094	1307	1263	TRINITY_DN100204_c0_g1 | TRINITY_DN37827_c0_g1 | TRINITY_DN41068_c0_g1 | TRINITY_DN41818_c0_g1 | TRINITY_DN44255_c0_g1 | TRINITY_DN44816_c0_g1 | TRINITY_DN44830_c0_g1 | TRINITY_DN46318_c0_g1 | TRINITY_DN46380_c0_g1 | TRINITY_DN46843_c0_g1 | TRINITY_DN47000_c1_g1 | TRINITY_DN47400_c0_g1 | TRINITY_DN47466_c0_g1 | TRINITY_DN47964_c0_g1 | TRINITY_DN48373_c0_g1 | TRINITY_DN48595_c0_g1 | TRINITY_DN4868…	TRINITY_DN33240_c0_g1 | TRINITY_DN36949_c0_g1 | TRINITY_DN38226_c0_g1 | TRINITY_DN39597_c0_g1 | TRINITY_DN41963_c0_g1 | TRINITY_DN42218_c0_g1 | TRINITY_DN42558_c0_g1 | TRINITY_DN42766_c0_g1 | TRINITY_DN43440_c0_g1 | TRINITY_DN43478_c0_g1 | TRINITY_DN43731_c0_g1 | TRINITY_DN43770_c0_g1 | TRINITY_DN43885_c0_g1 | TRINITY_DN44102_c0_g1 | TRINITY_DN44414_c0_g1 | TRINITY_DN44502_c0_g1 | TRINITY_DN44637…
GO:0016132	brassinosteroid biosynthetic process	51	25	249	0.00095	0.00095	17	8	TRINITY_DN55448_c0_g1 | TRINITY_DN61924_c0_g1 | TRINITY_DN61924_c0_g2 | TRINITY_DN66233_c1_g2 | TRINITY_DN68628_c1_g1 | TRINITY_DN68967_c5_g1 | TRINITY_DN76721_c1_g1 | TRINITY_DN78272_c0_g1 | TRINITY_DN78484_c0_g1 | TRINITY_DN84733_c2_g1 | TRINITY_DN84733_c2_g2 | TRINITY_DN84733_c2_g4 | TRINITY_DN85047_c0_g1 | TRINITY_DN86056_c0_g1 | TRINITY_DN87771_c3_g3 | TRINITY_DN88217_c2_g2 | TRINITY_DN88217…	TRINITY_DN67421_c6_g3 | TRINITY_DN69869_c7_g1 | TRINITY_DN71995_c3_g2 | TRINITY_DN75176_c0_g4 | TRINITY_DN83148_c2_g1 | TRINITY_DN83992_c0_g2 | TRINITY_DN86778_c0_g1 | TRINITY_DN88359_c3_g1
GO:0010193	response to ozone	51	25	250	0.00095	0.00095	22	3	TRINITY_DN49340_c1_g1 | TRINITY_DN52757_c0_g1 | TRINITY_DN69358_c2_g1 | TRINITY_DN70389_c2_g1 | TRINITY_DN71386_c4_g3 | TRINITY_DN71538_c0_g1 | TRINITY_DN73586_c0_g2 | TRINITY_DN76200_c1_g1 | TRINITY_DN76928_c0_g1 | TRINITY_DN77051_c1_g1 | TRINITY_DN78355_c0_g2 | TRINITY_DN78355_c0_g3 | TRINITY_DN80272_c1_g1 | TRINITY_DN81065_c0_g1 | TRINITY_DN81065_c1_g1 | TRINITY_DN82084_c3_g1 | TRINITY_DN84337…	TRINITY_DN88516_c1_g1 | TRINITY_DN88619_c0_g1 | TRINITY_DN92373_c2_g1
GO:0010393	galacturonan metabolic process	364	128	251	0.89214	0.00099	39	89	TRINITY_DN50715_c0_g1 | TRINITY_DN56276_c0_g1 | TRINITY_DN58086_c1_g1 | TRINITY_DN59279_c0_g1 | TRINITY_DN63038_c2_g3 | TRINITY_DN64830_c4_g1 | TRINITY_DN66745_c7_g1 | TRINITY_DN68402_c3_g1 | TRINITY_DN68602_c2_g1 | TRINITY_DN69178_c0_g3 | TRINITY_DN69178_c2_g3 | TRINITY_DN70644_c2_g4 | TRINITY_DN73874_c1_g1 | TRINITY_DN75888_c1_g1 | TRINITY_DN76483_c2_g1 | TRINITY_DN77670_c1_g2 | TRINITY_DN77746…	TRINITY_DN48527_c0_g1 | TRINITY_DN52420_c0_g1 | TRINITY_DN54416_c0_g1 | TRINITY_DN54833_c0_g1 | TRINITY_DN56738_c1_g1 | TRINITY_DN56738_c2_g2 | TRINITY_DN59163_c0_g1 | TRINITY_DN59544_c4_g1 | TRINITY_DN59797_c11_g1 | TRINITY_DN60108_c0_g1 | TRINITY_DN60108_c0_g4 | TRINITY_DN60108_c0_g5 | TRINITY_DN60291_c2_g1 | TRINITY_DN61270_c0_g1 | TRINITY_DN61465_c0_g1 | TRINITY_DN61975_c0_g1 | TRINITY_DN6197…
TOTAL		214839	71023				35705	35318
							0.502724

## Sheet: File_8_BP_PT-SH vs NOC
GO.ID	Term	Annotated	Significant	Rank in Fisher.classic	Fisher.elim	Fisher.classic	GO_upregulated_genes_count	GO_downregulated_genes_count	GO_upregulated_genes	GO_downregulated_genes
GO:0071554	cell wall organization or biogenesis	1764	848	1	0.37776	2.3e-21	308	540	TRINITY_DN106017_c0_g1 | TRINITY_DN31329_c0_g1 | TRINITY_DN44440_c0_g1 | TRINITY_DN46874_c0_g1 | TRINITY_DN47000_c1_g1 | TRINITY_DN47580_c0_g1 | TRINITY_DN49991_c0_g1 | TRINITY_DN50323_c0_g1 | TRINITY_DN50715_c0_g1 | TRINITY_DN50753_c0_g1 | TRINITY_DN52213_c0_g1 | TRINITY_DN52268_c0_g1 | TRINITY_DN52289_c0_g1 | TRINITY_DN53980_c0_g1 | TRINITY_DN54335_c0_g1 | TRINITY_DN55285_c1_g3 | TRINITY_DN5567…	TRINITY_DN40223_c0_g1 | TRINITY_DN44509_c0_g1 | TRINITY_DN44795_c0_g1 | TRINITY_DN44907_c0_g2 | TRINITY_DN45429_c0_g1 | TRINITY_DN45586_c1_g1 | TRINITY_DN45625_c0_g1 | TRINITY_DN45681_c0_g1 | TRINITY_DN45708_c0_g1 | TRINITY_DN45946_c0_g2 | TRINITY_DN46185_c0_g1 | TRINITY_DN46279_c0_g1 | TRINITY_DN46965_c0_g2 | TRINITY_DN46979_c0_g1 | TRINITY_DN47006_c0_g1 | TRINITY_DN47308_c0_g1 | TRINITY_DN47565…
GO:0055114	oxidation-reduction process	1858	876	2	4.1e-18	4.2e-19	441	435	TRINITY_DN36685_c0_g1 | TRINITY_DN37589_c0_g1 | TRINITY_DN39855_c0_g1 | TRINITY_DN42453_c0_g1 | TRINITY_DN44784_c0_g1 | TRINITY_DN48487_c0_g1 | TRINITY_DN48595_c0_g1 | TRINITY_DN49326_c0_g1 | TRINITY_DN49340_c0_g1 | TRINITY_DN49340_c1_g1 | TRINITY_DN49621_c0_g1 | TRINITY_DN49621_c0_g2 | TRINITY_DN50487_c0_g1 | TRINITY_DN51020_c0_g1 | TRINITY_DN51371_c0_g1 | TRINITY_DN52335_c0_g1 | TRINITY_DN53148…	TRINITY_DN36557_c0_g1 | TRINITY_DN43622_c0_g1 | TRINITY_DN44828_c0_g1 | TRINITY_DN45289_c0_g1 | TRINITY_DN46054_c0_g1 | TRINITY_DN46364_c0_g1 | TRINITY_DN47124_c0_g1 | TRINITY_DN49097_c0_g1 | TRINITY_DN52630_c0_g2 | TRINITY_DN54760_c0_g1 | TRINITY_DN55309_c0_g4 | TRINITY_DN56312_c0_g1 | TRINITY_DN56312_c0_g3 | TRINITY_DN56351_c0_g1 | TRINITY_DN56351_c0_g2 | TRINITY_DN56923_c0_g1 | TRINITY_DN56923…
GO:0071555	cell wall organization	1407	677	3	6.9e-16	2.2e-17	249	428	TRINITY_DN106017_c0_g1 | TRINITY_DN31329_c0_g1 | TRINITY_DN46874_c0_g1 | TRINITY_DN47000_c1_g1 | TRINITY_DN47580_c0_g1 | TRINITY_DN49991_c0_g1 | TRINITY_DN50323_c0_g1 | TRINITY_DN50715_c0_g1 | TRINITY_DN50753_c0_g1 | TRINITY_DN52213_c0_g1 | TRINITY_DN52268_c0_g1 | TRINITY_DN52289_c0_g1 | TRINITY_DN53980_c0_g1 | TRINITY_DN54335_c0_g1 | TRINITY_DN55285_c1_g3 | TRINITY_DN55672_c0_g1 | TRINITY_DN5568…	TRINITY_DN40223_c0_g1 | TRINITY_DN44509_c0_g1 | TRINITY_DN44795_c0_g1 | TRINITY_DN44907_c0_g2 | TRINITY_DN45429_c0_g1 | TRINITY_DN45586_c1_g1 | TRINITY_DN45625_c0_g1 | TRINITY_DN45681_c0_g1 | TRINITY_DN45708_c0_g1 | TRINITY_DN45946_c0_g2 | TRINITY_DN46185_c0_g1 | TRINITY_DN46279_c0_g1 | TRINITY_DN46965_c0_g2 | TRINITY_DN46979_c0_g1 | TRINITY_DN47006_c0_g1 | TRINITY_DN47565_c0_g1 | TRINITY_DN48016…
GO:0050896	response to stimulus	15486	6168	4	0.31711	3.4e-17	3014	3154	TRINITY_DN112571_c0_g1 | TRINITY_DN31329_c0_g1 | TRINITY_DN34454_c0_g2 | TRINITY_DN36685_c0_g1 | TRINITY_DN37026_c0_g1 | TRINITY_DN37827_c0_g1 | TRINITY_DN38881_c0_g1 | TRINITY_DN40874_c0_g1 | TRINITY_DN41884_c0_g1 | TRINITY_DN41886_c0_g1 | TRINITY_DN41996_c0_g1 | TRINITY_DN42229_c0_g1 | TRINITY_DN42434_c0_g1 | TRINITY_DN43253_c0_g1 | TRINITY_DN43277_c0_g1 | TRINITY_DN43374_c0_g1 | TRINITY_DN4437…
GO:0007017	microtubule-based process	1202	587	5	0.00356	8.1e-17	134	453	TRINITY_DN31329_c0_g1 | TRINITY_DN44656_c0_g1 | TRINITY_DN56310_c0_g1 | TRINITY_DN58315_c3_g3 | TRINITY_DN58315_c3_g4 | TRINITY_DN58982_c0_g1 | TRINITY_DN59177_c0_g1 | TRINITY_DN59583_c0_g2 | TRINITY_DN59733_c0_g1 | TRINITY_DN59840_c4_g1 | TRINITY_DN60502_c4_g1 | TRINITY_DN60548_c0_g1 | TRINITY_DN60766_c3_g2 | TRINITY_DN60901_c0_g1 | TRINITY_DN61045_c0_g3 | TRINITY_DN61964_c3_g1 | TRINITY_DN61964…	TRINITY_DN40223_c0_g1 | TRINITY_DN42087_c0_g1 | TRINITY_DN42945_c0_g1 | TRINITY_DN43186_c0_g1 | TRINITY_DN43467_c0_g1 | TRINITY_DN43570_c0_g1 | TRINITY_DN45586_c1_g1 | TRINITY_DN45625_c0_g1 | TRINITY_DN45708_c0_g1 | TRINITY_DN45869_c0_g1 | TRINITY_DN46340_c0_g1 | TRINITY_DN47118_c0_g1 | TRINITY_DN47127_c0_g1 | TRINITY_DN47202_c0_g1 | TRINITY_DN47415_c0_g1 | TRINITY_DN47563_c1_g1 | TRINITY_DN48233…
GO:0007018	microtubule-based movement	637	338	6	2.7e-16	2.7e-16	59	279	TRINITY_DN59583_c0_g2 | TRINITY_DN59733_c0_g1 | TRINITY_DN60502_c4_g1 | TRINITY_DN62550_c0_g1 | TRINITY_DN62551_c2_g1 | TRINITY_DN62679_c2_g1 | TRINITY_DN63186_c2_g1 | TRINITY_DN64550_c2_g1 | TRINITY_DN65430_c2_g3 | TRINITY_DN67512_c0_g3 | TRINITY_DN69177_c0_g1 | TRINITY_DN70674_c1_g1 | TRINITY_DN70727_c1_g1 | TRINITY_DN70891_c0_g1 | TRINITY_DN72213_c4_g2 | TRINITY_DN72621_c0_g2 | TRINITY_DN72889…	TRINITY_DN40223_c0_g1 | TRINITY_DN42087_c0_g1 | TRINITY_DN42945_c0_g1 | TRINITY_DN43186_c0_g1 | TRINITY_DN43467_c0_g1 | TRINITY_DN45586_c1_g1 | TRINITY_DN45625_c0_g1 | TRINITY_DN45708_c0_g1 | TRINITY_DN45869_c0_g1 | TRINITY_DN47118_c0_g1 | TRINITY_DN47127_c0_g1 | TRINITY_DN47202_c0_g1 | TRINITY_DN47415_c0_g1 | TRINITY_DN47563_c1_g1 | TRINITY_DN48575_c0_g1 | TRINITY_DN48584_c0_g1 | TRINITY_DN48917…
GO:0044550	secondary metabolite biosynthetic process	418	237	7	2.1e-07	4.9e-16	182	55	TRINITY_DN44440_c0_g1 | TRINITY_DN48631_c0_g2 | TRINITY_DN50593_c0_g1 | TRINITY_DN50857_c0_g1 | TRINITY_DN53800_c0_g1 | TRINITY_DN57760_c0_g1 | TRINITY_DN57836_c3_g1 | TRINITY_DN57870_c0_g1 | TRINITY_DN58118_c0_g1 | TRINITY_DN58118_c0_g2 | TRINITY_DN58118_c0_g3 | TRINITY_DN58298_c0_g1 | TRINITY_DN58346_c5_g1 | TRINITY_DN58346_c5_g2 | TRINITY_DN58346_c5_g6 | TRINITY_DN58366_c0_g1 | TRINITY_DN59100…	TRINITY_DN46432_c0_g1 | TRINITY_DN51989_c0_g1 | TRINITY_DN54338_c0_g1 | TRINITY_DN55605_c0_g1 | TRINITY_DN57198_c0_g1 | TRINITY_DN57450_c0_g1 | TRINITY_DN59100_c0_g1 | TRINITY_DN59415_c0_g1 | TRINITY_DN59739_c4_g1 | TRINITY_DN60722_c1_g2 | TRINITY_DN61472_c3_g1 | TRINITY_DN64200_c4_g4 | TRINITY_DN64750_c0_g1 | TRINITY_DN64825_c0_g4 | TRINITY_DN65525_c1_g3 | TRINITY_DN66280_c0_g1 | TRINITY_DN67029…
GO:0045229	external encapsulating structure organization	1495	702	8	0.96307	4.7e-15	262	440	TRINITY_DN106017_c0_g1 | TRINITY_DN31329_c0_g1 | TRINITY_DN46874_c0_g1 | TRINITY_DN47000_c1_g1 | TRINITY_DN47580_c0_g1 | TRINITY_DN49991_c0_g1 | TRINITY_DN50323_c0_g1 | TRINITY_DN50715_c0_g1 | TRINITY_DN50753_c0_g1 | TRINITY_DN52213_c0_g1 | TRINITY_DN52268_c0_g1 | TRINITY_DN52289_c0_g1 | TRINITY_DN53980_c0_g1 | TRINITY_DN54335_c0_g1 | TRINITY_DN55285_c1_g3 | TRINITY_DN55672_c0_g1 | TRINITY_DN5568…	TRINITY_DN105162_c0_g1 | TRINITY_DN40223_c0_g1 | TRINITY_DN44509_c0_g1 | TRINITY_DN44795_c0_g1 | TRINITY_DN44907_c0_g2 | TRINITY_DN45429_c0_g1 | TRINITY_DN45586_c1_g1 | TRINITY_DN45625_c0_g1 | TRINITY_DN45681_c0_g1 | TRINITY_DN45708_c0_g1 | TRINITY_DN45946_c0_g2 | TRINITY_DN46185_c0_g1 | TRINITY_DN46279_c0_g1 | TRINITY_DN46965_c0_g2 | TRINITY_DN46979_c0_g1 | TRINITY_DN47006_c0_g1 | TRINITY_DN4756…
GO:0019748	secondary metabolic process	762	388	9	0.07618	7.7e-15	260	128	TRINITY_DN44440_c0_g1 | TRINITY_DN48631_c0_g2 | TRINITY_DN49616_c0_g1 | TRINITY_DN50593_c0_g1 | TRINITY_DN50857_c0_g1 | TRINITY_DN51713_c0_g1 | TRINITY_DN53800_c0_g1 | TRINITY_DN57760_c0_g1 | TRINITY_DN57836_c3_g1 | TRINITY_DN57870_c0_g1 | TRINITY_DN58118_c0_g1 | TRINITY_DN58118_c0_g2 | TRINITY_DN58118_c0_g3 | TRINITY_DN58192_c0_g1 | TRINITY_DN58298_c0_g1 | TRINITY_DN58346_c5_g1 | TRINITY_DN58346…	TRINITY_DN46127_c0_g1 | TRINITY_DN46432_c0_g1 | TRINITY_DN48737_c0_g1 | TRINITY_DN48737_c1_g1 | TRINITY_DN51989_c0_g1 | TRINITY_DN54338_c0_g1 | TRINITY_DN55605_c0_g1 | TRINITY_DN57198_c0_g1 | TRINITY_DN57450_c0_g1 | TRINITY_DN57548_c0_g1 | TRINITY_DN58273_c0_g1 | TRINITY_DN59100_c0_g1 | TRINITY_DN59415_c0_g1 | TRINITY_DN59486_c0_g1 | TRINITY_DN59486_c0_g2 | TRINITY_DN59739_c4_g1 | TRINITY_DN60693…
GO:0009734	auxin-activated signaling pathway	731	374	10	3.9e-13	9.6e-15	100	274	TRINITY_DN48436_c0_g1 | TRINITY_DN52070_c0_g1 | TRINITY_DN53553_c0_g1 | TRINITY_DN56009_c0_g1 | TRINITY_DN56874_c0_g1 | TRINITY_DN59115_c1_g2 | TRINITY_DN59368_c2_g4 | TRINITY_DN59455_c0_g1 | TRINITY_DN60012_c5_g1 | TRINITY_DN60069_c0_g1 | TRINITY_DN60121_c0_g1 | TRINITY_DN61606_c5_g1 | TRINITY_DN62170_c1_g1 | TRINITY_DN62932_c5_g1 | TRINITY_DN63254_c5_g1 | TRINITY_DN63789_c1_g1 | TRINITY_DN63887…	TRINITY_DN33240_c0_g1 | TRINITY_DN39597_c0_g1 | TRINITY_DN41465_c0_g1 | TRINITY_DN42766_c0_g1 | TRINITY_DN43885_c0_g1 | TRINITY_DN44502_c0_g1 | TRINITY_DN44731_c0_g1 | TRINITY_DN44795_c0_g1 | TRINITY_DN45739_c0_g1 | TRINITY_DN46127_c0_g1 | TRINITY_DN46218_c0_g1 | TRINITY_DN46382_c0_g1 | TRINITY_DN46933_c0_g1 | TRINITY_DN47018_c0_g1 | TRINITY_DN47386_c0_g1 | TRINITY_DN48019_c0_g1 | TRINITY_DN48038…
GO:0042221	response to chemical	7456	3067	11	0.92955	1.9e-14	1455	1612	TRINITY_DN31329_c0_g1 | TRINITY_DN34454_c0_g2 | TRINITY_DN37026_c0_g1 | TRINITY_DN40874_c0_g1 | TRINITY_DN41996_c0_g1 | TRINITY_DN42229_c0_g1 | TRINITY_DN42434_c0_g1 | TRINITY_DN43253_c0_g1 | TRINITY_DN43277_c0_g1 | TRINITY_DN44377_c0_g1 | TRINITY_DN44841_c0_g1 | TRINITY_DN45855_c0_g1 | TRINITY_DN45964_c0_g1 | TRINITY_DN46095_c0_g1 | TRINITY_DN46380_c0_g1 | TRINITY_DN46645_c0_g1 | TRINITY_DN46741…
GO:0071365	cellular response to auxin stimulus	771	390	12	0.40591	2.3e-14	105	285	TRINITY_DN48436_c0_g1 | TRINITY_DN52070_c0_g1 | TRINITY_DN53526_c0_g1 | TRINITY_DN53553_c0_g1 | TRINITY_DN56009_c0_g1 | TRINITY_DN56874_c0_g1 | TRINITY_DN59115_c1_g2 | TRINITY_DN59368_c2_g4 | TRINITY_DN59455_c0_g1 | TRINITY_DN60012_c5_g1 | TRINITY_DN60069_c0_g1 | TRINITY_DN60121_c0_g1 | TRINITY_DN61606_c5_g1 | TRINITY_DN62170_c1_g1 | TRINITY_DN62932_c5_g1 | TRINITY_DN63254_c5_g1 | TRINITY_DN63789…	TRINITY_DN33240_c0_g1 | TRINITY_DN39597_c0_g1 | TRINITY_DN41465_c0_g1 | TRINITY_DN42766_c0_g1 | TRINITY_DN43885_c0_g1 | TRINITY_DN44502_c0_g1 | TRINITY_DN44731_c0_g1 | TRINITY_DN44795_c0_g1 | TRINITY_DN45739_c0_g1 | TRINITY_DN46127_c0_g1 | TRINITY_DN46218_c0_g1 | TRINITY_DN46382_c0_g1 | TRINITY_DN46933_c0_g1 | TRINITY_DN47018_c0_g1 | TRINITY_DN47386_c0_g1 | TRINITY_DN48019_c0_g1 | TRINITY_DN48038…
GO:0005975	carbohydrate metabolic process	3309	1437	13	0.00968	2.4e-14	638	799	TRINITY_DN106017_c0_g1 | TRINITY_DN31329_c0_g1 | TRINITY_DN46874_c0_g1 | TRINITY_DN47580_c0_g1 | TRINITY_DN48670_c0_g1 | TRINITY_DN49163_c0_g1 | TRINITY_DN49991_c0_g1 | TRINITY_DN50411_c0_g1 | TRINITY_DN50540_c0_g1 | TRINITY_DN50715_c0_g1 | TRINITY_DN50753_c0_g1 | TRINITY_DN51371_c0_g1 | TRINITY_DN51780_c0_g1 | TRINITY_DN51889_c0_g1 | TRINITY_DN51935_c1_g2 | TRINITY_DN52268_c0_g1 | TRINITY_DN5228…	TRINITY_DN105162_c0_g1 | TRINITY_DN37484_c0_g1 | TRINITY_DN40889_c0_g1 | TRINITY_DN41383_c0_g1 | TRINITY_DN44509_c0_g1 | TRINITY_DN44828_c0_g1 | TRINITY_DN44907_c0_g2 | TRINITY_DN45392_c0_g1 | TRINITY_DN45946_c0_g2 | TRINITY_DN46054_c0_g1 | TRINITY_DN46185_c0_g1 | TRINITY_DN46279_c0_g1 | TRINITY_DN46432_c0_g1 | TRINITY_DN46916_c0_g1 | TRINITY_DN46965_c0_g2 | TRINITY_DN46979_c0_g1 | TRINITY_DN4712…
GO:0009725	response to hormone	4162	1776	14	0.19351	2.9e-14	797	979	TRINITY_DN31329_c0_g1 | TRINITY_DN37026_c0_g1 | TRINITY_DN40874_c0_g1 | TRINITY_DN41996_c0_g1 | TRINITY_DN42229_c0_g1 | TRINITY_DN42434_c0_g1 | TRINITY_DN43277_c0_g1 | TRINITY_DN44377_c0_g1 | TRINITY_DN44841_c0_g1 | TRINITY_DN45855_c0_g1 | TRINITY_DN45964_c0_g1 | TRINITY_DN46095_c0_g1 | TRINITY_DN46645_c0_g1 | TRINITY_DN46741_c0_g1 | TRINITY_DN46903_c0_g1 | TRINITY_DN47050_c0_g1 | TRINITY_DN47334…	TRINITY_DN102016_c0_g1 | TRINITY_DN105864_c0_g1 | TRINITY_DN33240_c0_g1 | TRINITY_DN36604_c0_g1 | TRINITY_DN36949_c0_g1 | TRINITY_DN38226_c0_g1 | TRINITY_DN38651_c0_g1 | TRINITY_DN39448_c0_g1 | TRINITY_DN39597_c0_g1 | TRINITY_DN41465_c0_g1 | TRINITY_DN42362_c0_g1 | TRINITY_DN42758_c0_g1 | TRINITY_DN42766_c0_g1 | TRINITY_DN42782_c0_g1 | TRINITY_DN42938_c0_g1 | TRINITY_DN43885_c0_g1 | TRINITY_DN441…
GO:0071669	plant-type cell wall organization or biogenesis	691	349	15	0.00309	6.8e-13	136	213	TRINITY_DN106017_c0_g1 | TRINITY_DN44440_c0_g1 | TRINITY_DN46874_c0_g1 | TRINITY_DN47000_c1_g1 | TRINITY_DN49991_c0_g1 | TRINITY_DN50753_c0_g1 | TRINITY_DN52268_c0_g1 | TRINITY_DN52289_c0_g1 | TRINITY_DN54335_c0_g1 | TRINITY_DN55285_c1_g3 | TRINITY_DN55672_c0_g1 | TRINITY_DN55689_c0_g1 | TRINITY_DN56276_c0_g1 | TRINITY_DN57189_c0_g1 | TRINITY_DN57652_c0_g1 | TRINITY_DN57807_c2_g1 | TRINITY_DN5834…	TRINITY_DN47308_c0_g1 | TRINITY_DN48016_c0_g1 | TRINITY_DN48221_c0_g1 | TRINITY_DN49635_c0_g1 | TRINITY_DN49763_c0_g1 | TRINITY_DN49911_c0_g1 | TRINITY_DN50512_c0_g1 | TRINITY_DN50762_c0_g1 | TRINITY_DN50923_c1_g1 | TRINITY_DN50923_c2_g1 | TRINITY_DN51273_c0_g1 | TRINITY_DN52432_c0_g1 | TRINITY_DN53916_c0_g1 | TRINITY_DN54282_c0_g1 | TRINITY_DN56113_c0_g1 | TRINITY_DN57663_c0_g1 | TRINITY_DN58022…
GO:0006928	movement of cell or subcellular component	993	475	16	0.70809	4.3e-12	128	347	TRINITY_DN48344_c0_g1 | TRINITY_DN59578_c3_g1 | TRINITY_DN59583_c0_g2 | TRINITY_DN59733_c0_g1 | TRINITY_DN60295_c0_g1 | TRINITY_DN60401_c0_g3 | TRINITY_DN60502_c4_g1 | TRINITY_DN61407_c0_g1 | TRINITY_DN62114_c0_g1 | TRINITY_DN62550_c0_g1 | TRINITY_DN62551_c2_g1 | TRINITY_DN62679_c2_g1 | TRINITY_DN62690_c0_g1 | TRINITY_DN63186_c2_g1 | TRINITY_DN64550_c2_g1 | TRINITY_DN64637_c1_g4 | TRINITY_DN65036…	TRINITY_DN40223_c0_g1 | TRINITY_DN42087_c0_g1 | TRINITY_DN42945_c0_g1 | TRINITY_DN43186_c0_g1 | TRINITY_DN43467_c0_g1 | TRINITY_DN45586_c1_g1 | TRINITY_DN45625_c0_g1 | TRINITY_DN45708_c0_g1 | TRINITY_DN45869_c0_g1 | TRINITY_DN47118_c0_g1 | TRINITY_DN47127_c0_g1 | TRINITY_DN47202_c0_g1 | TRINITY_DN47415_c0_g1 | TRINITY_DN47563_c1_g1 | TRINITY_DN48575_c0_g1 | TRINITY_DN48584_c0_g1 | TRINITY_DN48917…
GO:0000910	cytokinesis	475	250	17	0.60448	5.9e-12	87	163	TRINITY_DN44656_c0_g1 | TRINITY_DN50753_c0_g1 | TRINITY_DN52268_c0_g1 | TRINITY_DN52289_c0_g1 | TRINITY_DN55285_c1_g3 | TRINITY_DN55672_c0_g1 | TRINITY_DN57189_c0_g1 | TRINITY_DN57652_c0_g1 | TRINITY_DN57807_c2_g1 | TRINITY_DN59279_c0_g1 | TRINITY_DN59345_c0_g1 | TRINITY_DN59345_c1_g1 | TRINITY_DN61072_c0_g1 | TRINITY_DN61072_c0_g3 | TRINITY_DN61895_c1_g4 | TRINITY_DN62603_c1_g1 | TRINITY_DN62771…	TRINITY_DN46340_c0_g1 | TRINITY_DN47308_c0_g1 | TRINITY_DN47833_c0_g1 | TRINITY_DN47984_c0_g1 | TRINITY_DN48056_c0_g1 | TRINITY_DN48085_c0_g1 | TRINITY_DN48221_c0_g1 | TRINITY_DN48437_c0_g1 | TRINITY_DN48917_c0_g1 | TRINITY_DN49070_c0_g1 | TRINITY_DN49785_c0_g1 | TRINITY_DN50186_c0_g1 | TRINITY_DN50191_c0_g1 | TRINITY_DN50242_c0_g2 | TRINITY_DN50923_c1_g1 | TRINITY_DN50923_c2_g1 | TRINITY_DN51273…
GO:0009719	response to endogenous stimulus	4384	1839	18	0.55858	1.1e-11	820	1019	TRINITY_DN31329_c0_g1 | TRINITY_DN37026_c0_g1 | TRINITY_DN40874_c0_g1 | TRINITY_DN41996_c0_g1 | TRINITY_DN42229_c0_g1 | TRINITY_DN42434_c0_g1 | TRINITY_DN43277_c0_g1 | TRINITY_DN44377_c0_g1 | TRINITY_DN44841_c0_g1 | TRINITY_DN45855_c0_g1 | TRINITY_DN45964_c0_g1 | TRINITY_DN46095_c0_g1 | TRINITY_DN46645_c0_g1 | TRINITY_DN46741_c0_g1 | TRINITY_DN46903_c0_g1 | TRINITY_DN47050_c0_g1 | TRINITY_DN47334…	TRINITY_DN102016_c0_g1 | TRINITY_DN105864_c0_g1 | TRINITY_DN33240_c0_g1 | TRINITY_DN36604_c0_g1 | TRINITY_DN36949_c0_g1 | TRINITY_DN38226_c0_g1 | TRINITY_DN38651_c0_g1 | TRINITY_DN39448_c0_g1 | TRINITY_DN39597_c0_g1 | TRINITY_DN41465_c0_g1 | TRINITY_DN42362_c0_g1 | TRINITY_DN42758_c0_g1 | TRINITY_DN42766_c0_g1 | TRINITY_DN42782_c0_g1 | TRINITY_DN42938_c0_g1 | TRINITY_DN43885_c0_g1 | TRINITY_DN441…
GO:0009733	response to auxin	1161	541	19	0.23244	3.1e-11	147	394	TRINITY_DN46645_c0_g1 | TRINITY_DN47952_c0_g1 | TRINITY_DN47952_c1_g1 | TRINITY_DN48436_c0_g1 | TRINITY_DN49905_c0_g1 | TRINITY_DN52070_c0_g1 | TRINITY_DN52959_c0_g1 | TRINITY_DN53526_c0_g1 | TRINITY_DN53553_c0_g1 | TRINITY_DN56009_c0_g1 | TRINITY_DN56874_c0_g1 | TRINITY_DN57627_c0_g1 | TRINITY_DN57904_c0_g1 | TRINITY_DN59115_c1_g2 | TRINITY_DN59368_c2_g4 | TRINITY_DN59455_c0_g1 | TRINITY_DN60012…	TRINITY_DN105864_c0_g1 | TRINITY_DN33240_c0_g1 | TRINITY_DN39597_c0_g1 | TRINITY_DN41465_c0_g1 | TRINITY_DN42766_c0_g1 | TRINITY_DN43885_c0_g1 | TRINITY_DN44502_c0_g1 | TRINITY_DN44731_c0_g1 | TRINITY_DN44795_c0_g1 | TRINITY_DN45739_c0_g1 | TRINITY_DN46127_c0_g1 | TRINITY_DN46218_c0_g1 | TRINITY_DN46303_c0_g1 | TRINITY_DN46382_c0_g1 | TRINITY_DN46933_c0_g1 | TRINITY_DN47018_c0_g1 | TRINITY_DN4738…
GO:0015979	photosynthesis	566	287	20	0.00013	4.2e-11	233	54	TRINITY_DN12923_c0_g1 | TRINITY_DN43692_c0_g1 | TRINITY_DN45510_c0_g1 | TRINITY_DN48971_c0_g1 | TRINITY_DN49083_c0_g1 | TRINITY_DN49493_c0_g1 | TRINITY_DN49493_c0_g2 | TRINITY_DN51624_c0_g1 | TRINITY_DN55697_c0_g1 | TRINITY_DN56696_c0_g1 | TRINITY_DN56765_c0_g1 | TRINITY_DN57024_c0_g1 | TRINITY_DN57024_c0_g2 | TRINITY_DN57467_c1_g1 | TRINITY_DN57763_c0_g1 | TRINITY_DN58220_c1_g7 | TRINITY_DN58289…	TRINITY_DN102016_c0_g1 | TRINITY_DN52274_c0_g1 | TRINITY_DN52630_c0_g2 | TRINITY_DN53224_c0_g1 | TRINITY_DN58798_c1_g1 | TRINITY_DN58798_c1_g2 | TRINITY_DN59062_c0_g2 | TRINITY_DN60851_c1_g1 | TRINITY_DN61721_c0_g1 | TRINITY_DN61944_c2_g1 | TRINITY_DN62087_c1_g2 | TRINITY_DN62752_c0_g1 | TRINITY_DN63226_c1_g2 | TRINITY_DN64582_c0_g1 | TRINITY_DN65936_c5_g3 | TRINITY_DN66745_c5_g1 | TRINITY_DN6732…
GO:0010033	response to organic substance	5573	2292	21	0.91505	1.2e-10	1069	1223	TRINITY_DN31329_c0_g1 | TRINITY_DN37026_c0_g1 | TRINITY_DN40874_c0_g1 | TRINITY_DN41996_c0_g1 | TRINITY_DN42229_c0_g1 | TRINITY_DN42434_c0_g1 | TRINITY_DN43277_c0_g1 | TRINITY_DN44377_c0_g1 | TRINITY_DN44841_c0_g1 | TRINITY_DN45855_c0_g1 | TRINITY_DN45964_c0_g1 | TRINITY_DN46095_c0_g1 | TRINITY_DN46645_c0_g1 | TRINITY_DN46741_c0_g1 | TRINITY_DN46903_c0_g1 | TRINITY_DN47050_c0_g1 | TRINITY_DN47334…	TRINITY_DN102016_c0_g1 | TRINITY_DN105864_c0_g1 | TRINITY_DN33240_c0_g1 | TRINITY_DN36604_c0_g1 | TRINITY_DN36949_c0_g1 | TRINITY_DN38226_c0_g1 | TRINITY_DN38651_c0_g1 | TRINITY_DN39448_c0_g1 | TRINITY_DN39597_c0_g1 | TRINITY_DN41465_c0_g1 | TRINITY_DN42362_c0_g1 | TRINITY_DN42588_c0_g1 | TRINITY_DN42758_c0_g1 | TRINITY_DN42766_c0_g1 | TRINITY_DN42782_c0_g1 | TRINITY_DN42938_c0_g1 | TRINITY_DN438…
GO:0061640	cytoskeleton-dependent cytokinesis	447	231	22	0.00360	3.5e-10	80	151	TRINITY_DN44656_c0_g1 | TRINITY_DN50753_c0_g1 | TRINITY_DN52268_c0_g1 | TRINITY_DN52289_c0_g1 | TRINITY_DN55285_c1_g3 | TRINITY_DN55672_c0_g1 | TRINITY_DN57189_c0_g1 | TRINITY_DN57652_c0_g1 | TRINITY_DN57807_c2_g1 | TRINITY_DN59279_c0_g1 | TRINITY_DN59345_c0_g1 | TRINITY_DN59345_c1_g1 | TRINITY_DN61072_c0_g1 | TRINITY_DN61072_c0_g3 | TRINITY_DN61895_c1_g4 | TRINITY_DN62603_c1_g1 | TRINITY_DN62771…	TRINITY_DN46340_c0_g1 | TRINITY_DN47308_c0_g1 | TRINITY_DN47833_c0_g1 | TRINITY_DN47984_c0_g1 | TRINITY_DN48056_c0_g1 | TRINITY_DN48085_c0_g1 | TRINITY_DN48221_c0_g1 | TRINITY_DN48437_c0_g1 | TRINITY_DN48917_c0_g1 | TRINITY_DN49070_c0_g1 | TRINITY_DN49785_c0_g1 | TRINITY_DN50186_c0_g1 | TRINITY_DN50191_c0_g1 | TRINITY_DN50242_c0_g2 | TRINITY_DN50923_c1_g1 | TRINITY_DN50923_c2_g1 | TRINITY_DN51273…
GO:0005976	polysaccharide metabolic process	1386	626	23	0.51421	6.3e-10	259	367	TRINITY_DN106017_c0_g1 | TRINITY_DN31329_c0_g1 | TRINITY_DN46874_c0_g1 | TRINITY_DN47580_c0_g1 | TRINITY_DN49991_c0_g1 | TRINITY_DN50715_c0_g1 | TRINITY_DN50753_c0_g1 | TRINITY_DN51371_c0_g1 | TRINITY_DN51935_c1_g2 | TRINITY_DN52268_c0_g1 | TRINITY_DN52289_c0_g1 | TRINITY_DN54207_c0_g1 | TRINITY_DN54751_c0_g1 | TRINITY_DN55285_c1_g3 | TRINITY_DN55672_c0_g1 | TRINITY_DN55769_c0_g1 | TRINITY_DN5619…	TRINITY_DN44509_c0_g1 | TRINITY_DN44828_c0_g1 | TRINITY_DN44907_c0_g2 | TRINITY_DN45392_c0_g1 | TRINITY_DN45946_c0_g2 | TRINITY_DN46054_c0_g1 | TRINITY_DN46279_c0_g1 | TRINITY_DN46965_c0_g2 | TRINITY_DN46979_c0_g1 | TRINITY_DN47124_c0_g1 | TRINITY_DN48527_c0_g1 | TRINITY_DN49002_c0_g1 | TRINITY_DN49752_c0_g1 | TRINITY_DN49911_c0_g1 | TRINITY_DN50512_c0_g1 | TRINITY_DN50762_c0_g1 | TRINITY_DN50923…
GO:0031407	oxylipin metabolic process	97	66	24	0.37221	7.8e-10	55	11	TRINITY_DN36685_c0_g1 | TRINITY_DN48487_c0_g1 | TRINITY_DN49340_c0_g1 | TRINITY_DN49340_c1_g1 | TRINITY_DN49621_c0_g1 | TRINITY_DN49621_c0_g2 | TRINITY_DN53872_c0_g1 | TRINITY_DN59194_c0_g1 | TRINITY_DN59194_c1_g1 | TRINITY_DN61620_c0_g1 | TRINITY_DN62467_c0_g1 | TRINITY_DN63345_c0_g1 | TRINITY_DN63345_c1_g1 | TRINITY_DN64113_c0_g1 | TRINITY_DN64450_c1_g1 | TRINITY_DN64820_c0_g1 | TRINITY_DN64820…	TRINITY_DN62628_c1_g1 | TRINITY_DN66954_c0_g1 | TRINITY_DN67081_c0_g2 | TRINITY_DN69190_c1_g1 | TRINITY_DN74042_c1_g2 | TRINITY_DN75157_c1_g1 | TRINITY_DN79906_c1_g2 | TRINITY_DN82829_c0_g5 | TRINITY_DN85437_c2_g1 | TRINITY_DN86757_c1_g2 | TRINITY_DN88362_c3_g1
GO:0000281	mitotic cytokinesis	431	222	25	0.01327	1.1e-09	79	143	TRINITY_DN44656_c0_g1 | TRINITY_DN50753_c0_g1 | TRINITY_DN52268_c0_g1 | TRINITY_DN52289_c0_g1 | TRINITY_DN55285_c1_g3 | TRINITY_DN55672_c0_g1 | TRINITY_DN57189_c0_g1 | TRINITY_DN57652_c0_g1 | TRINITY_DN57807_c2_g1 | TRINITY_DN59279_c0_g1 | TRINITY_DN59345_c0_g1 | TRINITY_DN59345_c1_g1 | TRINITY_DN61072_c0_g1 | TRINITY_DN61072_c0_g3 | TRINITY_DN61895_c1_g4 | TRINITY_DN62603_c1_g1 | TRINITY_DN62771…	TRINITY_DN46340_c0_g1 | TRINITY_DN47308_c0_g1 | TRINITY_DN47833_c0_g1 | TRINITY_DN47984_c0_g1 | TRINITY_DN48056_c0_g1 | TRINITY_DN48085_c0_g1 | TRINITY_DN48221_c0_g1 | TRINITY_DN48437_c0_g1 | TRINITY_DN48917_c0_g1 | TRINITY_DN49070_c0_g1 | TRINITY_DN49785_c0_g1 | TRINITY_DN50186_c0_g1 | TRINITY_DN50191_c0_g1 | TRINITY_DN50242_c0_g2 | TRINITY_DN50923_c1_g1 | TRINITY_DN50923_c2_g1 | TRINITY_DN51273…
GO:0031408	oxylipin biosynthetic process	96	65	26	1.4e-09	1.4e-09	55	10	TRINITY_DN36685_c0_g1 | TRINITY_DN48487_c0_g1 | TRINITY_DN49340_c0_g1 | TRINITY_DN49340_c1_g1 | TRINITY_DN49621_c0_g1 | TRINITY_DN49621_c0_g2 | TRINITY_DN53872_c0_g1 | TRINITY_DN59194_c0_g1 | TRINITY_DN59194_c1_g1 | TRINITY_DN61620_c0_g1 | TRINITY_DN62467_c0_g1 | TRINITY_DN63345_c0_g1 | TRINITY_DN63345_c1_g1 | TRINITY_DN64113_c0_g1 | TRINITY_DN64450_c1_g1 | TRINITY_DN64820_c0_g1 | TRINITY_DN64820…	TRINITY_DN62628_c1_g1 | TRINITY_DN66954_c0_g1 | TRINITY_DN67081_c0_g2 | TRINITY_DN69190_c1_g1 | TRINITY_DN74042_c1_g2 | TRINITY_DN75157_c1_g1 | TRINITY_DN79906_c1_g2 | TRINITY_DN82829_c0_g5 | TRINITY_DN85437_c2_g1 | TRINITY_DN86757_c1_g2
GO:1903047	mitotic cell cycle process	853	400	27	0.02713	4.5e-09	135	265	TRINITY_DN44656_c0_g1 | TRINITY_DN47078_c0_g1 | TRINITY_DN50753_c0_g1 | TRINITY_DN52121_c0_g1 | TRINITY_DN52268_c0_g1 | TRINITY_DN52289_c0_g1 | TRINITY_DN55285_c1_g3 | TRINITY_DN55672_c0_g1 | TRINITY_DN57189_c0_g1 | TRINITY_DN57652_c0_g1 | TRINITY_DN57807_c2_g1 | TRINITY_DN59279_c0_g1 | TRINITY_DN59345_c0_g1 | TRINITY_DN59345_c1_g1 | TRINITY_DN60025_c0_g3 | TRINITY_DN60287_c2_g1 | TRINITY_DN60901…	TRINITY_DN46340_c0_g1 | TRINITY_DN47308_c0_g1 | TRINITY_DN47833_c0_g1 | TRINITY_DN47984_c0_g1 | TRINITY_DN48056_c0_g1 | TRINITY_DN48085_c0_g1 | TRINITY_DN48221_c0_g1 | TRINITY_DN48233_c0_g1 | TRINITY_DN48278_c0_g1 | TRINITY_DN48437_c0_g1 | TRINITY_DN48638_c0_g1 | TRINITY_DN48837_c0_g2 | TRINITY_DN48917_c0_g1 | TRINITY_DN49070_c0_g1 | TRINITY_DN49785_c0_g1 | TRINITY_DN50186_c0_g1 | TRINITY_DN50191…
GO:0009640	photomorphogenesis	232	129	28	0.00018	1.0e-08	48	81	TRINITY_DN48595_c0_g1 | TRINITY_DN52969_c0_g1 | TRINITY_DN60693_c1_g3 | TRINITY_DN60744_c6_g1 | TRINITY_DN62807_c0_g3 | TRINITY_DN64728_c0_g1 | TRINITY_DN65204_c2_g1 | TRINITY_DN66137_c2_g1 | TRINITY_DN66682_c0_g2 | TRINITY_DN67083_c0_g1 | TRINITY_DN69598_c2_g1 | TRINITY_DN70738_c0_g2 | TRINITY_DN71054_c0_g1 | TRINITY_DN72217_c2_g1 | TRINITY_DN72246_c1_g4 | TRINITY_DN73973_c7_g1 | TRINITY_DN74212…	TRINITY_DN102016_c0_g1 | TRINITY_DN33240_c0_g1 | TRINITY_DN39597_c0_g1 | TRINITY_DN42766_c0_g1 | TRINITY_DN43885_c0_g1 | TRINITY_DN44502_c0_g1 | TRINITY_DN44731_c0_g1 | TRINITY_DN46382_c0_g1 | TRINITY_DN48038_c0_g1 | TRINITY_DN48619_c0_g1 | TRINITY_DN49122_c1_g2 | TRINITY_DN50443_c0_g2 | TRINITY_DN51041_c0_g1 | TRINITY_DN52428_c0_g1 | TRINITY_DN52857_c0_g1 | TRINITY_DN52857_c1_g1 | TRINITY_DN5977…
[truncated: 210 more rows]
