# Supplementary material for: Protuberances are organized distinct regions of long-term callus: histological and transcriptomic analyses in kiwifruit
Source: Plant Cell Rep. 2021 Feb 5;40(4):637–65. doi: 10.1007/s00299-021-02661-0 (PMC7954764; doi:10.1007/s00299-021-02661-0)
Supplement: Supplementary file 7 — Supplementary file7 Suppl. Data S4 Gene Ontology Molecular Function (XLSX 2728 KB) [file 299_2021_2661_MOESM7_ESM.xlsx]

## Sheet: File_1_MF_OC_vs_NOC
GO.ID	Term	Annotated	Significant	Rank in Fisher.classic	Fisher.elim	Fisher.classic	GO_upregulated_genes_count	GO_downregulated_genes_count	GO_upregulated_genes	GO_downregulated_genes
GO:0016491	oxidoreductase activity	3895	327	1	7.6e-06	< 1e-30	303	24	TRINITY_DN37589_c0_g1 | TRINITY_DN42330_c0_g1 | TRINITY_DN44784_c0_g1 | TRINITY_DN44966_c0_g1 | TRINITY_DN48487_c0_g1 | TRINITY_DN49326_c0_g1 | TRINITY_DN49340_c0_g1 | TRINITY_DN49340_c1_g1 | TRINITY_DN49621_c0_g2 | TRINITY_DN50540_c0_g1 | TRINITY_DN51830_c0_g1 | TRINITY_DN52733_c0_g1 | TRINITY_DN53553_c0_g1 | TRINITY_DN53872_c0_g1 | TRINITY_DN55697_c0_g1 | TRINITY_DN56696_c0_g1 | TRINITY_DN57024…	TRINITY_DN61699_c6_g1 | TRINITY_DN62138_c0_g1 | TRINITY_DN64171_c2_g2 | TRINITY_DN64240_c0_g2 | TRINITY_DN65246_c2_g1 | TRINITY_DN66605_c7_g1 | TRINITY_DN70648_c4_g1 | TRINITY_DN73611_c1_g2 | TRINITY_DN73727_c1_g2 | TRINITY_DN73737_c1_g1 | TRINITY_DN73737_c1_g2 | TRINITY_DN73751_c2_g1 | TRINITY_DN79132_c2_g1 | TRINITY_DN81524_c0_g3 | TRINITY_DN82090_c0_g1 | TRINITY_DN83570_c2_g3 | TRINITY_DN83695…
GO:0046906	tetrapyrrole binding	750	94	2	0.39714	1.4e-20	89	5	TRINITY_DN53553_c0_g1 | TRINITY_DN57107_c0_g1 | TRINITY_DN58118_c0_g2 | TRINITY_DN58332_c0_g1 | TRINITY_DN58332_c2_g1 | TRINITY_DN60664_c2_g3 | TRINITY_DN61880_c0_g8 | TRINITY_DN62513_c1_g3 | TRINITY_DN62680_c0_g1 | TRINITY_DN63307_c2_g1 | TRINITY_DN64446_c0_g1 | TRINITY_DN65267_c2_g6 | TRINITY_DN65300_c4_g3 | TRINITY_DN65355_c0_g2 | TRINITY_DN65398_c0_g2 | TRINITY_DN65741_c1_g2 | TRINITY_DN65878…	TRINITY_DN61699_c6_g1 | TRINITY_DN65246_c2_g1 | TRINITY_DN73737_c1_g2 | TRINITY_DN83387_c2_g1 | TRINITY_DN83695_c2_g1
GO:0020037	heme binding	659	77	3	2.2e-15	2.2e-15	73	4	TRINITY_DN53553_c0_g1 | TRINITY_DN57107_c0_g1 | TRINITY_DN58118_c0_g2 | TRINITY_DN58332_c0_g1 | TRINITY_DN58332_c2_g1 | TRINITY_DN62513_c1_g3 | TRINITY_DN62680_c0_g1 | TRINITY_DN63307_c2_g1 | TRINITY_DN65267_c2_g6 | TRINITY_DN65300_c4_g3 | TRINITY_DN65355_c0_g2 | TRINITY_DN65398_c0_g2 | TRINITY_DN65741_c1_g2 | TRINITY_DN65878_c2_g1 | TRINITY_DN65989_c3_g2 | TRINITY_DN67007_c0_g2 | TRINITY_DN67521…	TRINITY_DN61699_c6_g1 | TRINITY_DN65246_c2_g1 | TRINITY_DN73737_c1_g2 | TRINITY_DN83695_c2_g1
GO:0004497	monooxygenase activity	537	67	4	5.7e-07	6.2e-15	64	3	TRINITY_DN49326_c0_g1 | TRINITY_DN57107_c0_g1 | TRINITY_DN58118_c0_g2 | TRINITY_DN58332_c0_g1 | TRINITY_DN58332_c2_g1 | TRINITY_DN62680_c0_g1 | TRINITY_DN63307_c2_g1 | TRINITY_DN65267_c2_g6 | TRINITY_DN65300_c4_g3 | TRINITY_DN65398_c0_g2 | TRINITY_DN65741_c1_g2 | TRINITY_DN65878_c2_g1 | TRINITY_DN67007_c0_g2 | TRINITY_DN67521_c2_g2 | TRINITY_DN68073_c1_g4 | TRINITY_DN68967_c5_g1 | TRINITY_DN69153…	TRINITY_DN61699_c6_g1 | TRINITY_DN73737_c1_g2 | TRINITY_DN83695_c2_g1
GO:0016705	oxidoreductase activity, acting on paired donors, with incorporation or reduction of molecular oxygen	696	76	5	0.00011	1.2e-13	72	4	TRINITY_DN57107_c0_g1 | TRINITY_DN58118_c0_g2 | TRINITY_DN58332_c0_g1 | TRINITY_DN58332_c2_g1 | TRINITY_DN62525_c1_g5 | TRINITY_DN62680_c0_g1 | TRINITY_DN63307_c2_g1 | TRINITY_DN65267_c2_g6 | TRINITY_DN65300_c4_g3 | TRINITY_DN65398_c0_g2 | TRINITY_DN65741_c1_g2 | TRINITY_DN65878_c2_g1 | TRINITY_DN67007_c0_g2 | TRINITY_DN67048_c1_g4 | TRINITY_DN67521_c2_g2 | TRINITY_DN68073_c1_g4 | TRINITY_DN68967…	TRINITY_DN61699_c6_g1 | TRINITY_DN73737_c1_g2 | TRINITY_DN83695_c2_g1 | TRINITY_DN85087_c0_g1
GO:0047100	glyceraldehyde-3-phosphate dehydrogenase (NADP+) (phosphorylating) activity	9	8	6	9.7e-11	9.7e-11	8	0	TRINITY_DN56696_c0_g1 | TRINITY_DN57024_c0_g1 | TRINITY_DN57024_c0_g2 | TRINITY_DN57763_c0_g1 | TRINITY_DN69239_c1_g1 | TRINITY_DN88768_c1_g1 | TRINITY_DN88768_c2_g1 | TRINITY_DN90138_c1_g1
GO:0031409	pigment binding	25	12	7	1.2e-10	1.2e-10	12	0	TRINITY_DN64446_c0_g1 | TRINITY_DN65972_c3_g1 | TRINITY_DN67482_c3_g1 | TRINITY_DN70260_c0_g2 | TRINITY_DN72402_c2_g2 | TRINITY_DN76730_c1_g1 | TRINITY_DN77762_c2_g2 | TRINITY_DN78126_c0_g1 | TRINITY_DN78163_c1_g2 | TRINITY_DN78745_c2_g1 | TRINITY_DN81041_c0_g1 | TRINITY_DN83540_c0_g1
GO:0005506	iron ion binding	627	64	8	1.8e-10	1.8e-10	60	4	TRINITY_DN57107_c0_g1 | TRINITY_DN58118_c0_g2 | TRINITY_DN58332_c0_g1 | TRINITY_DN58332_c2_g1 | TRINITY_DN61697_c2_g1 | TRINITY_DN62680_c0_g1 | TRINITY_DN63307_c2_g1 | TRINITY_DN65267_c2_g6 | TRINITY_DN65300_c4_g3 | TRINITY_DN65398_c0_g2 | TRINITY_DN65741_c1_g2 | TRINITY_DN65878_c2_g1 | TRINITY_DN67007_c0_g2 | TRINITY_DN67521_c2_g2 | TRINITY_DN68073_c1_g4 | TRINITY_DN68967_c5_g1 | TRINITY_DN69153…	TRINITY_DN61699_c6_g1 | TRINITY_DN62138_c0_g1 | TRINITY_DN73737_c1_g2 | TRINITY_DN83695_c2_g1
GO:0003700	DNA binding transcription factor activity	2998	197	9	1.1e-09	1.1e-09	180	17	TRINITY_DN45062_c0_g1 | TRINITY_DN54458_c1_g1 | TRINITY_DN55539_c0_g1 | TRINITY_DN56698_c0_g1 | TRINITY_DN56762_c0_g1 | TRINITY_DN56782_c1_g2 | TRINITY_DN57795_c0_g1 | TRINITY_DN58664_c0_g1 | TRINITY_DN58760_c7_g2 | TRINITY_DN58779_c0_g1 | TRINITY_DN59352_c2_g1 | TRINITY_DN60678_c4_g2 | TRINITY_DN60729_c0_g1 | TRINITY_DN60954_c0_g1 | TRINITY_DN61057_c5_g1 | TRINITY_DN61131_c7_g1 | TRINITY_DN61131…	TRINITY_DN56762_c0_g4 | TRINITY_DN61008_c5_g2 | TRINITY_DN62352_c3_g1 | TRINITY_DN63758_c3_g1 | TRINITY_DN64768_c1_g2 | TRINITY_DN70719_c4_g1 | TRINITY_DN70840_c0_g1 | TRINITY_DN75877_c1_g2 | TRINITY_DN81564_c0_g1 | TRINITY_DN82637_c3_g3 | TRINITY_DN83500_c1_g1 | TRINITY_DN84636_c3_g1 | TRINITY_DN86317_c1_g2 | TRINITY_DN89301_c1_g1 | TRINITY_DN93263_c1_g2 | TRINITY_DN93284_c5_g1 | TRINITY_DN93284…
GO:0016709	oxidoreductase activity, acting on paired donors, with incorporation or reduction of molecular oxygen, NAD(P)H as one donor, and incorporation of one atom of oxygen	266	36	10	1.5e-06	1.2e-09	36	0	TRINITY_DN57107_c0_g1 | TRINITY_DN58118_c0_g2 | TRINITY_DN58332_c0_g1 | TRINITY_DN58332_c2_g1 | TRINITY_DN65398_c0_g2 | TRINITY_DN65878_c2_g1 | TRINITY_DN67007_c0_g2 | TRINITY_DN69153_c0_g2 | TRINITY_DN70065_c1_g1 | TRINITY_DN73338_c2_g2 | TRINITY_DN75580_c2_g3 | TRINITY_DN78205_c0_g1 | TRINITY_DN78205_c0_g3 | TRINITY_DN79244_c2_g2 | TRINITY_DN79450_c2_g2 | TRINITY_DN80161_c0_g3 | TRINITY_DN81587…
GO:0016165	linoleate 13S-lipoxygenase activity	21	10	11	4.7e-09	4.7e-09	10	0	TRINITY_DN48487_c0_g1 | TRINITY_DN49340_c0_g1 | TRINITY_DN49340_c1_g1 | TRINITY_DN49621_c0_g2 | TRINITY_DN53872_c0_g1 | TRINITY_DN59194_c0_g1 | TRINITY_DN59194_c1_g1 | TRINITY_DN70467_c0_g3 | TRINITY_DN93276_c3_g1 | TRINITY_DN93276_c5_g2
GO:0015293	symporter activity	347	41	12	1.0e-06	5.5e-09	34	7	TRINITY_DN53553_c0_g1 | TRINITY_DN58919_c1_g4 | TRINITY_DN59031_c1_g1 | TRINITY_DN59398_c3_g1 | TRINITY_DN62246_c5_g2 | TRINITY_DN62875_c3_g1 | TRINITY_DN65561_c0_g1 | TRINITY_DN65924_c5_g1 | TRINITY_DN66418_c0_g2 | TRINITY_DN69374_c0_g1 | TRINITY_DN73457_c0_g1 | TRINITY_DN74054_c4_g1 | TRINITY_DN76650_c0_g2 | TRINITY_DN77281_c0_g1 | TRINITY_DN78448_c4_g1 | TRINITY_DN80072_c1_g3 | TRINITY_DN80684…	TRINITY_DN107640_c0_g1 | TRINITY_DN16919_c0_g1 | TRINITY_DN61458_c5_g1 | TRINITY_DN64717_c0_g1 | TRINITY_DN69725_c0_g2 | TRINITY_DN88775_c0_g1 | TRINITY_DN88994_c1_g5
GO:0140110	transcription regulator activity	3248	201	13	0.99222	7.7e-08	184	17	TRINITY_DN45062_c0_g1 | TRINITY_DN54458_c1_g1 | TRINITY_DN55539_c0_g1 | TRINITY_DN56698_c0_g1 | TRINITY_DN56762_c0_g1 | TRINITY_DN56782_c1_g2 | TRINITY_DN57795_c0_g1 | TRINITY_DN58664_c0_g1 | TRINITY_DN58760_c7_g2 | TRINITY_DN58779_c0_g1 | TRINITY_DN59352_c2_g1 | TRINITY_DN60678_c4_g2 | TRINITY_DN60729_c0_g1 | TRINITY_DN60954_c0_g1 | TRINITY_DN61057_c5_g1 | TRINITY_DN61131_c7_g1 | TRINITY_DN61131…	TRINITY_DN56762_c0_g4 | TRINITY_DN61008_c5_g2 | TRINITY_DN62352_c3_g1 | TRINITY_DN63758_c3_g1 | TRINITY_DN64768_c1_g2 | TRINITY_DN70719_c4_g1 | TRINITY_DN70840_c0_g1 | TRINITY_DN75877_c1_g2 | TRINITY_DN81564_c0_g1 | TRINITY_DN82637_c3_g3 | TRINITY_DN83500_c1_g1 | TRINITY_DN84636_c3_g1 | TRINITY_DN86317_c1_g2 | TRINITY_DN89301_c1_g1 | TRINITY_DN93263_c1_g2 | TRINITY_DN93284_c5_g1 | TRINITY_DN93284…
GO:0016209	antioxidant activity	387	41	14	0.08256	1.2e-07	38	3	TRINITY_DN57467_c1_g1 | TRINITY_DN60871_c1_g1 | TRINITY_DN62513_c1_g3 | TRINITY_DN62649_c0_g1 | TRINITY_DN65355_c0_g2 | TRINITY_DN65989_c3_g2 | TRINITY_DN66808_c0_g1 | TRINITY_DN68883_c0_g2 | TRINITY_DN68883_c0_g3 | TRINITY_DN70433_c3_g1 | TRINITY_DN70433_c3_g2 | TRINITY_DN70580_c1_g1 | TRINITY_DN70580_c1_g2 | TRINITY_DN70623_c8_g1 | TRINITY_DN71433_c5_g1 | TRINITY_DN71844_c1_g3 | TRINITY_DN73132…	TRINITY_DN65246_c2_g1 | TRINITY_DN73737_c1_g1 | TRINITY_DN73737_c1_g2
GO:0016701	oxidoreductase activity, acting on single donors with incorporation of molecular oxygen	128	21	15	0.05778	1.3e-07	21	0	TRINITY_DN48487_c0_g1 | TRINITY_DN49326_c0_g1 | TRINITY_DN49340_c0_g1 | TRINITY_DN49340_c1_g1 | TRINITY_DN49621_c0_g2 | TRINITY_DN53872_c0_g1 | TRINITY_DN59194_c0_g1 | TRINITY_DN59194_c1_g1 | TRINITY_DN70467_c0_g3 | TRINITY_DN75378_c0_g1 | TRINITY_DN78862_c0_g1 | TRINITY_DN80558_c0_g1 | TRINITY_DN82829_c0_g3 | TRINITY_DN89571_c2_g1 | TRINITY_DN89657_c0_g1 | TRINITY_DN89691_c1_g2 | TRINITY_DN90406…
GO:0016630	protochlorophyllide reductase activity	12	7	16	1.7e-07	1.7e-07	7	0	TRINITY_DN58615_c0_g1 | TRINITY_DN63223_c0_g1 | TRINITY_DN66563_c0_g2 | TRINITY_DN81961_c2_g1 | TRINITY_DN83492_c1_g1 | TRINITY_DN83492_c1_g3 | TRINITY_DN83492_c2_g2
GO:0047372	acylglycerol lipase activity	29	10	17	1.9e-07	1.9e-07	10	0	TRINITY_DN56637_c0_g2 | TRINITY_DN61620_c0_g1 | TRINITY_DN61620_c0_g3 | TRINITY_DN63345_c0_g1 | TRINITY_DN64981_c1_g1 | TRINITY_DN69630_c5_g1 | TRINITY_DN88066_c1_g1 | TRINITY_DN88066_c1_g3 | TRINITY_DN88230_c1_g1 | TRINITY_DN88230_c2_g1
GO:0016168	chlorophyll binding	79	16	18	2.0e-07	2.0e-07	15	1	TRINITY_DN60664_c2_g3 | TRINITY_DN61880_c0_g8 | TRINITY_DN64446_c0_g1 | TRINITY_DN65972_c3_g1 | TRINITY_DN67482_c3_g1 | TRINITY_DN70260_c0_g2 | TRINITY_DN72402_c2_g2 | TRINITY_DN73043_c5_g2 | TRINITY_DN76730_c1_g1 | TRINITY_DN77762_c2_g2 | TRINITY_DN78126_c0_g1 | TRINITY_DN78163_c1_g2 | TRINITY_DN78745_c2_g1 | TRINITY_DN81041_c0_g1 | TRINITY_DN83540_c0_g1	TRINITY_DN83387_c2_g1
GO:0046527	glucosyltransferase activity	675	59	19	0.08818	2.4e-07	51	8	TRINITY_DN53792_c2_g1 | TRINITY_DN57807_c2_g1 | TRINITY_DN59343_c1_g1 | TRINITY_DN59343_c1_g3 | TRINITY_DN62603_c1_g1 | TRINITY_DN62724_c4_g1 | TRINITY_DN62972_c0_g3 | TRINITY_DN63090_c2_g1 | TRINITY_DN63173_c4_g5 | TRINITY_DN63697_c0_g1 | TRINITY_DN63847_c3_g2 | TRINITY_DN65598_c0_g1 | TRINITY_DN69356_c7_g1 | TRINITY_DN69477_c3_g1 | TRINITY_DN72000_c0_g2 | TRINITY_DN72159_c1_g1 | TRINITY_DN72162…	TRINITY_DN54282_c0_g1 | TRINITY_DN66723_c1_g2 | TRINITY_DN70800_c3_g1 | TRINITY_DN72162_c0_g5 | TRINITY_DN72298_c2_g2 | TRINITY_DN80459_c2_g1 | TRINITY_DN89634_c2_g2 | TRINITY_DN89634_c2_g4
GO:0050636	vinorine synthase activity	18	8	20	3.3e-07	3.3e-07	8	0	TRINITY_DN60397_c1_g1 | TRINITY_DN60407_c0_g1 | TRINITY_DN65305_c1_g4 | TRINITY_DN66233_c1_g1 | TRINITY_DN66906_c1_g1 | TRINITY_DN91343_c0_g1 | TRINITY_DN92756_c0_g2 | TRINITY_DN92756_c1_g1
GO:0010242	oxygen evolving activity	9	6	21	4.6e-07	4.6e-07	6	0	TRINITY_DN73899_c0_g1 | TRINITY_DN73899_c0_g2 | TRINITY_DN81110_c0_g3 | TRINITY_DN84313_c6_g1 | TRINITY_DN91861_c2_g1 | TRINITY_DN91861_c3_g1
GO:0016760	cellulose synthase (UDP-forming) activity	153	22	22	6.8e-07	6.8e-07	21	1	TRINITY_DN57807_c2_g1 | TRINITY_DN62603_c1_g1 | TRINITY_DN62724_c4_g1 | TRINITY_DN62972_c0_g3 | TRINITY_DN63090_c2_g1 | TRINITY_DN63697_c0_g1 | TRINITY_DN63847_c3_g2 | TRINITY_DN69477_c3_g1 | TRINITY_DN72159_c1_g1 | TRINITY_DN83009_c0_g1 | TRINITY_DN87499_c0_g3 | TRINITY_DN88096_c0_g1 | TRINITY_DN88096_c0_g3 | TRINITY_DN89487_c2_g2 | TRINITY_DN90958_c0_g1 | TRINITY_DN91359_c2_g2 | TRINITY_DN91475…	TRINITY_DN54282_c0_g1
GO:0016759	cellulose synthase activity	153	22	23	1.00000	6.8e-07	21	1	TRINITY_DN57807_c2_g1 | TRINITY_DN62603_c1_g1 | TRINITY_DN62724_c4_g1 | TRINITY_DN62972_c0_g3 | TRINITY_DN63090_c2_g1 | TRINITY_DN63697_c0_g1 | TRINITY_DN63847_c3_g2 | TRINITY_DN69477_c3_g1 | TRINITY_DN72159_c1_g1 | TRINITY_DN83009_c0_g1 | TRINITY_DN87499_c0_g3 | TRINITY_DN88096_c0_g1 | TRINITY_DN88096_c0_g3 | TRINITY_DN89487_c2_g2 | TRINITY_DN90958_c0_g1 | TRINITY_DN91359_c2_g2 | TRINITY_DN91475…	TRINITY_DN54282_c0_g1
GO:0019840	isoprenoid binding	43	11	24	0.23023	1.4e-06	11	0	TRINITY_DN60096_c1_g1 | TRINITY_DN60096_c1_g3 | TRINITY_DN67772_c0_g1 | TRINITY_DN67772_c0_g5 | TRINITY_DN67772_c0_g6 | TRINITY_DN73065_c0_g1 | TRINITY_DN73065_c0_g2 | TRINITY_DN73065_c0_g3 | TRINITY_DN73065_c0_g4 | TRINITY_DN77762_c2_g2 | TRINITY_DN86711_c0_g5
GO:0004864	protein phosphatase inhibitor activity	44	11	25	1.8e-06	1.8e-06	11	0	TRINITY_DN60025_c0_g3 | TRINITY_DN60096_c1_g1 | TRINITY_DN60096_c1_g3 | TRINITY_DN67772_c0_g1 | TRINITY_DN67772_c0_g5 | TRINITY_DN67772_c0_g6 | TRINITY_DN73065_c0_g1 | TRINITY_DN73065_c0_g2 | TRINITY_DN73065_c0_g3 | TRINITY_DN73065_c0_g4 | TRINITY_DN86711_c0_g5
GO:0019212	phosphatase inhibitor activity	44	11	26	1.00000	1.8e-06	11	0	TRINITY_DN60025_c0_g3 | TRINITY_DN60096_c1_g1 | TRINITY_DN60096_c1_g3 | TRINITY_DN67772_c0_g1 | TRINITY_DN67772_c0_g5 | TRINITY_DN67772_c0_g6 | TRINITY_DN73065_c0_g1 | TRINITY_DN73065_c0_g2 | TRINITY_DN73065_c0_g3 | TRINITY_DN73065_c0_g4 | TRINITY_DN86711_c0_g5
GO:0042562	hormone binding	105	17	27	1.00000	2.4e-06	17	0	TRINITY_DN44440_c0_g1 | TRINITY_DN58346_c5_g1 | TRINITY_DN60096_c1_g1 | TRINITY_DN60096_c1_g3 | TRINITY_DN60980_c1_g1 | TRINITY_DN60980_c4_g2 | TRINITY_DN67772_c0_g1 | TRINITY_DN67772_c0_g5 | TRINITY_DN67772_c0_g6 | TRINITY_DN73065_c0_g1 | TRINITY_DN73065_c0_g2 | TRINITY_DN73065_c0_g3 | TRINITY_DN73065_c0_g4 | TRINITY_DN86711_c0_g5 | TRINITY_DN89227_c1_g1 | TRINITY_DN92164_c2_g1 | TRINITY_DN93464…
GO:0010427	abscisic acid binding	37	10	28	2.5e-06	2.5e-06	10	0	TRINITY_DN60096_c1_g1 | TRINITY_DN60096_c1_g3 | TRINITY_DN67772_c0_g1 | TRINITY_DN67772_c0_g5 | TRINITY_DN67772_c0_g6 | TRINITY_DN73065_c0_g1 | TRINITY_DN73065_c0_g2 | TRINITY_DN73065_c0_g3 | TRINITY_DN73065_c0_g4 | TRINITY_DN86711_c0_g5
GO:0015291	secondary active transmembrane transporter activity	738	59	29	0.61074	4.1e-06	51	8	TRINITY_DN48314_c0_g1 | TRINITY_DN53553_c0_g1 | TRINITY_DN58919_c1_g4 | TRINITY_DN59031_c1_g1 | TRINITY_DN59398_c3_g1 | TRINITY_DN61328_c1_g1 | TRINITY_DN62246_c5_g2 | TRINITY_DN62875_c3_g1 | TRINITY_DN65561_c0_g1 | TRINITY_DN65924_c5_g1 | TRINITY_DN66182_c1_g1 | TRINITY_DN66418_c0_g2 | TRINITY_DN68617_c1_g2 | TRINITY_DN69374_c0_g1 | TRINITY_DN71420_c3_g4 | TRINITY_DN71921_c0_g1 | TRINITY_DN73436…	TRINITY_DN107640_c0_g1 | TRINITY_DN16919_c0_g1 | TRINITY_DN61458_c5_g1 | TRINITY_DN64717_c0_g1 | TRINITY_DN69725_c0_g2 | TRINITY_DN88085_c1_g5 | TRINITY_DN88775_c0_g1 | TRINITY_DN88994_c1_g5
GO:0030247	polysaccharide binding	210	25	30	3.1e-05	4.3e-06	23	2	TRINITY_DN57036_c0_g1 | TRINITY_DN59246_c0_g1 | TRINITY_DN62802_c1_g1 | TRINITY_DN62821_c0_g2 | TRINITY_DN62874_c1_g2 | TRINITY_DN63194_c0_g1 | TRINITY_DN65221_c0_g2 | TRINITY_DN66135_c2_g1 | TRINITY_DN66554_c1_g1 | TRINITY_DN78352_c1_g1 | TRINITY_DN78352_c1_g3 | TRINITY_DN79518_c0_g1 | TRINITY_DN80408_c0_g2 | TRINITY_DN80807_c1_g3 | TRINITY_DN82084_c4_g1 | TRINITY_DN84194_c0_g1 | TRINITY_DN88599…	TRINITY_DN62804_c2_g2 | TRINITY_DN90303_c3_g3
GO:0001871	pattern binding	210	25	31	1.00000	4.3e-06	23	2	TRINITY_DN57036_c0_g1 | TRINITY_DN59246_c0_g1 | TRINITY_DN62802_c1_g1 | TRINITY_DN62821_c0_g2 | TRINITY_DN62874_c1_g2 | TRINITY_DN63194_c0_g1 | TRINITY_DN65221_c0_g2 | TRINITY_DN66135_c2_g1 | TRINITY_DN66554_c1_g1 | TRINITY_DN78352_c1_g1 | TRINITY_DN78352_c1_g3 | TRINITY_DN79518_c0_g1 | TRINITY_DN80408_c0_g2 | TRINITY_DN80807_c1_g3 | TRINITY_DN82084_c4_g1 | TRINITY_DN84194_c0_g1 | TRINITY_DN88599…	TRINITY_DN62804_c2_g2 | TRINITY_DN90303_c3_g3
GO:0016614	oxidoreductase activity, acting on CH-OH group of donors	674	54	32	0.01179	9.8e-06	51	3	TRINITY_DN50540_c0_g1 | TRINITY_DN51830_c0_g1 | TRINITY_DN59199_c2_g2 | TRINITY_DN59278_c0_g1 | TRINITY_DN60094_c5_g1 | TRINITY_DN60094_c5_g2 | TRINITY_DN60654_c0_g2 | TRINITY_DN61262_c2_g1 | TRINITY_DN61262_c3_g1 | TRINITY_DN62229_c0_g2 | TRINITY_DN62706_c1_g2 | TRINITY_DN62961_c0_g1 | TRINITY_DN64131_c2_g2 | TRINITY_DN64462_c2_g5 | TRINITY_DN66040_c0_g1 | TRINITY_DN66343_c0_g1 | TRINITY_DN66977…	TRINITY_DN82090_c0_g1 | TRINITY_DN83570_c2_g3 | TRINITY_DN84133_c1_g4
GO:0017046	peptide hormone binding	20	7	33	1.2e-05	1.2e-05	7	0	TRINITY_DN44440_c0_g1 | TRINITY_DN58346_c5_g1 | TRINITY_DN60980_c1_g1 | TRINITY_DN60980_c4_g2 | TRINITY_DN89227_c1_g1 | TRINITY_DN92164_c2_g1 | TRINITY_DN93464_c0_g1
GO:0035251	UDP-glucosyltransferase activity	614	50	34	0.11242	1.3e-05	43	7	TRINITY_DN57807_c2_g1 | TRINITY_DN59343_c1_g1 | TRINITY_DN59343_c1_g3 | TRINITY_DN62603_c1_g1 | TRINITY_DN62724_c4_g1 | TRINITY_DN62972_c0_g3 | TRINITY_DN63090_c2_g1 | TRINITY_DN63173_c4_g5 | TRINITY_DN63697_c0_g1 | TRINITY_DN63847_c3_g2 | TRINITY_DN65598_c0_g1 | TRINITY_DN69477_c3_g1 | TRINITY_DN72000_c0_g2 | TRINITY_DN72159_c1_g1 | TRINITY_DN72162_c0_g1 | TRINITY_DN75007_c2_g1 | TRINITY_DN76112…	TRINITY_DN54282_c0_g1 | TRINITY_DN66723_c1_g2 | TRINITY_DN70800_c3_g1 | TRINITY_DN72162_c0_g5 | TRINITY_DN80459_c2_g1 | TRINITY_DN89634_c2_g2 | TRINITY_DN89634_c2_g4
GO:0015925	galactosidase activity	110	16	35	0.02085	1.9e-05	15	1	TRINITY_DN48670_c0_g1 | TRINITY_DN51024_c0_g1 | TRINITY_DN51889_c0_g1 | TRINITY_DN56359_c0_g1 | TRINITY_DN56965_c0_g2 | TRINITY_DN71115_c7_g3 | TRINITY_DN73931_c0_g3 | TRINITY_DN80646_c1_g1 | TRINITY_DN80646_c2_g1 | TRINITY_DN90944_c3_g1 | TRINITY_DN92519_c1_g1 | TRINITY_DN92519_c3_g2 | TRINITY_DN92519_c3_g3 | TRINITY_DN93417_c5_g1 | TRINITY_DN93417_c5_g2	TRINITY_DN88778_c5_g1
GO:0016899	oxidoreductase activity, acting on the CH-OH group of donors, oxygen as acceptor	57	11	36	0.05833	2.6e-05	11	0	TRINITY_DN61262_c2_g1 | TRINITY_DN61262_c3_g1 | TRINITY_DN62229_c0_g2 | TRINITY_DN64462_c2_g5 | TRINITY_DN66040_c0_g1 | TRINITY_DN71363_c3_g1 | TRINITY_DN79804_c1_g2 | TRINITY_DN85712_c2_g1 | TRINITY_DN85712_c2_g4 | TRINITY_DN94553_c2_g1 | TRINITY_DN94553_c2_g4
GO:0016702	oxidoreductase activity, acting on single donors with incorporation of molecular oxygen, incorporation of two atoms of oxygen	101	15	37	0.25553	2.7e-05	15	0	TRINITY_DN48487_c0_g1 | TRINITY_DN49340_c0_g1 | TRINITY_DN49340_c1_g1 | TRINITY_DN49621_c0_g2 | TRINITY_DN53872_c0_g1 | TRINITY_DN59194_c0_g1 | TRINITY_DN59194_c1_g1 | TRINITY_DN70467_c0_g3 | TRINITY_DN75378_c0_g1 | TRINITY_DN80558_c0_g1 | TRINITY_DN82829_c0_g3 | TRINITY_DN91875_c1_g1 | TRINITY_DN91875_c3_g4 | TRINITY_DN93276_c3_g1 | TRINITY_DN93276_c5_g2
GO:0052692	raffinose alpha-galactosidase activity	30	8	38	2.8e-05	2.8e-05	8	0	TRINITY_DN51889_c0_g1 | TRINITY_DN56359_c0_g1 | TRINITY_DN56965_c0_g2 | TRINITY_DN80646_c1_g1 | TRINITY_DN80646_c2_g1 | TRINITY_DN92519_c1_g1 | TRINITY_DN92519_c3_g2 | TRINITY_DN92519_c3_g3
GO:0004557	alpha-galactosidase activity	30	8	39	1.00000	2.8e-05	8	0	TRINITY_DN51889_c0_g1 | TRINITY_DN56359_c0_g1 | TRINITY_DN56965_c0_g2 | TRINITY_DN80646_c1_g1 | TRINITY_DN80646_c2_g1 | TRINITY_DN92519_c1_g1 | TRINITY_DN92519_c3_g2 | TRINITY_DN92519_c3_g3
GO:0102911	(-)-secoisolariciresinol dehydrogenase activity	10	5	40	3.0e-05	3.0e-05	5	0	TRINITY_DN62706_c1_g2 | TRINITY_DN72779_c1_g1 | TRINITY_DN72779_c1_g5 | TRINITY_DN74720_c1_g3 | TRINITY_DN92525_c2_g2
GO:0043891	glyceraldehyde-3-phosphate dehydrogenase (NAD(P)+) (phosphorylating) activity	49	10	41	0.51401	3.6e-05	8	2	TRINITY_DN56696_c0_g1 | TRINITY_DN57024_c0_g1 | TRINITY_DN57024_c0_g2 | TRINITY_DN57763_c0_g1 | TRINITY_DN69239_c1_g1 | TRINITY_DN88768_c1_g1 | TRINITY_DN88768_c2_g1 | TRINITY_DN90138_c1_g1	TRINITY_DN64240_c0_g2 | TRINITY_DN73611_c1_g2
GO:0052852	very-long-chain-(S)-2-hydroxy-acid oxidase activity	33	8	42	6.0e-05	6.0e-05	8	0	TRINITY_DN61262_c2_g1 | TRINITY_DN61262_c3_g1 | TRINITY_DN62229_c0_g2 | TRINITY_DN64462_c2_g5 | TRINITY_DN66040_c0_g1 | TRINITY_DN71363_c3_g1 | TRINITY_DN94553_c2_g1 | TRINITY_DN94553_c2_g4
GO:0052853	long-chain-(S)-2-hydroxy-long-chain-acid oxidase activity	33	8	43	6.0e-05	6.0e-05	8	0	TRINITY_DN61262_c2_g1 | TRINITY_DN61262_c3_g1 | TRINITY_DN62229_c0_g2 | TRINITY_DN64462_c2_g5 | TRINITY_DN66040_c0_g1 | TRINITY_DN71363_c3_g1 | TRINITY_DN94553_c2_g1 | TRINITY_DN94553_c2_g4
GO:0052854	medium-chain-(S)-2-hydroxy-acid oxidase activity	33	8	44	6.0e-05	6.0e-05	8	0	TRINITY_DN61262_c2_g1 | TRINITY_DN61262_c3_g1 | TRINITY_DN62229_c0_g2 | TRINITY_DN64462_c2_g5 | TRINITY_DN66040_c0_g1 | TRINITY_DN71363_c3_g1 | TRINITY_DN94553_c2_g1 | TRINITY_DN94553_c2_g4
GO:0001653	peptide receptor activity	75	12	45	7.9e-05	7.9e-05	12	0	TRINITY_DN44440_c0_g1 | TRINITY_DN58346_c5_g1 | TRINITY_DN60980_c1_g1 | TRINITY_DN60980_c4_g2 | TRINITY_DN61696_c1_g2 | TRINITY_DN62653_c0_g1 | TRINITY_DN77021_c2_g1 | TRINITY_DN84837_c0_g4 | TRINITY_DN85712_c2_g4 | TRINITY_DN89227_c1_g1 | TRINITY_DN92164_c2_g1 | TRINITY_DN93464_c0_g1
GO:0047134	protein-disulfide reductase activity	99	14	46	8.4e-05	8.4e-05	14	0	TRINITY_DN57467_c1_g1 | TRINITY_DN60871_c1_g1 | TRINITY_DN62649_c0_g1 | TRINITY_DN66808_c0_g1 | TRINITY_DN70433_c3_g1 | TRINITY_DN70433_c3_g2 | TRINITY_DN70580_c1_g1 | TRINITY_DN70580_c1_g2 | TRINITY_DN71433_c5_g1 | TRINITY_DN73609_c5_g1 | TRINITY_DN78557_c0_g1 | TRINITY_DN78667_c1_g1 | TRINITY_DN91746_c2_g2 | TRINITY_DN91746_c2_g4
GO:0008266	poly(U) RNA binding	27	7	47	0.00011	0.00011	6	1	TRINITY_DN72370_c0_g2 | TRINITY_DN81324_c2_g1 | TRINITY_DN81531_c1_g1 | TRINITY_DN91226_c0_g2 | TRINITY_DN93516_c0_g1 | TRINITY_DN93598_c1_g1	TRINITY_DN81324_c2_g2
GO:0001135	transcription factor activity, RNA polymerase II transcription factor recruiting	130	16	48	0.00015	0.00015	15	1	TRINITY_DN63565_c4_g2 | TRINITY_DN63944_c2_g2 | TRINITY_DN63944_c2_g4 | TRINITY_DN64545_c2_g2 | TRINITY_DN64545_c2_g3 | TRINITY_DN66162_c1_g1 | TRINITY_DN66510_c1_g3 | TRINITY_DN68725_c1_g1 | TRINITY_DN70735_c5_g2 | TRINITY_DN71025_c1_g2 | TRINITY_DN72963_c1_g2 | TRINITY_DN74936_c0_g4 | TRINITY_DN78137_c3_g1 | TRINITY_DN78348_c1_g1 | TRINITY_DN83270_c0_g1	TRINITY_DN84636_c3_g1
GO:0001134	transcription factor activity, transcription factor recruiting	131	16	49	1.00000	0.00016	15	1	TRINITY_DN63565_c4_g2 | TRINITY_DN63944_c2_g2 | TRINITY_DN63944_c2_g4 | TRINITY_DN64545_c2_g2 | TRINITY_DN64545_c2_g3 | TRINITY_DN66162_c1_g1 | TRINITY_DN66510_c1_g3 | TRINITY_DN68725_c1_g1 | TRINITY_DN70735_c5_g2 | TRINITY_DN71025_c1_g2 | TRINITY_DN72963_c1_g2 | TRINITY_DN74936_c0_g4 | TRINITY_DN78137_c3_g1 | TRINITY_DN78348_c1_g1 | TRINITY_DN83270_c0_g1	TRINITY_DN84636_c3_g1
GO:0102811	geraniol 10-hydroxylase activity	8	4	50	0.00021	0.00021	4	0	TRINITY_DN58332_c0_g1 | TRINITY_DN58332_c2_g1 | TRINITY_DN91933_c1_g1 | TRINITY_DN91933_c1_g3
GO:0016041	glutamate synthase (ferredoxin) activity	14	5	51	0.00021	0.00021	5	0	TRINITY_DN37589_c0_g1 | TRINITY_DN42330_c0_g1 | TRINITY_DN44784_c0_g1 | TRINITY_DN44966_c0_g1 | TRINITY_DN52733_c0_g1
GO:0016643	oxidoreductase activity, acting on the CH-NH2 group of donors, iron-sulfur protein as acceptor	14	5	52	1.00000	0.00021	5	0	TRINITY_DN37589_c0_g1 | TRINITY_DN42330_c0_g1 | TRINITY_DN44784_c0_g1 | TRINITY_DN44966_c0_g1 | TRINITY_DN52733_c0_g1
GO:0003973	(S)-2-hydroxy-acid oxidase activity	39	8	53	1.00000	0.00021	8	0	TRINITY_DN61262_c2_g1 | TRINITY_DN61262_c3_g1 | TRINITY_DN62229_c0_g2 | TRINITY_DN64462_c2_g5 | TRINITY_DN66040_c0_g1 | TRINITY_DN71363_c3_g1 | TRINITY_DN94553_c2_g1 | TRINITY_DN94553_c2_g4
GO:0015144	carbohydrate transmembrane transporter activity	177	19	54	0.27152	0.00023	19	0	TRINITY_DN58919_c1_g4 | TRINITY_DN61685_c4_g1 | TRINITY_DN65561_c0_g1 | TRINITY_DN65924_c5_g1 | TRINITY_DN69240_c6_g1 | TRINITY_DN69374_c0_g1 | TRINITY_DN73457_c0_g1 | TRINITY_DN74054_c4_g1 | TRINITY_DN76447_c2_g1 | TRINITY_DN76650_c0_g2 | TRINITY_DN78448_c4_g1 | TRINITY_DN80072_c1_g3 | TRINITY_DN86702_c0_g1 | TRINITY_DN87464_c0_g1 | TRINITY_DN89386_c0_g2 | TRINITY_DN92762_c2_g3 | TRINITY_DN93668…
GO:0051119	sugar transmembrane transporter activity	163	18	55	0.32958	0.00024	18	0	TRINITY_DN58919_c1_g4 | TRINITY_DN61685_c4_g1 | TRINITY_DN65561_c0_g1 | TRINITY_DN65924_c5_g1 | TRINITY_DN69240_c6_g1 | TRINITY_DN69374_c0_g1 | TRINITY_DN73457_c0_g1 | TRINITY_DN74054_c4_g1 | TRINITY_DN76650_c0_g2 | TRINITY_DN78448_c4_g1 | TRINITY_DN80072_c1_g3 | TRINITY_DN86702_c0_g1 | TRINITY_DN87464_c0_g1 | TRINITY_DN89386_c0_g2 | TRINITY_DN92762_c2_g3 | TRINITY_DN93668_c2_g1 | TRINITY_DN94065…
GO:0004601	peroxidase activity	222	22	56	0.00025	0.00025	21	1	TRINITY_DN62513_c1_g3 | TRINITY_DN65355_c0_g2 | TRINITY_DN65989_c3_g2 | TRINITY_DN68883_c0_g2 | TRINITY_DN68883_c0_g3 | TRINITY_DN70623_c8_g1 | TRINITY_DN71844_c1_g3 | TRINITY_DN73132_c0_g1 | TRINITY_DN74579_c10_g4 | TRINITY_DN74736_c0_g1 | TRINITY_DN75464_c3_g1 | TRINITY_DN76346_c3_g1 | TRINITY_DN76346_c3_g3 | TRINITY_DN80402_c1_g2 | TRINITY_DN80659_c0_g1 | TRINITY_DN80659_c0_g2 | TRINITY_DN8145…	TRINITY_DN65246_c2_g1
GO:0015145	monosaccharide transmembrane transporter activity	97	13	57	0.19595	0.00026	13	0	TRINITY_DN58919_c1_g4 | TRINITY_DN61685_c4_g1 | TRINITY_DN69240_c6_g1 | TRINITY_DN73457_c0_g1 | TRINITY_DN74054_c4_g1 | TRINITY_DN76650_c0_g2 | TRINITY_DN78448_c4_g1 | TRINITY_DN80072_c1_g3 | TRINITY_DN86702_c0_g1 | TRINITY_DN87464_c0_g1 | TRINITY_DN89386_c0_g2 | TRINITY_DN94065_c1_g1 | TRINITY_DN94065_c4_g1
GO:0004791	thioredoxin-disulfide reductase activity	110	14	58	0.00026	0.00026	14	0	TRINITY_DN57467_c1_g1 | TRINITY_DN60871_c1_g1 | TRINITY_DN62649_c0_g1 | TRINITY_DN66808_c0_g1 | TRINITY_DN70433_c3_g1 | TRINITY_DN70433_c3_g2 | TRINITY_DN70580_c1_g1 | TRINITY_DN70580_c1_g2 | TRINITY_DN71433_c5_g1 | TRINITY_DN73609_c5_g1 | TRINITY_DN78557_c0_g1 | TRINITY_DN78667_c1_g1 | TRINITY_DN91746_c2_g2 | TRINITY_DN91746_c2_g4
GO:0009882	blue light photoreceptor activity	15	5	59	0.00030	0.00030	4	1	TRINITY_DN41886_c0_g1 | TRINITY_DN48595_c0_g1 | TRINITY_DN53862_c0_g1 | TRINITY_DN89836_c2_g1	TRINITY_DN93694_c0_g1
GO:0030246	carbohydrate binding	956	64	60	0.10815	0.00033	59	5	TRINITY_DN48670_c0_g1 | TRINITY_DN51024_c0_g1 | TRINITY_DN57036_c0_g1 | TRINITY_DN59246_c0_g1 | TRINITY_DN60361_c4_g2 | TRINITY_DN62525_c1_g5 | TRINITY_DN62802_c1_g1 | TRINITY_DN62821_c0_g2 | TRINITY_DN62874_c1_g2 | TRINITY_DN63194_c0_g1 | TRINITY_DN65221_c0_g2 | TRINITY_DN65300_c4_g3 | TRINITY_DN66135_c2_g1 | TRINITY_DN66343_c0_g1 | TRINITY_DN66554_c1_g1 | TRINITY_DN66776_c0_g1 | TRINITY_DN67048…	TRINITY_DN62804_c2_g2 | TRINITY_DN87467_c0_g1 | TRINITY_DN88778_c5_g1 | TRINITY_DN90303_c3_g3 | TRINITY_DN93688_c7_g1
GO:0010313	phytochrome binding	9	4	61	0.00036	0.00036	4	0	TRINITY_DN74212_c3_g1 | TRINITY_DN78468_c2_g1 | TRINITY_DN92203_c2_g1 | TRINITY_DN92501_c3_g1
GO:0005315	inorganic phosphate transmembrane transporter activity	42	8	62	0.00036	0.00036	6	2	TRINITY_DN62875_c3_g1 | TRINITY_DN87464_c0_g1 | TRINITY_DN87464_c1_g2 | TRINITY_DN89386_c0_g2 | TRINITY_DN89428_c1_g1 | TRINITY_DN90887_c2_g1	TRINITY_DN61458_c5_g1 | TRINITY_DN69725_c0_g2
GO:0016671	oxidoreductase activity, acting on a sulfur group of donors, disulfide as acceptor	88	12	63	0.00037	0.00037	12	0	TRINITY_DN57467_c1_g1 | TRINITY_DN62649_c0_g1 | TRINITY_DN70433_c3_g1 | TRINITY_DN70433_c3_g2 | TRINITY_DN70580_c1_g1 | TRINITY_DN70580_c1_g2 | TRINITY_DN71433_c5_g1 | TRINITY_DN73609_c5_g1 | TRINITY_DN78667_c1_g1 | TRINITY_DN83862_c6_g2 | TRINITY_DN91746_c2_g2 | TRINITY_DN91746_c2_g4
GO:0033293	monocarboxylic acid binding	76	11	64	0.81760	0.00039	11	0	TRINITY_DN60096_c1_g1 | TRINITY_DN60096_c1_g3 | TRINITY_DN67772_c0_g1 | TRINITY_DN67772_c0_g5 | TRINITY_DN67772_c0_g6 | TRINITY_DN73065_c0_g1 | TRINITY_DN73065_c0_g2 | TRINITY_DN73065_c0_g3 | TRINITY_DN73065_c0_g4 | TRINITY_DN84831_c1_g1 | TRINITY_DN86711_c0_g5
GO:0016684	oxidoreductase activity, acting on peroxide as acceptor	230	22	65	1.00000	0.00040	21	1	TRINITY_DN62513_c1_g3 | TRINITY_DN65355_c0_g2 | TRINITY_DN65989_c3_g2 | TRINITY_DN68883_c0_g2 | TRINITY_DN68883_c0_g3 | TRINITY_DN70623_c8_g1 | TRINITY_DN71844_c1_g3 | TRINITY_DN73132_c0_g1 | TRINITY_DN74579_c10_g4 | TRINITY_DN74736_c0_g1 | TRINITY_DN75464_c3_g1 | TRINITY_DN76346_c3_g1 | TRINITY_DN76346_c3_g3 | TRINITY_DN80402_c1_g2 | TRINITY_DN80659_c0_g1 | TRINITY_DN80659_c0_g2 | TRINITY_DN8145…	TRINITY_DN65246_c2_g1
GO:0016722	oxidoreductase activity, oxidizing metal ions	90	12	66	0.01267	0.00046	9	3	TRINITY_DN57836_c3_g1 | TRINITY_DN62927_c0_g1 | TRINITY_DN73318_c1_g2 | TRINITY_DN75150_c0_g7 | TRINITY_DN78833_c0_g1 | TRINITY_DN78833_c1_g1 | TRINITY_DN79622_c3_g2 | TRINITY_DN93812_c10_g1 | TRINITY_DN93993_c4_g3	TRINITY_DN64171_c2_g2 | TRINITY_DN73727_c1_g2 | TRINITY_DN87162_c4_g1
GO:0004620	phospholipase activity	189	19	67	0.00053	0.00053	19	0	TRINITY_DN56637_c0_g2 | TRINITY_DN61620_c0_g1 | TRINITY_DN61620_c0_g3 | TRINITY_DN63345_c0_g1 | TRINITY_DN64981_c1_g1 | TRINITY_DN65221_c0_g2 | TRINITY_DN68481_c2_g2 | TRINITY_DN68720_c2_g1 | TRINITY_DN69630_c5_g1 | TRINITY_DN71921_c0_g1 | TRINITY_DN74611_c0_g2 | TRINITY_DN74611_c0_g3 | TRINITY_DN88066_c1_g1 | TRINITY_DN88066_c1_g3 | TRINITY_DN88230_c1_g1 | TRINITY_DN88230_c2_g1 | TRINITY_DN90839…
GO:0043531	ADP binding	826	56	68	0.00056	0.00056	52	4	TRINITY_DN39983_c0_g1 | TRINITY_DN52414_c0_g1 | TRINITY_DN57283_c2_g4 | TRINITY_DN58886_c1_g1 | TRINITY_DN64183_c2_g2 | TRINITY_DN64272_c0_g2 | TRINITY_DN66405_c1_g1 | TRINITY_DN67984_c0_g5 | TRINITY_DN68091_c2_g2 | TRINITY_DN69569_c1_g1 | TRINITY_DN72288_c2_g1 | TRINITY_DN72354_c1_g4 | TRINITY_DN72477_c0_g4 | TRINITY_DN72477_c0_g5 | TRINITY_DN72486_c0_g1 | TRINITY_DN74645_c3_g1 | TRINITY_DN75609…	TRINITY_DN67527_c0_g2 | TRINITY_DN76462_c1_g4 | TRINITY_DN91455_c0_g3 | TRINITY_DN93006_c3_g3
GO:0016620	oxidoreductase activity, acting on the aldehyde or oxo group of donors, NAD or NADP as acceptor	190	19	69	0.15288	0.00057	17	2	TRINITY_DN56696_c0_g1 | TRINITY_DN57024_c0_g1 | TRINITY_DN57024_c0_g2 | TRINITY_DN57763_c0_g1 | TRINITY_DN64495_c2_g3 | TRINITY_DN64918_c1_g1 | TRINITY_DN69239_c1_g1 | TRINITY_DN70846_c0_g1 | TRINITY_DN73281_c3_g3 | TRINITY_DN74736_c0_g1 | TRINITY_DN77383_c2_g2 | TRINITY_DN78940_c0_g1 | TRINITY_DN78940_c1_g1 | TRINITY_DN84057_c1_g2 | TRINITY_DN88768_c1_g1 | TRINITY_DN88768_c2_g1 | TRINITY_DN90138…	TRINITY_DN64240_c0_g2 | TRINITY_DN73611_c1_g2
GO:0019904	protein domain specific binding	236	22	70	0.00057	0.00057	21	1	TRINITY_DN59295_c1_g1 | TRINITY_DN63762_c3_g1 | TRINITY_DN65972_c3_g1 | TRINITY_DN66283_c2_g4 | TRINITY_DN66576_c0_g1 | TRINITY_DN68118_c0_g1 | TRINITY_DN68429_c5_g1 | TRINITY_DN68481_c2_g2 | TRINITY_DN70676_c0_g1 | TRINITY_DN70819_c3_g1 | TRINITY_DN73301_c0_g1 | TRINITY_DN73436_c0_g5 | TRINITY_DN77762_c2_g2 | TRINITY_DN78745_c2_g1 | TRINITY_DN80558_c0_g1 | TRINITY_DN81531_c1_g1 | TRINITY_DN87516…	TRINITY_DN77678_c0_g1
GO:0016903	oxidoreductase activity, acting on the aldehyde or oxo group of donors	254	23	71	0.10413	0.00065	20	3	TRINITY_DN56696_c0_g1 | TRINITY_DN57024_c0_g1 | TRINITY_DN57024_c0_g2 | TRINITY_DN57763_c0_g1 | TRINITY_DN64265_c1_g1 | TRINITY_DN64495_c2_g3 | TRINITY_DN64918_c1_g1 | TRINITY_DN69239_c1_g1 | TRINITY_DN70846_c0_g1 | TRINITY_DN72056_c0_g1 | TRINITY_DN73281_c3_g3 | TRINITY_DN74736_c0_g1 | TRINITY_DN77383_c2_g2 | TRINITY_DN78940_c0_g1 | TRINITY_DN78940_c1_g1 | TRINITY_DN84057_c1_g2 | TRINITY_DN88768…	TRINITY_DN64240_c0_g2 | TRINITY_DN73611_c1_g2 | TRINITY_DN83570_c2_g3
GO:0015035	protein disulfide oxidoreductase activity	121	14	72	0.00070	0.00070	14	0	TRINITY_DN57467_c1_g1 | TRINITY_DN61481_c0_g1 | TRINITY_DN62649_c0_g1 | TRINITY_DN70433_c3_g1 | TRINITY_DN70433_c3_g2 | TRINITY_DN70580_c1_g1 | TRINITY_DN70580_c1_g2 | TRINITY_DN71433_c5_g1 | TRINITY_DN73609_c5_g1 | TRINITY_DN78667_c1_g1 | TRINITY_DN82874_c0_g1 | TRINITY_DN87908_c2_g1 | TRINITY_DN91746_c2_g2 | TRINITY_DN91746_c2_g4
GO:0048529	magnesium-protoporphyrin IX monomethyl ester (oxidative) cyclase activity	5	3	73	0.00074	0.00074	3	0	TRINITY_DN75580_c2_g3 | TRINITY_DN87059_c0_g1 | TRINITY_DN93598_c1_g1
GO:0016628	oxidoreductase activity, acting on the CH-CH group of donors, NAD or NADP as acceptor	108	13	74	0.22748	0.00074	13	0	TRINITY_DN58615_c0_g1 | TRINITY_DN63223_c0_g1 | TRINITY_DN64375_c0_g2 | TRINITY_DN66563_c0_g2 | TRINITY_DN68298_c0_g1 | TRINITY_DN80499_c1_g3 | TRINITY_DN81961_c2_g1 | TRINITY_DN83492_c1_g1 | TRINITY_DN83492_c1_g3 | TRINITY_DN83492_c2_g2 | TRINITY_DN84894_c1_g1 | TRINITY_DN84894_c1_g2 | TRINITY_DN91149_c1_g2
GO:0015930	glutamate synthase activity	47	8	75	0.16602	0.00080	7	1	TRINITY_DN37589_c0_g1 | TRINITY_DN42330_c0_g1 | TRINITY_DN44784_c0_g1 | TRINITY_DN44966_c0_g1 | TRINITY_DN52733_c0_g1 | TRINITY_DN64462_c2_g5 | TRINITY_DN66040_c0_g1	TRINITY_DN62138_c0_g1
GO:0005509	calcium ion binding	746	51	76	0.00081	0.00081	47	4	TRINITY_DN49940_c0_g1 | TRINITY_DN53784_c0_g1 | TRINITY_DN57209_c0_g1 | TRINITY_DN57209_c0_g2 | TRINITY_DN57627_c0_g1 | TRINITY_DN58504_c1_g2 | TRINITY_DN59246_c0_g1 | TRINITY_DN59996_c0_g1 | TRINITY_DN60226_c0_g1 | TRINITY_DN60871_c1_g3 | TRINITY_DN61556_c6_g1 | TRINITY_DN62548_c0_g1 | TRINITY_DN62874_c1_g2 | TRINITY_DN63355_c0_g2 | TRINITY_DN65221_c0_g2 | TRINITY_DN65237_c1_g1 | TRINITY_DN65561…	TRINITY_DN61386_c6_g1 | TRINITY_DN66016_c0_g4 | TRINITY_DN93688_c7_g1 | TRINITY_DN93897_c2_g2
GO:0008661	1-deoxy-D-xylulose-5-phosphate synthase activity	27	6	77	0.00084	0.00084	5	1	TRINITY_DN72056_c0_g1 | TRINITY_DN76584_c0_g2 | TRINITY_DN77465_c0_g1 | TRINITY_DN78205_c0_g3 | TRINITY_DN92202_c2_g2	TRINITY_DN83570_c2_g3
GO:0001076	transcription factor activity, RNA polymerase II transcription factor binding	152	16	78	1.00000	0.00086	15	1	TRINITY_DN63565_c4_g2 | TRINITY_DN63944_c2_g2 | TRINITY_DN63944_c2_g4 | TRINITY_DN64545_c2_g2 | TRINITY_DN64545_c2_g3 | TRINITY_DN66162_c1_g1 | TRINITY_DN66510_c1_g3 | TRINITY_DN68725_c1_g1 | TRINITY_DN70735_c5_g2 | TRINITY_DN71025_c1_g2 | TRINITY_DN72963_c1_g2 | TRINITY_DN74936_c0_g4 | TRINITY_DN78137_c3_g1 | TRINITY_DN78348_c1_g1 | TRINITY_DN83270_c0_g1	TRINITY_DN84636_c3_g1
GO:0008187	poly-pyrimidine tract binding	37	7	79	1.00000	0.00087	6	1	TRINITY_DN72370_c0_g2 | TRINITY_DN81324_c2_g1 | TRINITY_DN81531_c1_g1 | TRINITY_DN91226_c0_g2 | TRINITY_DN93516_c0_g1 | TRINITY_DN93598_c1_g1	TRINITY_DN81324_c2_g2
Total		24696	2367				2209	158
							0.933249	0.0667512

## Sheet: File_2_MF_PT_vs_OC
GO.ID	Term	Annotated	Significant	Rank in Fisher.classic	Fisher.elim	Fisher.classic	GO_upregulated_genes_count	GO_downregulated_genes_count	GO_upregulated_genes	GO_downregulated_genes
GO:0004565	beta-galactosidase activity	72	13	1	2.4e-17	2.4e-17	0	13		TRINITY_DN51024_c0_g1 | TRINITY_DN66748_c1_g1 | TRINITY_DN68770_c2_g2 | TRINITY_DN68770_c2_g3 | TRINITY_DN71115_c7_g3 | TRINITY_DN73931_c0_g3 | TRINITY_DN78223_c1_g1 | TRINITY_DN80568_c1_g2 | TRINITY_DN84708_c0_g4 | TRINITY_DN90944_c3_g1 | TRINITY_DN93417_c5_g1 | TRINITY_DN93417_c5_g2 | TRINITY_DN93417_c5_g3
GO:0015925	galactosidase activity	100	13	2	1.00000	2.1e-15	0	13		TRINITY_DN51024_c0_g1 | TRINITY_DN66748_c1_g1 | TRINITY_DN68770_c2_g2 | TRINITY_DN68770_c2_g3 | TRINITY_DN71115_c7_g3 | TRINITY_DN73931_c0_g3 | TRINITY_DN78223_c1_g1 | TRINITY_DN80568_c1_g2 | TRINITY_DN84708_c0_g4 | TRINITY_DN90944_c3_g1 | TRINITY_DN93417_c5_g1 | TRINITY_DN93417_c5_g2 | TRINITY_DN93417_c5_g3
GO:0016760	cellulose synthase (UDP-forming) activity	142	10	3	1.8e-09	1.8e-09	10	0	TRINITY_DN50753_c0_g1 | TRINITY_DN57189_c0_g1 | TRINITY_DN59345_c1_g1 | TRINITY_DN64785_c0_g2 | TRINITY_DN67713_c2_g1 | TRINITY_DN72189_c0_g2 | TRINITY_DN86114_c0_g1 | TRINITY_DN92250_c2_g1 | TRINITY_DN94115_c1_g2 | TRINITY_DN94115_c2_g1
GO:0016759	cellulose synthase activity	142	10	4	1.00000	1.8e-09	10	0	TRINITY_DN50753_c0_g1 | TRINITY_DN57189_c0_g1 | TRINITY_DN59345_c1_g1 | TRINITY_DN64785_c0_g2 | TRINITY_DN67713_c2_g1 | TRINITY_DN72189_c0_g2 | TRINITY_DN86114_c0_g1 | TRINITY_DN92250_c2_g1 | TRINITY_DN94115_c1_g2 | TRINITY_DN94115_c2_g1
GO:0004553	hydrolase activity, hydrolyzing O-glycosyl compounds	762	19	5	0.33207	5.3e-09	4	15	TRINITY_DN63772_c2_g2 | TRINITY_DN81835_c1_g1 | TRINITY_DN84995_c6_g2 | TRINITY_DN90636_c2_g1	TRINITY_DN51024_c0_g1 | TRINITY_DN53504_c0_g1 | TRINITY_DN66748_c1_g1 | TRINITY_DN68770_c2_g2 | TRINITY_DN68770_c2_g3 | TRINITY_DN71115_c7_g3 | TRINITY_DN73931_c0_g3 | TRINITY_DN78223_c1_g1 | TRINITY_DN80568_c1_g2 | TRINITY_DN84708_c0_g4 | TRINITY_DN90944_c3_g1 | TRINITY_DN93268_c6_g2 | TRINITY_DN93417_c5_g1 | TRINITY_DN93417_c5_g2 | TRINITY_DN93417_c5_g3
GO:0016798	hydrolase activity, acting on glycosyl bonds	847	19	6	0.41624	2.9e-08	4	15	TRINITY_DN63772_c2_g2 | TRINITY_DN81835_c1_g1 | TRINITY_DN84995_c6_g2 | TRINITY_DN90636_c2_g1	TRINITY_DN51024_c0_g1 | TRINITY_DN53504_c0_g1 | TRINITY_DN66748_c1_g1 | TRINITY_DN68770_c2_g2 | TRINITY_DN68770_c2_g3 | TRINITY_DN71115_c7_g3 | TRINITY_DN73931_c0_g3 | TRINITY_DN78223_c1_g1 | TRINITY_DN80568_c1_g2 | TRINITY_DN84708_c0_g4 | TRINITY_DN90944_c3_g1 | TRINITY_DN93268_c6_g2 | TRINITY_DN93417_c5_g1 | TRINITY_DN93417_c5_g2 | TRINITY_DN93417_c5_g3
GO:0046527	glucosyltransferase activity	626	14	7	0.17707	2.1e-06	13	1	TRINITY_DN50753_c0_g1 | TRINITY_DN55769_c0_g1 | TRINITY_DN57189_c0_g1 | TRINITY_DN59345_c1_g1 | TRINITY_DN61378_c1_g1 | TRINITY_DN64785_c0_g2 | TRINITY_DN67713_c2_g1 | TRINITY_DN72189_c0_g2 | TRINITY_DN84995_c6_g2 | TRINITY_DN86114_c0_g1 | TRINITY_DN92250_c2_g1 | TRINITY_DN94115_c1_g2 | TRINITY_DN94115_c2_g1	TRINITY_DN93196_c5_g2
GO:0035251	UDP-glucosyltransferase activity	566	13	8	0.30087	3.8e-06	12	1	TRINITY_DN50753_c0_g1 | TRINITY_DN55769_c0_g1 | TRINITY_DN57189_c0_g1 | TRINITY_DN59345_c1_g1 | TRINITY_DN61378_c1_g1 | TRINITY_DN64785_c0_g2 | TRINITY_DN67713_c2_g1 | TRINITY_DN72189_c0_g2 | TRINITY_DN86114_c0_g1 | TRINITY_DN92250_c2_g1 | TRINITY_DN94115_c1_g2 | TRINITY_DN94115_c2_g1	TRINITY_DN93196_c5_g2
GO:0008194	UDP-glycosyltransferase activity	817	15	9	0.19181	1.0e-05	13	2	TRINITY_DN50753_c0_g1 | TRINITY_DN55769_c0_g1 | TRINITY_DN57189_c0_g1 | TRINITY_DN59345_c1_g1 | TRINITY_DN61378_c1_g1 | TRINITY_DN64785_c0_g2 | TRINITY_DN67713_c2_g1 | TRINITY_DN72189_c0_g2 | TRINITY_DN86114_c0_g1 | TRINITY_DN89022_c0_g1 | TRINITY_DN92250_c2_g1 | TRINITY_DN94115_c1_g2 | TRINITY_DN94115_c2_g1	TRINITY_DN62856_c0_g3 | TRINITY_DN93196_c5_g2
GO:0030246	carbohydrate binding	936	16	10	1.2e-05	1.2e-05	3	13	TRINITY_DN65146_c3_g1 | TRINITY_DN65494_c3_g1 | TRINITY_DN83449_c0_g2	TRINITY_DN51024_c0_g1 | TRINITY_DN53504_c0_g1 | TRINITY_DN66748_c1_g1 | TRINITY_DN68770_c2_g2 | TRINITY_DN68770_c2_g3 | TRINITY_DN71115_c7_g3 | TRINITY_DN73931_c0_g3 | TRINITY_DN80568_c1_g2 | TRINITY_DN84708_c0_g4 | TRINITY_DN90944_c3_g1 | TRINITY_DN93268_c6_g2 | TRINITY_DN93417_c5_g1 | TRINITY_DN93417_c5_g3
GO:0016758	transferase activity, transferring hexosyl groups	1208	17	11	0.20933	7.4e-05	15	2	TRINITY_DN50753_c0_g1 | TRINITY_DN55769_c0_g1 | TRINITY_DN57189_c0_g1 | TRINITY_DN59345_c1_g1 | TRINITY_DN61378_c1_g1 | TRINITY_DN64785_c0_g2 | TRINITY_DN67713_c2_g1 | TRINITY_DN72189_c0_g2 | TRINITY_DN84995_c6_g2 | TRINITY_DN86114_c0_g1 | TRINITY_DN89022_c0_g1 | TRINITY_DN90636_c2_g1 | TRINITY_DN92250_c2_g1 | TRINITY_DN94115_c1_g2 | TRINITY_DN94115_c2_g1	TRINITY_DN62856_c0_g3 | TRINITY_DN93196_c5_g2
GO:0008465	glycerate dehydrogenase activity	4	2	12	0.00014	0.00014	0	2		TRINITY_DN59199_c2_g2 | TRINITY_DN92733_c1_g1
GO:0080176	xyloglucan 1,6-alpha-xylosidase activity	6	2	13	0.00034	0.00034	0	2		TRINITY_DN53504_c0_g1 | TRINITY_DN93268_c6_g2
GO:0061634	alpha-D-xyloside xylohydrolase	7	2	14	0.00047	0.00047	0	2		TRINITY_DN53504_c0_g1 | TRINITY_DN93268_c6_g2
GO:0015171	amino acid transmembrane transporter activity	137	5	15	0.00053	0.00053	0	5		TRINITY_DN71019_c0_g1 | TRINITY_DN71176_c3_g1 | TRINITY_DN71176_c3_g2 | TRINITY_DN87228_c0_g2 | TRINITY_DN92880_c0_g2
GO:0020037	heme binding	611	10	16	0.00076	0.00076	9	1	TRINITY_DN58118_c0_g1 | TRINITY_DN63573_c3_g3 | TRINITY_DN68190_c4_g1 | TRINITY_DN68628_c1_g1 | TRINITY_DN76088_c4_g1 | TRINITY_DN76601_c1_g1 | TRINITY_DN76721_c1_g1 | TRINITY_DN89857_c0_g2 | TRINITY_DN89857_c1_g2	TRINITY_DN80568_c1_g2
Total		6983	180				93	87
							0.516667	0.483333

## Sheet: File_3_MF_PT-SH_vs_PT
GO.ID	Term	Annotated	Significant	Rank in Fisher.classic	Fisher.elim	Fisher.classic	GO_upregulated_genes_count	GO_downregulated_genes_count	GO_upregulated_genes	GO_downregulated_genes
GO:0003700	DNA binding transcription factor activity	2850	84	1	2.5e-13	2.5e-13	68	16	TRINITY_DN47952_c1_g1 | TRINITY_DN56137_c0_g1 | TRINITY_DN56281_c1_g1 | TRINITY_DN58546_c0_g2 | TRINITY_DN58664_c0_g1 | TRINITY_DN59368_c2_g3 | TRINITY_DN60415_c1_g1 | TRINITY_DN60526_c3_g5 | TRINITY_DN61407_c0_g1 | TRINITY_DN62259_c1_g3 | TRINITY_DN62776_c3_g1 | TRINITY_DN63160_c0_g2 | TRINITY_DN63219_c3_g1 | TRINITY_DN63264_c0_g2 | TRINITY_DN63272_c0_g3 | TRINITY_DN63364_c0_g1 | TRINITY_DN63463…	TRINITY_DN57795_c0_g1 | TRINITY_DN59486_c0_g1 | TRINITY_DN62110_c0_g1 | TRINITY_DN62271_c2_g1 | TRINITY_DN64119_c0_g1 | TRINITY_DN64119_c1_g1 | TRINITY_DN68105_c1_g1 | TRINITY_DN69904_c1_g1 | TRINITY_DN73679_c1_g2 | TRINITY_DN74779_c4_g3 | TRINITY_DN75140_c0_g4 | TRINITY_DN76747_c2_g2 | TRINITY_DN84223_c0_g1 | TRINITY_DN84223_c1_g1 | TRINITY_DN85691_c0_g1 | TRINITY_DN94266_c1_g1
GO:0015250	water channel activity	45	12	2	2.8e-13	2.8e-13	2	10	TRINITY_DN64148_c5_g3 | TRINITY_DN67435_c5_g1	TRINITY_DN52374_c0_g1 | TRINITY_DN65005_c1_g1 | TRINITY_DN65005_c1_g2 | TRINITY_DN67041_c0_g1 | TRINITY_DN67041_c0_g2 | TRINITY_DN71575_c0_g5 | TRINITY_DN75360_c1_g1 | TRINITY_DN80992_c3_g2 | TRINITY_DN91771_c5_g2 | TRINITY_DN93719_c7_g1
GO:0016762	xyloglucan:xyloglucosyl transferase activity	56	11	5	1.0e-10	1.0e-10	3	8	TRINITY_DN67175_c0_g1 | TRINITY_DN77522_c0_g1 | TRINITY_DN79364_c1_g3	TRINITY_DN69356_c7_g1 | TRINITY_DN71781_c3_g1 | TRINITY_DN74492_c4_g3 | TRINITY_DN78783_c3_g2 | TRINITY_DN80529_c4_g2 | TRINITY_DN88987_c0_g1 | TRINITY_DN92346_c1_g3 | TRINITY_DN92346_c1_g5
GO:0004022	alcohol dehydrogenase (NAD) activity	31	7	7	9.9e-08	9.9e-08	0	7		TRINITY_DN59269_c3_g1 | TRINITY_DN59787_c0_g1 | TRINITY_DN67864_c3_g3 | TRINITY_DN68268_c4_g6 | TRINITY_DN81202_c1_g2 | TRINITY_DN81202_c1_g3 | TRINITY_DN87342_c1_g1
GO:0020037	heme binding	640	26	8	2.3e-07	2.3e-07	15	11	TRINITY_DN58066_c0_g1 | TRINITY_DN58118_c0_g2 | TRINITY_DN63307_c2_g1 | TRINITY_DN65355_c0_g1 | TRINITY_DN69337_c1_g1 | TRINITY_DN70400_c0_g1 | TRINITY_DN70835_c0_g3 | TRINITY_DN73974_c0_g1 | TRINITY_DN74647_c0_g2 | TRINITY_DN74647_c0_g4 | TRINITY_DN76518_c3_g1 | TRINITY_DN78520_c4_g2 | TRINITY_DN87678_c0_g1 | TRINITY_DN87988_c0_g2 | TRINITY_DN89857_c0_g1	TRINITY_DN55448_c0_g1 | TRINITY_DN62513_c1_g3 | TRINITY_DN65757_c4_g2 | TRINITY_DN68159_c0_g1 | TRINITY_DN68883_c0_g2 | TRINITY_DN75464_c3_g1 | TRINITY_DN75677_c1_g2 | TRINITY_DN76346_c3_g1 | TRINITY_DN76346_c3_g3 | TRINITY_DN80659_c0_g1 | TRINITY_DN94348_c2_g1
GO:0005199	structural constituent of cell wall	25	6	9	5.7e-07	5.7e-07	0	6		TRINITY_DN63076_c6_g1 | TRINITY_DN67703_c1_g1 | TRINITY_DN71743_c0_g1 | TRINITY_DN72565_c2_g1 | TRINITY_DN74097_c0_g1 | TRINITY_DN89500_c3_g1
GO:0015204	urea transmembrane transporter activity	14	5	10	5.7e-07	5.7e-07	1	4	TRINITY_DN67435_c5_g1	TRINITY_DN65005_c1_g1 | TRINITY_DN65005_c1_g2 | TRINITY_DN67041_c0_g1 | TRINITY_DN75360_c1_g1
GO:0005506	iron ion binding	611	22	15	1.3e-05	1.3e-05	15	7	TRINITY_DN58066_c0_g1 | TRINITY_DN58118_c0_g2 | TRINITY_DN61697_c2_g1 | TRINITY_DN63307_c2_g1 | TRINITY_DN65234_c0_g2 | TRINITY_DN70400_c0_g1 | TRINITY_DN73318_c1_g2 | TRINITY_DN74647_c0_g2 | TRINITY_DN74647_c0_g4 | TRINITY_DN76518_c3_g1 | TRINITY_DN77698_c0_g1 | TRINITY_DN87678_c0_g1 | TRINITY_DN87988_c0_g2 | TRINITY_DN89857_c0_g1 | TRINITY_DN93636_c4_g2	TRINITY_DN55448_c0_g1 | TRINITY_DN65233_c0_g3 | TRINITY_DN65976_c1_g1 | TRINITY_DN75140_c0_g1 | TRINITY_DN78862_c0_g1 | TRINITY_DN89571_c2_g1 | TRINITY_DN89657_c0_g1
GO:0016161	beta-amylase activity	26	5	16	1.7e-05	1.7e-05	5	0	TRINITY_DN52945_c0_g1 | TRINITY_DN56677_c0_g1 | TRINITY_DN84195_c1_g1 | TRINITY_DN91305_c2_g2 | TRINITY_DN91305_c2_g3
GO:0004737	pyruvate decarboxylase activity	14	4	19	2.3e-05	2.3e-05	0	4		TRINITY_DN70013_c4_g1 | TRINITY_DN82040_c0_g5 | TRINITY_DN82268_c1_g3 | TRINITY_DN82316_c3_g2
GO:0010427	abscisic acid binding	32	5	20	4.8e-05	4.8e-05	0	5		TRINITY_DN60096_c1_g1 | TRINITY_DN67772_c0_g1 | TRINITY_DN67772_c0_g6 | TRINITY_DN73065_c0_g5 | TRINITY_DN80822_c3_g1
GO:0009815	1-aminocyclopropane-1-carboxylate oxidase activity	18	4	22	6.7e-05	6.7e-05	4	0	TRINITY_DN79812_c1_g1 | TRINITY_DN80436_c2_g1 | TRINITY_DN83693_c0_g1 | TRINITY_DN84018_c1_g3
GO:0004601	peroxidase activity	210	11	26	8.2e-05	8.2e-05	3	8	TRINITY_DN65355_c0_g1 | TRINITY_DN73974_c0_g1 | TRINITY_DN78520_c4_g2	TRINITY_DN62513_c1_g3 | TRINITY_DN68159_c0_g1 | TRINITY_DN68883_c0_g2 | TRINITY_DN75464_c3_g1 | TRINITY_DN76346_c3_g1 | TRINITY_DN76346_c3_g3 | TRINITY_DN80659_c0_g1 | TRINITY_DN94348_c2_g1
GO:0050113	inositol oxygenase activity	8	3	28	0.00011	0.00011	0	3		TRINITY_DN78862_c0_g1 | TRINITY_DN89571_c2_g1 | TRINITY_DN89657_c0_g1
GO:0004864	protein phosphatase inhibitor activity	42	5	36	0.00018	0.00018	0	5		TRINITY_DN60096_c1_g1 | TRINITY_DN67772_c0_g1 | TRINITY_DN67772_c0_g6 | TRINITY_DN73065_c0_g5 | TRINITY_DN80822_c3_g1
GO:0102229	amylopectin maltohydrolase activity	23	4	38	0.00018	0.00018	4	0	TRINITY_DN52945_c0_g1 | TRINITY_DN56677_c0_g1 | TRINITY_DN91305_c2_g2 | TRINITY_DN91305_c2_g3
GO:0031418	L-ascorbic acid binding	103	7	40	0.00034	0.00034	4	3	TRINITY_DN79812_c1_g1 | TRINITY_DN80436_c2_g1 | TRINITY_DN83693_c0_g1 | TRINITY_DN84018_c1_g3	TRINITY_DN65233_c0_g3 | TRINITY_DN65976_c1_g1 | TRINITY_DN75140_c0_g1
GO:0015200	methylammonium transmembrane transporter activity	3	2	42	0.00047	0.00047	0	2		TRINITY_DN71575_c0_g5 | TRINITY_DN93719_c7_g1
GO:0046556	alpha-L-arabinofuranosidase activity	13	3	43	0.00052	0.00052	0	3		TRINITY_DN82331_c3_g1 | TRINITY_DN87094_c2_g1 | TRINITY_DN87383_c1_g1
Total		4764	226				124	102
							0.548673	0.451327

## Sheet: File_4_Venn_OC,PT,PT-SH_vs_NOC
29 elements included exclusively in "OC vs NOC":	Term		49 elements included exclusively in "PT vs NOC":	Term		32 elements included exclusively in "PT-SH vs NOC":	Term		32 common elements in "OC vs NOC", "PT vs NOC" and "PT-SH vs NOC":	Term		13 common elements in "OC vs NOC" and "PT vs NOC":	Term		5 common elements in "OC vs NOC" and "PT-SH vs NOC":	Term		57 common elements in "PT vs NOC" and "PT-SH vs NOC":	Term
GO:0047372	acylglycerol lipase activity		GO:0019199	transmembrane receptor protein kinase activity		GO:0003680	AT DNA binding		GO:0016491	oxidoreductase activity		GO:0047100	glyceraldehyde-3-phosphate dehydrogenase (NADP+) (phosphorylating) activity		GO:0016614	oxidoreductase activity, acting on CH-OH group of donors		GO:0003774	motor activity
GO:0010242	oxygen evolving activity		GO:0046030	inositol trisphosphate phosphatase activity		GO:0016040	glutamate synthase (NADH) activity		GO:0046906	tetrapyrrole binding		GO:0015293	symporter activity		GO:0001653	peptide receptor activity		GO:0003777	microtubule motor activity
GO:0019840	isoprenoid binding		GO:0034485	phosphatidylinositol-3,4,5-trisphosphate 5-phosphatase activity		GO:0004298	threonine-type endopeptidase activity		GO:0020037	heme binding		GO:0050636	vinorine synthase activity		GO:0016671	oxidoreductase activity, acting on a sulfur group of donors, disulfide as acceptor		GO:0008017	microtubule binding
GO:0004864	protein phosphatase inhibitor activity		GO:0004097	catechol oxidase activity		GO:0070003	threonine-type peptidase activity		GO:0004497	monooxygenase activity		GO:0015291	secondary active transmembrane transporter activity		GO:0015035	protein disulfide oxidoreductase activity		GO:0015631	tubulin binding
GO:0019212	phosphatase inhibitor activity		GO:0004888	transmembrane signaling receptor activity		GO:0051538	3 iron, 4 sulfur cluster binding		GO:0016705	oxidoreductase activity, acting on paired donors, with incorporation or reduction of molecular oxygen		GO:0030247	polysaccharide binding		GO:0015930	glutamate synthase activity		GO:0008092	cytoskeletal protein binding
GO:0042562	hormone binding		GO:0034594	phosphatidylinositol trisphosphate phosphatase activity		GO:0045181	glutamate synthase activity, NAD(P)H as acceptor		GO:0031409	pigment binding		GO:0001871	pattern binding					GO:0008574	ATP-dependent microtubule motor activity, plus-end-directed
GO:0010427	abscisic acid binding		GO:0099600	transmembrane receptor activity		GO:0009815	1-aminocyclopropane-1-carboxylate oxidase activity		GO:0005506	iron ion binding		GO:0052692	raffinose alpha-galactosidase activity					GO:0043565	sequence-specific DNA binding
GO:0016899	oxidoreductase activity, acting on the CH-OH group of donors, oxygen as acceptor		GO:0004675	transmembrane receptor protein serine/threonine kinase activity		GO:0031418	L-ascorbic acid binding		GO:0003700	DNA binding transcription factor activity		GO:0004557	alpha-galactosidase activity					GO:0016682	oxidoreductase activity, acting on diphenols and related substances as donors, oxygen as acceptor
GO:0102911	(-)-secoisolariciresinol dehydrogenase activity		GO:0004871	signal transducer activity		GO:0004766	spermidine synthase activity		GO:0016709	oxidoreductase activity, acting on paired donors, with incorporation or reduction of molecular oxygen, NAD(P)H as one donor, and incorporation of one atom of oxygen		GO:0102811	geraniol 10-hydroxylase activity					GO:0044212	transcription regulatory region DNA binding
GO:0052852	very-long-chain-(S)-2-hydroxy-acid oxidase activity		GO:0015238	drug transmembrane transporter activity		GO:0022891	substrate-specific transmembrane transporter activity		GO:0016165	linoleate 13S-lipoxygenase activity		GO:0004601	peroxidase activity					GO:0000975	regulatory region DNA binding
GO:0052853	long-chain-(S)-2-hydroxy-long-chain-acid oxidase activity		GO:0015086	cadmium ion transmembrane transporter activity		GO:0000030	mannosyltransferase activity		GO:0140110	transcription regulator activity		GO:0016684	oxidoreductase activity, acting on peroxide as acceptor					GO:0001067	regulatory region nucleic acid binding
GO:0052854	medium-chain-(S)-2-hydroxy-acid oxidase activity		GO:0030599	pectinesterase activity		GO:0022843	voltage-gated cation channel activity		GO:0016209	antioxidant activity		GO:0043531	ADP binding					GO:0004672	protein kinase activity
GO:0008266	poly(U) RNA binding		GO:0045330	aspartyl esterase activity		GO:0015075	ion transmembrane transporter activity		GO:0016701	oxidoreductase activity, acting on single donors with incorporation of molecular oxygen		GO:0005509	calcium ion binding					GO:0016758	transferase activity, transferring hexosyl groups
GO:0016041	glutamate synthase (ferredoxin) activity		GO:0047987	hydroperoxide dehydratase activity		GO:0048037	cofactor binding		GO:0016630	protochlorophyllide reductase activity								GO:0005200	structural constituent of cytoskeleton
GO:0016643	oxidoreductase activity, acting on the CH-NH2 group of donors, iron-sulfur protein as acceptor		GO:0015603	iron chelate transmembrane transporter activity		GO:0016667	oxidoreductase activity, acting on a sulfur group of donors		GO:0016168	chlorophyll binding								GO:0004674	protein serine/threonine kinase activity
GO:0003973	(S)-2-hydroxy-acid oxidase activity		GO:0004872	receptor activity		GO:0022838	substrate-specific channel activity		GO:0046527	glucosyltransferase activity								GO:0030570	pectate lyase activity
GO:0015144	carbohydrate transmembrane transporter activity		GO:0052716	hydroquinone:oxygen oxidoreductase activity		GO:0004565	beta-galactosidase activity		GO:0016760	cellulose synthase (UDP-forming) activity								GO:1990939	ATP-dependent microtubule motor activity
GO:0051119	sugar transmembrane transporter activity		GO:0090484	drug transporter activity		GO:0019842	vitamin binding		GO:0016759	cellulose synthase activity								GO:0016837	carbon-oxygen lyase activity, acting on polysaccharides
GO:0015145	monosaccharide transmembrane transporter activity		GO:0060089	molecular transducer activity		GO:0005215	transporter activity		GO:0017046	peptide hormone binding								GO:0008194	UDP-glycosyltransferase activity
GO:0009882	blue light photoreceptor activity		GO:0038023	signaling receptor activity		GO:0004146	dihydrofolate reductase activity		GO:0035251	UDP-glucosyltransferase activity								GO:0016301	kinase activity
GO:0010313	phytochrome binding		GO:0043425	bHLH transcription factor binding		GO:0016639	oxidoreductase activity, acting on the CH-NH2 group of donors, NAD or NADP as acceptor		GO:0015925	galactosidase activity								GO:0004553	hydrolase activity, hydrolyzing O-glycosyl compounds
GO:0005315	inorganic phosphate transmembrane transporter activity		GO:0046975	histone methyltransferase activity (H3-K36 specific)		GO:0004365	glyceraldehyde-3-phosphate dehydrogenase (NAD+) (phosphorylating) activity		GO:0016702	oxidoreductase activity, acting on single donors with incorporation of molecular oxygen, incorporation of two atoms of oxygen								GO:0016679	oxidoreductase activity, acting on diphenols and related substances as donors
GO:0033293	monocarboxylic acid binding		GO:0052745	inositol phosphate phosphatase activity		GO:0005342	organic acid transmembrane transporter activity		GO:0043891	glyceraldehyde-3-phosphate dehydrogenase (NAD(P)+) (phosphorylating) activity								GO:0016757	transferase activity, transferring glycosyl groups
GO:0004620	phospholipase activity		GO:0008559	xenobiotic transmembrane transporting ATPase activity		GO:0015267	channel activity		GO:0047134	protein-disulfide reductase activity								GO:0016773	phosphotransferase activity, alcohol group as acceptor
GO:0019904	protein domain specific binding		GO:0004445	inositol-polyphosphate 5-phosphatase activity		GO:0022803	passive transmembrane transporter activity		GO:0001135	transcription factor activity, RNA polymerase II transcription factor recruiting								GO:0036094	small molecule binding
GO:0048529	magnesium-protoporphyrin IX monomethyl ester (oxidative) cyclase activity		GO:0052659	inositol-1,3,4,5-tetrakisphosphate 5-phosphatase activity		GO:0005267	potassium channel activity		GO:0001134	transcription factor activity, transcription factor recruiting								GO:0016638	oxidoreductase activity, acting on the CH-NH2 group of donors
GO:0016628	oxidoreductase activity, acting on the CH-CH group of donors, NAD or NADP as acceptor		GO:0052743	inositol tetrakisphosphate phosphatase activity		GO:0051002	ligase activity, forming nitrogen-metal bonds		GO:0004791	thioredoxin-disulfide reductase activity								GO:0004714	transmembrane receptor protein tyrosine kinase activity
GO:0008661	1-deoxy-D-xylulose-5-phosphate synthase activity		GO:0042910	xenobiotic transmembrane transporter activity		GO:0051003	ligase activity, forming nitrogen-metal bonds, forming coordination complexes		GO:0030246	carbohydrate binding								GO:0000166	nucleotide binding
GO:0008187	poly-pyrimidine tract binding		GO:0050660	flavin adenine dinucleotide binding		GO:0010328	auxin influx transmembrane transporter activity		GO:0016722	oxidoreductase activity, oxidizing metal ions								GO:1901265	nucleoside phosphate binding
			GO:0015562	efflux transmembrane transporter activity		GO:0046943	carboxylic acid transmembrane transporter activity		GO:0016620	oxidoreductase activity, acting on the aldehyde or oxo group of donors, NAD or NADP as acceptor								GO:0051753	mannan synthase activity
			GO:0052689	carboxylic ester hydrolase activity		GO:0033612	receptor serine/threonine kinase binding		GO:0016903	oxidoreductase activity, acting on the aldehyde or oxo group of donors								GO:0046915	transition metal ion transmembrane transporter activity
			GO:0016710	trans-cinnamate 4-monooxygenase activity		GO:0022892	substrate-specific transporter activity		GO:0001076	transcription factor activity, RNA polymerase II transcription factor binding								GO:0016798	hydrolase activity, acting on glycosyl bonds
			GO:0051980	iron-nicotianamine transmembrane transporter activity														GO:0080161	auxin transmembrane transporter activity
			GO:0015410	manganese-transporting ATPase activity														GO:0016762	xyloglucan:xyloglucosyl transferase activity
			GO:0015250	water channel activity														GO:0005524	ATP binding
			GO:0005372	water transmembrane transporter activity														GO:0032559	adenyl ribonucleotide binding
			GO:0046982	protein heterodimerization activity														GO:0046910	pectinesterase inhibitor activity
			GO:0016308	1-phosphatidylinositol-4-phosphate 5-kinase activity														GO:0030554	adenyl nucleotide binding
			GO:0008307	structural constituent of muscle														GO:0097367	carbohydrate derivative binding
			GO:0052658	inositol-1,4,5-trisphosphate 5-phosphatase activity														GO:0043168	anion binding
			GO:0001046	core promoter sequence-specific DNA binding														GO:0010329	auxin efflux transmembrane transporter activity
			GO:0102499	SHG alpha-glucan phosphorylase activity														GO:0051213	dioxygenase activity
			GO:0008184	glycogen phosphorylase activity														GO:0035639	purine ribonucleoside triphosphate binding
			GO:0102250	linear malto-oligosaccharide phosphorylase activity														GO:0032553	ribonucleotide binding
			GO:0004713	protein tyrosine kinase activity														GO:0004375	glycine dehydrogenase (decarboxylating) activity
			GO:0001047	core promoter binding														GO:0016642	oxidoreductase activity, acting on the CH-NH2 group of donors, disulfide as acceptor
			GO:0061634	alpha-D-xyloside xylohydrolase														GO:0032555	purine ribonucleotide binding
			GO:0004439	phosphatidylinositol-4,5-bisphosphate 5-phosphatase activity														GO:0015036	disulfide oxidoreductase activity
			GO:0047150	betaine-homocysteine S-methyltransferase activity														GO:0017076	purine nucleotide binding
																		GO:0019187	beta-1,4-mannosyltransferase activity
																		GO:0022857	transmembrane transporter activity
																		GO:0005507	copper ion binding
																		GO:0050662	coenzyme binding
																		GO:0050275	scopoletin glucosyltransferase activity
																		GO:0008172	S-methyltransferase activity
																		GO:0000981	RNA polymerase II transcription factor activity, sequence-specific DNA binding
																		GO:0016668	oxidoreductase activity, acting on a sulfur group of donors, NAD(P) as acceptor

## Sheet: File_5_Venn_PT,PT-SH vs OC
3 elements included exclusively in "PT vs OC":	Term		13 common elements in "PT vs OC" and "PT-SH vs OC":	Term		59 elements included exclusively in "PT-SH vs OC":	Term
GO:0008465	glycerate dehydrogenase activity		GO:0004565	beta-galactosidase activity		GO:0015250	water transmembrane transporter activity
GO:0080176	xyloglucan 1,6-alpha-xylosidase activity		GO:0015925	galactosidase activity		GO:0005372	oxidoreductase activity
GO:0061634	alpha-D-xyloside xylohydrolase		GO:0016760	cellulose synthase (UDP-forming) activity		GO:0016491	DNA binding transcription factor activity
			GO:0016759	cellulose synthase activity		GO:0003700	transcription regulator activity
			GO:0004553	hydrolase activity, hydrolyzing O-glycosyl compounds		GO:0140110	xyloglucan:xyloglucosyl transferase activity
			GO:0016798	hydrolase activity, acting on glycosyl bonds		GO:0016762	transmembrane transporter activity
			GO:0046527	glucosyltransferase activity		GO:0022857	abscisic acid binding
			GO:0035251	UDP-glucosyltransferase activity		GO:0010427	tetrapyrrole binding
			GO:0008194	UDP-glycosyltransferase activity		GO:0046906	oxidoreductase activity, acting on diphenols and related substances as donors, oxygen as acceptor
			GO:0030246	carbohydrate binding		GO:0016682	urea transmembrane transporter activity
			GO:0016758	transferase activity, transferring hexosyl groups		GO:0015204	secondary active transmembrane transporter activity
			GO:0015171	amino acid transmembrane transporter activity		GO:0015291	isoprenoid binding
			GO:0020037	heme binding		GO:0019840	protein phosphatase inhibitor activity
						GO:0004864	phosphatase inhibitor activity
						GO:0019212	anion transmembrane transporter activity
						GO:0008509	substrate-specific transmembrane transporter activity
						GO:0022891	oxidoreductase activity, acting on diphenols and related substances as donors
						GO:0016679	symporter activity
						GO:0015293	carboxylic acid binding
						GO:0031406	organic acid binding
						GO:0043177	monocarboxylic acid binding
						GO:0033293	carboxylic acid transmembrane transporter activity
						GO:0046943	organic acid transmembrane transporter activity
						GO:0005342	enzyme inhibitor activity
						GO:0004857	organic anion transmembrane transporter activity
						GO:0008514	alcohol binding
						GO:0043178	asparagine synthase (glutamine-hydrolyzing) activity
						GO:0004066	catechol oxidase activity
						GO:0004097	alpha-L-arabinofuranosidase activity
						GO:0046556	oxidoreductase activity, acting on paired donors, with incorporation or reduction of molecular oxygen
						GO:0016705	substrate-specific transporter activity
						GO:0022892	inorganic anion exchanger activity
						GO:0005452	transporter activity
						GO:0005215	1-aminocyclopropane-1-carboxylate oxidase activity
						GO:0009815	hydroquinone:oxygen oxidoreductase activity
						GO:0052716	dioxygenase activity
						GO:0051213	O-acetyltransferase activity
						GO:0016413	iron ion binding
						GO:0005506	lipid binding
						GO:0008289	ion transmembrane transporter activity
						GO:0015075	monooxygenase activity
						GO:0004497	inorganic phosphate transmembrane transporter activity
						GO:0005315	channel activity
						GO:0015267	passive transmembrane transporter activity
						GO:0022803	hydroxymethylglutaryl-CoA reductase (NADPH) activity
						GO:0004420	inorganic anion transmembrane transporter activity
						GO:0015103	oxidoreductase activity, acting on a sulfur group of donors
						GO:0016667	steroid hydroxylase activity
						GO:0008395	magnesium chelatase activity
						GO:0016851	ligase activity, forming nitrogen-metal bonds
						GO:0051002	ligase activity, forming nitrogen-metal bonds, forming coordination complexes
						GO:0051003	protein phosphatase regulator activity
						GO:0019888	inositol oxygenase activity
						GO:0050113	transferase activity, transferring glycosyl groups
						GO:0016757	phosphatase regulator activity
						GO:0019208	potassium ion transmembrane transporter activity
						GO:0015079	hormone binding
						GO:0042562	L-ascorbic acid binding
						GO:0031418	#N/A

## Sheet: File_6_MF_PT vs NOC
GO.ID	Term	Annotated	Significant	Expected	Rank in Fisher.classic	Fisher.elim	Fisher.classic	GO_upregulated_genes_count	GO_downregulated_genes_count	GO_upregulated_genes	GO_downregulated_genes
GO:0016491	oxidoreductase activity	3822	1408	1066.83	1	0.00148	< 1e-30	780	628	TRINITY_DN37589_c0_g1 | TRINITY_DN37730_c0_g1 | TRINITY_DN39855_c0_g1 | TRINITY_DN42299_c0_g1 | TRINITY_DN42330_c0_g1 | TRINITY_DN43468_c0_g1 | TRINITY_DN44784_c0_g1 | TRINITY_DN44966_c0_g1 | TRINITY_DN46769_c0_g1 | TRINITY_DN48487_c0_g1 | TRINITY_DN49326_c0_g1 | TRINITY_DN49340_c0_g1 | TRINITY_DN49340_c1_g1 | TRINITY_DN49387_c0_g1 | TRINITY_DN49621_c0_g1 | TRINITY_DN49621_c0_g2 | TRINITY_DN50540…	TRINITY_DN102016_c0_g1 | TRINITY_DN113704_c0_g1 | TRINITY_DN31467_c0_g1 | TRINITY_DN35165_c0_g1 | TRINITY_DN36949_c0_g1 | TRINITY_DN40827_c0_g1 | TRINITY_DN42945_c0_g1 | TRINITY_DN43186_c0_g1 | TRINITY_DN44005_c0_g1 | TRINITY_DN44189_c0_g1 | TRINITY_DN44637_c0_g1 | TRINITY_DN44760_c0_g1 | TRINITY_DN46949_c0_g1 | TRINITY_DN47293_c0_g1 | TRINITY_DN47701_c0_g1 | TRINITY_DN48856_c0_g1 | TRINITY_DN502…
GO:0003700	DNA binding transcription factor activity	3011	1122	840.45	2	3.7e-29	< 1e-30	627	495	TRINITY_DN43253_c0_g1 | TRINITY_DN44377_c0_g1 | TRINITY_DN45062_c0_g1 | TRINITY_DN47000_c1_g1 | TRINITY_DN47400_c0_g1 | TRINITY_DN49594_c0_g1 | TRINITY_DN50885_c0_g1 | TRINITY_DN52752_c0_g1 | TRINITY_DN52969_c0_g1 | TRINITY_DN53193_c0_g1 | TRINITY_DN53459_c0_g1 | TRINITY_DN53671_c0_g1 | TRINITY_DN53712_c0_g1 | TRINITY_DN53749_c0_g1 | TRINITY_DN54036_c0_g1 | TRINITY_DN54354_c0_g2 | TRINITY_DN54458…	TRINITY_DN40971_c0_g1 | TRINITY_DN43085_c0_g1 | TRINITY_DN45255_c0_g1 | TRINITY_DN45739_c0_g1 | TRINITY_DN46308_c0_g1 | TRINITY_DN46348_c0_g1 | TRINITY_DN47018_c0_g1 | TRINITY_DN48019_c0_g1 | TRINITY_DN48584_c0_g1 | TRINITY_DN48796_c0_g1 | TRINITY_DN49281_c1_g1 | TRINITY_DN49463_c0_g1 | TRINITY_DN50233_c0_g1 | TRINITY_DN50624_c0_g1 | TRINITY_DN50663_c0_g1 | TRINITY_DN50704_c0_g1 | TRINITY_DN52960…
GO:0140110	transcription regulator activity	3259	1168	909.68	3	0.99923	4.1e-25	654	514	TRINITY_DN43253_c0_g1 | TRINITY_DN44377_c0_g1 | TRINITY_DN45062_c0_g1 | TRINITY_DN47000_c1_g1 | TRINITY_DN47400_c0_g1 | TRINITY_DN49594_c0_g1 | TRINITY_DN50885_c0_g1 | TRINITY_DN52449_c0_g1 | TRINITY_DN52752_c0_g1 | TRINITY_DN52969_c0_g1 | TRINITY_DN53193_c0_g1 | TRINITY_DN53459_c0_g1 | TRINITY_DN53671_c0_g1 | TRINITY_DN53712_c0_g1 | TRINITY_DN53749_c0_g1 | TRINITY_DN54036_c0_g1 | TRINITY_DN54354…	TRINITY_DN40971_c0_g1 | TRINITY_DN43085_c0_g1 | TRINITY_DN45255_c0_g1 | TRINITY_DN45739_c0_g1 | TRINITY_DN46308_c0_g1 | TRINITY_DN46348_c0_g1 | TRINITY_DN47018_c0_g1 | TRINITY_DN48019_c0_g1 | TRINITY_DN48584_c0_g1 | TRINITY_DN48796_c0_g1 | TRINITY_DN49281_c1_g1 | TRINITY_DN49463_c0_g1 | TRINITY_DN50233_c0_g1 | TRINITY_DN50441_c0_g1 | TRINITY_DN50624_c0_g1 | TRINITY_DN50663_c0_g1 | TRINITY_DN50704…
GO:0003774	motor activity	590	279	164.69	4	0.12412	6.2e-24	42	237	TRINITY_DN46798_c0_g1 | TRINITY_DN59583_c0_g2 | TRINITY_DN59733_c0_g1 | TRINITY_DN62679_c2_g1 | TRINITY_DN64550_c2_g1 | TRINITY_DN65430_c2_g3 | TRINITY_DN70674_c1_g1 | TRINITY_DN70891_c0_g1 | TRINITY_DN72621_c0_g2 | TRINITY_DN72889_c1_g1 | TRINITY_DN74232_c3_g2 | TRINITY_DN75798_c0_g1 | TRINITY_DN76087_c0_g2 | TRINITY_DN77568_c2_g1 | TRINITY_DN78051_c1_g2 | TRINITY_DN78503_c0_g1 | TRINITY_DN78640…	TRINITY_DN40223_c0_g1 | TRINITY_DN42087_c0_g1 | TRINITY_DN42945_c0_g1 | TRINITY_DN43186_c0_g1 | TRINITY_DN43467_c0_g1 | TRINITY_DN45586_c1_g1 | TRINITY_DN45625_c0_g1 | TRINITY_DN45708_c0_g1 | TRINITY_DN46109_c0_g1 | TRINITY_DN47118_c0_g1 | TRINITY_DN47127_c0_g1 | TRINITY_DN47202_c0_g1 | TRINITY_DN47415_c0_g1 | TRINITY_DN47563_c1_g1 | TRINITY_DN48575_c0_g1 | TRINITY_DN48584_c0_g1 | TRINITY_DN48917…
GO:0003777	microtubule motor activity	574	272	160.22	5	3.3e-17	1.6e-23	39	233	TRINITY_DN46798_c0_g1 | TRINITY_DN59583_c0_g2 | TRINITY_DN59733_c0_g1 | TRINITY_DN62679_c2_g1 | TRINITY_DN64550_c2_g1 | TRINITY_DN65430_c2_g3 | TRINITY_DN70674_c1_g1 | TRINITY_DN70891_c0_g1 | TRINITY_DN72621_c0_g2 | TRINITY_DN72889_c1_g1 | TRINITY_DN74232_c3_g2 | TRINITY_DN75798_c0_g1 | TRINITY_DN76087_c0_g2 | TRINITY_DN77568_c2_g1 | TRINITY_DN78051_c1_g2 | TRINITY_DN78503_c0_g1 | TRINITY_DN78640…	TRINITY_DN40223_c0_g1 | TRINITY_DN42087_c0_g1 | TRINITY_DN42945_c0_g1 | TRINITY_DN43186_c0_g1 | TRINITY_DN43467_c0_g1 | TRINITY_DN45586_c1_g1 | TRINITY_DN45625_c0_g1 | TRINITY_DN45708_c0_g1 | TRINITY_DN46109_c0_g1 | TRINITY_DN47118_c0_g1 | TRINITY_DN47127_c0_g1 | TRINITY_DN47202_c0_g1 | TRINITY_DN47415_c0_g1 | TRINITY_DN47563_c1_g1 | TRINITY_DN48575_c0_g1 | TRINITY_DN48584_c0_g1 | TRINITY_DN48917…
GO:0008017	microtubule binding	903	383	252.05	6	2.4e-21	2.4e-21	60	323	TRINITY_DN46798_c0_g1 | TRINITY_DN50973_c1_g1 | TRINITY_DN56310_c0_g1 | TRINITY_DN58315_c3_g3 | TRINITY_DN58315_c3_g4 | TRINITY_DN59583_c0_g2 | TRINITY_DN59733_c0_g1 | TRINITY_DN60766_c3_g2 | TRINITY_DN62679_c2_g1 | TRINITY_DN63355_c0_g2 | TRINITY_DN64550_c2_g1 | TRINITY_DN65430_c2_g3 | TRINITY_DN67797_c0_g1 | TRINITY_DN70674_c1_g1 | TRINITY_DN70891_c0_g1 | TRINITY_DN72393_c0_g2 | TRINITY_DN72621…	TRINITY_DN40223_c0_g1 | TRINITY_DN42087_c0_g1 | TRINITY_DN42945_c0_g1 | TRINITY_DN43186_c0_g1 | TRINITY_DN43467_c0_g1 | TRINITY_DN45586_c1_g1 | TRINITY_DN45625_c0_g1 | TRINITY_DN45708_c0_g1 | TRINITY_DN46109_c0_g1 | TRINITY_DN46790_c0_g1 | TRINITY_DN47118_c0_g1 | TRINITY_DN47127_c0_g1 | TRINITY_DN47202_c0_g1 | TRINITY_DN47415_c0_g1 | TRINITY_DN47563_c1_g1 | TRINITY_DN48278_c0_g1 | TRINITY_DN48575…
GO:0046906	tetrapyrrole binding	741	321	206.83	7	0.16097	9.7e-20	206	115	TRINITY_DN53553_c0_g1 | TRINITY_DN54476_c0_g1 | TRINITY_DN55448_c0_g1 | TRINITY_DN57107_c0_g1 | TRINITY_DN58118_c0_g1 | TRINITY_DN58118_c0_g2 | TRINITY_DN58220_c1_g7 | TRINITY_DN58332_c0_g1 | TRINITY_DN58332_c2_g1 | TRINITY_DN59445_c2_g2 | TRINITY_DN59883_c0_g1 | TRINITY_DN60433_c3_g1 | TRINITY_DN60664_c2_g3 | TRINITY_DN60733_c3_g2 | TRINITY_DN60851_c1_g2 | TRINITY_DN60868_c6_g1 | TRINITY_DN61259…	TRINITY_DN45639_c0_g1 | TRINITY_DN51292_c0_g1 | TRINITY_DN54511_c0_g1 | TRINITY_DN55605_c0_g1 | TRINITY_DN56277_c0_g3 | TRINITY_DN56884_c0_g1 | TRINITY_DN57450_c0_g1 | TRINITY_DN57936_c0_g1 | TRINITY_DN58458_c1_g1 | TRINITY_DN58458_c1_g2 | TRINITY_DN58458_c1_g3 | TRINITY_DN58609_c1_g1 | TRINITY_DN59100_c0_g1 | TRINITY_DN59415_c0_g1 | TRINITY_DN59714_c0_g1 | TRINITY_DN59778_c4_g1 | TRINITY_DN59778…
GO:0015631	tubulin binding	985	400	274.94	8	0.93810	2.6e-18	68	332	TRINITY_DN46798_c0_g1 | TRINITY_DN50973_c1_g1 | TRINITY_DN56310_c0_g1 | TRINITY_DN58315_c3_g3 | TRINITY_DN58315_c3_g4 | TRINITY_DN59583_c0_g2 | TRINITY_DN59733_c0_g1 | TRINITY_DN60766_c3_g2 | TRINITY_DN62679_c2_g1 | TRINITY_DN62860_c0_g3 | TRINITY_DN63355_c0_g2 | TRINITY_DN64414_c0_g1 | TRINITY_DN64550_c2_g1 | TRINITY_DN65430_c2_g3 | TRINITY_DN67797_c0_g1 | TRINITY_DN70674_c1_g1 | TRINITY_DN70891…	TRINITY_DN40223_c0_g1 | TRINITY_DN42087_c0_g1 | TRINITY_DN42945_c0_g1 | TRINITY_DN43186_c0_g1 | TRINITY_DN43467_c0_g1 | TRINITY_DN45586_c1_g1 | TRINITY_DN45625_c0_g1 | TRINITY_DN45708_c0_g1 | TRINITY_DN46109_c0_g1 | TRINITY_DN46790_c0_g1 | TRINITY_DN47118_c0_g1 | TRINITY_DN47127_c0_g1 | TRINITY_DN47202_c0_g1 | TRINITY_DN47415_c0_g1 | TRINITY_DN47563_c1_g1 | TRINITY_DN48278_c0_g1 | TRINITY_DN48575…
GO:0008092	cytoskeletal protein binding	1431	545	399.43	9	0.41039	1.3e-17	118	427	TRINITY_DN41068_c0_g1 | TRINITY_DN46798_c0_g1 | TRINITY_DN47000_c1_g1 | TRINITY_DN48314_c0_g1 | TRINITY_DN48795_c0_g1 | TRINITY_DN50973_c1_g1 | TRINITY_DN51018_c0_g1 | TRINITY_DN51369_c0_g1 | TRINITY_DN56310_c0_g1 | TRINITY_DN58022_c3_g1 | TRINITY_DN58315_c3_g3 | TRINITY_DN58315_c3_g4 | TRINITY_DN59583_c0_g2 | TRINITY_DN59733_c0_g1 | TRINITY_DN60287_c2_g1 | TRINITY_DN60766_c3_g2 | TRINITY_DN61007…	TRINITY_DN40223_c0_g1 | TRINITY_DN42087_c0_g1 | TRINITY_DN42945_c0_g1 | TRINITY_DN42997_c0_g1 | TRINITY_DN43072_c0_g1 | TRINITY_DN43186_c0_g1 | TRINITY_DN43467_c0_g1 | TRINITY_DN44582_c0_g1 | TRINITY_DN45123_c2_g1 | TRINITY_DN45586_c1_g1 | TRINITY_DN45625_c0_g1 | TRINITY_DN45708_c0_g1 | TRINITY_DN46109_c0_g1 | TRINITY_DN46790_c0_g1 | TRINITY_DN47118_c0_g1 | TRINITY_DN47127_c0_g1 | TRINITY_DN47202…
GO:0004497	monooxygenase activity	539	242	150.45	10	2.5e-06	1.9e-17	159	83	TRINITY_DN46769_c0_g1 | TRINITY_DN49326_c0_g1 | TRINITY_DN54476_c0_g1 | TRINITY_DN55448_c0_g1 | TRINITY_DN56827_c0_g2 | TRINITY_DN57107_c0_g1 | TRINITY_DN58118_c0_g1 | TRINITY_DN58118_c0_g2 | TRINITY_DN58332_c0_g1 | TRINITY_DN58332_c2_g1 | TRINITY_DN59445_c2_g2 | TRINITY_DN60722_c1_g1 | TRINITY_DN60733_c3_g2 | TRINITY_DN61259_c2_g2 | TRINITY_DN61924_c0_g1 | TRINITY_DN61924_c0_g2 | TRINITY_DN62001…	TRINITY_DN113704_c0_g1 | TRINITY_DN54511_c0_g1 | TRINITY_DN56277_c0_g3 | TRINITY_DN56884_c0_g1 | TRINITY_DN57936_c0_g1 | TRINITY_DN58458_c1_g1 | TRINITY_DN58458_c1_g2 | TRINITY_DN58458_c1_g3 | TRINITY_DN59100_c0_g1 | TRINITY_DN59415_c0_g1 | TRINITY_DN59778_c4_g1 | TRINITY_DN59778_c4_g3 | TRINITY_DN59817_c1_g2 | TRINITY_DN60722_c1_g2 | TRINITY_DN61472_c3_g1 | TRINITY_DN62502_c0_g2 | TRINITY_DN6402…
GO:0016705	oxidoreductase activity, acting on paired donors, with incorporation or reduction of molecular oxygen	698	297	194.83	11	1.9e-07	4.5e-17	180	117	TRINITY_DN54476_c0_g1 | TRINITY_DN55448_c0_g1 | TRINITY_DN56827_c0_g2 | TRINITY_DN57107_c0_g1 | TRINITY_DN58118_c0_g1 | TRINITY_DN58118_c0_g2 | TRINITY_DN58332_c0_g1 | TRINITY_DN58332_c2_g1 | TRINITY_DN59445_c2_g2 | TRINITY_DN60733_c3_g2 | TRINITY_DN61259_c2_g2 | TRINITY_DN61924_c0_g1 | TRINITY_DN61924_c0_g2 | TRINITY_DN61998_c3_g1 | TRINITY_DN62001_c0_g2 | TRINITY_DN62502_c0_g1 | TRINITY_DN62510…	TRINITY_DN113704_c0_g1 | TRINITY_DN35165_c0_g1 | TRINITY_DN52630_c0_g2 | TRINITY_DN54511_c0_g1 | TRINITY_DN56277_c0_g3 | TRINITY_DN56884_c0_g1 | TRINITY_DN57936_c0_g1 | TRINITY_DN58458_c1_g1 | TRINITY_DN58458_c1_g2 | TRINITY_DN58458_c1_g3 | TRINITY_DN59100_c0_g1 | TRINITY_DN59415_c0_g1 | TRINITY_DN59778_c4_g1 | TRINITY_DN59778_c4_g3 | TRINITY_DN59817_c1_g2 | TRINITY_DN61472_c3_g1 | TRINITY_DN6170…
GO:0020037	heme binding	656	281	183.11	12	1.1e-16	1.1e-16	174	107	TRINITY_DN53553_c0_g1 | TRINITY_DN54476_c0_g1 | TRINITY_DN55448_c0_g1 | TRINITY_DN57107_c0_g1 | TRINITY_DN58118_c0_g1 | TRINITY_DN58118_c0_g2 | TRINITY_DN58332_c0_g1 | TRINITY_DN58332_c2_g1 | TRINITY_DN59445_c2_g2 | TRINITY_DN59883_c0_g1 | TRINITY_DN60433_c3_g1 | TRINITY_DN60733_c3_g2 | TRINITY_DN60868_c6_g1 | TRINITY_DN61259_c2_g2 | TRINITY_DN61924_c0_g1 | TRINITY_DN61924_c0_g2 | TRINITY_DN62001…	TRINITY_DN45639_c0_g1 | TRINITY_DN51292_c0_g1 | TRINITY_DN54511_c0_g1 | TRINITY_DN55605_c0_g1 | TRINITY_DN56277_c0_g3 | TRINITY_DN56884_c0_g1 | TRINITY_DN57450_c0_g1 | TRINITY_DN57936_c0_g1 | TRINITY_DN58458_c1_g1 | TRINITY_DN58458_c1_g2 | TRINITY_DN58458_c1_g3 | TRINITY_DN58609_c1_g1 | TRINITY_DN59100_c0_g1 | TRINITY_DN59415_c0_g1 | TRINITY_DN59714_c0_g1 | TRINITY_DN59778_c4_g1 | TRINITY_DN59778…
GO:0046527	glucosyltransferase activity	676	287	188.69	13	0.53707	2.1e-16	158	129	TRINITY_DN47580_c0_g1 | TRINITY_DN50753_c0_g1 | TRINITY_DN52268_c0_g1 | TRINITY_DN52289_c0_g1 | TRINITY_DN53792_c2_g1 | TRINITY_DN55285_c1_g1 | TRINITY_DN55285_c1_g3 | TRINITY_DN56907_c1_g1 | TRINITY_DN57189_c0_g1 | TRINITY_DN57652_c0_g1 | TRINITY_DN57807_c2_g1 | TRINITY_DN59279_c0_g1 | TRINITY_DN59343_c1_g1 | TRINITY_DN59343_c1_g3 | TRINITY_DN59345_c0_g1 | TRINITY_DN59345_c1_g1 | TRINITY_DN60273…	TRINITY_DN41963_c0_g1 | TRINITY_DN42218_c0_g1 | TRINITY_DN44509_c0_g1 | TRINITY_DN45946_c0_g2 | TRINITY_DN46279_c0_g1 | TRINITY_DN46737_c0_g1 | TRINITY_DN46965_c0_g2 | TRINITY_DN46979_c0_g1 | TRINITY_DN48240_c0_g1 | TRINITY_DN49752_c0_g1 | TRINITY_DN50923_c1_g1 | TRINITY_DN50923_c2_g1 | TRINITY_DN52432_c0_g1 | TRINITY_DN52864_c0_g1 | TRINITY_DN54282_c0_g1 | TRINITY_DN55309_c0_g2 | TRINITY_DN55309…
GO:0016760	cellulose synthase (UDP-forming) activity	154	87	42.99	14	9.2e-14	9.2e-14	63	24	TRINITY_DN50753_c0_g1 | TRINITY_DN52268_c0_g1 | TRINITY_DN52289_c0_g1 | TRINITY_DN55285_c1_g1 | TRINITY_DN55285_c1_g3 | TRINITY_DN56907_c1_g1 | TRINITY_DN57189_c0_g1 | TRINITY_DN57652_c0_g1 | TRINITY_DN57807_c2_g1 | TRINITY_DN59279_c0_g1 | TRINITY_DN59345_c0_g1 | TRINITY_DN59345_c1_g1 | TRINITY_DN61072_c0_g1 | TRINITY_DN62603_c1_g1 | TRINITY_DN62724_c4_g1 | TRINITY_DN62972_c0_g3 | TRINITY_DN63090…	TRINITY_DN50923_c1_g1 | TRINITY_DN50923_c2_g1 | TRINITY_DN52432_c0_g1 | TRINITY_DN54282_c0_g1 | TRINITY_DN59215_c0_g1 | TRINITY_DN60632_c1_g1 | TRINITY_DN73898_c2_g1 | TRINITY_DN73898_c3_g2 | TRINITY_DN78060_c3_g1 | TRINITY_DN79487_c1_g1 | TRINITY_DN79495_c4_g1 | TRINITY_DN81731_c1_g1 | TRINITY_DN82420_c1_g1 | TRINITY_DN82420_c1_g2 | TRINITY_DN82471_c0_g2 | TRINITY_DN87499_c1_g1 | TRINITY_DN87499…
GO:0016759	cellulose synthase activity	154	87	42.99	15	1.00000	9.2e-14	63	24	TRINITY_DN50753_c0_g1 | TRINITY_DN52268_c0_g1 | TRINITY_DN52289_c0_g1 | TRINITY_DN55285_c1_g1 | TRINITY_DN55285_c1_g3 | TRINITY_DN56907_c1_g1 | TRINITY_DN57189_c0_g1 | TRINITY_DN57652_c0_g1 | TRINITY_DN57807_c2_g1 | TRINITY_DN59279_c0_g1 | TRINITY_DN59345_c0_g1 | TRINITY_DN59345_c1_g1 | TRINITY_DN61072_c0_g1 | TRINITY_DN62603_c1_g1 | TRINITY_DN62724_c4_g1 | TRINITY_DN62972_c0_g3 | TRINITY_DN63090…	TRINITY_DN50923_c1_g1 | TRINITY_DN50923_c2_g1 | TRINITY_DN52432_c0_g1 | TRINITY_DN54282_c0_g1 | TRINITY_DN59215_c0_g1 | TRINITY_DN60632_c1_g1 | TRINITY_DN73898_c2_g1 | TRINITY_DN73898_c3_g2 | TRINITY_DN78060_c3_g1 | TRINITY_DN79487_c1_g1 | TRINITY_DN79495_c4_g1 | TRINITY_DN81731_c1_g1 | TRINITY_DN82420_c1_g1 | TRINITY_DN82420_c1_g2 | TRINITY_DN82471_c0_g2 | TRINITY_DN87499_c1_g1 | TRINITY_DN87499…
GO:0035251	UDP-glucosyltransferase activity	610	253	170.27	16	0.51277	2.9e-13	135	118	TRINITY_DN47580_c0_g1 | TRINITY_DN50753_c0_g1 | TRINITY_DN52268_c0_g1 | TRINITY_DN52289_c0_g1 | TRINITY_DN55285_c1_g1 | TRINITY_DN55285_c1_g3 | TRINITY_DN56907_c1_g1 | TRINITY_DN57189_c0_g1 | TRINITY_DN57652_c0_g1 | TRINITY_DN57807_c2_g1 | TRINITY_DN59279_c0_g1 | TRINITY_DN59343_c1_g1 | TRINITY_DN59343_c1_g3 | TRINITY_DN59345_c0_g1 | TRINITY_DN59345_c1_g1 | TRINITY_DN61072_c0_g1 | TRINITY_DN61554…	TRINITY_DN41963_c0_g1 | TRINITY_DN42218_c0_g1 | TRINITY_DN44509_c0_g1 | TRINITY_DN45946_c0_g2 | TRINITY_DN46279_c0_g1 | TRINITY_DN46737_c0_g1 | TRINITY_DN46965_c0_g2 | TRINITY_DN46979_c0_g1 | TRINITY_DN48240_c0_g1 | TRINITY_DN49752_c0_g1 | TRINITY_DN50923_c1_g1 | TRINITY_DN50923_c2_g1 | TRINITY_DN52432_c0_g1 | TRINITY_DN52864_c0_g1 | TRINITY_DN54282_c0_g1 | TRINITY_DN55309_c0_g2 | TRINITY_DN55309…
GO:0016709	oxidoreductase activity, acting on paired donors, with incorporation or reduction of molecular oxygen, NAD(P)H as one donor, and incorporation of one atom of oxygen	271	127	75.64	17	2.4e-05	2.3e-11	84	43	TRINITY_DN54476_c0_g1 | TRINITY_DN55448_c0_g1 | TRINITY_DN56827_c0_g2 | TRINITY_DN57107_c0_g1 | TRINITY_DN58118_c0_g1 | TRINITY_DN58118_c0_g2 | TRINITY_DN58332_c0_g1 | TRINITY_DN58332_c2_g1 | TRINITY_DN59445_c2_g2 | TRINITY_DN62502_c0_g1 | TRINITY_DN62833_c0_g1 | TRINITY_DN63307_c2_g2 | TRINITY_DN63307_c2_g5 | TRINITY_DN63573_c3_g3 | TRINITY_DN63635_c4_g2 | TRINITY_DN64519_c1_g1 | TRINITY_DN65398…	TRINITY_DN113704_c0_g1 | TRINITY_DN54511_c0_g1 | TRINITY_DN57936_c0_g1 | TRINITY_DN59100_c0_g1 | TRINITY_DN59415_c0_g1 | TRINITY_DN59817_c1_g2 | TRINITY_DN61472_c3_g1 | TRINITY_DN64025_c0_g4 | TRINITY_DN66296_c0_g2 | TRINITY_DN67029_c1_g2 | TRINITY_DN67115_c0_g1 | TRINITY_DN68991_c0_g2 | TRINITY_DN69793_c2_g1 | TRINITY_DN75805_c2_g2 | TRINITY_DN76160_c0_g1 | TRINITY_DN76749_c3_g1 | TRINITY_DN7789…
GO:0001135	transcription factor activity, RNA polymerase II transcription factor recruiting	137	75	38.24	18	3.6e-11	3.6e-11	47	28	TRINITY_DN58998_c1_g1 | TRINITY_DN58998_c1_g2 | TRINITY_DN63160_c0_g2 | TRINITY_DN63565_c4_g2 | TRINITY_DN63944_c2_g2 | TRINITY_DN63944_c2_g4 | TRINITY_DN64545_c2_g2 | TRINITY_DN64545_c2_g3 | TRINITY_DN65118_c6_g2 | TRINITY_DN65442_c0_g1 | TRINITY_DN66162_c1_g1 | TRINITY_DN66510_c1_g3 | TRINITY_DN67138_c0_g1 | TRINITY_DN67138_c0_g2 | TRINITY_DN68105_c1_g1 | TRINITY_DN68105_c1_g2 | TRINITY_DN68725…	TRINITY_DN59486_c0_g2 | TRINITY_DN59543_c4_g6 | TRINITY_DN59789_c1_g2 | TRINITY_DN59922_c2_g3 | TRINITY_DN61312_c0_g1 | TRINITY_DN62222_c2_g1 | TRINITY_DN66888_c2_g4 | TRINITY_DN68247_c0_g1 | TRINITY_DN68247_c0_g4 | TRINITY_DN69010_c2_g5 | TRINITY_DN70157_c2_g4 | TRINITY_DN70278_c0_g1 | TRINITY_DN71854_c1_g2 | TRINITY_DN74536_c5_g2 | TRINITY_DN76639_c4_g1 | TRINITY_DN76639_c4_g2 | TRINITY_DN78348…
GO:0001134	transcription factor activity, transcription factor recruiting	138	75	38.52	19	1.00000	5.7e-11	47	28	TRINITY_DN58998_c1_g1 | TRINITY_DN58998_c1_g2 | TRINITY_DN63160_c0_g2 | TRINITY_DN63565_c4_g2 | TRINITY_DN63944_c2_g2 | TRINITY_DN63944_c2_g4 | TRINITY_DN64545_c2_g2 | TRINITY_DN64545_c2_g3 | TRINITY_DN65118_c6_g2 | TRINITY_DN65442_c0_g1 | TRINITY_DN66162_c1_g1 | TRINITY_DN66510_c1_g3 | TRINITY_DN67138_c0_g1 | TRINITY_DN67138_c0_g2 | TRINITY_DN68105_c1_g1 | TRINITY_DN68105_c1_g2 | TRINITY_DN68725…	TRINITY_DN59486_c0_g2 | TRINITY_DN59543_c4_g6 | TRINITY_DN59789_c1_g2 | TRINITY_DN59922_c2_g3 | TRINITY_DN61312_c0_g1 | TRINITY_DN62222_c2_g1 | TRINITY_DN66888_c2_g4 | TRINITY_DN68247_c0_g1 | TRINITY_DN68247_c0_g4 | TRINITY_DN69010_c2_g5 | TRINITY_DN70157_c2_g4 | TRINITY_DN70278_c0_g1 | TRINITY_DN71854_c1_g2 | TRINITY_DN74536_c5_g2 | TRINITY_DN76639_c4_g1 | TRINITY_DN76639_c4_g2 | TRINITY_DN78348…
GO:0005506	iron ion binding	623	248	173.9	20	7.4e-11	7.4e-11	142	106	TRINITY_DN54476_c0_g1 | TRINITY_DN55448_c0_g1 | TRINITY_DN57107_c0_g1 | TRINITY_DN58118_c0_g1 | TRINITY_DN58118_c0_g2 | TRINITY_DN58332_c0_g1 | TRINITY_DN58332_c2_g1 | TRINITY_DN58451_c0_g1 | TRINITY_DN59445_c2_g2 | TRINITY_DN60733_c3_g2 | TRINITY_DN61259_c2_g2 | TRINITY_DN61697_c2_g1 | TRINITY_DN61924_c0_g1 | TRINITY_DN61924_c0_g2 | TRINITY_DN62001_c0_g2 | TRINITY_DN62680_c0_g1 | TRINITY_DN62833…	TRINITY_DN40827_c0_g1 | TRINITY_DN47701_c0_g1 | TRINITY_DN48856_c0_g1 | TRINITY_DN53440_c0_g1 | TRINITY_DN54511_c0_g1 | TRINITY_DN56277_c0_g3 | TRINITY_DN56884_c0_g1 | TRINITY_DN58117_c1_g1 | TRINITY_DN58458_c1_g1 | TRINITY_DN58458_c1_g2 | TRINITY_DN58458_c1_g3 | TRINITY_DN59001_c0_g1 | TRINITY_DN59100_c0_g1 | TRINITY_DN59415_c0_g1 | TRINITY_DN59778_c4_g1 | TRINITY_DN59778_c4_g3 | TRINITY_DN59817…
GO:0016209	antioxidant activity	374	161	104.39	21	0.03361	2.2e-10	102	59	TRINITY_DN43468_c0_g1 | TRINITY_DN51214_c0_g1 | TRINITY_DN57411_c0_g1 | TRINITY_DN58921_c0_g1 | TRINITY_DN59479_c3_g4 | TRINITY_DN59883_c0_g1 | TRINITY_DN59950_c2_g1 | TRINITY_DN60433_c3_g1 | TRINITY_DN60519_c0_g2 | TRINITY_DN60560_c0_g1 | TRINITY_DN60868_c6_g1 | TRINITY_DN60871_c1_g1 | TRINITY_DN61381_c0_g5 | TRINITY_DN62513_c1_g3 | TRINITY_DN62519_c3_g1 | TRINITY_DN62519_c3_g3 | TRINITY_DN62649…	TRINITY_DN31467_c0_g1 | TRINITY_DN44005_c0_g1 | TRINITY_DN44637_c0_g1 | TRINITY_DN44760_c0_g1 | TRINITY_DN47293_c0_g1 | TRINITY_DN57450_c0_g1 | TRINITY_DN58609_c1_g1 | TRINITY_DN59714_c0_g1 | TRINITY_DN60360_c1_g1 | TRINITY_DN61783_c3_g3 | TRINITY_DN65246_c2_g1 | TRINITY_DN65355_c0_g1 | TRINITY_DN66296_c0_g2 | TRINITY_DN66371_c3_g3 | TRINITY_DN67257_c0_g1 | TRINITY_DN67494_c1_g1 | TRINITY_DN69744…
GO:0008574	ATP-dependent microtubule motor activity, plus-end-directed	57	39	15.91	22	2.4e-10	2.4e-10	2	37	TRINITY_DN62679_c2_g1 | TRINITY_DN65430_c2_g3	TRINITY_DN45586_c1_g1 | TRINITY_DN45625_c0_g1 | TRINITY_DN49405_c0_g1 | TRINITY_DN49763_c0_g1 | TRINITY_DN52059_c0_g1 | TRINITY_DN54149_c0_g1 | TRINITY_DN54992_c0_g1 | TRINITY_DN55216_c0_g1 | TRINITY_DN58598_c2_g1 | TRINITY_DN59341_c0_g2 | TRINITY_DN59972_c2_g2 | TRINITY_DN61182_c0_g1 | TRINITY_DN62679_c2_g2 | TRINITY_DN66193_c0_g1 | TRINITY_DN66957_c3_g4 | TRINITY_DN69705_c0_g2 | TRINITY_DN71374…
GO:0043565	sequence-specific DNA binding	1874	641	523.09	23	1.1e-06	5.9e-10	355	286	TRINITY_DN43253_c0_g1 | TRINITY_DN45062_c0_g1 | TRINITY_DN47000_c1_g1 | TRINITY_DN47400_c0_g1 | TRINITY_DN50885_c0_g1 | TRINITY_DN51261_c0_g1 | TRINITY_DN52752_c0_g1 | TRINITY_DN53749_c0_g1 | TRINITY_DN54036_c0_g1 | TRINITY_DN54458_c1_g1 | TRINITY_DN56782_c1_g2 | TRINITY_DN57604_c0_g1 | TRINITY_DN57793_c0_g2 | TRINITY_DN57913_c0_g1 | TRINITY_DN58086_c1_g1 | TRINITY_DN58774_c4_g2 | TRINITY_DN58998…	TRINITY_DN40971_c0_g1 | TRINITY_DN43085_c0_g1 | TRINITY_DN45255_c0_g1 | TRINITY_DN46308_c0_g1 | TRINITY_DN46348_c0_g1 | TRINITY_DN48019_c0_g1 | TRINITY_DN48233_c0_g1 | TRINITY_DN48796_c0_g1 | TRINITY_DN49281_c1_g1 | TRINITY_DN50364_c0_g1 | TRINITY_DN53430_c0_g1 | TRINITY_DN54922_c0_g1 | TRINITY_DN55022_c0_g1 | TRINITY_DN55075_c0_g1 | TRINITY_DN55159_c0_g1 | TRINITY_DN56162_c1_g1 | TRINITY_DN56175…
GO:0016682	oxidoreductase activity, acting on diphenols and related substances as donors, oxygen as acceptor	85	51	23.73	24	0.00912	6.3e-10	33	18	TRINITY_DN57760_c0_g1 | TRINITY_DN57760_c2_g1 | TRINITY_DN57760_c3_g1 | TRINITY_DN57836_c3_g1 | TRINITY_DN61739_c3_g2 | TRINITY_DN62109_c0_g1 | TRINITY_DN62109_c1_g1 | TRINITY_DN62285_c0_g1 | TRINITY_DN72514_c2_g1 | TRINITY_DN72721_c0_g1 | TRINITY_DN72913_c2_g2 | TRINITY_DN75752_c0_g1 | TRINITY_DN77062_c2_g1 | TRINITY_DN78323_c2_g5 | TRINITY_DN78477_c3_g1 | TRINITY_DN78627_c2_g3 | TRINITY_DN79184…	TRINITY_DN55765_c2_g1 | TRINITY_DN55765_c3_g1 | TRINITY_DN57760_c2_g2 | TRINITY_DN57760_c3_g2 | TRINITY_DN60305_c0_g1 | TRINITY_DN62109_c0_g4 | TRINITY_DN64171_c1_g1 | TRINITY_DN64171_c2_g2 | TRINITY_DN73683_c6_g1 | TRINITY_DN80743_c0_g2 | TRINITY_DN81453_c1_g1 | TRINITY_DN84014_c3_g1 | TRINITY_DN84832_c0_g1 | TRINITY_DN86274_c0_g1 | TRINITY_DN86274_c1_g1 | TRINITY_DN87162_c4_g1 | TRINITY_DN94251…
GO:0044212	transcription regulatory region DNA binding	872	325	243.4	25	8.5e-07	8.4e-10	179	146	TRINITY_DN45062_c0_g1 | TRINITY_DN50885_c0_g1 | TRINITY_DN55539_c0_g1 | TRINITY_DN57604_c0_g1 | TRINITY_DN58998_c1_g1 | TRINITY_DN58998_c1_g2 | TRINITY_DN60245_c3_g1 | TRINITY_DN60420_c2_g1 | TRINITY_DN61057_c5_g1 | TRINITY_DN61199_c0_g1 | TRINITY_DN61365_c4_g1 | TRINITY_DN61380_c1_g1 | TRINITY_DN61380_c1_g2 | TRINITY_DN62334_c2_g1 | TRINITY_DN62568_c3_g1 | TRINITY_DN62837_c4_g2 | TRINITY_DN63160…	TRINITY_DN45739_c0_g1 | TRINITY_DN47018_c0_g1 | TRINITY_DN50663_c0_g1 | TRINITY_DN52960_c0_g1 | TRINITY_DN54213_c0_g1 | TRINITY_DN54922_c0_g1 | TRINITY_DN55159_c0_g1 | TRINITY_DN56217_c0_g1 | TRINITY_DN57299_c0_g1 | TRINITY_DN58025_c0_g1 | TRINITY_DN58726_c0_g1 | TRINITY_DN58726_c1_g2 | TRINITY_DN59114_c0_g2 | TRINITY_DN59486_c0_g2 | TRINITY_DN59543_c4_g6 | TRINITY_DN59564_c3_g1 | TRINITY_DN59789…
GO:0000975	regulatory region DNA binding	872	325	243.4	26	1.00000	8.4e-10	179	146	TRINITY_DN45062_c0_g1 | TRINITY_DN50885_c0_g1 | TRINITY_DN55539_c0_g1 | TRINITY_DN57604_c0_g1 | TRINITY_DN58998_c1_g1 | TRINITY_DN58998_c1_g2 | TRINITY_DN60245_c3_g1 | TRINITY_DN60420_c2_g1 | TRINITY_DN61057_c5_g1 | TRINITY_DN61199_c0_g1 | TRINITY_DN61365_c4_g1 | TRINITY_DN61380_c1_g1 | TRINITY_DN61380_c1_g2 | TRINITY_DN62334_c2_g1 | TRINITY_DN62568_c3_g1 | TRINITY_DN62837_c4_g2 | TRINITY_DN63160…	TRINITY_DN45739_c0_g1 | TRINITY_DN47018_c0_g1 | TRINITY_DN50663_c0_g1 | TRINITY_DN52960_c0_g1 | TRINITY_DN54213_c0_g1 | TRINITY_DN54922_c0_g1 | TRINITY_DN55159_c0_g1 | TRINITY_DN56217_c0_g1 | TRINITY_DN57299_c0_g1 | TRINITY_DN58025_c0_g1 | TRINITY_DN58726_c0_g1 | TRINITY_DN58726_c1_g2 | TRINITY_DN59114_c0_g2 | TRINITY_DN59486_c0_g2 | TRINITY_DN59543_c4_g6 | TRINITY_DN59564_c3_g1 | TRINITY_DN59789…
GO:0001067	regulatory region nucleic acid binding	872	325	243.4	27	1.00000	8.4e-10	179	146	TRINITY_DN45062_c0_g1 | TRINITY_DN50885_c0_g1 | TRINITY_DN55539_c0_g1 | TRINITY_DN57604_c0_g1 | TRINITY_DN58998_c1_g1 | TRINITY_DN58998_c1_g2 | TRINITY_DN60245_c3_g1 | TRINITY_DN60420_c2_g1 | TRINITY_DN61057_c5_g1 | TRINITY_DN61199_c0_g1 | TRINITY_DN61365_c4_g1 | TRINITY_DN61380_c1_g1 | TRINITY_DN61380_c1_g2 | TRINITY_DN62334_c2_g1 | TRINITY_DN62568_c3_g1 | TRINITY_DN62837_c4_g2 | TRINITY_DN63160…	TRINITY_DN45739_c0_g1 | TRINITY_DN47018_c0_g1 | TRINITY_DN50663_c0_g1 | TRINITY_DN52960_c0_g1 | TRINITY_DN54213_c0_g1 | TRINITY_DN54922_c0_g1 | TRINITY_DN55159_c0_g1 | TRINITY_DN56217_c0_g1 | TRINITY_DN57299_c0_g1 | TRINITY_DN58025_c0_g1 | TRINITY_DN58726_c0_g1 | TRINITY_DN58726_c1_g2 | TRINITY_DN59114_c0_g2 | TRINITY_DN59486_c0_g2 | TRINITY_DN59543_c4_g6 | TRINITY_DN59564_c3_g1 | TRINITY_DN59789…
GO:0004672	protein kinase activity	3545	1143	989.51	28	0.07582	1.5e-09	589	554	TRINITY_DN37827_c0_g1 | TRINITY_DN38469_c0_g1 | TRINITY_DN39687_c0_g1 | TRINITY_DN41818_c0_g1 | TRINITY_DN43034_c0_g1 | TRINITY_DN44440_c0_g1 | TRINITY_DN44830_c0_g1 | TRINITY_DN45049_c0_g1 | TRINITY_DN46000_c0_g1 | TRINITY_DN46783_c0_g1 | TRINITY_DN46843_c0_g1 | TRINITY_DN47000_c1_g1 | TRINITY_DN48383_c0_g1 | TRINITY_DN48595_c0_g1 | TRINITY_DN50189_c0_g1 | TRINITY_DN51071_c1_g1 | TRINITY_DN51584…	TRINITY_DN15339_c0_g1 | TRINITY_DN2625_c0_g1 | TRINITY_DN32756_c0_g1 | TRINITY_DN43440_c0_g1 | TRINITY_DN43478_c0_g1 | TRINITY_DN44189_c0_g1 | TRINITY_DN44523_c0_g1 | TRINITY_DN44815_c0_g1 | TRINITY_DN45820_c0_g1 | TRINITY_DN46431_c0_g1 | TRINITY_DN46457_c0_g1 | TRINITY_DN46467_c0_g1 | TRINITY_DN46764_c0_g1 | TRINITY_DN46851_c0_g1 | TRINITY_DN46853_c0_g1 | TRINITY_DN46881_c0_g1 | TRINITY_DN47450_…
GO:0016758	transferase activity, transferring hexosyl groups	1312	463	366.22	29	0.90386	1.8e-09	229	234	TRINITY_DN47580_c0_g1 | TRINITY_DN50323_c0_g1 | TRINITY_DN50715_c0_g1 | TRINITY_DN50753_c0_g1 | TRINITY_DN51371_c0_g1 | TRINITY_DN52268_c0_g1 | TRINITY_DN52289_c0_g1 | TRINITY_DN53750_c1_g2 | TRINITY_DN53792_c2_g1 | TRINITY_DN55285_c1_g1 | TRINITY_DN55285_c1_g3 | TRINITY_DN56907_c1_g1 | TRINITY_DN57189_c0_g1 | TRINITY_DN57652_c0_g1 | TRINITY_DN57807_c2_g1 | TRINITY_DN58529_c0_g1 | TRINITY_DN59279…	TRINITY_DN37484_c0_g1 | TRINITY_DN41383_c0_g1 | TRINITY_DN41963_c0_g1 | TRINITY_DN42218_c0_g1 | TRINITY_DN44509_c0_g1 | TRINITY_DN44828_c0_g1 | TRINITY_DN45681_c0_g1 | TRINITY_DN45946_c0_g2 | TRINITY_DN46130_c0_g1 | TRINITY_DN46185_c0_g1 | TRINITY_DN46279_c0_g1 | TRINITY_DN46737_c0_g1 | TRINITY_DN46965_c0_g2 | TRINITY_DN46979_c0_g1 | TRINITY_DN48240_c0_g1 | TRINITY_DN49498_c0_g1 | TRINITY_DN49752…
GO:0005200	structural constituent of cytoskeleton	134	70	37.4	30	2.4e-09	2.4e-09	18	52	TRINITY_DN47000_c1_g1 | TRINITY_DN61964_c3_g1 | TRINITY_DN61964_c3_g2 | TRINITY_DN62690_c0_g1 | TRINITY_DN62860_c0_g3 | TRINITY_DN64414_c0_g1 | TRINITY_DN67577_c3_g3 | TRINITY_DN68086_c1_g3 | TRINITY_DN68086_c1_g5 | TRINITY_DN70876_c0_g2 | TRINITY_DN71864_c0_g1 | TRINITY_DN71906_c2_g1 | TRINITY_DN71954_c0_g2 | TRINITY_DN81535_c0_g1 | TRINITY_DN82284_c1_g1 | TRINITY_DN89534_c2_g2 | TRINITY_DN89534…	TRINITY_DN57593_c2_g2 | TRINITY_DN58987_c0_g1 | TRINITY_DN60647_c1_g4 | TRINITY_DN60855_c1_g1 | TRINITY_DN60887_c2_g2 | TRINITY_DN60887_c2_g3 | TRINITY_DN60887_c2_g4 | TRINITY_DN60887_c2_g5 | TRINITY_DN60910_c3_g1 | TRINITY_DN61795_c4_g2 | TRINITY_DN61964_c1_g1 | TRINITY_DN61964_c2_g1 | TRINITY_DN63700_c0_g1 | TRINITY_DN67577_c3_g2 | TRINITY_DN67577_c3_g5 | TRINITY_DN68661_c7_g1 | TRINITY_DN69259…
GO:0031409	pigment binding	26	22	2026-07-01	31	2.7e-09	2.7e-09	20	2	TRINITY_DN60851_c1_g2 | TRINITY_DN64446_c0_g1 | TRINITY_DN65972_c3_g1 | TRINITY_DN66154_c1_g1 | TRINITY_DN67482_c3_g1 | TRINITY_DN67482_c3_g2 | TRINITY_DN67651_c0_g1 | TRINITY_DN67651_c1_g1 | TRINITY_DN70260_c0_g2 | TRINITY_DN72402_c2_g2 | TRINITY_DN74738_c0_g1 | TRINITY_DN76730_c1_g1 | TRINITY_DN77058_c1_g1 | TRINITY_DN77762_c2_g2 | TRINITY_DN78126_c0_g1 | TRINITY_DN78163_c1_g2 | TRINITY_DN78745…	TRINITY_DN72402_c2_g1 | TRINITY_DN76998_c0_g2
GO:0001076	transcription factor activity, RNA polymerase II transcription factor binding	159	79	44.38	32	0.89872	4.8e-09	48	31	TRINITY_DN58998_c1_g1 | TRINITY_DN58998_c1_g2 | TRINITY_DN63160_c0_g2 | TRINITY_DN63565_c4_g2 | TRINITY_DN63944_c2_g2 | TRINITY_DN63944_c2_g4 | TRINITY_DN64545_c2_g2 | TRINITY_DN64545_c2_g3 | TRINITY_DN65118_c6_g2 | TRINITY_DN65442_c0_g1 | TRINITY_DN66162_c1_g1 | TRINITY_DN66510_c1_g3 | TRINITY_DN67138_c0_g1 | TRINITY_DN67138_c0_g2 | TRINITY_DN68105_c1_g1 | TRINITY_DN68105_c1_g2 | TRINITY_DN68725…	TRINITY_DN59486_c0_g2 | TRINITY_DN59543_c4_g6 | TRINITY_DN59789_c1_g2 | TRINITY_DN59922_c2_g3 | TRINITY_DN61312_c0_g1 | TRINITY_DN62222_c2_g1 | TRINITY_DN66888_c2_g4 | TRINITY_DN68247_c0_g1 | TRINITY_DN68247_c0_g4 | TRINITY_DN69010_c2_g5 | TRINITY_DN70157_c2_g4 | TRINITY_DN70278_c0_g1 | TRINITY_DN71854_c1_g2 | TRINITY_DN74536_c5_g2 | TRINITY_DN76639_c4_g1 | TRINITY_DN76639_c4_g2 | TRINITY_DN77906…
GO:0004674	protein serine/threonine kinase activity	3145	1013	877.86	33	2.0e-05	1.8e-08	541	472	TRINITY_DN37827_c0_g1 | TRINITY_DN38469_c0_g1 | TRINITY_DN39687_c0_g1 | TRINITY_DN41818_c0_g1 | TRINITY_DN43034_c0_g1 | TRINITY_DN44440_c0_g1 | TRINITY_DN44830_c0_g1 | TRINITY_DN45049_c0_g1 | TRINITY_DN46000_c0_g1 | TRINITY_DN46783_c0_g1 | TRINITY_DN46843_c0_g1 | TRINITY_DN47000_c1_g1 | TRINITY_DN48383_c0_g1 | TRINITY_DN50189_c0_g1 | TRINITY_DN51071_c1_g1 | TRINITY_DN51584_c0_g1 | TRINITY_DN52002…	TRINITY_DN15339_c0_g1 | TRINITY_DN2625_c0_g1 | TRINITY_DN32756_c0_g1 | TRINITY_DN43440_c0_g1 | TRINITY_DN43478_c0_g1 | TRINITY_DN44189_c0_g1 | TRINITY_DN44523_c0_g1 | TRINITY_DN45820_c0_g1 | TRINITY_DN46431_c0_g1 | TRINITY_DN46457_c0_g1 | TRINITY_DN46467_c0_g1 | TRINITY_DN46764_c0_g1 | TRINITY_DN46851_c0_g1 | TRINITY_DN46853_c0_g1 | TRINITY_DN46881_c0_g1 | TRINITY_DN47501_c0_g1 | TRINITY_DN47565_…
GO:0019199	transmembrane receptor protein kinase activity	633	239	176.69	34	0.30807	4.0e-08	110	129	TRINITY_DN41818_c0_g1 | TRINITY_DN44440_c0_g1 | TRINITY_DN48383_c0_g1 | TRINITY_DN51584_c0_g1 | TRINITY_DN52080_c0_g1 | TRINITY_DN56468_c0_g1 | TRINITY_DN56477_c0_g1 | TRINITY_DN56793_c0_g2 | TRINITY_DN58346_c5_g1 | TRINITY_DN58346_c5_g2 | TRINITY_DN58918_c4_g4 | TRINITY_DN60308_c0_g1 | TRINITY_DN60326_c3_g2 | TRINITY_DN60522_c2_g1 | TRINITY_DN60603_c6_g1 | TRINITY_DN60680_c4_g1 | TRINITY_DN60959…	TRINITY_DN43440_c0_g1 | TRINITY_DN43478_c0_g1 | TRINITY_DN46467_c0_g1 | TRINITY_DN47501_c0_g1 | TRINITY_DN48047_c0_g1 | TRINITY_DN49064_c0_g1 | TRINITY_DN49503_c0_g1 | TRINITY_DN50134_c0_g1 | TRINITY_DN51120_c0_g1 | TRINITY_DN52317_c1_g1 | TRINITY_DN53533_c0_g1 | TRINITY_DN53629_c0_g1 | TRINITY_DN53762_c0_g1 | TRINITY_DN54386_c0_g1 | TRINITY_DN54787_c1_g1 | TRINITY_DN56167_c0_g1 | TRINITY_DN56689…
GO:0030570	pectate lyase activity	49	32	13.68	35	5.6e-08	5.6e-08	3	29	TRINITY_DN68402_c3_g1 | TRINITY_DN68602_c2_g1 | TRINITY_DN79244_c1_g1	TRINITY_DN48527_c0_g1 | TRINITY_DN60108_c0_g1 | TRINITY_DN60108_c0_g4 | TRINITY_DN60108_c0_g5 | TRINITY_DN60291_c2_g1 | TRINITY_DN62062_c6_g2 | TRINITY_DN62088_c0_g1 | TRINITY_DN64609_c3_g1 | TRINITY_DN64609_c4_g1 | TRINITY_DN64887_c6_g5 | TRINITY_DN65681_c1_g1 | TRINITY_DN65681_c2_g1 | TRINITY_DN67800_c3_g3 | TRINITY_DN77442_c2_g2 | TRINITY_DN78466_c1_g1 | TRINITY_DN79595_c0_g1 | TRINITY_DN79595…
GO:0016165	linoleate 13S-lipoxygenase activity	27	21	1954-07-01	36	1.1e-07	1.1e-07	21	0	TRINITY_DN48487_c0_g1 | TRINITY_DN49340_c0_g1 | TRINITY_DN49340_c1_g1 | TRINITY_DN49621_c0_g1 | TRINITY_DN49621_c0_g2 | TRINITY_DN53872_c0_g1 | TRINITY_DN59194_c0_g1 | TRINITY_DN59194_c1_g1 | TRINITY_DN64113_c0_g1 | TRINITY_DN66801_c0_g1 | TRINITY_DN70467_c0_g2 | TRINITY_DN70467_c0_g3 | TRINITY_DN75011_c1_g1 | TRINITY_DN83406_c0_g1 | TRINITY_DN88976_c1_g1 | TRINITY_DN92408_c5_g1 | TRINITY_DN92408…
GO:1990939	ATP-dependent microtubule motor activity	90	49	2020-12-25	37	0.44113	1.1e-07	4	45	TRINITY_DN62679_c2_g1 | TRINITY_DN65430_c2_g3 | TRINITY_DN85538_c1_g1 | TRINITY_DN93885_c2_g3	TRINITY_DN43186_c0_g1 | TRINITY_DN45586_c1_g1 | TRINITY_DN45625_c0_g1 | TRINITY_DN49405_c0_g1 | TRINITY_DN49763_c0_g1 | TRINITY_DN50915_c0_g1 | TRINITY_DN52059_c0_g1 | TRINITY_DN54149_c0_g1 | TRINITY_DN54992_c0_g1 | TRINITY_DN55216_c0_g1 | TRINITY_DN58598_c2_g1 | TRINITY_DN59341_c0_g2 | TRINITY_DN59972_c2_g2 | TRINITY_DN61182_c0_g1 | TRINITY_DN62679_c2_g2 | TRINITY_DN66193_c0_g1 | TRINITY_DN66957…
GO:0016837	carbon-oxygen lyase activity, acting on polysaccharides	57	35	15.91	38	0.39384	1.3e-07	6	29	TRINITY_DN68402_c3_g1 | TRINITY_DN68602_c2_g1 | TRINITY_DN70674_c1_g1 | TRINITY_DN71425_c0_g2 | TRINITY_DN79244_c1_g1 | TRINITY_DN87383_c2_g1	TRINITY_DN48527_c0_g1 | TRINITY_DN60108_c0_g1 | TRINITY_DN60108_c0_g4 | TRINITY_DN60108_c0_g5 | TRINITY_DN60291_c2_g1 | TRINITY_DN62062_c6_g2 | TRINITY_DN62088_c0_g1 | TRINITY_DN64609_c3_g1 | TRINITY_DN64609_c4_g1 | TRINITY_DN64887_c6_g5 | TRINITY_DN65681_c1_g1 | TRINITY_DN65681_c2_g1 | TRINITY_DN67800_c3_g3 | TRINITY_DN77442_c2_g2 | TRINITY_DN78466_c1_g1 | TRINITY_DN79595_c0_g1 | TRINITY_DN79595…
GO:0016722	oxidoreductase activity, oxidizing metal ions	98	52	27.35	39	1.3e-07	1.3e-07	22	30	TRINITY_DN57836_c3_g1 | TRINITY_DN61739_c3_g2 | TRINITY_DN62109_c0_g1 | TRINITY_DN62109_c1_g1 | TRINITY_DN62927_c0_g1 | TRINITY_DN69111_c2_g1 | TRINITY_DN72514_c2_g1 | TRINITY_DN73318_c0_g1 | TRINITY_DN73318_c1_g1 | TRINITY_DN73318_c1_g2 | TRINITY_DN75150_c0_g7 | TRINITY_DN78833_c0_g1 | TRINITY_DN78833_c1_g1 | TRINITY_DN79184_c0_g5 | TRINITY_DN79622_c3_g2 | TRINITY_DN87162_c4_g2 | TRINITY_DN88439…	TRINITY_DN52565_c0_g1 | TRINITY_DN52565_c0_g2 | TRINITY_DN53440_c0_g1 | TRINITY_DN54522_c0_g1 | TRINITY_DN56351_c0_g1 | TRINITY_DN56351_c0_g2 | TRINITY_DN59407_c1_g1 | TRINITY_DN61517_c4_g1 | TRINITY_DN62109_c0_g4 | TRINITY_DN64171_c1_g1 | TRINITY_DN64171_c2_g2 | TRINITY_DN64360_c1_g1 | TRINITY_DN67370_c3_g2 | TRINITY_DN69086_c4_g1 | TRINITY_DN70815_c2_g1 | TRINITY_DN73727_c1_g2 | TRINITY_DN73727…
GO:0030247	polysaccharide binding	213	95	59.45	40	1.4e-07	1.4e-07	61	34	TRINITY_DN50189_c0_g1 | TRINITY_DN57036_c0_g1 | TRINITY_DN57940_c2_g2 | TRINITY_DN58440_c2_g1 | TRINITY_DN58635_c1_g3 | TRINITY_DN59246_c0_g1 | TRINITY_DN60982_c0_g1 | TRINITY_DN61446_c1_g1 | TRINITY_DN61554_c1_g3 | TRINITY_DN61554_c1_g4 | TRINITY_DN62802_c1_g1 | TRINITY_DN62821_c0_g1 | TRINITY_DN62821_c0_g2 | TRINITY_DN62874_c1_g2 | TRINITY_DN63194_c0_g1 | TRINITY_DN65221_c0_g2 | TRINITY_DN66135…	TRINITY_DN105162_c0_g1 | TRINITY_DN55753_c0_g1 | TRINITY_DN57376_c0_g1 | TRINITY_DN58440_c1_g1 | TRINITY_DN58565_c0_g4 | TRINITY_DN60575_c0_g1 | TRINITY_DN62804_c2_g2 | TRINITY_DN65505_c1_g1 | TRINITY_DN65505_c2_g1 | TRINITY_DN68768_c0_g1 | TRINITY_DN69638_c1_g1 | TRINITY_DN70041_c1_g2 | TRINITY_DN71267_c2_g4 | TRINITY_DN72832_c6_g1 | TRINITY_DN73040_c0_g1 | TRINITY_DN75818_c4_g2 | TRINITY_DN7602…
GO:0001871	pattern binding	213	95	59.45	41	1.00000	1.4e-07	61	34	TRINITY_DN50189_c0_g1 | TRINITY_DN57036_c0_g1 | TRINITY_DN57940_c2_g2 | TRINITY_DN58440_c2_g1 | TRINITY_DN58635_c1_g3 | TRINITY_DN59246_c0_g1 | TRINITY_DN60982_c0_g1 | TRINITY_DN61446_c1_g1 | TRINITY_DN61554_c1_g3 | TRINITY_DN61554_c1_g4 | TRINITY_DN62802_c1_g1 | TRINITY_DN62821_c0_g1 | TRINITY_DN62821_c0_g2 | TRINITY_DN62874_c1_g2 | TRINITY_DN63194_c0_g1 | TRINITY_DN65221_c0_g2 | TRINITY_DN66135…	TRINITY_DN105162_c0_g1 | TRINITY_DN55753_c0_g1 | TRINITY_DN57376_c0_g1 | TRINITY_DN58440_c1_g1 | TRINITY_DN58565_c0_g4 | TRINITY_DN60575_c0_g1 | TRINITY_DN62804_c2_g2 | TRINITY_DN65505_c1_g1 | TRINITY_DN65505_c2_g1 | TRINITY_DN68768_c0_g1 | TRINITY_DN69638_c1_g1 | TRINITY_DN70041_c1_g2 | TRINITY_DN71267_c2_g4 | TRINITY_DN72832_c6_g1 | TRINITY_DN73040_c0_g1 | TRINITY_DN75818_c4_g2 | TRINITY_DN7602…
GO:0008194	UDP-glycosyltransferase activity	884	315	246.75	42	0.92849	2.6e-07	156	159	TRINITY_DN47580_c0_g1 | TRINITY_DN50715_c0_g1 | TRINITY_DN50753_c0_g1 | TRINITY_DN52268_c0_g1 | TRINITY_DN52289_c0_g1 | TRINITY_DN53750_c1_g2 | TRINITY_DN55285_c1_g1 | TRINITY_DN55285_c1_g3 | TRINITY_DN56907_c1_g1 | TRINITY_DN57189_c0_g1 | TRINITY_DN57652_c0_g1 | TRINITY_DN57807_c2_g1 | TRINITY_DN59279_c0_g1 | TRINITY_DN59343_c1_g1 | TRINITY_DN59343_c1_g3 | TRINITY_DN59345_c0_g1 | TRINITY_DN59345…	TRINITY_DN41963_c0_g1 | TRINITY_DN42218_c0_g1 | TRINITY_DN44509_c0_g1 | TRINITY_DN45946_c0_g2 | TRINITY_DN46185_c0_g1 | TRINITY_DN46279_c0_g1 | TRINITY_DN46737_c0_g1 | TRINITY_DN46965_c0_g2 | TRINITY_DN46979_c0_g1 | TRINITY_DN48240_c0_g1 | TRINITY_DN49752_c0_g1 | TRINITY_DN49876_c0_g1 | TRINITY_DN50923_c1_g1 | TRINITY_DN50923_c2_g1 | TRINITY_DN51162_c0_g1 | TRINITY_DN52420_c0_g1 | TRINITY_DN52432…
GO:0016301	kinase activity	4423	1377	1234.58	43	0.79310	2.8e-07	696	681	TRINITY_DN29522_c0_g1 | TRINITY_DN37827_c0_g1 | TRINITY_DN38469_c0_g1 | TRINITY_DN39687_c0_g1 | TRINITY_DN41818_c0_g1 | TRINITY_DN43034_c0_g1 | TRINITY_DN44440_c0_g1 | TRINITY_DN44830_c0_g1 | TRINITY_DN45049_c0_g1 | TRINITY_DN46000_c0_g1 | TRINITY_DN46783_c0_g1 | TRINITY_DN46843_c0_g1 | TRINITY_DN46923_c0_g1 | TRINITY_DN47000_c1_g1 | TRINITY_DN48383_c0_g1 | TRINITY_DN48595_c0_g1 | TRINITY_DN50189…	TRINITY_DN15339_c0_g1 | TRINITY_DN2625_c0_g1 | TRINITY_DN32756_c0_g1 | TRINITY_DN40889_c0_g1 | TRINITY_DN43440_c0_g1 | TRINITY_DN43478_c0_g1 | TRINITY_DN44189_c0_g1 | TRINITY_DN44523_c0_g1 | TRINITY_DN44815_c0_g1 | TRINITY_DN44915_c0_g1 | TRINITY_DN45820_c0_g1 | TRINITY_DN46431_c0_g1 | TRINITY_DN46457_c0_g1 | TRINITY_DN46467_c0_g1 | TRINITY_DN46764_c0_g1 | TRINITY_DN46851_c0_g1 | TRINITY_DN46853_…
GO:0004553	hydrolase activity, hydrolyzing O-glycosyl compounds	803	288	224.14	44	0.00074	4.3e-07	129	159	TRINITY_DN48670_c0_g1 | TRINITY_DN51371_c0_g1 | TRINITY_DN54540_c0_g1 | TRINITY_DN56359_c0_g1 | TRINITY_DN56424_c0_g1 | TRINITY_DN56965_c0_g2 | TRINITY_DN60273_c0_g1 | TRINITY_DN60992_c1_g2 | TRINITY_DN61446_c1_g1 | TRINITY_DN61904_c5_g1 | TRINITY_DN62563_c1_g3 | TRINITY_DN62961_c1_g1 | TRINITY_DN63425_c5_g1 | TRINITY_DN63772_c2_g2 | TRINITY_DN64109_c0_g1 | TRINITY_DN65305_c0_g1 | TRINITY_DN65457…	TRINITY_DN105162_c0_g1 | TRINITY_DN43213_c0_g1 | TRINITY_DN46916_c0_g1 | TRINITY_DN47131_c0_g1 | TRINITY_DN48453_c0_g1 | TRINITY_DN49002_c0_g1 | TRINITY_DN49881_c1_g1 | TRINITY_DN51644_c0_g2 | TRINITY_DN52492_c0_g1 | TRINITY_DN52945_c0_g1 | TRINITY_DN53504_c0_g1 | TRINITY_DN54329_c0_g1 | TRINITY_DN55753_c0_g1 | TRINITY_DN56092_c0_g1 | TRINITY_DN56677_c0_g1 | TRINITY_DN56958_c0_g3 | TRINITY_DN5737…
GO:0016679	oxidoreductase activity, acting on diphenols and related substances as donors	119	59	33.22	45	0.77014	4.4e-07	37	22	TRINITY_DN57760_c0_g1 | TRINITY_DN57760_c2_g1 | TRINITY_DN57760_c3_g1 | TRINITY_DN57836_c3_g1 | TRINITY_DN61739_c3_g2 | TRINITY_DN62109_c0_g1 | TRINITY_DN62109_c1_g1 | TRINITY_DN62285_c0_g1 | TRINITY_DN70846_c0_g1 | TRINITY_DN72514_c2_g1 | TRINITY_DN72721_c0_g1 | TRINITY_DN72913_c2_g2 | TRINITY_DN75622_c0_g1 | TRINITY_DN75752_c0_g1 | TRINITY_DN77062_c2_g1 | TRINITY_DN78323_c2_g5 | TRINITY_DN78477…	TRINITY_DN55765_c2_g1 | TRINITY_DN55765_c3_g1 | TRINITY_DN57760_c2_g2 | TRINITY_DN57760_c3_g2 | TRINITY_DN60305_c0_g1 | TRINITY_DN62109_c0_g4 | TRINITY_DN64171_c1_g1 | TRINITY_DN64171_c2_g2 | TRINITY_DN70529_c2_g1 | TRINITY_DN73683_c6_g1 | TRINITY_DN79036_c2_g3 | TRINITY_DN80743_c0_g2 | TRINITY_DN81453_c1_g1 | TRINITY_DN84014_c3_g1 | TRINITY_DN84832_c0_g1 | TRINITY_DN85157_c0_g1 | TRINITY_DN86274…
GO:0016757	transferase activity, transferring glycosyl groups	1910	629	533.13	46	0.82617	4.5e-07	311	318	TRINITY_DN46923_c0_g1 | TRINITY_DN47580_c0_g1 | TRINITY_DN47656_c0_g1 | TRINITY_DN48504_c0_g1 | TRINITY_DN50323_c0_g1 | TRINITY_DN50715_c0_g1 | TRINITY_DN50753_c0_g1 | TRINITY_DN51371_c0_g1 | TRINITY_DN51780_c0_g1 | TRINITY_DN52268_c0_g1 | TRINITY_DN52289_c0_g1 | TRINITY_DN53750_c1_g2 | TRINITY_DN53792_c2_g1 | TRINITY_DN55005_c0_g1 | TRINITY_DN55285_c1_g1 | TRINITY_DN55285_c1_g3 | TRINITY_DN55466…	TRINITY_DN37484_c0_g1 | TRINITY_DN41098_c0_g1 | TRINITY_DN41383_c0_g1 | TRINITY_DN41963_c0_g1 | TRINITY_DN42218_c0_g1 | TRINITY_DN44509_c0_g1 | TRINITY_DN44828_c0_g1 | TRINITY_DN45681_c0_g1 | TRINITY_DN45946_c0_g2 | TRINITY_DN46130_c0_g1 | TRINITY_DN46185_c0_g1 | TRINITY_DN46279_c0_g1 | TRINITY_DN46323_c0_g1 | TRINITY_DN46737_c0_g1 | TRINITY_DN46965_c0_g2 | TRINITY_DN46979_c0_g1 | TRINITY_DN47006…
GO:0016773	phosphotransferase activity, alcohol group as acceptor	4091	1276	1141.91	47	0.87732	5.4e-07	654	622	TRINITY_DN29522_c0_g1 | TRINITY_DN37827_c0_g1 | TRINITY_DN38469_c0_g1 | TRINITY_DN39687_c0_g1 | TRINITY_DN41818_c0_g1 | TRINITY_DN43034_c0_g1 | TRINITY_DN44440_c0_g1 | TRINITY_DN44830_c0_g1 | TRINITY_DN45049_c0_g1 | TRINITY_DN46000_c0_g1 | TRINITY_DN46783_c0_g1 | TRINITY_DN46843_c0_g1 | TRINITY_DN47000_c1_g1 | TRINITY_DN48383_c0_g1 | TRINITY_DN48595_c0_g1 | TRINITY_DN50189_c0_g1 | TRINITY_DN51071…	TRINITY_DN15339_c0_g1 | TRINITY_DN2625_c0_g1 | TRINITY_DN32756_c0_g1 | TRINITY_DN40889_c0_g1 | TRINITY_DN43440_c0_g1 | TRINITY_DN43478_c0_g1 | TRINITY_DN44189_c0_g1 | TRINITY_DN44523_c0_g1 | TRINITY_DN44815_c0_g1 | TRINITY_DN45820_c0_g1 | TRINITY_DN46431_c0_g1 | TRINITY_DN46457_c0_g1 | TRINITY_DN46467_c0_g1 | TRINITY_DN46764_c0_g1 | TRINITY_DN46851_c0_g1 | TRINITY_DN46853_c0_g1 | TRINITY_DN46881_…
GO:0004791	thioredoxin-disulfide reductase activity	104	52	2020-03-29	48	1.5e-06	1.5e-06	41	11	TRINITY_DN58921_c0_g1 | TRINITY_DN59479_c3_g4 | TRINITY_DN59950_c2_g1 | TRINITY_DN60519_c0_g2 | TRINITY_DN60560_c0_g1 | TRINITY_DN60871_c1_g1 | TRINITY_DN61381_c0_g5 | TRINITY_DN62649_c0_g1 | TRINITY_DN65793_c1_g2 | TRINITY_DN66414_c0_g2 | TRINITY_DN66650_c4_g2 | TRINITY_DN66808_c0_g1 | TRINITY_DN70224_c2_g1 | TRINITY_DN70433_c3_g2 | TRINITY_DN70580_c1_g1 | TRINITY_DN70580_c1_g2 | TRINITY_DN71412…	TRINITY_DN60360_c1_g1 | TRINITY_DN66371_c3_g3 | TRINITY_DN69744_c0_g5 | TRINITY_DN80107_c0_g2 | TRINITY_DN82410_c1_g3 | TRINITY_DN82470_c4_g1 | TRINITY_DN88755_c1_g2 | TRINITY_DN92154_c2_g1 | TRINITY_DN92572_c1_g2 | TRINITY_DN92572_c1_g3 | TRINITY_DN93058_c2_g2
GO:0036094	small molecule binding	12890	3793	3597.96	49	0.19389	1.6e-06	1835	1958	TRINITY_DN29522_c0_g1 | TRINITY_DN37827_c0_g1 | TRINITY_DN38469_c0_g1 | TRINITY_DN39687_c0_g1 | TRINITY_DN41368_c0_g1 | TRINITY_DN41588_c1_g1 | TRINITY_DN41818_c0_g1 | TRINITY_DN42574_c0_g1 | TRINITY_DN42643_c0_g1 | TRINITY_DN42955_c0_g1 | TRINITY_DN43034_c0_g1 | TRINITY_DN43374_c0_g1 | TRINITY_DN44379_c0_g1 | TRINITY_DN44440_c0_g1 | TRINITY_DN44830_c0_g1 | TRINITY_DN45049_c0_g1 | TRINITY_DN45266…
GO:0016638	oxidoreductase activity, acting on the CH-NH2 group of donors	142	66	39.64	50	0.00485	1.8e-06	33	33	TRINITY_DN37589_c0_g1 | TRINITY_DN39855_c0_g1 | TRINITY_DN42330_c0_g1 | TRINITY_DN44784_c0_g1 | TRINITY_DN44966_c0_g1 | TRINITY_DN52733_c0_g1 | TRINITY_DN59894_c2_g3 | TRINITY_DN61705_c0_g1 | TRINITY_DN63763_c0_g1 | TRINITY_DN64204_c4_g3 | TRINITY_DN64462_c2_g5 | TRINITY_DN65962_c1_g2 | TRINITY_DN66040_c0_g1 | TRINITY_DN67041_c1_g1 | TRINITY_DN70489_c3_g2 | TRINITY_DN72779_c1_g1 | TRINITY_DN73076…	TRINITY_DN40827_c0_g1 | TRINITY_DN46949_c0_g1 | TRINITY_DN47701_c0_g1 | TRINITY_DN48856_c0_g1 | TRINITY_DN53755_c0_g1 | TRINITY_DN54760_c0_g1 | TRINITY_DN56312_c0_g1 | TRINITY_DN56312_c0_g3 | TRINITY_DN58117_c1_g1 | TRINITY_DN59001_c0_g1 | TRINITY_DN62116_c4_g1 | TRINITY_DN62138_c0_g1 | TRINITY_DN62176_c3_g1 | TRINITY_DN64209_c3_g2 | TRINITY_DN67916_c1_g2 | TRINITY_DN68392_c1_g2 | TRINITY_DN74224…
GO:0030246	carbohydrate binding	947	329	264.33	51	0.00799	2.0e-06	197	132	TRINITY_DN46000_c0_g1 | TRINITY_DN48670_c0_g1 | TRINITY_DN50189_c0_g1 | TRINITY_DN54540_c0_g1 | TRINITY_DN55957_c0_g1 | TRINITY_DN56424_c0_g1 | TRINITY_DN57036_c0_g1 | TRINITY_DN57531_c0_g1 | TRINITY_DN57940_c2_g2 | TRINITY_DN58440_c2_g1 | TRINITY_DN58635_c1_g3 | TRINITY_DN59246_c0_g1 | TRINITY_DN59694_c1_g2 | TRINITY_DN59709_c0_g1 | TRINITY_DN59894_c2_g3 | TRINITY_DN60018_c0_g1 | TRINITY_DN60132…	TRINITY_DN105162_c0_g1 | TRINITY_DN15339_c0_g1 | TRINITY_DN46916_c0_g1 | TRINITY_DN47131_c0_g1 | TRINITY_DN48453_c0_g1 | TRINITY_DN49002_c0_g1 | TRINITY_DN51644_c0_g2 | TRINITY_DN52492_c0_g1 | TRINITY_DN52572_c0_g1 | TRINITY_DN53504_c0_g1 | TRINITY_DN53912_c1_g1 | TRINITY_DN55753_c0_g1 | TRINITY_DN56092_c0_g1 | TRINITY_DN57112_c0_g1 | TRINITY_DN57376_c0_g1 | TRINITY_DN57901_c1_g1 | TRINITY_DN5790…
GO:0004714	transmembrane receptor protein tyrosine kinase activity	77	41	21.49	52	2.4e-06	2.4e-06	27	14	TRINITY_DN44440_c0_g1 | TRINITY_DN48383_c0_g1 | TRINITY_DN51584_c0_g1 | TRINITY_DN56793_c0_g2 | TRINITY_DN58346_c5_g1 | TRINITY_DN58346_c5_g2 | TRINITY_DN60980_c1_g1 | TRINITY_DN60980_c2_g1 | TRINITY_DN60980_c4_g2 | TRINITY_DN61175_c3_g3 | TRINITY_DN65330_c0_g1 | TRINITY_DN65330_c2_g1 | TRINITY_DN66937_c0_g1 | TRINITY_DN70535_c0_g1 | TRINITY_DN70679_c0_g2 | TRINITY_DN76946_c1_g1 | TRINITY_DN78025…	TRINITY_DN49503_c0_g1 | TRINITY_DN59905_c2_g1 | TRINITY_DN60887_c2_g4 | TRINITY_DN63427_c0_g1 | TRINITY_DN63427_c0_g2 | TRINITY_DN67542_c0_g3 | TRINITY_DN70012_c1_g2 | TRINITY_DN70359_c1_g3 | TRINITY_DN74936_c0_g5 | TRINITY_DN75550_c0_g4 | TRINITY_DN88641_c1_g1 | TRINITY_DN90990_c1_g1 | TRINITY_DN91023_c3_g1 | TRINITY_DN92384_c2_g2
GO:0000166	nucleotide binding	12190	3591	3402.57	53	0.35724	2.4e-06	1724	1867	TRINITY_DN29522_c0_g1 | TRINITY_DN37827_c0_g1 | TRINITY_DN38469_c0_g1 | TRINITY_DN39687_c0_g1 | TRINITY_DN41368_c0_g1 | TRINITY_DN41588_c1_g1 | TRINITY_DN41818_c0_g1 | TRINITY_DN42574_c0_g1 | TRINITY_DN42643_c0_g1 | TRINITY_DN42955_c0_g1 | TRINITY_DN43034_c0_g1 | TRINITY_DN43374_c0_g1 | TRINITY_DN44379_c0_g1 | TRINITY_DN44440_c0_g1 | TRINITY_DN44830_c0_g1 | TRINITY_DN45049_c0_g1 | TRINITY_DN45266…
GO:1901265	nucleoside phosphate binding	12190	3591	3402.57	54	0.35724	2.4e-06	1724	1867	TRINITY_DN29522_c0_g1 | TRINITY_DN37827_c0_g1 | TRINITY_DN38469_c0_g1 | TRINITY_DN39687_c0_g1 | TRINITY_DN41368_c0_g1 | TRINITY_DN41588_c1_g1 | TRINITY_DN41818_c0_g1 | TRINITY_DN42574_c0_g1 | TRINITY_DN42643_c0_g1 | TRINITY_DN42955_c0_g1 | TRINITY_DN43034_c0_g1 | TRINITY_DN43374_c0_g1 | TRINITY_DN44379_c0_g1 | TRINITY_DN44440_c0_g1 | TRINITY_DN44830_c0_g1 | TRINITY_DN45049_c0_g1 | TRINITY_DN45266…
GO:0051753	mannan synthase activity	44	27	2028-12-01	55	3.7e-06	3.7e-06	2	25	TRINITY_DN79487_c2_g1 | TRINITY_DN87071_c2_g3	TRINITY_DN45681_c0_g1 | TRINITY_DN49498_c0_g1 | TRINITY_DN50923_c1_g1 | TRINITY_DN50923_c2_g1 | TRINITY_DN52432_c0_g1 | TRINITY_DN54282_c0_g1 | TRINITY_DN59215_c0_g1 | TRINITY_DN59921_c0_g2 | TRINITY_DN67079_c0_g1 | TRINITY_DN69825_c0_g1 | TRINITY_DN72001_c2_g1 | TRINITY_DN73898_c2_g1 | TRINITY_DN79487_c1_g1 | TRINITY_DN79684_c0_g1 | TRINITY_DN81731_c1_g1 | TRINITY_DN82420_c1_g1 | TRINITY_DN82420…
GO:0043531	ADP binding	816	286	227.77	56	4.1e-06	4.1e-06	230	56	TRINITY_DN52414_c0_g1 | TRINITY_DN56012_c0_g1 | TRINITY_DN56682_c0_g1 | TRINITY_DN57283_c2_g4 | TRINITY_DN58019_c0_g3 | TRINITY_DN58886_c1_g1 | TRINITY_DN60114_c1_g2 | TRINITY_DN60703_c1_g1 | TRINITY_DN61389_c0_g1 | TRINITY_DN61515_c1_g3 | TRINITY_DN62525_c1_g3 | TRINITY_DN62881_c0_g1 | TRINITY_DN62968_c1_g4 | TRINITY_DN63323_c0_g1 | TRINITY_DN63576_c1_g2 | TRINITY_DN63890_c1_g1 | TRINITY_DN64072…	TRINITY_DN43186_c0_g1 | TRINITY_DN50915_c0_g1 | TRINITY_DN51523_c0_g1 | TRINITY_DN59598_c0_g1 | TRINITY_DN60778_c0_g3 | TRINITY_DN60778_c0_g7 | TRINITY_DN63671_c0_g5 | TRINITY_DN65192_c0_g2 | TRINITY_DN65491_c0_g3 | TRINITY_DN66924_c5_g1 | TRINITY_DN67527_c0_g2 | TRINITY_DN67738_c1_g2 | TRINITY_DN68479_c2_g5 | TRINITY_DN70777_c5_g2 | TRINITY_DN71552_c5_g2 | TRINITY_DN72277_c0_g1 | TRINITY_DN72285…
GO:0046915	transition metal ion transmembrane transporter activity	126	59	35.17	57	0.01050	4.7e-06	30	29	TRINITY_DN51226_c0_g1 | TRINITY_DN61507_c4_g4 | TRINITY_DN62303_c0_g1 | TRINITY_DN63384_c1_g1 | TRINITY_DN63895_c0_g1 | TRINITY_DN66122_c4_g2 | TRINITY_DN66649_c3_g3 | TRINITY_DN71895_c3_g2 | TRINITY_DN72792_c2_g1 | TRINITY_DN73573_c0_g1 | TRINITY_DN73573_c0_g2 | TRINITY_DN74892_c0_g1 | TRINITY_DN75870_c0_g1 | TRINITY_DN76061_c2_g1 | TRINITY_DN78072_c3_g1 | TRINITY_DN79066_c0_g1 | TRINITY_DN80462…	TRINITY_DN34606_c0_g1 | TRINITY_DN60337_c1_g2 | TRINITY_DN61599_c0_g1 | TRINITY_DN61599_c0_g2 | TRINITY_DN61599_c0_g3 | TRINITY_DN70975_c0_g1 | TRINITY_DN72231_c1_g1 | TRINITY_DN77938_c1_g3 | TRINITY_DN79493_c0_g1 | TRINITY_DN79570_c1_g1 | TRINITY_DN80405_c0_g4 | TRINITY_DN81249_c1_g1 | TRINITY_DN82076_c0_g1 | TRINITY_DN83105_c1_g2 | TRINITY_DN85803_c1_g1 | TRINITY_DN86140_c0_g1 | TRINITY_DN88711…
GO:0016798	hydrolase activity, acting on glycosyl bonds	889	308	248.14	58	0.85403	5.4e-06	136	172	TRINITY_DN48670_c0_g1 | TRINITY_DN51371_c0_g1 | TRINITY_DN54540_c0_g1 | TRINITY_DN56359_c0_g1 | TRINITY_DN56424_c0_g1 | TRINITY_DN56965_c0_g2 | TRINITY_DN60273_c0_g1 | TRINITY_DN60992_c1_g2 | TRINITY_DN61446_c1_g1 | TRINITY_DN61904_c5_g1 | TRINITY_DN62563_c1_g3 | TRINITY_DN62961_c1_g1 | TRINITY_DN63425_c5_g1 | TRINITY_DN63772_c2_g2 | TRINITY_DN64109_c0_g1 | TRINITY_DN64338_c3_g2 | TRINITY_DN65305…	TRINITY_DN105162_c0_g1 | TRINITY_DN43213_c0_g1 | TRINITY_DN46916_c0_g1 | TRINITY_DN47131_c0_g1 | TRINITY_DN48453_c0_g1 | TRINITY_DN49002_c0_g1 | TRINITY_DN49881_c1_g1 | TRINITY_DN51644_c0_g2 | TRINITY_DN52492_c0_g1 | TRINITY_DN52945_c0_g1 | TRINITY_DN53504_c0_g1 | TRINITY_DN54329_c0_g1 | TRINITY_DN55753_c0_g1 | TRINITY_DN56092_c0_g1 | TRINITY_DN56677_c0_g1 | TRINITY_DN56812_c3_g1 | TRINITY_DN5695…
GO:0046030	inositol trisphosphate phosphatase activity	25	18	1998-06-01	59	0.00169	5.9e-06	15	3	TRINITY_DN59968_c5_g2 | TRINITY_DN62449_c0_g1 | TRINITY_DN63351_c1_g1 | TRINITY_DN66438_c5_g1 | TRINITY_DN66438_c5_g2 | TRINITY_DN70428_c8_g1 | TRINITY_DN72792_c2_g2 | TRINITY_DN73497_c3_g1 | TRINITY_DN74215_c0_g1 | TRINITY_DN92482_c0_g1 | TRINITY_DN93491_c0_g1 | TRINITY_DN93491_c1_g1 | TRINITY_DN93491_c1_g2 | TRINITY_DN93491_c1_g4 | TRINITY_DN94121_c1_g1	TRINITY_DN67924_c1_g1 | TRINITY_DN76251_c0_g1 | TRINITY_DN77655_c3_g1
GO:0080161	auxin transmembrane transporter activity	69	37	19.26	60	1.00000	6.0e-06	2	35	TRINITY_DN73029_c1_g1 | TRINITY_DN85875_c0_g1	TRINITY_DN45443_c0_g1 | TRINITY_DN48619_c0_g1 | TRINITY_DN51041_c0_g1 | TRINITY_DN52428_c0_g1 | TRINITY_DN59774_c1_g1 | TRINITY_DN59774_c2_g3 | TRINITY_DN60304_c0_g1 | TRINITY_DN60412_c2_g2 | TRINITY_DN60523_c0_g1 | TRINITY_DN62555_c1_g1 | TRINITY_DN63719_c0_g2 | TRINITY_DN63719_c0_g5 | TRINITY_DN64921_c1_g4 | TRINITY_DN66758_c3_g2 | TRINITY_DN69824_c1_g1 | TRINITY_DN72873_c0_g1 | TRINITY_DN74281…
GO:0016762	xyloglucan:xyloglucosyl transferase activity	57	32	15.91	61	7.0e-06	7.0e-06	22	10	TRINITY_DN60273_c0_g1 | TRINITY_DN60992_c1_g2 | TRINITY_DN62961_c1_g1 | TRINITY_DN69356_c7_g1 | TRINITY_DN71781_c3_g1 | TRINITY_DN72099_c9_g1 | TRINITY_DN74492_c4_g3 | TRINITY_DN77245_c5_g1 | TRINITY_DN78925_c0_g1 | TRINITY_DN80529_c4_g2 | TRINITY_DN80529_c4_g4 | TRINITY_DN82198_c1_g1 | TRINITY_DN82899_c2_g1 | TRINITY_DN83978_c4_g1 | TRINITY_DN84835_c1_g1 | TRINITY_DN84995_c6_g2 | TRINITY_DN88987…	TRINITY_DN60388_c2_g1 | TRINITY_DN60397_c2_g1 | TRINITY_DN66851_c0_g1 | TRINITY_DN72298_c2_g4 | TRINITY_DN76773_c4_g1 | TRINITY_DN77224_c1_g1 | TRINITY_DN78783_c3_g1 | TRINITY_DN84083_c1_g1 | TRINITY_DN84083_c1_g2 | TRINITY_DN84083_c1_g3
GO:0016630	protochlorophyllide reductase activity	12	11	1935-03-01	62	7.1e-06	7.1e-06	10	1	TRINITY_DN58615_c0_g1 | TRINITY_DN63223_c0_g1 | TRINITY_DN63223_c1_g2 | TRINITY_DN66563_c0_g2 | TRINITY_DN66563_c1_g1 | TRINITY_DN66563_c1_g4 | TRINITY_DN81961_c2_g1 | TRINITY_DN83492_c1_g1 | TRINITY_DN83492_c1_g3 | TRINITY_DN83492_c2_g2	TRINITY_DN102016_c0_g1
GO:0005524	ATP binding	10295	3044	2873.62	63	7.1e-06	7.1e-06	1493	1551	TRINITY_DN29522_c0_g1 | TRINITY_DN37827_c0_g1 | TRINITY_DN38469_c0_g1 | TRINITY_DN39687_c0_g1 | TRINITY_DN41368_c0_g1 | TRINITY_DN41588_c1_g1 | TRINITY_DN41818_c0_g1 | TRINITY_DN42574_c0_g1 | TRINITY_DN42643_c0_g1 | TRINITY_DN42955_c0_g1 | TRINITY_DN43034_c0_g1 | TRINITY_DN43374_c0_g1 | TRINITY_DN44440_c0_g1 | TRINITY_DN44830_c0_g1 | TRINITY_DN45049_c0_g1 | TRINITY_DN45266_c0_g1 | TRINITY_DN45327…
GO:0015925	galactosidase activity	98	48	27.35	64	1.00000	7.7e-06	26	22	TRINITY_DN48670_c0_g1 | TRINITY_DN54540_c0_g1 | TRINITY_DN56359_c0_g1 | TRINITY_DN56424_c0_g1 | TRINITY_DN56965_c0_g2 | TRINITY_DN63425_c5_g1 | TRINITY_DN64109_c0_g1 | TRINITY_DN66084_c0_g1 | TRINITY_DN70933_c0_g1 | TRINITY_DN74574_c2_g1 | TRINITY_DN75586_c0_g1 | TRINITY_DN79856_c1_g1 | TRINITY_DN80263_c1_g1 | TRINITY_DN80646_c1_g1 | TRINITY_DN80646_c2_g1 | TRINITY_DN83382_c1_g1 | TRINITY_DN83382…	TRINITY_DN46916_c0_g1 | TRINITY_DN47131_c0_g1 | TRINITY_DN48453_c0_g1 | TRINITY_DN51644_c0_g2 | TRINITY_DN63425_c3_g1 | TRINITY_DN63425_c4_g2 | TRINITY_DN68770_c2_g2 | TRINITY_DN68770_c2_g3 | TRINITY_DN68956_c6_g1 | TRINITY_DN73931_c0_g3 | TRINITY_DN76080_c0_g1 | TRINITY_DN77569_c2_g1 | TRINITY_DN80568_c1_g2 | TRINITY_DN86254_c0_g1 | TRINITY_DN88778_c3_g1 | TRINITY_DN88778_c5_g1 | TRINITY_DN88994…
GO:0032559	adenyl ribonucleotide binding	10373	3065	2895.39	65	0.26228	8.2e-06	1508	1557	TRINITY_DN29522_c0_g1 | TRINITY_DN37827_c0_g1 | TRINITY_DN38469_c0_g1 | TRINITY_DN39687_c0_g1 | TRINITY_DN41368_c0_g1 | TRINITY_DN41588_c1_g1 | TRINITY_DN41818_c0_g1 | TRINITY_DN42574_c0_g1 | TRINITY_DN42643_c0_g1 | TRINITY_DN42955_c0_g1 | TRINITY_DN43034_c0_g1 | TRINITY_DN43374_c0_g1 | TRINITY_DN44440_c0_g1 | TRINITY_DN44830_c0_g1 | TRINITY_DN45049_c0_g1 | TRINITY_DN45266_c0_g1 | TRINITY_DN45327…
GO:0034485	phosphatidylinositol-3,4,5-trisphosphate 5-phosphatase activity	34	22	1949-09-01	66	8.5e-06	8.5e-06	17	5	TRINITY_DN59968_c5_g2 | TRINITY_DN62449_c0_g1 | TRINITY_DN63351_c1_g1 | TRINITY_DN66438_c5_g1 | TRINITY_DN66438_c5_g2 | TRINITY_DN70428_c8_g1 | TRINITY_DN73497_c2_g1 | TRINITY_DN73497_c3_g1 | TRINITY_DN74215_c0_g1 | TRINITY_DN89649_c0_g4 | TRINITY_DN92482_c0_g1 | TRINITY_DN93491_c0_g1 | TRINITY_DN93491_c1_g1 | TRINITY_DN93491_c1_g2 | TRINITY_DN93491_c1_g4 | TRINITY_DN94121_c1_g1 | TRINITY_DN94121…	TRINITY_DN60465_c0_g1 | TRINITY_DN67924_c1_g1 | TRINITY_DN76251_c0_g1 | TRINITY_DN77655_c3_g1 | TRINITY_DN94121_c1_g3
GO:0046910	pectinesterase inhibitor activity	60	33	16.75	67	9.2e-06	9.2e-06	8	25	TRINITY_DN70644_c2_g4 | TRINITY_DN76483_c2_g1 | TRINITY_DN83420_c0_g1 | TRINITY_DN86675_c0_g2 | TRINITY_DN87258_c3_g1 | TRINITY_DN88596_c1_g4 | TRINITY_DN91053_c3_g1 | TRINITY_DN92518_c2_g1	TRINITY_DN54416_c0_g1 | TRINITY_DN54833_c0_g1 | TRINITY_DN56738_c1_g1 | TRINITY_DN59544_c4_g1 | TRINITY_DN59797_c11_g1 | TRINITY_DN61270_c0_g1 | TRINITY_DN62245_c0_g1 | TRINITY_DN64817_c4_g1 | TRINITY_DN68550_c1_g1 | TRINITY_DN70102_c2_g2 | TRINITY_DN70644_c2_g3 | TRINITY_DN70993_c0_g2 | TRINITY_DN75364_c4_g1 | TRINITY_DN81322_c0_g1 | TRINITY_DN86675_c0_g1 | TRINITY_DN88596_c1_g1 | TRINITY_DN8955…
GO:0047134	protein-disulfide reductase activity	96	47	2020-08-26	68	9.7e-06	9.7e-06	36	11	TRINITY_DN59479_c3_g4 | TRINITY_DN59950_c2_g1 | TRINITY_DN60519_c0_g2 | TRINITY_DN60560_c0_g1 | TRINITY_DN60871_c1_g1 | TRINITY_DN61381_c0_g5 | TRINITY_DN62649_c0_g1 | TRINITY_DN65793_c1_g2 | TRINITY_DN66650_c4_g2 | TRINITY_DN66808_c0_g1 | TRINITY_DN70224_c2_g1 | TRINITY_DN70433_c3_g2 | TRINITY_DN70580_c1_g1 | TRINITY_DN70580_c1_g2 | TRINITY_DN71412_c1_g1 | TRINITY_DN71433_c5_g1 | TRINITY_DN72963…	TRINITY_DN60360_c1_g1 | TRINITY_DN66371_c3_g3 | TRINITY_DN69744_c0_g5 | TRINITY_DN80107_c0_g2 | TRINITY_DN82410_c1_g3 | TRINITY_DN82470_c4_g1 | TRINITY_DN88755_c1_g2 | TRINITY_DN92154_c2_g1 | TRINITY_DN92572_c1_g2 | TRINITY_DN92572_c1_g3 | TRINITY_DN93058_c2_g2
GO:0030554	adenyl nucleotide binding	10379	3065	2897.07	69	0.44735	9.9e-06	1508	1557	TRINITY_DN29522_c0_g1 | TRINITY_DN37827_c0_g1 | TRINITY_DN38469_c0_g1 | TRINITY_DN39687_c0_g1 | TRINITY_DN41368_c0_g1 | TRINITY_DN41588_c1_g1 | TRINITY_DN41818_c0_g1 | TRINITY_DN42574_c0_g1 | TRINITY_DN42643_c0_g1 | TRINITY_DN42955_c0_g1 | TRINITY_DN43034_c0_g1 | TRINITY_DN43374_c0_g1 | TRINITY_DN44440_c0_g1 | TRINITY_DN44830_c0_g1 | TRINITY_DN45049_c0_g1 | TRINITY_DN45266_c0_g1 | TRINITY_DN45327…
GO:0004097	catechol oxidase activity	26	18	2026-07-01	70	1.4e-05	1.4e-05	11	7	TRINITY_DN57760_c0_g1 | TRINITY_DN57760_c2_g1 | TRINITY_DN57760_c3_g1 | TRINITY_DN72721_c0_g1 | TRINITY_DN77062_c2_g1 | TRINITY_DN78323_c2_g5 | TRINITY_DN85098_c7_g2 | TRINITY_DN92677_c0_g1 | TRINITY_DN92677_c1_g1 | TRINITY_DN94251_c4_g3 | TRINITY_DN94251_c4_g6	TRINITY_DN57760_c2_g2 | TRINITY_DN57760_c3_g2 | TRINITY_DN60305_c0_g1 | TRINITY_DN86274_c0_g1 | TRINITY_DN86274_c1_g1 | TRINITY_DN94251_c4_g2 | TRINITY_DN94251_c4_g7
GO:0097367	carbohydrate derivative binding	11444	3363	3194.34	71	0.30622	1.6e-05	1627	1736	TRINITY_DN29522_c0_g1 | TRINITY_DN37827_c0_g1 | TRINITY_DN38469_c0_g1 | TRINITY_DN39687_c0_g1 | TRINITY_DN41368_c0_g1 | TRINITY_DN41588_c1_g1 | TRINITY_DN41818_c0_g1 | TRINITY_DN42574_c0_g1 | TRINITY_DN42643_c0_g1 | TRINITY_DN42955_c0_g1 | TRINITY_DN43034_c0_g1 | TRINITY_DN43374_c0_g1 | TRINITY_DN44379_c0_g1 | TRINITY_DN44440_c0_g1 | TRINITY_DN44830_c0_g1 | TRINITY_DN45049_c0_g1 | TRINITY_DN45266…
GO:0004888	transmembrane signaling receptor activity	929	317	259.31	72	0.64131	1.6e-05	163	154	TRINITY_DN41818_c0_g1 | TRINITY_DN43300_c0_g1 | TRINITY_DN44379_c0_g1 | TRINITY_DN44440_c0_g1 | TRINITY_DN48383_c0_g1 | TRINITY_DN51584_c0_g1 | TRINITY_DN52080_c0_g1 | TRINITY_DN52121_c0_g1 | TRINITY_DN53270_c0_g2 | TRINITY_DN56468_c0_g1 | TRINITY_DN56477_c0_g1 | TRINITY_DN56793_c0_g2 | TRINITY_DN56982_c0_g1 | TRINITY_DN58346_c5_g1 | TRINITY_DN58346_c5_g2 | TRINITY_DN58918_c4_g4 | TRINITY_DN59637…	TRINITY_DN43440_c0_g1 | TRINITY_DN43478_c0_g1 | TRINITY_DN46467_c0_g1 | TRINITY_DN47501_c0_g1 | TRINITY_DN48047_c0_g1 | TRINITY_DN49064_c0_g1 | TRINITY_DN49503_c0_g1 | TRINITY_DN50134_c0_g1 | TRINITY_DN51120_c0_g1 | TRINITY_DN52317_c1_g1 | TRINITY_DN53533_c0_g1 | TRINITY_DN53629_c0_g1 | TRINITY_DN53762_c0_g1 | TRINITY_DN54386_c0_g1 | TRINITY_DN54787_c1_g1 | TRINITY_DN55765_c2_g1 | TRINITY_DN56167…
GO:0043168	anion binding	12600	3688	3517.01	73	0.36848	2.0e-05	1793	1895	TRINITY_DN29522_c0_g1 | TRINITY_DN37827_c0_g1 | TRINITY_DN38469_c0_g1 | TRINITY_DN39687_c0_g1 | TRINITY_DN41368_c0_g1 | TRINITY_DN41588_c1_g1 | TRINITY_DN41818_c0_g1 | TRINITY_DN42574_c0_g1 | TRINITY_DN42643_c0_g1 | TRINITY_DN42955_c0_g1 | TRINITY_DN43034_c0_g1 | TRINITY_DN43374_c0_g1 | TRINITY_DN44379_c0_g1 | TRINITY_DN44440_c0_g1 | TRINITY_DN44830_c0_g1 | TRINITY_DN45049_c0_g1 | TRINITY_DN45266…
GO:0034594	phosphatidylinositol trisphosphate phosphatase activity	40	24	2017-11-01	74	0.53293	2.2e-05	17	7	TRINITY_DN59968_c5_g2 | TRINITY_DN62449_c0_g1 | TRINITY_DN63351_c1_g1 | TRINITY_DN66438_c5_g1 | TRINITY_DN66438_c5_g2 | TRINITY_DN70428_c8_g1 | TRINITY_DN73497_c2_g1 | TRINITY_DN73497_c3_g1 | TRINITY_DN74215_c0_g1 | TRINITY_DN89649_c0_g4 | TRINITY_DN92482_c0_g1 | TRINITY_DN93491_c0_g1 | TRINITY_DN93491_c1_g1 | TRINITY_DN93491_c1_g2 | TRINITY_DN93491_c1_g4 | TRINITY_DN94121_c1_g1 | TRINITY_DN94121…	TRINITY_DN60465_c0_g1 | TRINITY_DN67924_c1_g1 | TRINITY_DN69562_c4_g3 | TRINITY_DN76251_c0_g1 | TRINITY_DN77655_c3_g1 | TRINITY_DN86205_c0_g1 | TRINITY_DN94121_c1_g3
GO:0010329	auxin efflux transmembrane transporter activity	62	33	17.31	75	2.3e-05	2.3e-05	2	31	TRINITY_DN73029_c1_g1 | TRINITY_DN85875_c0_g1	TRINITY_DN45443_c0_g1 | TRINITY_DN48619_c0_g1 | TRINITY_DN51041_c0_g1 | TRINITY_DN52428_c0_g1 | TRINITY_DN59774_c1_g1 | TRINITY_DN59774_c2_g3 | TRINITY_DN60304_c0_g1 | TRINITY_DN60412_c2_g2 | TRINITY_DN60523_c0_g1 | TRINITY_DN62555_c1_g1 | TRINITY_DN64921_c1_g4 | TRINITY_DN66758_c3_g2 | TRINITY_DN69824_c1_g1 | TRINITY_DN72873_c0_g1 | TRINITY_DN74281_c0_g3 | TRINITY_DN77239_c1_g1 | TRINITY_DN80578…
GO:0099600	transmembrane receptor activity	951	322	265.45	76	0.68593	2.8e-05	165	157	TRINITY_DN41818_c0_g1 | TRINITY_DN43300_c0_g1 | TRINITY_DN44379_c0_g1 | TRINITY_DN44440_c0_g1 | TRINITY_DN48383_c0_g1 | TRINITY_DN51584_c0_g1 | TRINITY_DN51942_c0_g1 | TRINITY_DN52080_c0_g1 | TRINITY_DN52121_c0_g1 | TRINITY_DN53270_c0_g2 | TRINITY_DN56468_c0_g1 | TRINITY_DN56477_c0_g1 | TRINITY_DN56793_c0_g2 | TRINITY_DN56982_c0_g1 | TRINITY_DN58346_c5_g1 | TRINITY_DN58346_c5_g2 | TRINITY_DN58918…	TRINITY_DN43440_c0_g1 | TRINITY_DN43478_c0_g1 | TRINITY_DN46467_c0_g1 | TRINITY_DN47501_c0_g1 | TRINITY_DN48047_c0_g1 | TRINITY_DN49064_c0_g1 | TRINITY_DN49503_c0_g1 | TRINITY_DN50134_c0_g1 | TRINITY_DN51120_c0_g1 | TRINITY_DN52317_c1_g1 | TRINITY_DN53533_c0_g1 | TRINITY_DN53629_c0_g1 | TRINITY_DN53762_c0_g1 | TRINITY_DN53782_c0_g1 | TRINITY_DN54386_c0_g1 | TRINITY_DN54787_c1_g1 | TRINITY_DN55765…
GO:0051213	dioxygenase activity	354	134	98.81	77	0.00472	3.0e-05	76	58	TRINITY_DN48487_c0_g1 | TRINITY_DN49340_c0_g1 | TRINITY_DN49340_c1_g1 | TRINITY_DN49621_c0_g1 | TRINITY_DN49621_c0_g2 | TRINITY_DN53872_c0_g1 | TRINITY_DN58381_c0_g1 | TRINITY_DN59194_c0_g1 | TRINITY_DN59194_c1_g1 | TRINITY_DN61243_c6_g2 | TRINITY_DN61726_c0_g1 | TRINITY_DN61777_c0_g1 | TRINITY_DN62443_c0_g2 | TRINITY_DN62510_c1_g1 | TRINITY_DN64033_c0_g1 | TRINITY_DN64113_c0_g1 | TRINITY_DN64450…	TRINITY_DN36949_c0_g1 | TRINITY_DN55605_c0_g1 | TRINITY_DN56566_c1_g1 | TRINITY_DN63658_c6_g1 | TRINITY_DN63658_c9_g1 | TRINITY_DN64185_c1_g1 | TRINITY_DN64227_c0_g2 | TRINITY_DN64368_c0_g1 | TRINITY_DN65350_c0_g2 | TRINITY_DN65492_c0_g1 | TRINITY_DN66933_c0_g1 | TRINITY_DN68550_c1_g1 | TRINITY_DN68995_c0_g1 | TRINITY_DN69621_c0_g1 | TRINITY_DN69740_c1_g1 | TRINITY_DN70566_c1_g1 | TRINITY_DN72083…
GO:0004675	transmembrane receptor protein serine/threonine kinase activity	535	192	149.33	78	3.2e-05	3.2e-05	76	116	TRINITY_DN52080_c0_g1 | TRINITY_DN56468_c0_g1 | TRINITY_DN56477_c0_g1 | TRINITY_DN58918_c4_g4 | TRINITY_DN60308_c0_g1 | TRINITY_DN60326_c3_g2 | TRINITY_DN60603_c6_g1 | TRINITY_DN60680_c4_g1 | TRINITY_DN60959_c0_g1 | TRINITY_DN60963_c2_g1 | TRINITY_DN60963_c2_g2 | TRINITY_DN61487_c4_g3 | TRINITY_DN63191_c1_g2 | TRINITY_DN63602_c1_g4 | TRINITY_DN63632_c1_g1 | TRINITY_DN63966_c0_g2 | TRINITY_DN64356…	TRINITY_DN43440_c0_g1 | TRINITY_DN43478_c0_g1 | TRINITY_DN46467_c0_g1 | TRINITY_DN47501_c0_g1 | TRINITY_DN48047_c0_g1 | TRINITY_DN49064_c0_g1 | TRINITY_DN50134_c0_g1 | TRINITY_DN51120_c0_g1 | TRINITY_DN52317_c1_g1 | TRINITY_DN53533_c0_g1 | TRINITY_DN53629_c0_g1 | TRINITY_DN53762_c0_g1 | TRINITY_DN54386_c0_g1 | TRINITY_DN54787_c1_g1 | TRINITY_DN56167_c0_g1 | TRINITY_DN56689_c1_g4 | TRINITY_DN58697…
GO:0035639	purine ribonucleoside triphosphate binding	11062	3247	3087.71	79	0.71622	3.6e-05	1569	1678	TRINITY_DN29522_c0_g1 | TRINITY_DN37827_c0_g1 | TRINITY_DN38469_c0_g1 | TRINITY_DN39687_c0_g1 | TRINITY_DN41368_c0_g1 | TRINITY_DN41588_c1_g1 | TRINITY_DN41818_c0_g1 | TRINITY_DN42574_c0_g1 | TRINITY_DN42643_c0_g1 | TRINITY_DN42955_c0_g1 | TRINITY_DN43034_c0_g1 | TRINITY_DN43374_c0_g1 | TRINITY_DN44379_c0_g1 | TRINITY_DN44440_c0_g1 | TRINITY_DN44830_c0_g1 | TRINITY_DN45049_c0_g1 | TRINITY_DN45266…
GO:0032553	ribonucleotide binding	11286	3309	3150.24	80	0.59844	4.2e-05	1598	1711	TRINITY_DN29522_c0_g1 | TRINITY_DN37827_c0_g1 | TRINITY_DN38469_c0_g1 | TRINITY_DN39687_c0_g1 | TRINITY_DN41368_c0_g1 | TRINITY_DN41588_c1_g1 | TRINITY_DN41818_c0_g1 | TRINITY_DN42574_c0_g1 | TRINITY_DN42643_c0_g1 | TRINITY_DN42955_c0_g1 | TRINITY_DN43034_c0_g1 | TRINITY_DN43374_c0_g1 | TRINITY_DN44379_c0_g1 | TRINITY_DN44440_c0_g1 | TRINITY_DN44830_c0_g1 | TRINITY_DN45049_c0_g1 | TRINITY_DN45266…
GO:0004375	glycine dehydrogenase (decarboxylating) activity	19	14	2020-03-05	81	4.5e-05	4.5e-05	4	10	TRINITY_DN70489_c3_g2 | TRINITY_DN72779_c1_g1 | TRINITY_DN73076_c1_g1 | TRINITY_DN91668_c4_g2	TRINITY_DN46949_c0_g1 | TRINITY_DN54760_c0_g1 | TRINITY_DN56312_c0_g1 | TRINITY_DN56312_c0_g3 | TRINITY_DN62176_c3_g1 | TRINITY_DN77029_c0_g2 | TRINITY_DN84234_c0_g1 | TRINITY_DN94480_c2_g1 | TRINITY_DN94480_c3_g1 | TRINITY_DN94480_c3_g2
GO:0016642	oxidoreductase activity, acting on the CH-NH2 group of donors, disulfide as acceptor	19	14	2020-03-05	82	1.00000	4.5e-05	4	10	TRINITY_DN70489_c3_g2 | TRINITY_DN72779_c1_g1 | TRINITY_DN73076_c1_g1 | TRINITY_DN91668_c4_g2	TRINITY_DN46949_c0_g1 | TRINITY_DN54760_c0_g1 | TRINITY_DN56312_c0_g1 | TRINITY_DN56312_c0_g3 | TRINITY_DN62176_c3_g1 | TRINITY_DN77029_c0_g2 | TRINITY_DN84234_c0_g1 | TRINITY_DN94480_c2_g1 | TRINITY_DN94480_c3_g1 | TRINITY_DN94480_c3_g2
GO:0004601	peroxidase activity	218	88	60.85	83	4.8e-05	4.8e-05	49	39	TRINITY_DN43468_c0_g1 | TRINITY_DN51214_c0_g1 | TRINITY_DN59883_c0_g1 | TRINITY_DN60433_c3_g1 | TRINITY_DN60868_c6_g1 | TRINITY_DN62513_c1_g3 | TRINITY_DN62519_c3_g1 | TRINITY_DN62519_c3_g3 | TRINITY_DN65355_c0_g2 | TRINITY_DN65989_c3_g1 | TRINITY_DN66558_c0_g1 | TRINITY_DN67348_c1_g2 | TRINITY_DN68159_c0_g1 | TRINITY_DN68190_c4_g1 | TRINITY_DN68883_c0_g2 | TRINITY_DN68883_c0_g3 | TRINITY_DN69741…	TRINITY_DN31467_c0_g1 | TRINITY_DN44005_c0_g1 | TRINITY_DN44637_c0_g1 | TRINITY_DN44760_c0_g1 | TRINITY_DN47293_c0_g1 | TRINITY_DN57450_c0_g1 | TRINITY_DN58609_c1_g1 | TRINITY_DN59714_c0_g1 | TRINITY_DN61783_c3_g3 | TRINITY_DN65246_c2_g1 | TRINITY_DN65355_c0_g1 | TRINITY_DN66296_c0_g2 | TRINITY_DN67494_c1_g1 | TRINITY_DN70622_c2_g1 | TRINITY_DN74357_c0_g1 | TRINITY_DN76952_c1_g1 | TRINITY_DN77645…
GO:0032555	purine ribonucleotide binding	11147	3268	3111.44	84	0.69456	5.0e-05	1584	1684	TRINITY_DN29522_c0_g1 | TRINITY_DN37827_c0_g1 | TRINITY_DN38469_c0_g1 | TRINITY_DN39687_c0_g1 | TRINITY_DN41368_c0_g1 | TRINITY_DN41588_c1_g1 | TRINITY_DN41818_c0_g1 | TRINITY_DN42574_c0_g1 | TRINITY_DN42643_c0_g1 | TRINITY_DN42955_c0_g1 | TRINITY_DN43034_c0_g1 | TRINITY_DN43374_c0_g1 | TRINITY_DN44379_c0_g1 | TRINITY_DN44440_c0_g1 | TRINITY_DN44830_c0_g1 | TRINITY_DN45049_c0_g1 | TRINITY_DN45266…
GO:0015036	disulfide oxidoreductase activity	204	83	56.94	85	0.21318	5.5e-05	58	25	TRINITY_DN57928_c0_g1 | TRINITY_DN58921_c0_g1 | TRINITY_DN59479_c3_g4 | TRINITY_DN59950_c2_g1 | TRINITY_DN60519_c0_g2 | TRINITY_DN60560_c0_g1 | TRINITY_DN60573_c0_g5 | TRINITY_DN60871_c1_g1 | TRINITY_DN61381_c0_g5 | TRINITY_DN61481_c0_g1 | TRINITY_DN62649_c0_g1 | TRINITY_DN64637_c1_g4 | TRINITY_DN65019_c2_g1 | TRINITY_DN65793_c1_g2 | TRINITY_DN66414_c0_g2 | TRINITY_DN66650_c4_g2 | TRINITY_DN66808…	TRINITY_DN50236_c0_g1 | TRINITY_DN52688_c0_g1 | TRINITY_DN60360_c1_g1 | TRINITY_DN60515_c0_g1 | TRINITY_DN61455_c6_g2 | TRINITY_DN66371_c3_g3 | TRINITY_DN67323_c1_g1 | TRINITY_DN67323_c1_g2 | TRINITY_DN68157_c3_g4 | TRINITY_DN69744_c0_g5 | TRINITY_DN71387_c0_g1 | TRINITY_DN72179_c1_g1 | TRINITY_DN72282_c1_g1 | TRINITY_DN75081_c0_g1 | TRINITY_DN75550_c0_g4 | TRINITY_DN80107_c0_g2 | TRINITY_DN82410…
GO:0017076	purine nucleotide binding	11153	3268	3113.11	86	0.73802	5.9e-05	1584	1684	TRINITY_DN29522_c0_g1 | TRINITY_DN37827_c0_g1 | TRINITY_DN38469_c0_g1 | TRINITY_DN39687_c0_g1 | TRINITY_DN41368_c0_g1 | TRINITY_DN41588_c1_g1 | TRINITY_DN41818_c0_g1 | TRINITY_DN42574_c0_g1 | TRINITY_DN42643_c0_g1 | TRINITY_DN42955_c0_g1 | TRINITY_DN43034_c0_g1 | TRINITY_DN43374_c0_g1 | TRINITY_DN44379_c0_g1 | TRINITY_DN44440_c0_g1 | TRINITY_DN44830_c0_g1 | TRINITY_DN45049_c0_g1 | TRINITY_DN45266…
GO:0004871	signal transducer activity	1390	452	387.99	87	0.36957	6.8e-05	237	215	TRINITY_DN41818_c0_g1 | TRINITY_DN43300_c0_g1 | TRINITY_DN44379_c0_g1 | TRINITY_DN44440_c0_g1 | TRINITY_DN48383_c0_g1 | TRINITY_DN48595_c0_g1 | TRINITY_DN51584_c0_g1 | TRINITY_DN52002_c0_g1 | TRINITY_DN52080_c0_g1 | TRINITY_DN52121_c0_g1 | TRINITY_DN52425_c0_g1 | TRINITY_DN53270_c0_g2 | TRINITY_DN55776_c1_g1 | TRINITY_DN56468_c0_g1 | TRINITY_DN56477_c0_g1 | TRINITY_DN56793_c0_g2 | TRINITY_DN56982…	TRINITY_DN43440_c0_g1 | TRINITY_DN43478_c0_g1 | TRINITY_DN44815_c0_g1 | TRINITY_DN46457_c0_g1 | TRINITY_DN46467_c0_g1 | TRINITY_DN47450_c0_g1 | TRINITY_DN47501_c0_g1 | TRINITY_DN47591_c0_g1 | TRINITY_DN48047_c0_g1 | TRINITY_DN49059_c0_g1 | TRINITY_DN49064_c0_g1 | TRINITY_DN49503_c0_g1 | TRINITY_DN50134_c0_g1 | TRINITY_DN51120_c0_g1 | TRINITY_DN52317_c1_g1 | TRINITY_DN53533_c0_g1 | TRINITY_DN53588…
GO:0019187	beta-1,4-mannosyltransferase activity	55	29	15.35	88	0.85575	8.9e-05	3	26	TRINITY_DN79487_c2_g1 | TRINITY_DN80028_c1_g1 | TRINITY_DN87071_c2_g3	TRINITY_DN45681_c0_g1 | TRINITY_DN49498_c0_g1 | TRINITY_DN50923_c1_g1 | TRINITY_DN50923_c2_g1 | TRINITY_DN52432_c0_g1 | TRINITY_DN54282_c0_g1 | TRINITY_DN59215_c0_g1 | TRINITY_DN59921_c0_g2 | TRINITY_DN67079_c0_g1 | TRINITY_DN69825_c0_g1 | TRINITY_DN72001_c2_g1 | TRINITY_DN73898_c2_g1 | TRINITY_DN79487_c1_g1 | TRINITY_DN79684_c0_g1 | TRINITY_DN81731_c1_g1 | TRINITY_DN82420_c1_g1 | TRINITY_DN82420…
GO:0016702	oxidoreductase activity, acting on single donors with incorporation of molecular oxygen, incorporation of two atoms of oxygen	103	47	28.75	89	0.13540	9.2e-05	34	13	TRINITY_DN48487_c0_g1 | TRINITY_DN49340_c0_g1 | TRINITY_DN49340_c1_g1 | TRINITY_DN49621_c0_g1 | TRINITY_DN49621_c0_g2 | TRINITY_DN53872_c0_g1 | TRINITY_DN58381_c0_g1 | TRINITY_DN59194_c0_g1 | TRINITY_DN59194_c1_g1 | TRINITY_DN64113_c0_g1 | TRINITY_DN64450_c1_g1 | TRINITY_DN66801_c0_g1 | TRINITY_DN70467_c0_g2 | TRINITY_DN70467_c0_g3 | TRINITY_DN75011_c1_g1 | TRINITY_DN75378_c0_g1 | TRINITY_DN77508…	TRINITY_DN55605_c0_g1 | TRINITY_DN64368_c0_g1 | TRINITY_DN68550_c1_g1 | TRINITY_DN72083_c2_g1 | TRINITY_DN74348_c1_g3 | TRINITY_DN75157_c1_g1 | TRINITY_DN79906_c1_g2 | TRINITY_DN82829_c0_g4 | TRINITY_DN82829_c0_g5 | TRINITY_DN84574_c0_g1 | TRINITY_DN84574_c0_g2 | TRINITY_DN91359_c3_g1 | TRINITY_DN93586_c0_g2
GO:0022857	transmembrane transporter activity	3254	1001	908.28	90	0.48946	9.4e-05	552	449	TRINITY_DN41588_c1_g1 | TRINITY_DN42574_c0_g1 | TRINITY_DN42643_c0_g1 | TRINITY_DN42931_c0_g1 | TRINITY_DN43300_c0_g1 | TRINITY_DN43374_c0_g1 | TRINITY_DN45327_c0_g1 | TRINITY_DN45929_c0_g1 | TRINITY_DN47312_c0_g1 | TRINITY_DN47612_c0_g1 | TRINITY_DN47672_c0_g1 | TRINITY_DN47992_c0_g2 | TRINITY_DN48314_c0_g1 | TRINITY_DN48398_c1_g1 | TRINITY_DN48939_c1_g1 | TRINITY_DN49299_c0_g1 | TRINITY_DN49612…	TRINITY_DN101981_c0_g1 | TRINITY_DN107640_c0_g1 | TRINITY_DN34606_c0_g1 | TRINITY_DN43646_c0_g1 | TRINITY_DN43782_c0_g1 | TRINITY_DN44189_c0_g1 | TRINITY_DN45395_c0_g1 | TRINITY_DN45411_c0_g2 | TRINITY_DN45443_c0_g1 | TRINITY_DN47885_c0_g1 | TRINITY_DN48619_c0_g1 | TRINITY_DN48951_c0_g1 | TRINITY_DN49047_c0_g1 | TRINITY_DN51041_c0_g1 | TRINITY_DN51672_c1_g1 | TRINITY_DN52428_c0_g1 | TRINITY_DN536…
GO:0016684	oxidoreductase activity, acting on peroxide as acceptor	225	89	62.8	91	0.89817	0.00010	49	40	TRINITY_DN43468_c0_g1 | TRINITY_DN51214_c0_g1 | TRINITY_DN59883_c0_g1 | TRINITY_DN60433_c3_g1 | TRINITY_DN60868_c6_g1 | TRINITY_DN62513_c1_g3 | TRINITY_DN62519_c3_g1 | TRINITY_DN62519_c3_g3 | TRINITY_DN65355_c0_g2 | TRINITY_DN65989_c3_g1 | TRINITY_DN66558_c0_g1 | TRINITY_DN67348_c1_g2 | TRINITY_DN68159_c0_g1 | TRINITY_DN68190_c4_g1 | TRINITY_DN68883_c0_g2 | TRINITY_DN68883_c0_g3 | TRINITY_DN69741…	TRINITY_DN31467_c0_g1 | TRINITY_DN44005_c0_g1 | TRINITY_DN44637_c0_g1 | TRINITY_DN44760_c0_g1 | TRINITY_DN47293_c0_g1 | TRINITY_DN57450_c0_g1 | TRINITY_DN58609_c1_g1 | TRINITY_DN59714_c0_g1 | TRINITY_DN61783_c3_g3 | TRINITY_DN65246_c2_g1 | TRINITY_DN65355_c0_g1 | TRINITY_DN66296_c0_g2 | TRINITY_DN67494_c1_g1 | TRINITY_DN70622_c2_g1 | TRINITY_DN74357_c0_g1 | TRINITY_DN76952_c1_g1 | TRINITY_DN77645…
GO:0015238	drug transmembrane transporter activity	234	92	65.32	92	0.07294	0.00010	50	42	TRINITY_DN41588_c1_g1 | TRINITY_DN42574_c0_g1 | TRINITY_DN42643_c0_g1 | TRINITY_DN43374_c0_g1 | TRINITY_DN45327_c0_g1 | TRINITY_DN45929_c0_g1 | TRINITY_DN47312_c0_g1 | TRINITY_DN48314_c0_g1 | TRINITY_DN49299_c0_g1 | TRINITY_DN56483_c0_g1 | TRINITY_DN56770_c0_g1 | TRINITY_DN59070_c3_g1 | TRINITY_DN60974_c5_g2 | TRINITY_DN62197_c0_g1 | TRINITY_DN63516_c2_g1 | TRINITY_DN63551_c14_g1 | TRINITY_DN6408…	TRINITY_DN55000_c0_g1 | TRINITY_DN55510_c0_g1 | TRINITY_DN56082_c0_g1 | TRINITY_DN57161_c0_g2 | TRINITY_DN57201_c0_g1 | TRINITY_DN57975_c0_g1 | TRINITY_DN58041_c1_g1 | TRINITY_DN60359_c0_g1 | TRINITY_DN60359_c0_g2 | TRINITY_DN60842_c0_g2 | TRINITY_DN60887_c2_g5 | TRINITY_DN66277_c1_g1 | TRINITY_DN66277_c1_g2 | TRINITY_DN66548_c1_g1 | TRINITY_DN73851_c1_g2 | TRINITY_DN75170_c0_g1 | TRINITY_DN75408…
GO:0015086	cadmium ion transmembrane transporter activity	12	10	1935-03-01	93	0.02172	0.00011	8	2	TRINITY_DN61507_c4_g4 | TRINITY_DN63895_c0_g1 | TRINITY_DN76061_c2_g1 | TRINITY_DN80462_c3_g3 | TRINITY_DN80462_c3_g4 | TRINITY_DN81220_c1_g1 | TRINITY_DN92208_c3_g1 | TRINITY_DN94033_c5_g3	TRINITY_DN79570_c1_g1 | TRINITY_DN85803_c1_g1
GO:0016701	oxidoreductase activity, acting on single donors with incorporation of molecular oxygen	126	55	35.17	94	0.09447	0.00011	39	16	TRINITY_DN48487_c0_g1 | TRINITY_DN49326_c0_g1 | TRINITY_DN49340_c0_g1 | TRINITY_DN49340_c1_g1 | TRINITY_DN49621_c0_g1 | TRINITY_DN49621_c0_g2 | TRINITY_DN53872_c0_g1 | TRINITY_DN58381_c0_g1 | TRINITY_DN59194_c0_g1 | TRINITY_DN59194_c1_g1 | TRINITY_DN64113_c0_g1 | TRINITY_DN64450_c1_g1 | TRINITY_DN66801_c0_g1 | TRINITY_DN70467_c0_g2 | TRINITY_DN70467_c0_g3 | TRINITY_DN75011_c1_g1 | TRINITY_DN75378…	TRINITY_DN55605_c0_g1 | TRINITY_DN64368_c0_g1 | TRINITY_DN67874_c3_g1 | TRINITY_DN68550_c1_g1 | TRINITY_DN72083_c2_g1 | TRINITY_DN72083_c2_g2 | TRINITY_DN74348_c1_g3 | TRINITY_DN75157_c1_g1 | TRINITY_DN79906_c1_g2 | TRINITY_DN82829_c0_g4 | TRINITY_DN82829_c0_g5 | TRINITY_DN84574_c0_g1 | TRINITY_DN84574_c0_g2 | TRINITY_DN84866_c0_g1 | TRINITY_DN91359_c3_g1 | TRINITY_DN93586_c0_g2
GO:0030599	pectinesterase activity	85	40	23.73	95	0.00013	0.00013	10	30	TRINITY_DN70644_c2_g4 | TRINITY_DN76483_c2_g1 | TRINITY_DN83420_c0_g1 | TRINITY_DN86675_c0_g2 | TRINITY_DN87258_c3_g1 | TRINITY_DN87743_c0_g1 | TRINITY_DN88596_c1_g4 | TRINITY_DN88881_c0_g1 | TRINITY_DN91053_c3_g1 | TRINITY_DN92518_c2_g1	TRINITY_DN54416_c0_g1 | TRINITY_DN54833_c0_g1 | TRINITY_DN56738_c1_g1 | TRINITY_DN56738_c2_g2 | TRINITY_DN59544_c4_g1 | TRINITY_DN59797_c11_g1 | TRINITY_DN61270_c0_g1 | TRINITY_DN61465_c0_g1 | TRINITY_DN63283_c0_g1 | TRINITY_DN67687_c4_g2 | TRINITY_DN68550_c1_g1 | TRINITY_DN70644_c2_g3 | TRINITY_DN75364_c4_g1 | TRINITY_DN77086_c0_g3 | TRINITY_DN77086_c0_g6 | TRINITY_DN83387_c2_g1 | TRINITY_DN8338…
GO:0045330	aspartyl esterase activity	85	40	23.73	96	0.00013	0.00013	10	30	TRINITY_DN70644_c2_g4 | TRINITY_DN76483_c2_g1 | TRINITY_DN83420_c0_g1 | TRINITY_DN86675_c0_g2 | TRINITY_DN87258_c3_g1 | TRINITY_DN87743_c0_g1 | TRINITY_DN88596_c1_g4 | TRINITY_DN88881_c0_g1 | TRINITY_DN91053_c3_g1 | TRINITY_DN92518_c2_g1	TRINITY_DN54416_c0_g1 | TRINITY_DN54833_c0_g1 | TRINITY_DN56738_c1_g1 | TRINITY_DN56738_c2_g2 | TRINITY_DN59544_c4_g1 | TRINITY_DN59797_c11_g1 | TRINITY_DN61270_c0_g1 | TRINITY_DN61465_c0_g1 | TRINITY_DN63283_c0_g1 | TRINITY_DN67687_c4_g2 | TRINITY_DN68550_c1_g1 | TRINITY_DN70644_c2_g3 | TRINITY_DN75364_c4_g1 | TRINITY_DN77086_c0_g3 | TRINITY_DN77086_c0_g6 | TRINITY_DN83387_c2_g1 | TRINITY_DN8338…
GO:0047987	hydroperoxide dehydratase activity	7	7	1995-01-01	97	0.00013	0.00013	7	0	TRINITY_DN64820_c0_g1 | TRINITY_DN64820_c1_g1 | TRINITY_DN64820_c1_g2 | TRINITY_DN64820_c1_g4 | TRINITY_DN80934_c4_g1 | TRINITY_DN89560_c0_g1 | TRINITY_DN89560_c0_g3
GO:0015603	iron chelate transmembrane transporter activity	7	7	1995-01-01	98	0.27902	0.00013	6	1	TRINITY_DN48939_c1_g1 | TRINITY_DN49612_c0_g1 | TRINITY_DN50210_c0_g1 | TRINITY_DN51873_c0_g1 | TRINITY_DN62875_c1_g1 | TRINITY_DN68755_c2_g2	TRINITY_DN77938_c1_g3
GO:0004872	receptor activity	1211	395	338.02	99	0.61414	0.00014	212	183	TRINITY_DN41818_c0_g1 | TRINITY_DN43300_c0_g1 | TRINITY_DN44379_c0_g1 | TRINITY_DN44440_c0_g1 | TRINITY_DN48383_c0_g1 | TRINITY_DN48595_c0_g1 | TRINITY_DN51584_c0_g1 | TRINITY_DN51942_c0_g1 | TRINITY_DN52080_c0_g1 | TRINITY_DN52121_c0_g1 | TRINITY_DN52425_c0_g1 | TRINITY_DN53270_c0_g2 | TRINITY_DN55776_c1_g1 | TRINITY_DN56468_c0_g1 | TRINITY_DN56477_c0_g1 | TRINITY_DN56793_c0_g2 | TRINITY_DN56982…	TRINITY_DN43440_c0_g1 | TRINITY_DN43478_c0_g1 | TRINITY_DN44815_c0_g1 | TRINITY_DN46467_c0_g1 | TRINITY_DN47450_c0_g1 | TRINITY_DN47501_c0_g1 | TRINITY_DN47591_c0_g1 | TRINITY_DN48047_c0_g1 | TRINITY_DN49059_c0_g1 | TRINITY_DN49064_c0_g1 | TRINITY_DN49503_c0_g1 | TRINITY_DN50134_c0_g1 | TRINITY_DN51120_c0_g1 | TRINITY_DN52317_c1_g1 | TRINITY_DN53533_c0_g1 | TRINITY_DN53588_c0_g1 | TRINITY_DN53629…
GO:0052716	hydroquinone:oxygen oxidoreductase activity	34	20	1949-09-01	100	0.00016	0.00016	13	7	TRINITY_DN57836_c3_g1 | TRINITY_DN61739_c3_g2 | TRINITY_DN62109_c0_g1 | TRINITY_DN62109_c1_g1 | TRINITY_DN72514_c2_g1 | TRINITY_DN75752_c0_g1 | TRINITY_DN79184_c0_g5 | TRINITY_DN81765_c1_g2 | TRINITY_DN87162_c4_g2 | TRINITY_DN90506_c2_g1 | TRINITY_DN90506_c2_g2 | TRINITY_DN93812_c10_g1 | TRINITY_DN93993_c4_g3	TRINITY_DN62109_c0_g4 | TRINITY_DN64171_c1_g1 | TRINITY_DN64171_c2_g2 | TRINITY_DN80743_c0_g2 | TRINITY_DN81453_c1_g1 | TRINITY_DN84832_c0_g1 | TRINITY_DN87162_c4_g1
GO:0090484	drug transporter activity	240	93	66.99	101	0.10545	0.00018	51	42	TRINITY_DN41588_c1_g1 | TRINITY_DN42574_c0_g1 | TRINITY_DN42643_c0_g1 | TRINITY_DN43374_c0_g1 | TRINITY_DN45327_c0_g1 | TRINITY_DN45929_c0_g1 | TRINITY_DN47312_c0_g1 | TRINITY_DN48314_c0_g1 | TRINITY_DN49299_c0_g1 | TRINITY_DN56483_c0_g1 | TRINITY_DN56770_c0_g1 | TRINITY_DN59070_c3_g1 | TRINITY_DN60974_c5_g2 | TRINITY_DN62197_c0_g1 | TRINITY_DN63516_c2_g1 | TRINITY_DN63551_c14_g1 | TRINITY_DN6408…	TRINITY_DN55000_c0_g1 | TRINITY_DN55510_c0_g1 | TRINITY_DN56082_c0_g1 | TRINITY_DN57161_c0_g2 | TRINITY_DN57201_c0_g1 | TRINITY_DN57975_c0_g1 | TRINITY_DN58041_c1_g1 | TRINITY_DN60359_c0_g1 | TRINITY_DN60359_c0_g2 | TRINITY_DN60842_c0_g2 | TRINITY_DN60887_c2_g5 | TRINITY_DN66277_c1_g1 | TRINITY_DN66277_c1_g2 | TRINITY_DN66548_c1_g1 | TRINITY_DN73851_c1_g2 | TRINITY_DN75170_c0_g1 | TRINITY_DN75408…
GO:0052692	raffinose alpha-galactosidase activity	25	16	1998-06-01	102	0.00018	0.00018	14	2	TRINITY_DN56359_c0_g1 | TRINITY_DN56965_c0_g2 | TRINITY_DN64109_c0_g1 | TRINITY_DN70933_c0_g1 | TRINITY_DN74574_c2_g1 | TRINITY_DN79856_c1_g1 | TRINITY_DN80646_c1_g1 | TRINITY_DN80646_c2_g1 | TRINITY_DN83382_c1_g1 | TRINITY_DN83382_c1_g2 | TRINITY_DN92519_c1_g1 | TRINITY_DN92519_c3_g2 | TRINITY_DN92519_c3_g3 | TRINITY_DN94646_c4_g1	TRINITY_DN88994_c1_g1 | TRINITY_DN89705_c1_g2
GO:0004557	alpha-galactosidase activity	25	16	1998-06-01	103	1.00000	0.00018	14	2	TRINITY_DN56359_c0_g1 | TRINITY_DN56965_c0_g2 | TRINITY_DN64109_c0_g1 | TRINITY_DN70933_c0_g1 | TRINITY_DN74574_c2_g1 | TRINITY_DN79856_c1_g1 | TRINITY_DN80646_c1_g1 | TRINITY_DN80646_c2_g1 | TRINITY_DN83382_c1_g1 | TRINITY_DN83382_c1_g2 | TRINITY_DN92519_c1_g1 | TRINITY_DN92519_c3_g2 | TRINITY_DN92519_c3_g3 | TRINITY_DN94646_c4_g1	TRINITY_DN88994_c1_g1 | TRINITY_DN89705_c1_g2
GO:0005507	copper ion binding	326	121	91	104	0.00018	0.00018	49	72	TRINITY_DN47678_c0_g1 | TRINITY_DN57836_c3_g1 | TRINITY_DN58341_c8_g2 | TRINITY_DN61739_c3_g2 | TRINITY_DN62109_c0_g1 | TRINITY_DN62109_c1_g1 | TRINITY_DN63204_c8_g3 | TRINITY_DN63355_c0_g2 | TRINITY_DN64042_c0_g1 | TRINITY_DN65267_c2_g6 | TRINITY_DN65745_c1_g2 | TRINITY_DN67041_c1_g1 | TRINITY_DN67326_c1_g4 | TRINITY_DN68429_c4_g1 | TRINITY_DN70964_c6_g2 | TRINITY_DN72514_c2_g1 | TRINITY_DN72721…	TRINITY_DN52565_c0_g1 | TRINITY_DN52565_c0_g2 | TRINITY_DN53755_c0_g1 | TRINITY_DN54522_c0_g1 | TRINITY_DN55765_c2_g1 | TRINITY_DN55765_c3_g1 | TRINITY_DN56351_c0_g1 | TRINITY_DN56351_c0_g2 | TRINITY_DN56890_c0_g2 | TRINITY_DN56923_c0_g1 | TRINITY_DN56923_c0_g2 | TRINITY_DN58275_c0_g1 | TRINITY_DN59407_c1_g1 | TRINITY_DN60092_c0_g1 | TRINITY_DN60830_c5_g3 | TRINITY_DN61517_c4_g1 | TRINITY_DN62109…
GO:0060089	molecular transducer activity	1338	432	373.47	105	0.54704	0.00019	219	213	TRINITY_DN41818_c0_g1 | TRINITY_DN43300_c0_g1 | TRINITY_DN44379_c0_g1 | TRINITY_DN44440_c0_g1 | TRINITY_DN48383_c0_g1 | TRINITY_DN48595_c0_g1 | TRINITY_DN51584_c0_g1 | TRINITY_DN51942_c0_g1 | TRINITY_DN52080_c0_g1 | TRINITY_DN52121_c0_g1 | TRINITY_DN52425_c0_g1 | TRINITY_DN53270_c0_g2 | TRINITY_DN53827_c0_g1 | TRINITY_DN55776_c1_g1 | TRINITY_DN56468_c0_g1 | TRINITY_DN56477_c0_g1 | TRINITY_DN56793…	TRINITY_DN32756_c0_g1 | TRINITY_DN43440_c0_g1 | TRINITY_DN43478_c0_g1 | TRINITY_DN44523_c0_g1 | TRINITY_DN44815_c0_g1 | TRINITY_DN46431_c0_g1 | TRINITY_DN46467_c0_g1 | TRINITY_DN47450_c0_g1 | TRINITY_DN47501_c0_g1 | TRINITY_DN47591_c0_g1 | TRINITY_DN48047_c0_g1 | TRINITY_DN49059_c0_g1 | TRINITY_DN49064_c0_g1 | TRINITY_DN49503_c0_g1 | TRINITY_DN50134_c0_g1 | TRINITY_DN51120_c0_g1 | TRINITY_DN52317…
GO:0038023	signaling receptor activity	1169	381	326.3	106	0.69966	0.00020	205	176	TRINITY_DN41818_c0_g1 | TRINITY_DN43300_c0_g1 | TRINITY_DN44379_c0_g1 | TRINITY_DN44440_c0_g1 | TRINITY_DN48383_c0_g1 | TRINITY_DN48595_c0_g1 | TRINITY_DN51584_c0_g1 | TRINITY_DN52080_c0_g1 | TRINITY_DN52121_c0_g1 | TRINITY_DN52425_c0_g1 | TRINITY_DN53270_c0_g2 | TRINITY_DN55776_c1_g1 | TRINITY_DN56468_c0_g1 | TRINITY_DN56477_c0_g1 | TRINITY_DN56793_c0_g2 | TRINITY_DN56982_c0_g1 | TRINITY_DN58346…	TRINITY_DN43440_c0_g1 | TRINITY_DN43478_c0_g1 | TRINITY_DN44815_c0_g1 | TRINITY_DN46467_c0_g1 | TRINITY_DN47450_c0_g1 | TRINITY_DN47501_c0_g1 | TRINITY_DN47591_c0_g1 | TRINITY_DN48047_c0_g1 | TRINITY_DN49059_c0_g1 | TRINITY_DN49064_c0_g1 | TRINITY_DN49503_c0_g1 | TRINITY_DN50134_c0_g1 | TRINITY_DN51120_c0_g1 | TRINITY_DN52317_c1_g1 | TRINITY_DN53533_c0_g1 | TRINITY_DN53588_c0_g1 | TRINITY_DN53629…
GO:0043425	bHLH transcription factor binding	9	8	1951-02-01	107	0.00025	0.00025	4	4	TRINITY_DN81597_c2_g1 | TRINITY_DN82005_c2_g1 | TRINITY_DN90551_c2_g1 | TRINITY_DN91866_c5_g1	TRINITY_DN60326_c1_g1 | TRINITY_DN85415_c1_g1 | TRINITY_DN89424_c1_g1 | TRINITY_DN92384_c2_g2
GO:0046975	histone methyltransferase activity (H3-K36 specific)	9	8	1951-02-01	108	0.00025	0.00025	8	0	TRINITY_DN61243_c6_g2 | TRINITY_DN64033_c0_g1 | TRINITY_DN83703_c1_g1 | TRINITY_DN92533_c1_g1 | TRINITY_DN92533_c1_g2 | TRINITY_DN92533_c1_g3 | TRINITY_DN92533_c1_g4 | TRINITY_DN92533_c1_g5
GO:0047100	glyceraldehyde-3-phosphate dehydrogenase (NADP+) (phosphorylating) activity	9	8	1951-02-01	109	0.00025	0.00025	8	0	TRINITY_DN56696_c0_g1 | TRINITY_DN57024_c0_g1 | TRINITY_DN57024_c0_g2 | TRINITY_DN57763_c0_g1 | TRINITY_DN69239_c1_g1 | TRINITY_DN88768_c1_g1 | TRINITY_DN88768_c2_g1 | TRINITY_DN90138_c1_g1
GO:0052745	inositol phosphate phosphatase activity	35	20	1977-09-01	110	0.81489	0.00027	15	5	TRINITY_DN59968_c5_g2 | TRINITY_DN62449_c0_g1 | TRINITY_DN63351_c1_g1 | TRINITY_DN66438_c5_g1 | TRINITY_DN66438_c5_g2 | TRINITY_DN70428_c8_g1 | TRINITY_DN72792_c2_g2 | TRINITY_DN73497_c3_g1 | TRINITY_DN74215_c0_g1 | TRINITY_DN92482_c0_g1 | TRINITY_DN93491_c0_g1 | TRINITY_DN93491_c1_g1 | TRINITY_DN93491_c1_g2 | TRINITY_DN93491_c1_g4 | TRINITY_DN94121_c1_g1	TRINITY_DN67924_c1_g1 | TRINITY_DN71847_c1_g2 | TRINITY_DN76251_c0_g1 | TRINITY_DN77655_c3_g1 | TRINITY_DN78313_c1_g1
GO:0008559	xenobiotic transmembrane transporting ATPase activity	153	63	42.71	111	0.00028	0.00028	33	30	TRINITY_DN41588_c1_g1 | TRINITY_DN42574_c0_g1 | TRINITY_DN42643_c0_g1 | TRINITY_DN43374_c0_g1 | TRINITY_DN45327_c0_g1 | TRINITY_DN45929_c0_g1 | TRINITY_DN47312_c0_g1 | TRINITY_DN49299_c0_g1 | TRINITY_DN56483_c0_g1 | TRINITY_DN56770_c0_g1 | TRINITY_DN59070_c3_g1 | TRINITY_DN60974_c5_g2 | TRINITY_DN62197_c0_g1 | TRINITY_DN63516_c2_g1 | TRINITY_DN63551_c14_g1 | TRINITY_DN64082_c0_g1 | TRINITY_DN6739…	TRINITY_DN55000_c0_g1 | TRINITY_DN55510_c0_g1 | TRINITY_DN56082_c0_g1 | TRINITY_DN57161_c0_g2 | TRINITY_DN57201_c0_g1 | TRINITY_DN57975_c0_g1 | TRINITY_DN58041_c1_g1 | TRINITY_DN60359_c0_g1 | TRINITY_DN60359_c0_g2 | TRINITY_DN60887_c2_g5 | TRINITY_DN66277_c1_g1 | TRINITY_DN66277_c1_g2 | TRINITY_DN80107_c0_g2 | TRINITY_DN85380_c0_g1 | TRINITY_DN86094_c1_g2 | TRINITY_DN86094_c1_g3 | TRINITY_DN87312…
GO:0004445	inositol-polyphosphate 5-phosphatase activity	19	13	2020-03-05	112	0.00028	0.00028	13	0	TRINITY_DN59968_c5_g2 | TRINITY_DN62449_c0_g1 | TRINITY_DN63351_c1_g1 | TRINITY_DN66438_c5_g1 | TRINITY_DN66438_c5_g2 | TRINITY_DN70428_c8_g1 | TRINITY_DN72792_c2_g2 | TRINITY_DN74215_c0_g1 | TRINITY_DN92482_c0_g1 | TRINITY_DN93491_c0_g1 | TRINITY_DN93491_c1_g1 | TRINITY_DN93491_c1_g2 | TRINITY_DN93491_c1_g4
GO:0052659	inositol-1,3,4,5-tetrakisphosphate 5-phosphatase activity	19	13	2020-03-05	113	0.00028	0.00028	13	0	TRINITY_DN59968_c5_g2 | TRINITY_DN62449_c0_g1 | TRINITY_DN63351_c1_g1 | TRINITY_DN66438_c5_g1 | TRINITY_DN66438_c5_g2 | TRINITY_DN70428_c8_g1 | TRINITY_DN72792_c2_g2 | TRINITY_DN74215_c0_g1 | TRINITY_DN92482_c0_g1 | TRINITY_DN93491_c0_g1 | TRINITY_DN93491_c1_g1 | TRINITY_DN93491_c1_g2 | TRINITY_DN93491_c1_g4
GO:0052743	inositol tetrakisphosphate phosphatase activity	19	13	2020-03-05	114	1.00000	0.00028	13	0	TRINITY_DN59968_c5_g2 | TRINITY_DN62449_c0_g1 | TRINITY_DN63351_c1_g1 | TRINITY_DN66438_c5_g1 | TRINITY_DN66438_c5_g2 | TRINITY_DN70428_c8_g1 | TRINITY_DN72792_c2_g2 | TRINITY_DN74215_c0_g1 | TRINITY_DN92482_c0_g1 | TRINITY_DN93491_c0_g1 | TRINITY_DN93491_c1_g1 | TRINITY_DN93491_c1_g2 | TRINITY_DN93491_c1_g4
GO:0050662	coenzyme binding	1078	352	300.9	115	0.05112	0.00030	157	195	TRINITY_DN46769_c0_g1 | TRINITY_DN48595_c0_g1 | TRINITY_DN49387_c0_g1 | TRINITY_DN50540_c0_g1 | TRINITY_DN53732_c0_g1 | TRINITY_DN53959_c0_g1 | TRINITY_DN55818_c0_g2 | TRINITY_DN56696_c0_g1 | TRINITY_DN56827_c0_g2 | TRINITY_DN56898_c0_g1 | TRINITY_DN57024_c0_g2 | TRINITY_DN57763_c0_g1 | TRINITY_DN57788_c0_g1 | TRINITY_DN59199_c2_g2 | TRINITY_DN59626_c0_g1 | TRINITY_DN59675_c0_g1 | TRINITY_DN60078…	TRINITY_DN113704_c0_g1 | TRINITY_DN40827_c0_g1 | TRINITY_DN44189_c0_g1 | TRINITY_DN47701_c0_g1 | TRINITY_DN48856_c0_g1 | TRINITY_DN50529_c0_g1 | TRINITY_DN51585_c0_g2 | TRINITY_DN52294_c0_g2 | TRINITY_DN52551_c0_g1 | TRINITY_DN53588_c0_g1 | TRINITY_DN53753_c0_g2 | TRINITY_DN55482_c0_g1 | TRINITY_DN57134_c0_g1 | TRINITY_DN57518_c1_g2 | TRINITY_DN57827_c0_g1 | TRINITY_DN57827_c0_g2 | TRINITY_DN5785…
GO:0016168	chlorophyll binding	74	35	20.66	116	0.00030	0.00030	28	7	TRINITY_DN58220_c1_g7 | TRINITY_DN60664_c2_g3 | TRINITY_DN60851_c1_g2 | TRINITY_DN61880_c0_g8 | TRINITY_DN64446_c0_g1 | TRINITY_DN65972_c3_g1 | TRINITY_DN66154_c1_g1 | TRINITY_DN67482_c3_g1 | TRINITY_DN67482_c3_g2 | TRINITY_DN67651_c0_g1 | TRINITY_DN67651_c0_g2 | TRINITY_DN67651_c1_g1 | TRINITY_DN70260_c0_g2 | TRINITY_DN70815_c1_g1 | TRINITY_DN72106_c1_g3 | TRINITY_DN72402_c2_g2 | TRINITY_DN73043…	TRINITY_DN64582_c0_g1 | TRINITY_DN72402_c2_g1 | TRINITY_DN74130_c1_g1 | TRINITY_DN76998_c0_g2 | TRINITY_DN83387_c2_g1 | TRINITY_DN87013_c2_g1 | TRINITY_DN88737_c0_g1
GO:0016620	oxidoreductase activity, acting on the aldehyde or oxo group of donors, NAD or NADP as acceptor	183	73	51.08	117	0.00417	0.00030	32	41	TRINITY_DN56696_c0_g1 | TRINITY_DN57024_c0_g1 | TRINITY_DN57024_c0_g2 | TRINITY_DN57763_c0_g1 | TRINITY_DN62021_c1_g1 | TRINITY_DN64495_c2_g3 | TRINITY_DN64918_c1_g1 | TRINITY_DN69239_c1_g1 | TRINITY_DN70645_c2_g1 | TRINITY_DN70846_c0_g1 | TRINITY_DN73281_c3_g3 | TRINITY_DN74736_c0_g1 | TRINITY_DN75896_c1_g1 | TRINITY_DN76519_c2_g1 | TRINITY_DN76519_c2_g4 | TRINITY_DN76545_c2_g1 | TRINITY_DN77383…	TRINITY_DN51585_c0_g2 | TRINITY_DN53753_c0_g2 | TRINITY_DN55186_c0_g1 | TRINITY_DN55482_c0_g1 | TRINITY_DN57134_c0_g1 | TRINITY_DN57518_c1_g2 | TRINITY_DN61559_c2_g5 | TRINITY_DN64240_c0_g2 | TRINITY_DN64240_c1_g1 | TRINITY_DN64240_c1_g2 | TRINITY_DN66280_c0_g1 | TRINITY_DN69068_c3_g2 | TRINITY_DN70145_c0_g1 | TRINITY_DN70722_c0_g1 | TRINITY_DN72095_c0_g1 | TRINITY_DN73245_c0_g2 | TRINITY_DN73245…
GO:0015293	symporter activity	336	123	93.79	118	0.00031	0.00031	68	55	TRINITY_DN42931_c0_g1 | TRINITY_DN53553_c0_g1 | TRINITY_DN55034_c0_g1 | TRINITY_DN58713_c7_g1 | TRINITY_DN58919_c1_g4 | TRINITY_DN59031_c0_g1 | TRINITY_DN59031_c1_g1 | TRINITY_DN59398_c3_g1 | TRINITY_DN60139_c5_g2 | TRINITY_DN61355_c1_g5 | TRINITY_DN61371_c4_g1 | TRINITY_DN62124_c0_g2 | TRINITY_DN62246_c5_g1 | TRINITY_DN62246_c5_g2 | TRINITY_DN62875_c3_g1 | TRINITY_DN63059_c3_g1 | TRINITY_DN65561…	TRINITY_DN107640_c0_g1 | TRINITY_DN45395_c0_g1 | TRINITY_DN47885_c0_g1 | TRINITY_DN51672_c1_g1 | TRINITY_DN59486_c0_g2 | TRINITY_DN59997_c0_g1 | TRINITY_DN61156_c3_g3 | TRINITY_DN61458_c3_g1 | TRINITY_DN61458_c5_g1 | TRINITY_DN62186_c0_g1 | TRINITY_DN62193_c2_g2 | TRINITY_DN62856_c0_g3 | TRINITY_DN63244_c0_g1 | TRINITY_DN63719_c0_g2 | TRINITY_DN63719_c0_g3 | TRINITY_DN63719_c0_g5 | TRINITY_DN6471…
GO:0050636	vinorine synthase activity	17	12	1975-04-01	119	0.00031	0.00031	10	2	TRINITY_DN60397_c1_g1 | TRINITY_DN65305_c1_g4 | TRINITY_DN66233_c1_g1 | TRINITY_DN66233_c1_g2 | TRINITY_DN66894_c1_g4 | TRINITY_DN66906_c1_g1 | TRINITY_DN66906_c1_g2 | TRINITY_DN91343_c0_g1 | TRINITY_DN92756_c0_g2 | TRINITY_DN92756_c1_g1	TRINITY_DN65305_c1_g1 | TRINITY_DN77151_c0_g1
GO:0050275	scopoletin glucosyltransferase activity	13	10	1963-03-01	120	0.00034	0.00034	0	10		TRINITY_DN55309_c0_g2 | TRINITY_DN55309_c0_g3 | TRINITY_DN55309_c0_g4 | TRINITY_DN58116_c2_g1 | TRINITY_DN60063_c0_g2 | TRINITY_DN72593_c0_g1 | TRINITY_DN84430_c1_g1 | TRINITY_DN93918_c3_g2 | TRINITY_DN93918_c3_g3 | TRINITY_DN93918_c3_g8
GO:0042910	xenobiotic transmembrane transporter activity	154	63	42.99	121	1.00000	0.00034	33	30	TRINITY_DN41588_c1_g1 | TRINITY_DN42574_c0_g1 | TRINITY_DN42643_c0_g1 | TRINITY_DN43374_c0_g1 | TRINITY_DN45327_c0_g1 | TRINITY_DN45929_c0_g1 | TRINITY_DN47312_c0_g1 | TRINITY_DN49299_c0_g1 | TRINITY_DN56483_c0_g1 | TRINITY_DN56770_c0_g1 | TRINITY_DN59070_c3_g1 | TRINITY_DN60974_c5_g2 | TRINITY_DN62197_c0_g1 | TRINITY_DN63516_c2_g1 | TRINITY_DN63551_c14_g1 | TRINITY_DN64082_c0_g1 | TRINITY_DN6739…	TRINITY_DN55000_c0_g1 | TRINITY_DN55510_c0_g1 | TRINITY_DN56082_c0_g1 | TRINITY_DN57161_c0_g2 | TRINITY_DN57201_c0_g1 | TRINITY_DN57975_c0_g1 | TRINITY_DN58041_c1_g1 | TRINITY_DN60359_c0_g1 | TRINITY_DN60359_c0_g2 | TRINITY_DN60887_c2_g5 | TRINITY_DN66277_c1_g1 | TRINITY_DN66277_c1_g2 | TRINITY_DN80107_c0_g2 | TRINITY_DN85380_c0_g1 | TRINITY_DN86094_c1_g2 | TRINITY_DN86094_c1_g3 | TRINITY_DN87312…
GO:0050660	flavin adenine dinucleotide binding	378	136	105.51	122	0.01213	0.00037	67	69	TRINITY_DN46769_c0_g1 | TRINITY_DN48595_c0_g1 | TRINITY_DN53732_c0_g1 | TRINITY_DN53959_c0_g1 | TRINITY_DN56827_c0_g2 | TRINITY_DN57788_c0_g1 | TRINITY_DN60722_c1_g1 | TRINITY_DN60831_c0_g1 | TRINITY_DN61218_c0_g1 | TRINITY_DN62502_c0_g1 | TRINITY_DN62707_c1_g3 | TRINITY_DN64519_c1_g1 | TRINITY_DN65496_c2_g3 | TRINITY_DN66206_c2_g6 | TRINITY_DN66337_c1_g1 | TRINITY_DN66337_c1_g2 | TRINITY_DN66414…	TRINITY_DN113704_c0_g1 | TRINITY_DN40827_c0_g1 | TRINITY_DN44189_c0_g1 | TRINITY_DN47701_c0_g1 | TRINITY_DN48856_c0_g1 | TRINITY_DN52294_c0_g2 | TRINITY_DN53588_c0_g1 | TRINITY_DN57936_c0_g1 | TRINITY_DN58117_c1_g1 | TRINITY_DN59001_c0_g1 | TRINITY_DN60722_c1_g2 | TRINITY_DN61455_c6_g2 | TRINITY_DN62138_c0_g1 | TRINITY_DN64025_c0_g4 | TRINITY_DN64332_c3_g1 | TRINITY_DN65145_c1_g2 | TRINITY_DN6586…
GO:0005509	calcium ion binding	748	251	208.79	123	0.00037	0.00037	147	104	TRINITY_DN43468_c0_g1 | TRINITY_DN47000_c1_g1 | TRINITY_DN49627_c0_g1 | TRINITY_DN49940_c0_g1 | TRINITY_DN50189_c0_g1 | TRINITY_DN51214_c0_g1 | TRINITY_DN52281_c0_g1 | TRINITY_DN53784_c0_g1 | TRINITY_DN54331_c0_g1 | TRINITY_DN54468_c1_g1 | TRINITY_DN54639_c0_g1 | TRINITY_DN55461_c0_g2 | TRINITY_DN57209_c0_g1 | TRINITY_DN57209_c0_g2 | TRINITY_DN57627_c0_g1 | TRINITY_DN57940_c2_g2 | TRINITY_DN58022…	TRINITY_DN31467_c0_g1 | TRINITY_DN42974_c0_g1 | TRINITY_DN43186_c0_g1 | TRINITY_DN44005_c0_g1 | TRINITY_DN44637_c0_g1 | TRINITY_DN44760_c0_g1 | TRINITY_DN47293_c0_g1 | TRINITY_DN50182_c0_g1 | TRINITY_DN50915_c0_g1 | TRINITY_DN54836_c0_g1 | TRINITY_DN55976_c0_g1 | TRINITY_DN56291_c0_g1 | TRINITY_DN56624_c0_g1 | TRINITY_DN58440_c1_g1 | TRINITY_DN58565_c0_g4 | TRINITY_DN59628_c0_g1 | TRINITY_DN59859…
GO:0008172	S-methyltransferase activity	56	28	15.63	124	0.01683	0.00038	8	20	TRINITY_DN65312_c1_g1 | TRINITY_DN69257_c0_g1 | TRINITY_DN77627_c0_g2 | TRINITY_DN80529_c4_g4 | TRINITY_DN85650_c1_g1 | TRINITY_DN90043_c2_g3 | TRINITY_DN90413_c1_g1 | TRINITY_DN92737_c2_g1	TRINITY_DN51538_c0_g1 | TRINITY_DN55309_c0_g4 | TRINITY_DN57715_c0_g1 | TRINITY_DN58022_c2_g1 | TRINITY_DN66637_c1_g1 | TRINITY_DN66637_c1_g2 | TRINITY_DN66637_c1_g4 | TRINITY_DN69257_c0_g2 | TRINITY_DN69257_c0_g3 | TRINITY_DN69475_c0_g1 | TRINITY_DN72430_c0_g3 | TRINITY_DN74783_c1_g1 | TRINITY_DN79558_c1_g1 | TRINITY_DN80965_c1_g4 | TRINITY_DN90972_c2_g1 | TRINITY_DN93011_c3_g1 | TRINITY_DN93011…
GO:0015562	efflux transmembrane transporter activity	75	35	20.93	125	0.91390	0.00041	4	31	TRINITY_DN69793_c0_g1 | TRINITY_DN73029_c1_g1 | TRINITY_DN78504_c0_g1 | TRINITY_DN85875_c0_g1	TRINITY_DN45443_c0_g1 | TRINITY_DN48619_c0_g1 | TRINITY_DN51041_c0_g1 | TRINITY_DN52428_c0_g1 | TRINITY_DN59774_c1_g1 | TRINITY_DN59774_c2_g3 | TRINITY_DN60304_c0_g1 | TRINITY_DN60412_c2_g2 | TRINITY_DN60523_c0_g1 | TRINITY_DN62555_c1_g1 | TRINITY_DN64921_c1_g4 | TRINITY_DN66758_c3_g2 | TRINITY_DN69824_c1_g1 | TRINITY_DN72873_c0_g1 | TRINITY_DN74281_c0_g3 | TRINITY_DN77239_c1_g1 | TRINITY_DN80578…
GO:0000981	RNA polymerase II transcription factor activity, sequence-specific DNA binding	500	174	139.56	126	0.00042	0.00042	98	76	TRINITY_DN47000_c1_g1 | TRINITY_DN47400_c0_g1 | TRINITY_DN53193_c0_g1 | TRINITY_DN57604_c0_g1 | TRINITY_DN57793_c0_g2 | TRINITY_DN58779_c0_g1 | TRINITY_DN58998_c1_g1 | TRINITY_DN58998_c1_g2 | TRINITY_DN59352_c2_g1 | TRINITY_DN62568_c3_g1 | TRINITY_DN63160_c0_g2 | TRINITY_DN63565_c4_g2 | TRINITY_DN63944_c2_g2 | TRINITY_DN63944_c2_g4 | TRINITY_DN64311_c6_g1 | TRINITY_DN64545_c2_g2 | TRINITY_DN64545…	TRINITY_DN48584_c0_g1 | TRINITY_DN54922_c0_g1 | TRINITY_DN56217_c0_g1 | TRINITY_DN58726_c0_g1 | TRINITY_DN58726_c1_g2 | TRINITY_DN59486_c0_g2 | TRINITY_DN59543_c4_g6 | TRINITY_DN59789_c1_g2 | TRINITY_DN59922_c2_g3 | TRINITY_DN61197_c1_g1 | TRINITY_DN61312_c0_g1 | TRINITY_DN62176_c3_g1 | TRINITY_DN62222_c2_g1 | TRINITY_DN62610_c0_g1 | TRINITY_DN62969_c0_g1 | TRINITY_DN63226_c1_g2 | TRINITY_DN63659…
GO:0052689	carboxylic ester hydrolase activity	494	172	137.89	127	0.02737	0.00044	83	89	TRINITY_DN39179_c0_g1 | TRINITY_DN42955_c0_g1 | TRINITY_DN56637_c0_g2 | TRINITY_DN59578_c3_g1 | TRINITY_DN60733_c3_g2 | TRINITY_DN60911_c7_g1 | TRINITY_DN61190_c2_g1 | TRINITY_DN61620_c0_g1 | TRINITY_DN61620_c0_g3 | TRINITY_DN62284_c2_g2 | TRINITY_DN63345_c0_g1 | TRINITY_DN63345_c1_g1 | TRINITY_DN64110_c3_g2 | TRINITY_DN64302_c0_g1 | TRINITY_DN64981_c1_g1 | TRINITY_DN65221_c0_g2 | TRINITY_DN66004…	TRINITY_DN43237_c0_g1 | TRINITY_DN53392_c0_g1 | TRINITY_DN54416_c0_g1 | TRINITY_DN54833_c0_g1 | TRINITY_DN55827_c0_g1 | TRINITY_DN56236_c0_g3 | TRINITY_DN56738_c1_g1 | TRINITY_DN56738_c2_g2 | TRINITY_DN56884_c0_g1 | TRINITY_DN57936_c0_g1 | TRINITY_DN58979_c0_g1 | TRINITY_DN58979_c0_g2 | TRINITY_DN59544_c4_g1 | TRINITY_DN59797_c11_g1 | TRINITY_DN59867_c0_g1 | TRINITY_DN61270_c0_g1 | TRINITY_DN6139…
GO:0016710	trans-cinnamate 4-monooxygenase activity	6	6	1967-01-01	128	0.00047	0.00047	6	0	TRINITY_DN54476_c0_g1 | TRINITY_DN67007_c0_g2 | TRINITY_DN85317_c0_g1 | TRINITY_DN85317_c0_g2 | TRINITY_DN85317_c0_g4 | TRINITY_DN93773_c8_g1
GO:0051980	iron-nicotianamine transmembrane transporter activity	6	6	1967-01-01	129	0.00047	0.00047	6	0	TRINITY_DN48939_c1_g1 | TRINITY_DN49612_c0_g1 | TRINITY_DN50210_c0_g1 | TRINITY_DN51873_c0_g1 | TRINITY_DN62875_c1_g1 | TRINITY_DN68755_c2_g2
GO:0015291	secondary active transmembrane transporter activity	738	247	206	130	0.12202	0.00048	138	109	TRINITY_DN42931_c0_g1 | TRINITY_DN48314_c0_g1 | TRINITY_DN51226_c0_g1 | TRINITY_DN52460_c0_g1 | TRINITY_DN53553_c0_g1 | TRINITY_DN55034_c0_g1 | TRINITY_DN55633_c0_g1 | TRINITY_DN57928_c0_g1 | TRINITY_DN58713_c7_g1 | TRINITY_DN58919_c1_g4 | TRINITY_DN59031_c0_g1 | TRINITY_DN59031_c1_g1 | TRINITY_DN59398_c3_g1 | TRINITY_DN60139_c5_g2 | TRINITY_DN61328_c1_g1 | TRINITY_DN61355_c1_g5 | TRINITY_DN61371…	TRINITY_DN107640_c0_g1 | TRINITY_DN43782_c0_g1 | TRINITY_DN44189_c0_g1 | TRINITY_DN45395_c0_g1 | TRINITY_DN47885_c0_g1 | TRINITY_DN51672_c1_g1 | TRINITY_DN53639_c0_g1 | TRINITY_DN56463_c0_g1 | TRINITY_DN57472_c0_g1 | TRINITY_DN59486_c0_g2 | TRINITY_DN59997_c0_g1 | TRINITY_DN60001_c0_g1 | TRINITY_DN60842_c0_g2 | TRINITY_DN60887_c2_g5 | TRINITY_DN60997_c5_g1 | TRINITY_DN61156_c3_g3 | TRINITY_DN6145…
GO:0015410	manganese-transporting ATPase activity	29	17	2020-09-08	131	0.00051	0.00051	0	17		TRINITY_DN61599_c0_g1 | TRINITY_DN61599_c0_g2 | TRINITY_DN61599_c0_g3 | TRINITY_DN70975_c0_g1 | TRINITY_DN79493_c0_g1 | TRINITY_DN80405_c0_g4 | TRINITY_DN81249_c1_g1 | TRINITY_DN83105_c1_g2 | TRINITY_DN88711_c0_g1 | TRINITY_DN90147_c0_g3 | TRINITY_DN90147_c0_g4 | TRINITY_DN93062_c3_g1 | TRINITY_DN93135_c4_g1 | TRINITY_DN93135_c4_g2 | TRINITY_DN93940_c1_g1 | TRINITY_DN93940_c2_g2 | TRINITY_DN94490…
GO:0015250	water channel activity	49	25	13.68	132	0.00052	0.00052	15	10	TRINITY_DN62021_c1_g1 | TRINITY_DN64148_c5_g4 | TRINITY_DN64284_c4_g1 | TRINITY_DN67677_c0_g1 | TRINITY_DN70758_c6_g1 | TRINITY_DN71149_c0_g1 | TRINITY_DN71591_c1_g1 | TRINITY_DN73134_c1_g1 | TRINITY_DN73134_c1_g2 | TRINITY_DN76225_c1_g1 | TRINITY_DN77625_c0_g1 | TRINITY_DN80992_c3_g2 | TRINITY_DN85975_c0_g1 | TRINITY_DN90378_c3_g1 | TRINITY_DN90378_c3_g2	TRINITY_DN64148_c5_g3 | TRINITY_DN65224_c1_g1 | TRINITY_DN65224_c1_g2 | TRINITY_DN69468_c0_g1 | TRINITY_DN73134_c0_g1 | TRINITY_DN76073_c0_g1 | TRINITY_DN78420_c2_g3 | TRINITY_DN81021_c11_g1 | TRINITY_DN84574_c0_g2 | TRINITY_DN89580_c0_g3
GO:0005372	water transmembrane transporter activity	49	25	13.68	133	1.00000	0.00052	15	10	TRINITY_DN62021_c1_g1 | TRINITY_DN64148_c5_g4 | TRINITY_DN64284_c4_g1 | TRINITY_DN67677_c0_g1 | TRINITY_DN70758_c6_g1 | TRINITY_DN71149_c0_g1 | TRINITY_DN71591_c1_g1 | TRINITY_DN73134_c1_g1 | TRINITY_DN73134_c1_g2 | TRINITY_DN76225_c1_g1 | TRINITY_DN77625_c0_g1 | TRINITY_DN80992_c3_g2 | TRINITY_DN85975_c0_g1 | TRINITY_DN90378_c3_g1 | TRINITY_DN90378_c3_g2	TRINITY_DN64148_c5_g3 | TRINITY_DN65224_c1_g1 | TRINITY_DN65224_c1_g2 | TRINITY_DN69468_c0_g1 | TRINITY_DN73134_c0_g1 | TRINITY_DN76073_c0_g1 | TRINITY_DN78420_c2_g3 | TRINITY_DN81021_c11_g1 | TRINITY_DN84574_c0_g2 | TRINITY_DN89580_c0_g3
GO:0046982	protein heterodimerization activity	337	122	94.07	134	0.00054	0.00054	46	76	TRINITY_DN44377_c0_g1 | TRINITY_DN45062_c0_g1 | TRINITY_DN49594_c0_g1 | TRINITY_DN59296_c0_g1 | TRINITY_DN65394_c0_g2 | TRINITY_DN65562_c0_g2 | TRINITY_DN65898_c5_g3 | TRINITY_DN71265_c0_g2 | TRINITY_DN71424_c2_g2 | TRINITY_DN72765_c0_g4 | TRINITY_DN73297_c2_g1 | TRINITY_DN73412_c1_g2 | TRINITY_DN74493_c3_g1 | TRINITY_DN75940_c0_g1 | TRINITY_DN76002_c2_g5 | TRINITY_DN76015_c0_g1 | TRINITY_DN76647…	TRINITY_DN46764_c0_g1 | TRINITY_DN51292_c0_g1 | TRINITY_DN57854_c0_g1 | TRINITY_DN59079_c0_g1 | TRINITY_DN59640_c0_g1 | TRINITY_DN59640_c0_g2 | TRINITY_DN60393_c1_g1 | TRINITY_DN60393_c1_g2 | TRINITY_DN60482_c1_g2 | TRINITY_DN60482_c1_g4 | TRINITY_DN61115_c1_g1 | TRINITY_DN61115_c1_g3 | TRINITY_DN62384_c3_g1 | TRINITY_DN65145_c2_g1 | TRINITY_DN65394_c0_g1 | TRINITY_DN65467_c1_g2 | TRINITY_DN65524…
GO:0016308	1-phosphatidylinositol-4-phosphate 5-kinase activity	39	21	1989-10-01	135	0.00057	0.00057	4	17	TRINITY_DN29522_c0_g1 | TRINITY_DN67124_c2_g1 | TRINITY_DN75863_c0_g2 | TRINITY_DN92696_c0_g2	TRINITY_DN40889_c0_g1 | TRINITY_DN48016_c0_g1 | TRINITY_DN56234_c0_g3 | TRINITY_DN62063_c0_g1 | TRINITY_DN62063_c0_g2 | TRINITY_DN71731_c0_g1 | TRINITY_DN84565_c1_g1 | TRINITY_DN84565_c1_g3 | TRINITY_DN85142_c1_g1 | TRINITY_DN89764_c1_g1 | TRINITY_DN94326_c1_g1 | TRINITY_DN94326_c2_g1 | TRINITY_DN94326_c3_g1 | TRINITY_DN94326_c3_g2 | TRINITY_DN94326_c3_g3 | TRINITY_DN94326_c3_g4 | TRINITY_DN94326…
GO:0008307	structural constituent of muscle	20	13	1958-05-01	136	0.00060	0.00060	4	9	TRINITY_DN47000_c1_g1 | TRINITY_DN62690_c0_g1 | TRINITY_DN65561_c0_g1 | TRINITY_DN79453_c1_g2	TRINITY_DN67890_c4_g1 | TRINITY_DN68709_c0_g2 | TRINITY_DN69963_c0_g4 | TRINITY_DN75908_c2_g2 | TRINITY_DN82645_c0_g3 | TRINITY_DN82998_c0_g1 | TRINITY_DN83152_c0_g3 | TRINITY_DN86485_c0_g1 | TRINITY_DN92567_c8_g2
GO:0052658	inositol-1,4,5-trisphosphate 5-phosphatase activity	20	13	1958-05-01	137	0.00060	0.00060	13	0	TRINITY_DN59968_c5_g2 | TRINITY_DN62449_c0_g1 | TRINITY_DN63351_c1_g1 | TRINITY_DN66438_c5_g1 | TRINITY_DN66438_c5_g2 | TRINITY_DN70428_c8_g1 | TRINITY_DN72792_c2_g2 | TRINITY_DN74215_c0_g1 | TRINITY_DN92482_c0_g1 | TRINITY_DN93491_c0_g1 | TRINITY_DN93491_c1_g1 | TRINITY_DN93491_c1_g2 | TRINITY_DN93491_c1_g4
GO:0017046	peptide hormone binding	20	13	1958-05-01	138	0.00060	0.00060	12	1	TRINITY_DN44440_c0_g1 | TRINITY_DN48383_c0_g1 | TRINITY_DN51584_c0_g1 | TRINITY_DN58346_c5_g1 | TRINITY_DN58346_c5_g2 | TRINITY_DN60980_c1_g1 | TRINITY_DN60980_c2_g1 | TRINITY_DN60980_c4_g2 | TRINITY_DN89227_c1_g1 | TRINITY_DN91880_c1_g2 | TRINITY_DN92164_c2_g1 | TRINITY_DN93464_c0_g1	TRINITY_DN75550_c0_g4
GO:0001046	core promoter sequence-specific DNA binding	60	29	16.75	139	0.00061	0.00061	16	13	TRINITY_DN57604_c0_g1 | TRINITY_DN65472_c0_g1 | TRINITY_DN66162_c1_g1 | TRINITY_DN71116_c0_g1 | TRINITY_DN71148_c2_g1 | TRINITY_DN76002_c0_g1 | TRINITY_DN79663_c1_g1 | TRINITY_DN86023_c0_g1 | TRINITY_DN87146_c2_g1 | TRINITY_DN87146_c2_g2 | TRINITY_DN87146_c2_g3 | TRINITY_DN87313_c3_g3 | TRINITY_DN90090_c1_g1 | TRINITY_DN91404_c2_g1 | TRINITY_DN92882_c0_g1 | TRINITY_DN92882_c1_g4	TRINITY_DN56217_c0_g1 | TRINITY_DN58726_c0_g1 | TRINITY_DN58726_c1_g2 | TRINITY_DN59922_c2_g3 | TRINITY_DN62610_c0_g1 | TRINITY_DN74536_c5_g2 | TRINITY_DN74645_c2_g1 | TRINITY_DN84481_c3_g1 | TRINITY_DN85415_c1_g1 | TRINITY_DN87826_c0_g2 | TRINITY_DN89108_c3_g1 | TRINITY_DN89108_c3_g2 | TRINITY_DN89108_c3_g3
GO:0102499	SHG alpha-glucan phosphorylase activity	27	16	1954-07-01	140	0.00063	0.00063	12	4	TRINITY_DN58529_c0_g1 | TRINITY_DN60067_c0_g1 | TRINITY_DN62171_c1_g1 | TRINITY_DN63569_c6_g1 | TRINITY_DN64649_c3_g1 | TRINITY_DN66848_c0_g3 | TRINITY_DN73718_c1_g1 | TRINITY_DN79838_c0_g2 | TRINITY_DN81624_c1_g1 | TRINITY_DN83545_c1_g1 | TRINITY_DN90280_c3_g2 | TRINITY_DN94365_c4_g2	TRINITY_DN37484_c0_g1 | TRINITY_DN41383_c0_g1 | TRINITY_DN44828_c0_g1 | TRINITY_DN80116_c0_g1
GO:0008184	glycogen phosphorylase activity	27	16	1954-07-01	141	0.00063	0.00063	12	4	TRINITY_DN58529_c0_g1 | TRINITY_DN60067_c0_g1 | TRINITY_DN62171_c1_g1 | TRINITY_DN63569_c6_g1 | TRINITY_DN64649_c3_g1 | TRINITY_DN66848_c0_g3 | TRINITY_DN73718_c1_g1 | TRINITY_DN79838_c0_g2 | TRINITY_DN81624_c1_g1 | TRINITY_DN83545_c1_g1 | TRINITY_DN90280_c3_g2 | TRINITY_DN94365_c4_g2	TRINITY_DN37484_c0_g1 | TRINITY_DN41383_c0_g1 | TRINITY_DN44828_c0_g1 | TRINITY_DN80116_c0_g1
GO:0102250	linear malto-oligosaccharide phosphorylase activity	27	16	1954-07-01	142	0.00063	0.00063	12	4	TRINITY_DN58529_c0_g1 | TRINITY_DN60067_c0_g1 | TRINITY_DN62171_c1_g1 | TRINITY_DN63569_c6_g1 | TRINITY_DN64649_c3_g1 | TRINITY_DN66848_c0_g3 | TRINITY_DN73718_c1_g1 | TRINITY_DN79838_c0_g2 | TRINITY_DN81624_c1_g1 | TRINITY_DN83545_c1_g1 | TRINITY_DN90280_c3_g2 | TRINITY_DN94365_c4_g2	TRINITY_DN37484_c0_g1 | TRINITY_DN41383_c0_g1 | TRINITY_DN44828_c0_g1 | TRINITY_DN80116_c0_g1
GO:0004713	protein tyrosine kinase activity	169	67	47.17	143	0.50552	0.00064	39	28	TRINITY_DN44440_c0_g1 | TRINITY_DN47000_c1_g1 | TRINITY_DN48383_c0_g1 | TRINITY_DN51584_c0_g1 | TRINITY_DN56793_c0_g2 | TRINITY_DN58346_c5_g1 | TRINITY_DN58346_c5_g2 | TRINITY_DN60980_c1_g1 | TRINITY_DN60980_c2_g1 | TRINITY_DN60980_c4_g2 | TRINITY_DN61175_c3_g3 | TRINITY_DN65330_c0_g1 | TRINITY_DN65330_c2_g1 | TRINITY_DN65561_c0_g1 | TRINITY_DN65877_c3_g1 | TRINITY_DN66937_c0_g1 | TRINITY_DN70535…	TRINITY_DN48233_c0_g1 | TRINITY_DN49503_c0_g1 | TRINITY_DN59905_c2_g1 | TRINITY_DN60887_c2_g4 | TRINITY_DN63427_c0_g1 | TRINITY_DN63427_c0_g2 | TRINITY_DN67542_c0_g3 | TRINITY_DN67890_c4_g1 | TRINITY_DN69963_c0_g4 | TRINITY_DN70012_c1_g2 | TRINITY_DN70359_c1_g3 | TRINITY_DN74936_c0_g5 | TRINITY_DN75550_c0_g4 | TRINITY_DN75908_c2_g2 | TRINITY_DN83152_c0_g3 | TRINITY_DN84475_c5_g1 | TRINITY_DN86485…
GO:0043891	glyceraldehyde-3-phosphate dehydrogenase (NAD(P)+) (phosphorylating) activity	47	24	2020-12-13	144	0.04187	0.00066	8	16	TRINITY_DN56696_c0_g1 | TRINITY_DN57024_c0_g1 | TRINITY_DN57024_c0_g2 | TRINITY_DN57763_c0_g1 | TRINITY_DN69239_c1_g1 | TRINITY_DN88768_c1_g1 | TRINITY_DN88768_c2_g1 | TRINITY_DN90138_c1_g1	TRINITY_DN57134_c0_g1 | TRINITY_DN57518_c1_g2 | TRINITY_DN61559_c2_g5 | TRINITY_DN64240_c0_g2 | TRINITY_DN64240_c1_g1 | TRINITY_DN64240_c1_g2 | TRINITY_DN73245_c0_g2 | TRINITY_DN73245_c0_g3 | TRINITY_DN73611_c1_g2 | TRINITY_DN78278_c2_g3 | TRINITY_DN84251_c2_g1 | TRINITY_DN84251_c2_g3 | TRINITY_DN85693_c3_g1 | TRINITY_DN90080_c2_g1 | TRINITY_DN90080_c2_g2 | TRINITY_DN94178_c2_g3
GO:0016668	oxidoreductase activity, acting on a sulfur group of donors, NAD(P) as acceptor	140	57	39.08	145	0.97251	0.00073	41	16	TRINITY_DN58921_c0_g1 | TRINITY_DN59479_c3_g4 | TRINITY_DN59950_c2_g1 | TRINITY_DN60519_c0_g2 | TRINITY_DN60560_c0_g1 | TRINITY_DN60871_c1_g1 | TRINITY_DN61381_c0_g5 | TRINITY_DN62649_c0_g1 | TRINITY_DN65793_c1_g2 | TRINITY_DN66414_c0_g2 | TRINITY_DN66650_c4_g2 | TRINITY_DN66808_c0_g1 | TRINITY_DN70224_c2_g1 | TRINITY_DN70433_c3_g2 | TRINITY_DN70580_c1_g1 | TRINITY_DN70580_c1_g2 | TRINITY_DN71412…	TRINITY_DN60360_c1_g1 | TRINITY_DN65865_c1_g2 | TRINITY_DN66142_c0_g1 | TRINITY_DN66371_c3_g3 | TRINITY_DN66865_c1_g4 | TRINITY_DN69744_c0_g5 | TRINITY_DN75081_c0_g1 | TRINITY_DN80107_c0_g2 | TRINITY_DN82410_c1_g3 | TRINITY_DN82470_c4_g1 | TRINITY_DN83135_c0_g4 | TRINITY_DN88755_c1_g2 | TRINITY_DN92154_c2_g1 | TRINITY_DN92572_c1_g2 | TRINITY_DN92572_c1_g3 | TRINITY_DN93058_c2_g2
GO:0001047	core promoter binding	66	31	18.42	146	0.53295	0.00075	18	13	TRINITY_DN57604_c0_g1 | TRINITY_DN65472_c0_g1 | TRINITY_DN66162_c1_g1 | TRINITY_DN71116_c0_g1 | TRINITY_DN71148_c2_g1 | TRINITY_DN71854_c0_g1 | TRINITY_DN76002_c0_g1 | TRINITY_DN79663_c1_g1 | TRINITY_DN82005_c2_g1 | TRINITY_DN86023_c0_g1 | TRINITY_DN87146_c2_g1 | TRINITY_DN87146_c2_g2 | TRINITY_DN87146_c2_g3 | TRINITY_DN87313_c3_g3 | TRINITY_DN90090_c1_g1 | TRINITY_DN91404_c2_g1 | TRINITY_DN92882…	TRINITY_DN56217_c0_g1 | TRINITY_DN58726_c0_g1 | TRINITY_DN58726_c1_g2 | TRINITY_DN59922_c2_g3 | TRINITY_DN62610_c0_g1 | TRINITY_DN74536_c5_g2 | TRINITY_DN74645_c2_g1 | TRINITY_DN84481_c3_g1 | TRINITY_DN85415_c1_g1 | TRINITY_DN87826_c0_g2 | TRINITY_DN89108_c3_g1 | TRINITY_DN89108_c3_g2 | TRINITY_DN89108_c3_g3
GO:0016903	oxidoreductase activity, acting on the aldehyde or oxo group of donors	246	92	68.67	147	0.38730	0.00075	39	53	TRINITY_DN56696_c0_g1 | TRINITY_DN57024_c0_g1 | TRINITY_DN57024_c0_g2 | TRINITY_DN57763_c0_g1 | TRINITY_DN62021_c1_g1 | TRINITY_DN64265_c1_g1 | TRINITY_DN64495_c2_g3 | TRINITY_DN64918_c1_g1 | TRINITY_DN68263_c0_g1 | TRINITY_DN68758_c12_g1 | TRINITY_DN69239_c1_g1 | TRINITY_DN70645_c2_g1 | TRINITY_DN70846_c0_g1 | TRINITY_DN72056_c0_g1 | TRINITY_DN72583_c1_g3 | TRINITY_DN73281_c3_g3 | TRINITY_DN7473…	TRINITY_DN51585_c0_g2 | TRINITY_DN53753_c0_g2 | TRINITY_DN55186_c0_g1 | TRINITY_DN55482_c0_g1 | TRINITY_DN57134_c0_g1 | TRINITY_DN57518_c1_g2 | TRINITY_DN61559_c2_g5 | TRINITY_DN62632_c0_g1 | TRINITY_DN64240_c0_g2 | TRINITY_DN64240_c1_g1 | TRINITY_DN64240_c1_g2 | TRINITY_DN66280_c0_g1 | TRINITY_DN67200_c2_g3 | TRINITY_DN69068_c3_g2 | TRINITY_DN70047_c5_g1 | TRINITY_DN70145_c0_g1 | TRINITY_DN70722…
GO:0102811	geraniol 10-hydroxylase activity	8	7	2023-02-01	148	0.00080	0.00080	5	2	TRINITY_DN58332_c0_g1 | TRINITY_DN58332_c2_g1 | TRINITY_DN82252_c2_g2 | TRINITY_DN91933_c1_g1 | TRINITY_DN91933_c1_g3	TRINITY_DN59817_c1_g2 | TRINITY_DN77891_c0_g1
GO:0061634	alpha-D-xyloside xylohydrolase	8	7	2023-02-01	149	0.00080	0.00080	0	7		TRINITY_DN49002_c0_g1 | TRINITY_DN52492_c0_g1 | TRINITY_DN53504_c0_g1 | TRINITY_DN56092_c0_g1 | TRINITY_DN68613_c6_g1 | TRINITY_DN93268_c6_g1 | TRINITY_DN93268_c6_g2
GO:0004439	phosphatidylinositol-4,5-bisphosphate 5-phosphatase activity	45	23	1956-12-01	150	0.00083	0.00083	17	6	TRINITY_DN59968_c5_g2 | TRINITY_DN62449_c0_g1 | TRINITY_DN63351_c1_g1 | TRINITY_DN66438_c5_g1 | TRINITY_DN66438_c5_g2 | TRINITY_DN70428_c8_g1 | TRINITY_DN73497_c2_g1 | TRINITY_DN73497_c3_g1 | TRINITY_DN74215_c0_g1 | TRINITY_DN89649_c0_g4 | TRINITY_DN92482_c0_g1 | TRINITY_DN93491_c0_g1 | TRINITY_DN93491_c1_g1 | TRINITY_DN93491_c1_g2 | TRINITY_DN93491_c1_g4 | TRINITY_DN94121_c1_g1 | TRINITY_DN94121…	TRINITY_DN60465_c0_g1 | TRINITY_DN63108_c3_g1 | TRINITY_DN67924_c1_g1 | TRINITY_DN76251_c0_g1 | TRINITY_DN77655_c3_g1 | TRINITY_DN94121_c1_g3
GO:0047150	betaine-homocysteine S-methyltransferase activity	10	8	1979-02-01	151	0.00094	0.00094	4	4	TRINITY_DN69257_c0_g1 | TRINITY_DN77627_c0_g2 | TRINITY_DN85650_c1_g1 | TRINITY_DN92737_c2_g1	TRINITY_DN69257_c0_g2 | TRINITY_DN69257_c0_g3 | TRINITY_DN79558_c1_g1 | TRINITY_DN90972_c2_g1
GO:0050664	oxidoreductase activity, acting on NAD(P)H, oxygen as acceptor	28	16	1982-07-01	152	0.00110	0.00110	9	7	TRINITY_DN43468_c0_g1 | TRINITY_DN51214_c0_g1 | TRINITY_DN70537_c5_g1 | TRINITY_DN75624_c1_g3 | TRINITY_DN76412_c0_g1 | TRINITY_DN82219_c1_g1 | TRINITY_DN90431_c2_g2 | TRINITY_DN92473_c2_g2 | TRINITY_DN92865_c1_g2	TRINITY_DN31467_c0_g1 | TRINITY_DN44005_c0_g1 | TRINITY_DN44637_c0_g1 | TRINITY_DN44760_c0_g1 | TRINITY_DN47293_c0_g1 | TRINITY_DN86549_c2_g2 | TRINITY_DN93033_c1_g2
GO:0003680	AT DNA binding	38	20	1961-10-01	153	0.00112	0.00112	5	15	TRINITY_DN54458_c1_g1 | TRINITY_DN68829_c0_g2 | TRINITY_DN79749_c3_g1 | TRINITY_DN83732_c1_g2 | TRINITY_DN86861_c2_g1	TRINITY_DN48233_c0_g1 | TRINITY_DN58510_c0_g1 | TRINITY_DN58589_c0_g1 | TRINITY_DN60195_c1_g1 | TRINITY_DN60195_c1_g2 | TRINITY_DN63130_c1_g2 | TRINITY_DN63130_c1_g4 | TRINITY_DN71451_c4_g1 | TRINITY_DN74160_c0_g1 | TRINITY_DN74160_c0_g2 | TRINITY_DN74824_c0_g2 | TRINITY_DN79089_c4_g4 | TRINITY_DN82632_c2_g6 | TRINITY_DN84971_c0_g1 | TRINITY_DN89270_c0_g1
GO:0004146	dihydrofolate reductase activity	21	13	1986-05-01	154	0.00117	0.00117	3	10	TRINITY_DN53270_c0_g1 | TRINITY_DN88552_c1_g4 | TRINITY_DN89779_c2_g1	TRINITY_DN55309_c0_g2 | TRINITY_DN61361_c2_g2 | TRINITY_DN66363_c3_g1 | TRINITY_DN75575_c2_g1 | TRINITY_DN76644_c0_g2 | TRINITY_DN76644_c0_g4 | TRINITY_DN91287_c0_g1 | TRINITY_DN94596_c2_g2 | TRINITY_DN94596_c2_g4 | TRINITY_DN94596_c2_g5
GO:0003785	actin monomer binding	21	13	1986-05-01	155	0.00117	0.00117	1	12	TRINITY_DN77043_c0_g1	TRINITY_DN56234_c0_g3 | TRINITY_DN62063_c0_g1 | TRINITY_DN62063_c0_g2 | TRINITY_DN81427_c1_g1 | TRINITY_DN84565_c1_g1 | TRINITY_DN84565_c1_g3 | TRINITY_DN85000_c0_g1 | TRINITY_DN85142_c1_g1 | TRINITY_DN94326_c1_g1 | TRINITY_DN94326_c3_g1 | TRINITY_DN94326_c3_g3 | TRINITY_DN94326_c3_g4
GO:0005384	manganese ion transmembrane transporter activity	49	24	13.68	156	0.31284	0.00140	4	20	TRINITY_DN51226_c0_g1 | TRINITY_DN66649_c3_g3 | TRINITY_DN75870_c0_g1 | TRINITY_DN82330_c0_g3	TRINITY_DN61599_c0_g1 | TRINITY_DN61599_c0_g2 | TRINITY_DN61599_c0_g3 | TRINITY_DN70975_c0_g1 | TRINITY_DN79493_c0_g1 | TRINITY_DN80405_c0_g4 | TRINITY_DN81249_c1_g1 | TRINITY_DN83105_c1_g2 | TRINITY_DN85803_c1_g1 | TRINITY_DN88711_c0_g1 | TRINITY_DN89611_c1_g1 | TRINITY_DN89832_c2_g1 | TRINITY_DN90147_c0_g3 | TRINITY_DN90147_c0_g4 | TRINITY_DN93062_c3_g1 | TRINITY_DN93135_c4_g1 | TRINITY_DN93135…
GO:0051371	muscle alpha-actinin binding	19	12	2020-03-05	157	0.00142	0.00142	5	7	TRINITY_DN47000_c1_g1 | TRINITY_DN65561_c0_g1 | TRINITY_DN71635_c0_g1 | TRINITY_DN79453_c1_g2 | TRINITY_DN93146_c2_g1	TRINITY_DN67890_c4_g1 | TRINITY_DN69963_c0_g4 | TRINITY_DN75908_c2_g2 | TRINITY_DN82998_c0_g1 | TRINITY_DN83152_c0_g3 | TRINITY_DN86485_c0_g1 | TRINITY_DN92567_c8_g2
GO:0016667	oxidoreductase activity, acting on a sulfur group of donors	285	103	79.55	158	0.43424	0.00147	70	33	TRINITY_DN42299_c0_g1 | TRINITY_DN53148_c0_g1 | TRINITY_DN53553_c0_g1 | TRINITY_DN57411_c0_g1 | TRINITY_DN57928_c0_g1 | TRINITY_DN58116_c3_g1 | TRINITY_DN58851_c1_g2 | TRINITY_DN58921_c0_g1 | TRINITY_DN59479_c3_g4 | TRINITY_DN59950_c2_g1 | TRINITY_DN60519_c0_g2 | TRINITY_DN60560_c0_g1 | TRINITY_DN60573_c0_g5 | TRINITY_DN60871_c1_g1 | TRINITY_DN61381_c0_g5 | TRINITY_DN61417_c3_g1 | TRINITY_DN61481…	TRINITY_DN50236_c0_g1 | TRINITY_DN52688_c0_g1 | TRINITY_DN60360_c1_g1 | TRINITY_DN60515_c0_g1 | TRINITY_DN61089_c0_g3 | TRINITY_DN61455_c6_g2 | TRINITY_DN65865_c1_g2 | TRINITY_DN66142_c0_g1 | TRINITY_DN66371_c3_g3 | TRINITY_DN66865_c1_g4 | TRINITY_DN67323_c1_g1 | TRINITY_DN67323_c1_g2 | TRINITY_DN68157_c3_g4 | TRINITY_DN69744_c0_g5 | TRINITY_DN71387_c0_g1 | TRINITY_DN72179_c1_g1 | TRINITY_DN72282…
GO:0071949	FAD binding	71	32	19.82	159	0.00148	0.00148	18	14	TRINITY_DN46769_c0_g1 | TRINITY_DN48595_c0_g1 | TRINITY_DN53959_c0_g1 | TRINITY_DN56827_c0_g2 | TRINITY_DN60722_c1_g1 | TRINITY_DN62502_c0_g1 | TRINITY_DN64519_c1_g1 | TRINITY_DN70065_c1_g1 | TRINITY_DN74176_c0_g1 | TRINITY_DN75374_c4_g3 | TRINITY_DN75464_c1_g1 | TRINITY_DN80778_c2_g1 | TRINITY_DN86264_c0_g1 | TRINITY_DN86264_c0_g3 | TRINITY_DN86851_c1_g1 | TRINITY_DN89836_c2_g1 | TRINITY_DN91569…	TRINITY_DN113704_c0_g1 | TRINITY_DN53588_c0_g1 | TRINITY_DN60722_c1_g2 | TRINITY_DN65145_c1_g2 | TRINITY_DN69793_c2_g1 | TRINITY_DN73139_c2_g6 | TRINITY_DN73236_c2_g3 | TRINITY_DN78139_c3_g2 | TRINITY_DN80778_c1_g1 | TRINITY_DN85540_c2_g1 | TRINITY_DN85540_c2_g2 | TRINITY_DN85687_c0_g1 | TRINITY_DN88146_c1_g1 | TRINITY_DN93694_c0_g1
GO:0033612	receptor serine/threonine kinase binding	88	38	24.56	160	0.04317	0.00150	14	24	TRINITY_DN51713_c0_g1 | TRINITY_DN54716_c0_g1 | TRINITY_DN59248_c0_g2 | TRINITY_DN65126_c0_g1 | TRINITY_DN70448_c5_g1 | TRINITY_DN72253_c3_g2 | TRINITY_DN76836_c3_g1 | TRINITY_DN81260_c3_g1 | TRINITY_DN84412_c3_g1 | TRINITY_DN85886_c0_g1 | TRINITY_DN88759_c4_g1 | TRINITY_DN90085_c0_g1 | TRINITY_DN90909_c0_g2 | TRINITY_DN93201_c5_g1	TRINITY_DN50134_c0_g1 | TRINITY_DN55585_c0_g2 | TRINITY_DN61781_c2_g1 | TRINITY_DN63427_c0_g1 | TRINITY_DN63427_c0_g2 | TRINITY_DN63797_c2_g1 | TRINITY_DN67542_c0_g2 | TRINITY_DN67542_c0_g3 | TRINITY_DN68772_c2_g1 | TRINITY_DN70012_c1_g2 | TRINITY_DN70066_c7_g1 | TRINITY_DN73898_c2_g1 | TRINITY_DN74113_c0_g2 | TRINITY_DN74210_c0_g2 | TRINITY_DN75550_c0_g4 | TRINITY_DN77226_c1_g1 | TRINITY_DN80201…
GO:0035175	histone kinase activity (H3-S10 specific)	5	5	2020-04-01	161	0.00169	0.00169	0	5		TRINITY_DN59150_c0_g1 | TRINITY_DN59541_c3_g1 | TRINITY_DN81413_c1_g1 | TRINITY_DN83321_c1_g2 | TRINITY_DN83321_c1_g3
GO:0010487	thermospermine synthase activity	5	5	2020-04-01	162	0.00169	0.00169	1	4	TRINITY_DN73634_c1_g1	TRINITY_DN60300_c0_g1 | TRINITY_DN84530_c0_g1 | TRINITY_DN84530_c0_g2 | TRINITY_DN84530_c0_g3
GO:0048529	magnesium-protoporphyrin IX monomethyl ester (oxidative) cyclase activity	5	5	2020-04-01	163	0.00169	0.00169	5	0	TRINITY_DN72148_c0_g2 | TRINITY_DN75580_c2_g3 | TRINITY_DN87059_c0_g1 | TRINITY_DN90447_c0_g1 | TRINITY_DN93598_c1_g1
GO:0008395	steroid hydroxylase activity	17	11	1975-04-01	164	0.00170	0.00170	1	10	TRINITY_DN78272_c0_g1	TRINITY_DN58458_c1_g1 | TRINITY_DN58458_c1_g2 | TRINITY_DN58458_c1_g3 | TRINITY_DN66583_c3_g1 | TRINITY_DN66583_c4_g1 | TRINITY_DN79953_c0_g2 | TRINITY_DN79953_c0_g5 | TRINITY_DN90828_c2_g1 | TRINITY_DN90828_c2_g2 | TRINITY_DN90828_c2_g3
GO:0016614	oxidoreductase activity, acting on CH-OH group of donors	658	218	183.67	165	0.05229	0.00174	122	96	TRINITY_DN37730_c0_g1 | TRINITY_DN49387_c0_g1 | TRINITY_DN50540_c0_g1 | TRINITY_DN51830_c0_g1 | TRINITY_DN53585_c0_g1 | TRINITY_DN55818_c0_g2 | TRINITY_DN56898_c0_g1 | TRINITY_DN57788_c0_g1 | TRINITY_DN59199_c2_g2 | TRINITY_DN59278_c0_g1 | TRINITY_DN59626_c0_g1 | TRINITY_DN59787_c0_g1 | TRINITY_DN60071_c0_g1 | TRINITY_DN60094_c3_g1 | TRINITY_DN60094_c5_g1 | TRINITY_DN60094_c5_g2 | TRINITY_DN60654…	TRINITY_DN44189_c0_g1 | TRINITY_DN52294_c0_g2 | TRINITY_DN52897_c0_g1 | TRINITY_DN53947_c0_g1 | TRINITY_DN57827_c0_g1 | TRINITY_DN57827_c0_g2 | TRINITY_DN57854_c0_g1 | TRINITY_DN58111_c1_g1 | TRINITY_DN59387_c3_g2 | TRINITY_DN61120_c4_g2 | TRINITY_DN61492_c1_g1 | TRINITY_DN62136_c2_g2 | TRINITY_DN62215_c5_g1 | TRINITY_DN62310_c0_g1 | TRINITY_DN64200_c4_g4 | TRINITY_DN64332_c3_g1 | TRINITY_DN65433…
GO:0005315	inorganic phosphate transmembrane transporter activity	42	21	1972-11-01	166	0.00197	0.00197	11	10	TRINITY_DN61371_c4_g1 | TRINITY_DN62875_c3_g1 | TRINITY_DN79901_c0_g2 | TRINITY_DN80395_c0_g3 | TRINITY_DN84193_c0_g1 | TRINITY_DN85838_c1_g3 | TRINITY_DN87464_c0_g1 | TRINITY_DN87464_c1_g2 | TRINITY_DN89386_c0_g2 | TRINITY_DN89428_c1_g1 | TRINITY_DN90887_c2_g1	TRINITY_DN45395_c0_g1 | TRINITY_DN61458_c3_g1 | TRINITY_DN61458_c5_g1 | TRINITY_DN67302_c6_g1 | TRINITY_DN69725_c0_g2 | TRINITY_DN69725_c0_g3 | TRINITY_DN84193_c0_g6 | TRINITY_DN84453_c0_g2 | TRINITY_DN93804_c3_g1 | TRINITY_DN93804_c3_g2
GO:0031433	telethonin binding	15	10	2019-04-01	167	0.00201	0.00201	4	6	TRINITY_DN47000_c1_g1 | TRINITY_DN65561_c0_g1 | TRINITY_DN70437_c3_g2 | TRINITY_DN79453_c1_g2	TRINITY_DN67890_c4_g1 | TRINITY_DN69963_c0_g4 | TRINITY_DN75908_c2_g2 | TRINITY_DN83152_c0_g3 | TRINITY_DN86485_c0_g1 | TRINITY_DN92567_c8_g2
GO:0004802	transketolase activity	13	9	1963-03-01	168	0.00232	0.00232	7	2	TRINITY_DN62553_c1_g1 | TRINITY_DN64292_c0_g1 | TRINITY_DN68259_c7_g1 | TRINITY_DN72126_c1_g3 | TRINITY_DN83718_c2_g2 | TRINITY_DN83718_c2_g4 | TRINITY_DN94007_c5_g1	TRINITY_DN61353_c2_g3 | TRINITY_DN90720_c1_g3
GO:0034595	phosphatidylinositol phosphate 5-phosphatase activity	56	26	15.63	169	0.55897	0.00238	18	8	TRINITY_DN59968_c5_g2 | TRINITY_DN62449_c0_g1 | TRINITY_DN63351_c1_g1 | TRINITY_DN66438_c5_g1 | TRINITY_DN66438_c5_g2 | TRINITY_DN70428_c8_g1 | TRINITY_DN71400_c2_g1 | TRINITY_DN73497_c2_g1 | TRINITY_DN73497_c3_g1 | TRINITY_DN74215_c0_g1 | TRINITY_DN89649_c0_g4 | TRINITY_DN92482_c0_g1 | TRINITY_DN93491_c0_g1 | TRINITY_DN93491_c1_g1 | TRINITY_DN93491_c1_g2 | TRINITY_DN93491_c1_g4 | TRINITY_DN94121…	TRINITY_DN47177_c0_g1 | TRINITY_DN60465_c0_g1 | TRINITY_DN63108_c3_g1 | TRINITY_DN67924_c1_g1 | TRINITY_DN76251_c0_g1 | TRINITY_DN77655_c3_g1 | TRINITY_DN84192_c1_g1 | TRINITY_DN94121_c1_g3
GO:0003993	acid phosphatase activity	90	38	2020-12-25	170	0.00245	0.00245	20	18	TRINITY_DN53097_c0_g2 | TRINITY_DN59690_c0_g2 | TRINITY_DN61503_c3_g2 | TRINITY_DN64764_c0_g1 | TRINITY_DN70955_c0_g1 | TRINITY_DN71035_c1_g3 | TRINITY_DN72810_c0_g8 | TRINITY_DN76522_c2_g1 | TRINITY_DN77280_c0_g1 | TRINITY_DN82146_c4_g1 | TRINITY_DN83705_c2_g1 | TRINITY_DN83705_c2_g2 | TRINITY_DN84378_c1_g3 | TRINITY_DN85593_c1_g2 | TRINITY_DN86786_c0_g1 | TRINITY_DN86786_c0_g4 | TRINITY_DN86786…	TRINITY_DN53544_c0_g1 | TRINITY_DN61996_c2_g1 | TRINITY_DN64438_c1_g1 | TRINITY_DN66795_c2_g1 | TRINITY_DN69881_c3_g1 | TRINITY_DN71198_c5_g1 | TRINITY_DN72526_c3_g3 | TRINITY_DN74606_c1_g2 | TRINITY_DN75370_c1_g2 | TRINITY_DN80268_c2_g3 | TRINITY_DN81558_c0_g1 | TRINITY_DN82411_c0_g1 | TRINITY_DN84378_c0_g1 | TRINITY_DN85208_c1_g1 | TRINITY_DN87222_c0_g1 | TRINITY_DN87599_c2_g5 | TRINITY_DN88997…
GO:0106019	phosphatidylinositol-4,5-bisphosphate phosphatase activity	48	23	2020-04-13	171	1.00000	0.00251	17	6	TRINITY_DN59968_c5_g2 | TRINITY_DN62449_c0_g1 | TRINITY_DN63351_c1_g1 | TRINITY_DN66438_c5_g1 | TRINITY_DN66438_c5_g2 | TRINITY_DN70428_c8_g1 | TRINITY_DN73497_c2_g1 | TRINITY_DN73497_c3_g1 | TRINITY_DN74215_c0_g1 | TRINITY_DN89649_c0_g4 | TRINITY_DN92482_c0_g1 | TRINITY_DN93491_c0_g1 | TRINITY_DN93491_c1_g1 | TRINITY_DN93491_c1_g2 | TRINITY_DN93491_c1_g4 | TRINITY_DN94121_c1_g1 | TRINITY_DN94121…	TRINITY_DN60465_c0_g1 | TRINITY_DN63108_c3_g1 | TRINITY_DN67924_c1_g1 | TRINITY_DN76251_c0_g1 | TRINITY_DN77655_c3_g1 | TRINITY_DN94121_c1_g3
GO:0103007	indole-3-acetate carboxyl methyltransferase activity	7	6	1995-01-01	172	0.00252	0.00252	0	6		TRINITY_DN68211_c1_g4 | TRINITY_DN79193_c7_g1 | TRINITY_DN79193_c7_g4 | TRINITY_DN89533_c4_g1 | TRINITY_DN89960_c4_g1 | TRINITY_DN92572_c1_g2
GO:0051749	indole acetic acid carboxyl methyltransferase activity	7	6	1995-01-01	173	0.00252	0.00252	0	6		TRINITY_DN68211_c1_g4 | TRINITY_DN79193_c7_g1 | TRINITY_DN79193_c7_g4 | TRINITY_DN89533_c4_g1 | TRINITY_DN89960_c4_g1 | TRINITY_DN92572_c1_g2
GO:0052640	salicylic acid glucosyltransferase (glucoside-forming) activity	7	6	1995-01-01	174	0.00252	0.00252	0	6		TRINITY_DN59386_c0_g1 | TRINITY_DN64229_c1_g1 | TRINITY_DN69849_c1_g3 | TRINITY_DN85167_c1_g1 | TRINITY_DN85167_c1_g2 | TRINITY_DN85167_c1_g3
GO:0080176	xyloglucan 1,6-alpha-xylosidase activity	7	6	1995-01-01	175	0.00252	0.00252	0	6		TRINITY_DN49002_c0_g1 | TRINITY_DN52492_c0_g1 | TRINITY_DN53504_c0_g1 | TRINITY_DN56092_c0_g1 | TRINITY_DN93268_c6_g1 | TRINITY_DN93268_c6_g2
GO:0004565	beta-galactosidase activity	73	32	20.38	176	0.00256	0.00256	12	20	TRINITY_DN48670_c0_g1 | TRINITY_DN54540_c0_g1 | TRINITY_DN56424_c0_g1 | TRINITY_DN63425_c5_g1 | TRINITY_DN66084_c0_g1 | TRINITY_DN75586_c0_g1 | TRINITY_DN80263_c1_g1 | TRINITY_DN89030_c0_g2 | TRINITY_DN90723_c1_g2 | TRINITY_DN90723_c2_g5 | TRINITY_DN90723_c2_g6 | TRINITY_DN93023_c2_g1	TRINITY_DN46916_c0_g1 | TRINITY_DN47131_c0_g1 | TRINITY_DN48453_c0_g1 | TRINITY_DN51644_c0_g2 | TRINITY_DN63425_c3_g1 | TRINITY_DN63425_c4_g2 | TRINITY_DN68770_c2_g2 | TRINITY_DN68770_c2_g3 | TRINITY_DN68956_c6_g1 | TRINITY_DN73931_c0_g3 | TRINITY_DN76080_c0_g1 | TRINITY_DN77569_c2_g1 | TRINITY_DN80568_c1_g2 | TRINITY_DN86254_c0_g1 | TRINITY_DN88778_c3_g1 | TRINITY_DN88778_c5_g1 | TRINITY_DN90723…
GO:0009540	zeaxanthin epoxidase [overall] activity	11	8	2020-07-03	177	0.00259	0.00259	4	4	TRINITY_DN56827_c0_g2 | TRINITY_DN62502_c0_g1 | TRINITY_DN64519_c1_g1 | TRINITY_DN70065_c1_g1	TRINITY_DN113704_c0_g1 | TRINITY_DN69793_c2_g1 | TRINITY_DN85540_c2_g1 | TRINITY_DN85540_c2_g2
GO:0003677	DNA binding	6184	1817	1726.13	178	0.89279	0.00268	899	918	TRINITY_DN10291_c0_g1 | TRINITY_DN43253_c0_g1 | TRINITY_DN44377_c0_g1 | TRINITY_DN45062_c0_g1 | TRINITY_DN46318_c0_g1 | TRINITY_DN47000_c1_g1 | TRINITY_DN47400_c0_g1 | TRINITY_DN47466_c0_g1 | TRINITY_DN49594_c0_g1 | TRINITY_DN50885_c0_g1 | TRINITY_DN51261_c0_g1 | TRINITY_DN52070_c0_g1 | TRINITY_DN52240_c0_g1 | TRINITY_DN52752_c0_g1 | TRINITY_DN53193_c0_g1 | TRINITY_DN53361_c0_g1 | TRINITY_DN53712…	TRINITY_DN40629_c0_g1 | TRINITY_DN40971_c0_g1 | TRINITY_DN42558_c0_g1 | TRINITY_DN43085_c0_g1 | TRINITY_DN43770_c0_g1 | TRINITY_DN44143_c0_g1 | TRINITY_DN44425_c0_g1 | TRINITY_DN45255_c0_g1 | TRINITY_DN45684_c0_g1 | TRINITY_DN45739_c0_g1 | TRINITY_DN46028_c0_g1 | TRINITY_DN46198_c0_g1 | TRINITY_DN46253_c0_g1 | TRINITY_DN46308_c0_g1 | TRINITY_DN46348_c0_g1 | TRINITY_DN46417_c0_g1 | TRINITY_DN46684…
GO:0016463	zinc-exporting ATPase activity	9	7	1951-02-01	179	0.00272	0.00272	6	1	TRINITY_DN61507_c4_g4 | TRINITY_DN76061_c2_g1 | TRINITY_DN80462_c3_g3 | TRINITY_DN80462_c3_g4 | TRINITY_DN81220_c1_g1 | TRINITY_DN92208_c3_g1	TRINITY_DN79570_c1_g1
GO:0008551	cadmium-exporting ATPase activity	9	7	1951-02-01	180	0.00272	0.00272	6	1	TRINITY_DN61507_c4_g4 | TRINITY_DN76061_c2_g1 | TRINITY_DN80462_c3_g3 | TRINITY_DN80462_c3_g4 | TRINITY_DN81220_c1_g1 | TRINITY_DN92208_c3_g1	TRINITY_DN79570_c1_g1
GO:0050403	trans-zeatin O-beta-D-glucosyltransferase activity	30	16	1937-08-01	181	0.00289	0.00289	9	7	TRINITY_DN72162_c0_g1 | TRINITY_DN72517_c1_g3 | TRINITY_DN74850_c4_g2 | TRINITY_DN74850_c5_g1 | TRINITY_DN78985_c1_g4 | TRINITY_DN82222_c0_g2 | TRINITY_DN89295_c1_g1 | TRINITY_DN93196_c5_g5 | TRINITY_DN93196_c6_g2	TRINITY_DN68714_c1_g1 | TRINITY_DN70800_c3_g1 | TRINITY_DN72162_c0_g5 | TRINITY_DN73340_c0_g1 | TRINITY_DN73367_c0_g3 | TRINITY_DN80459_c2_g1 | TRINITY_DN93196_c5_g2
GO:0042805	actinin binding	23	13	1942-06-01	182	0.72971	0.00366	6	7	TRINITY_DN47000_c1_g1 | TRINITY_DN60287_c2_g1 | TRINITY_DN65561_c0_g1 | TRINITY_DN71635_c0_g1 | TRINITY_DN79453_c1_g2 | TRINITY_DN93146_c2_g1	TRINITY_DN67890_c4_g1 | TRINITY_DN69963_c0_g4 | TRINITY_DN75908_c2_g2 | TRINITY_DN82998_c0_g1 | TRINITY_DN83152_c0_g3 | TRINITY_DN86485_c0_g1 | TRINITY_DN92567_c8_g2
GO:0051393	alpha-actinin binding	23	13	1942-06-01	183	0.72971	0.00366	6	7	TRINITY_DN47000_c1_g1 | TRINITY_DN60287_c2_g1 | TRINITY_DN65561_c0_g1 | TRINITY_DN71635_c0_g1 | TRINITY_DN79453_c1_g2 | TRINITY_DN93146_c2_g1	TRINITY_DN67890_c4_g1 | TRINITY_DN69963_c0_g4 | TRINITY_DN75908_c2_g2 | TRINITY_DN82998_c0_g1 | TRINITY_DN83152_c0_g3 | TRINITY_DN86485_c0_g1 | TRINITY_DN92567_c8_g2
GO:0004611	phosphoenolpyruvate carboxykinase activity	52	24	14.51	184	0.00379	0.00379	9	15	TRINITY_DN70621_c0_g1 | TRINITY_DN75863_c0_g2 | TRINITY_DN81798_c1_g2 | TRINITY_DN84527_c1_g1 | TRINITY_DN85677_c1_g2 | TRINITY_DN89335_c3_g1 | TRINITY_DN90458_c3_g1 | TRINITY_DN93646_c5_g1 | TRINITY_DN94391_c7_g2	TRINITY_DN49097_c0_g1 | TRINITY_DN58798_c1_g2 | TRINITY_DN58798_c2_g1 | TRINITY_DN60788_c1_g1 | TRINITY_DN67365_c3_g1 | TRINITY_DN67365_c3_g2 | TRINITY_DN74263_c0_g1 | TRINITY_DN75862_c1_g1 | TRINITY_DN84388_c4_g1 | TRINITY_DN84388_c4_g3 | TRINITY_DN87294_c1_g1 | TRINITY_DN88341_c0_g2 | TRINITY_DN92978_c0_g1 | TRINITY_DN92978_c0_g3 | TRINITY_DN92978_c1_g1
GO:0097493	structural molecule activity conferring elasticity	16	10	1947-04-01	185	0.00402	0.00402	3	7	TRINITY_DN47000_c1_g1 | TRINITY_DN65561_c0_g1 | TRINITY_DN79453_c1_g2	TRINITY_DN67890_c4_g1 | TRINITY_DN69963_c0_g4 | TRINITY_DN75908_c2_g2 | TRINITY_DN82998_c0_g1 | TRINITY_DN83152_c0_g3 | TRINITY_DN86485_c0_g1 | TRINITY_DN92567_c8_g2
GO:0080043	quercetin 3-O-glucosyltransferase activity	119	47	33.22	186	0.00412	0.00412	20	27	TRINITY_DN59343_c1_g1 | TRINITY_DN59343_c1_g3 | TRINITY_DN65089_c0_g1 | TRINITY_DN65168_c2_g3 | TRINITY_DN65598_c0_g1 | TRINITY_DN76019_c0_g2 | TRINITY_DN76526_c2_g1 | TRINITY_DN76526_c3_g1 | TRINITY_DN78301_c6_g1 | TRINITY_DN78985_c1_g4 | TRINITY_DN79665_c0_g1 | TRINITY_DN83838_c3_g1 | TRINITY_DN84575_c0_g1 | TRINITY_DN86933_c0_g3 | TRINITY_DN86933_c0_g7 | TRINITY_DN87583_c0_g2 | TRINITY_DN89076…	TRINITY_DN58823_c0_g1 | TRINITY_DN59386_c0_g1 | TRINITY_DN60280_c0_g1 | TRINITY_DN60785_c3_g1 | TRINITY_DN63242_c1_g1 | TRINITY_DN64229_c1_g1 | TRINITY_DN64229_c1_g4 | TRINITY_DN68714_c1_g1 | TRINITY_DN69849_c1_g3 | TRINITY_DN73051_c1_g3 | TRINITY_DN73340_c0_g1 | TRINITY_DN73367_c0_g3 | TRINITY_DN73975_c2_g2 | TRINITY_DN77699_c1_g4 | TRINITY_DN78775_c3_g1 | TRINITY_DN79564_c1_g3 | TRINITY_DN80857…
GO:0080044	quercetin 7-O-glucosyltransferase activity	119	47	33.22	187	0.00412	0.00412	20	27	TRINITY_DN59343_c1_g1 | TRINITY_DN59343_c1_g3 | TRINITY_DN65089_c0_g1 | TRINITY_DN65168_c2_g3 | TRINITY_DN65598_c0_g1 | TRINITY_DN76019_c0_g2 | TRINITY_DN76526_c2_g1 | TRINITY_DN76526_c3_g1 | TRINITY_DN78301_c6_g1 | TRINITY_DN78985_c1_g4 | TRINITY_DN79665_c0_g1 | TRINITY_DN83838_c3_g1 | TRINITY_DN84575_c0_g1 | TRINITY_DN86933_c0_g3 | TRINITY_DN86933_c0_g7 | TRINITY_DN87583_c0_g2 | TRINITY_DN89076…	TRINITY_DN58823_c0_g1 | TRINITY_DN59386_c0_g1 | TRINITY_DN60280_c0_g1 | TRINITY_DN60785_c3_g1 | TRINITY_DN63242_c1_g1 | TRINITY_DN64229_c1_g1 | TRINITY_DN64229_c1_g4 | TRINITY_DN68714_c1_g1 | TRINITY_DN69849_c1_g3 | TRINITY_DN73051_c1_g3 | TRINITY_DN73340_c0_g1 | TRINITY_DN73367_c0_g3 | TRINITY_DN73975_c2_g2 | TRINITY_DN77699_c1_g4 | TRINITY_DN78775_c3_g1 | TRINITY_DN79564_c1_g3 | TRINITY_DN80857…
GO:0050661	NADP binding	246	88	68.67	188	0.00426	0.00426	39	49	TRINITY_DN49387_c0_g1 | TRINITY_DN56696_c0_g1 | TRINITY_DN56898_c0_g1 | TRINITY_DN57024_c0_g2 | TRINITY_DN57763_c0_g1 | TRINITY_DN59626_c0_g1 | TRINITY_DN64429_c0_g1 | TRINITY_DN64495_c2_g3 | TRINITY_DN69239_c1_g1 | TRINITY_DN69726_c2_g3 | TRINITY_DN70710_c0_g2 | TRINITY_DN70846_c0_g1 | TRINITY_DN71168_c2_g1 | TRINITY_DN75896_c1_g1 | TRINITY_DN76519_c2_g1 | TRINITY_DN76519_c2_g4 | TRINITY_DN76882…	TRINITY_DN51585_c0_g2 | TRINITY_DN53753_c0_g2 | TRINITY_DN57134_c0_g1 | TRINITY_DN57518_c1_g2 | TRINITY_DN57854_c0_g1 | TRINITY_DN57936_c0_g1 | TRINITY_DN59799_c0_g1 | TRINITY_DN61120_c4_g2 | TRINITY_DN61559_c2_g5 | TRINITY_DN62215_c5_g1 | TRINITY_DN64025_c0_g4 | TRINITY_DN64240_c0_g2 | TRINITY_DN64240_c1_g1 | TRINITY_DN64240_c1_g2 | TRINITY_DN65433_c2_g1 | TRINITY_DN70712_c0_g1 | TRINITY_DN72329…
GO:0046983	protein dimerization activity	1496	463	417.58	189	0.11803	0.00442	210	253	TRINITY_DN44377_c0_g1 | TRINITY_DN45062_c0_g1 | TRINITY_DN48314_c0_g1 | TRINITY_DN49594_c0_g1 | TRINITY_DN52425_c0_g1 | TRINITY_DN53198_c0_g1 | TRINITY_DN54354_c0_g2 | TRINITY_DN56193_c1_g1 | TRINITY_DN57215_c3_g1 | TRINITY_DN57604_c0_g1 | TRINITY_DN58116_c3_g1 | TRINITY_DN59296_c0_g1 | TRINITY_DN59600_c0_g1 | TRINITY_DN59787_c0_g1 | TRINITY_DN60096_c1_g1 | TRINITY_DN60096_c1_g3 | TRINITY_DN60245…	TRINITY_DN43186_c0_g1 | TRINITY_DN44815_c0_g1 | TRINITY_DN46764_c0_g1 | TRINITY_DN47460_c0_g1 | TRINITY_DN48019_c0_g1 | TRINITY_DN48796_c0_g1 | TRINITY_DN49281_c1_g1 | TRINITY_DN49463_c0_g1 | TRINITY_DN50233_c0_g1 | TRINITY_DN50915_c0_g1 | TRINITY_DN51292_c0_g1 | TRINITY_DN53152_c0_g1 | TRINITY_DN53753_c0_g2 | TRINITY_DN54068_c0_g1 | TRINITY_DN54922_c0_g1 | TRINITY_DN55022_c0_g1 | TRINITY_DN55482…
GO:0003886	DNA (cytosine-5-)-methyltransferase activity	47	22	2020-12-13	190	0.00442	0.00442	3	19	TRINITY_DN58201_c0_g1 | TRINITY_DN80401_c7_g6 | TRINITY_DN88705_c0_g1	TRINITY_DN40629_c0_g1 | TRINITY_DN44425_c0_g1 | TRINITY_DN45684_c0_g1 | TRINITY_DN46028_c0_g1 | TRINITY_DN46684_c0_g1 | TRINITY_DN48085_c0_g1 | TRINITY_DN50186_c0_g1 | TRINITY_DN50186_c0_g2 | TRINITY_DN60960_c0_g1 | TRINITY_DN61532_c1_g1 | TRINITY_DN63741_c0_g1 | TRINITY_DN68880_c2_g1 | TRINITY_DN71918_c1_g2 | TRINITY_DN84901_c1_g3 | TRINITY_DN85415_c1_g1 | TRINITY_DN86173_c0_g1 | TRINITY_DN87915…
GO:0010328	auxin influx transmembrane transporter activity	31	16	1965-08-01	191	0.00444	0.00444	1	15	TRINITY_DN85875_c0_g1	TRINITY_DN52428_c0_g1 | TRINITY_DN59774_c1_g1 | TRINITY_DN59774_c2_g3 | TRINITY_DN60523_c0_g1 | TRINITY_DN63719_c0_g2 | TRINITY_DN63719_c0_g5 | TRINITY_DN72873_c0_g1 | TRINITY_DN74281_c0_g3 | TRINITY_DN84380_c0_g3 | TRINITY_DN88994_c1_g1 | TRINITY_DN88994_c1_g2 | TRINITY_DN93734_c10_g1 | TRINITY_DN94564_c5_g1 | TRINITY_DN94564_c5_g4 | TRINITY_DN94564_c6_g4
GO:0048037	cofactor binding	1632	502	455.54	192	0.21945	0.00507	226	276	TRINITY_DN46769_c0_g1 | TRINITY_DN48595_c0_g1 | TRINITY_DN49387_c0_g1 | TRINITY_DN50088_c0_g1 | TRINITY_DN50540_c0_g1 | TRINITY_DN53198_c0_g1 | TRINITY_DN53732_c0_g1 | TRINITY_DN53959_c0_g1 | TRINITY_DN55664_c0_g1 | TRINITY_DN55697_c0_g1 | TRINITY_DN55818_c0_g2 | TRINITY_DN56696_c0_g1 | TRINITY_DN56827_c0_g2 | TRINITY_DN56898_c0_g1 | TRINITY_DN57024_c0_g2 | TRINITY_DN57125_c0_g1 | TRINITY_DN57763…	TRINITY_DN113704_c0_g1 | TRINITY_DN37484_c0_g1 | TRINITY_DN40827_c0_g1 | TRINITY_DN41383_c0_g1 | TRINITY_DN44189_c0_g1 | TRINITY_DN44828_c0_g1 | TRINITY_DN47701_c0_g1 | TRINITY_DN47737_c0_g1 | TRINITY_DN48856_c0_g1 | TRINITY_DN50529_c0_g1 | TRINITY_DN51255_c0_g1 | TRINITY_DN51585_c0_g2 | TRINITY_DN51905_c0_g1 | TRINITY_DN52294_c0_g2 | TRINITY_DN52551_c0_g1 | TRINITY_DN52780_c0_g1 | TRINITY_DN5294…
GO:0005385	zinc ion transmembrane transporter activity	42	20	1972-11-01	193	0.10296	0.00512	16	4	TRINITY_DN61507_c4_g4 | TRINITY_DN66122_c4_g2 | TRINITY_DN72792_c2_g1 | TRINITY_DN73573_c0_g1 | TRINITY_DN73573_c0_g2 | TRINITY_DN74892_c0_g1 | TRINITY_DN76061_c2_g1 | TRINITY_DN78072_c3_g1 | TRINITY_DN80462_c3_g3 | TRINITY_DN80462_c3_g4 | TRINITY_DN81220_c1_g1 | TRINITY_DN86878_c0_g3 | TRINITY_DN89417_c1_g1 | TRINITY_DN91423_c2_g3 | TRINITY_DN91833_c1_g1 | TRINITY_DN92208_c3_g1	TRINITY_DN34606_c0_g1 | TRINITY_DN72231_c1_g1 | TRINITY_DN79570_c1_g1 | TRINITY_DN93979_c1_g1
GO:0004857	enzyme inhibitor activity	289	101	80.67	194	0.29088	0.00520	44	57	TRINITY_DN56793_c0_g2 | TRINITY_DN59665_c0_g1 | TRINITY_DN60025_c0_g3 | TRINITY_DN60096_c1_g1 | TRINITY_DN60096_c1_g3 | TRINITY_DN60978_c3_g1 | TRINITY_DN66647_c0_g1 | TRINITY_DN67772_c0_g1 | TRINITY_DN67772_c0_g6 | TRINITY_DN69177_c0_g1 | TRINITY_DN70621_c0_g1 | TRINITY_DN70644_c2_g4 | TRINITY_DN71627_c1_g1 | TRINITY_DN73065_c0_g1 | TRINITY_DN73065_c0_g2 | TRINITY_DN73065_c0_g3 | TRINITY_DN73065…	TRINITY_DN27096_c0_g1 | TRINITY_DN54416_c0_g1 | TRINITY_DN54833_c0_g1 | TRINITY_DN56738_c1_g1 | TRINITY_DN56738_c2_g2 | TRINITY_DN59544_c4_g1 | TRINITY_DN59797_c11_g1 | TRINITY_DN61060_c0_g1 | TRINITY_DN61060_c0_g2 | TRINITY_DN61270_c0_g1 | TRINITY_DN62245_c0_g1 | TRINITY_DN63246_c0_g1 | TRINITY_DN63246_c0_g2 | TRINITY_DN64817_c4_g1 | TRINITY_DN67380_c0_g1 | TRINITY_DN67888_c1_g1 | TRINITY_DN6855…
GO:0003854	3-beta-hydroxy-delta5-steroid dehydrogenase activity	56	25	15.63	195	0.00542	0.00542	14	11	TRINITY_DN55818_c0_g2 | TRINITY_DN60094_c5_g1 | TRINITY_DN60094_c5_g2 | TRINITY_DN62961_c0_g1 | TRINITY_DN70971_c0_g1 | TRINITY_DN74314_c0_g1 | TRINITY_DN75421_c0_g1 | TRINITY_DN76412_c0_g1 | TRINITY_DN84056_c2_g1 | TRINITY_DN84464_c0_g1 | TRINITY_DN84656_c0_g1 | TRINITY_DN87962_c3_g2 | TRINITY_DN90142_c4_g2 | TRINITY_DN91150_c3_g1	TRINITY_DN66280_c0_g1 | TRINITY_DN75023_c1_g2 | TRINITY_DN75696_c2_g1 | TRINITY_DN76079_c1_g3 | TRINITY_DN80720_c1_g1 | TRINITY_DN80836_c0_g1 | TRINITY_DN83746_c1_g1 | TRINITY_DN86489_c1_g1 | TRINITY_DN88926_c0_g1 | TRINITY_DN89715_c0_g1 | TRINITY_DN92321_c3_g1
GO:0046332	SMAD binding	12	8	1935-03-01	196	0.00587	0.00587	3	5	TRINITY_DN64376_c0_g1 | TRINITY_DN73279_c6_g1 | TRINITY_DN82005_c2_g1	TRINITY_DN73898_c2_g1 | TRINITY_DN75853_c3_g1 | TRINITY_DN92384_c2_g2 | TRINITY_DN93158_c2_g1 | TRINITY_DN93249_c5_g1
GO:0004799	thymidylate synthase activity	24	13	2020-07-06	197	0.00596	0.00596	3	10	TRINITY_DN53270_c0_g1 | TRINITY_DN88001_c0_g1 | TRINITY_DN88552_c1_g4	TRINITY_DN55309_c0_g2 | TRINITY_DN61361_c2_g2 | TRINITY_DN66363_c3_g1 | TRINITY_DN75575_c2_g1 | TRINITY_DN76644_c0_g2 | TRINITY_DN76644_c0_g4 | TRINITY_DN91287_c0_g1 | TRINITY_DN94596_c2_g2 | TRINITY_DN94596_c2_g4 | TRINITY_DN94596_c2_g5
GO:0015930	glutamate synthase activity	48	22	2020-04-13	198	0.10294	0.00604	11	11	TRINITY_DN37589_c0_g1 | TRINITY_DN39855_c0_g1 | TRINITY_DN42330_c0_g1 | TRINITY_DN44784_c0_g1 | TRINITY_DN44966_c0_g1 | TRINITY_DN52733_c0_g1 | TRINITY_DN64462_c2_g5 | TRINITY_DN65962_c1_g2 | TRINITY_DN66040_c0_g1 | TRINITY_DN94455_c3_g1 | TRINITY_DN94455_c3_g2	TRINITY_DN40827_c0_g1 | TRINITY_DN47701_c0_g1 | TRINITY_DN48856_c0_g1 | TRINITY_DN58117_c1_g1 | TRINITY_DN59001_c0_g1 | TRINITY_DN62138_c0_g1 | TRINITY_DN67916_c1_g2 | TRINITY_DN81587_c3_g2 | TRINITY_DN83068_c1_g1 | TRINITY_DN94523_c7_g1 | TRINITY_DN94523_c8_g1
GO:0050505	hydroquinone glucosyltransferase activity	4	4	2020-12-01	199	0.00607	0.00607	4	0	TRINITY_DN76019_c0_g2 | TRINITY_DN76112_c0_g1 | TRINITY_DN76112_c0_g2 | TRINITY_DN86487_c1_g1
GO:0015117	thiosulfate transmembrane transporter activity	4	4	2020-12-01	200	0.00607	0.00607	4	0	TRINITY_DN55633_c0_g1 | TRINITY_DN61866_c0_g1 | TRINITY_DN89046_c2_g1 | TRINITY_DN89046_c2_g2
GO:0003939	L-iditol 2-dehydrogenase activity	4	4	2020-12-01	201	0.00607	0.00607	4	0	TRINITY_DN66343_c0_g1 | TRINITY_DN77850_c5_g1 | TRINITY_DN80337_c0_g1 | TRINITY_DN80337_c0_g2
GO:0052631	sphingolipid delta-8 desaturase activity	4	4	2020-12-01	202	0.00607	0.00607	4	0	TRINITY_DN66605_c7_g3 | TRINITY_DN68227_c0_g1 | TRINITY_DN81488_c2_g5 | TRINITY_DN86144_c9_g2
GO:0080131	hydroxyjasmonate sulfotransferase activity	4	4	2020-12-01	203	0.00607	0.00607	3	1	TRINITY_DN58248_c1_g1 | TRINITY_DN77214_c0_g1 | TRINITY_DN86381_c0_g1	TRINITY_DN75026_c0_g1
GO:0008898	S-adenosylmethionine-homocysteine S-methyltransferase activity	4	4	2020-12-01	204	0.00607	0.00607	2	2	TRINITY_DN69257_c0_g1 | TRINITY_DN85650_c1_g1	TRINITY_DN69257_c0_g2 | TRINITY_DN79558_c1_g1
GO:0005102	receptor binding	375	127	104.67	205	0.13245	0.00647	59	68	TRINITY_DN50626_c0_g1 | TRINITY_DN51623_c0_g1 | TRINITY_DN51713_c0_g1 | TRINITY_DN53980_c0_g1 | TRINITY_DN54716_c0_g1 | TRINITY_DN55776_c1_g1 | TRINITY_DN59248_c0_g2 | TRINITY_DN59880_c2_g1 | TRINITY_DN59880_c2_g2 | TRINITY_DN60295_c0_g1 | TRINITY_DN65126_c0_g1 | TRINITY_DN66121_c0_g1 | TRINITY_DN66294_c4_g1 | TRINITY_DN66936_c0_g1 | TRINITY_DN66937_c0_g1 | TRINITY_DN66950_c0_g1 | TRINITY_DN67097…	TRINITY_DN50134_c0_g1 | TRINITY_DN53022_c0_g1 | TRINITY_DN55585_c0_g2 | TRINITY_DN57727_c0_g1 | TRINITY_DN58653_c1_g1 | TRINITY_DN59486_c0_g2 | TRINITY_DN60280_c0_g1 | TRINITY_DN60906_c3_g1 | TRINITY_DN61422_c4_g1 | TRINITY_DN61781_c2_g1 | TRINITY_DN61874_c4_g1 | TRINITY_DN63427_c0_g1 | TRINITY_DN63427_c0_g2 | TRINITY_DN63797_c2_g1 | TRINITY_DN64008_c0_g3 | TRINITY_DN64314_c1_g1 | TRINITY_DN64768…
GO:0052723	inositol hexakisphosphate 1-kinase activity	32	16	1993-08-01	206	0.00660	0.00660	5	11	TRINITY_DN61029_c6_g3 | TRINITY_DN63455_c1_g3 | TRINITY_DN66896_c4_g1 | TRINITY_DN69939_c0_g2 | TRINITY_DN86180_c0_g1	TRINITY_DN63299_c0_g1 | TRINITY_DN63455_c1_g2 | TRINITY_DN63811_c2_g1 | TRINITY_DN73959_c1_g2 | TRINITY_DN78474_c2_g2 | TRINITY_DN82836_c0_g1 | TRINITY_DN82879_c0_g1 | TRINITY_DN84815_c2_g2 | TRINITY_DN85483_c0_g1 | TRINITY_DN86593_c0_g1 | TRINITY_DN94570_c6_g5
GO:0052724	inositol hexakisphosphate 3-kinase activity	32	16	1993-08-01	207	0.00660	0.00660	5	11	TRINITY_DN61029_c6_g3 | TRINITY_DN63455_c1_g3 | TRINITY_DN66896_c4_g1 | TRINITY_DN69939_c0_g2 | TRINITY_DN86180_c0_g1	TRINITY_DN63299_c0_g1 | TRINITY_DN63455_c1_g2 | TRINITY_DN63811_c2_g1 | TRINITY_DN73959_c1_g2 | TRINITY_DN78474_c2_g2 | TRINITY_DN82836_c0_g1 | TRINITY_DN82879_c0_g1 | TRINITY_DN84815_c2_g2 | TRINITY_DN85483_c0_g1 | TRINITY_DN86593_c0_g1 | TRINITY_DN94570_c6_g5
GO:0000829	inositol heptakisphosphate kinase activity	32	16	1993-08-01	208	0.00660	0.00660	5	11	TRINITY_DN61029_c6_g3 | TRINITY_DN63455_c1_g3 | TRINITY_DN66896_c4_g1 | TRINITY_DN69939_c0_g2 | TRINITY_DN86180_c0_g1	TRINITY_DN63299_c0_g1 | TRINITY_DN63455_c1_g2 | TRINITY_DN63811_c2_g1 | TRINITY_DN73959_c1_g2 | TRINITY_DN78474_c2_g2 | TRINITY_DN82836_c0_g1 | TRINITY_DN82879_c0_g1 | TRINITY_DN84815_c2_g2 | TRINITY_DN85483_c0_g1 | TRINITY_DN86593_c0_g1 | TRINITY_DN94570_c6_g5
GO:0000832	inositol hexakisphosphate 5-kinase activity	32	16	1993-08-01	209	0.00660	0.00660	5	11	TRINITY_DN61029_c6_g3 | TRINITY_DN63455_c1_g3 | TRINITY_DN66896_c4_g1 | TRINITY_DN69939_c0_g2 | TRINITY_DN86180_c0_g1	TRINITY_DN63299_c0_g1 | TRINITY_DN63455_c1_g2 | TRINITY_DN63811_c2_g1 | TRINITY_DN73959_c1_g2 | TRINITY_DN78474_c2_g2 | TRINITY_DN82836_c0_g1 | TRINITY_DN82879_c0_g1 | TRINITY_DN84815_c2_g2 | TRINITY_DN85483_c0_g1 | TRINITY_DN86593_c0_g1 | TRINITY_DN94570_c6_g5
GO:0000828	inositol hexakisphosphate kinase activity	32	16	1993-08-01	210	1.00000	0.00660	5	11	TRINITY_DN61029_c6_g3 | TRINITY_DN63455_c1_g3 | TRINITY_DN66896_c4_g1 | TRINITY_DN69939_c0_g2 | TRINITY_DN86180_c0_g1	TRINITY_DN63299_c0_g1 | TRINITY_DN63455_c1_g2 | TRINITY_DN63811_c2_g1 | TRINITY_DN73959_c1_g2 | TRINITY_DN78474_c2_g2 | TRINITY_DN82836_c0_g1 | TRINITY_DN82879_c0_g1 | TRINITY_DN84815_c2_g2 | TRINITY_DN85483_c0_g1 | TRINITY_DN86593_c0_g1 | TRINITY_DN94570_c6_g5
GO:0004766	spermidine synthase activity	10	7	1979-02-01	211	0.00687	0.00687	1	6	TRINITY_DN62776_c5_g4	TRINITY_DN61604_c0_g1 | TRINITY_DN61604_c0_g2 | TRINITY_DN69380_c3_g1 | TRINITY_DN79919_c0_g1 | TRINITY_DN90324_c1_g1 | TRINITY_DN90495_c2_g1
GO:0102911	(-)-secoisolariciresinol dehydrogenase activity	10	7	1979-02-01	212	0.00687	0.00687	7	0	TRINITY_DN62706_c1_g2 | TRINITY_DN69661_c2_g1 | TRINITY_DN72779_c1_g1 | TRINITY_DN72779_c1_g5 | TRINITY_DN74720_c1_g3 | TRINITY_DN92525_c2_g2 | TRINITY_DN92525_c2_g4
GO:0003849	3-deoxy-7-phosphoheptulonate synthase activity	10	7	1979-02-01	213	0.00687	0.00687	3	4	TRINITY_DN73135_c0_g3 | TRINITY_DN74346_c0_g3 | TRINITY_DN90074_c0_g2	TRINITY_DN74346_c0_g2 | TRINITY_DN90074_c0_g1 | TRINITY_DN90074_c1_g1 | TRINITY_DN90074_c1_g2
GO:0003843	1,3-beta-D-glucan synthase activity	92	37	25.68	214	0.00723	0.00723	12	25	TRINITY_DN47580_c0_g1 | TRINITY_DN66297_c1_g7 | TRINITY_DN68073_c1_g1 | TRINITY_DN70493_c0_g1 | TRINITY_DN75244_c0_g1 | TRINITY_DN76664_c1_g2 | TRINITY_DN79844_c3_g1 | TRINITY_DN80694_c7_g1 | TRINITY_DN83961_c1_g1 | TRINITY_DN92828_c3_g2 | TRINITY_DN92828_c3_g3 | TRINITY_DN94625_c3_g1	TRINITY_DN42218_c0_g1 | TRINITY_DN44509_c0_g1 | TRINITY_DN45946_c0_g2 | TRINITY_DN46279_c0_g1 | TRINITY_DN46965_c0_g2 | TRINITY_DN46979_c0_g1 | TRINITY_DN49752_c0_g1 | TRINITY_DN55656_c0_g1 | TRINITY_DN58026_c3_g1 | TRINITY_DN59438_c1_g1 | TRINITY_DN59438_c1_g3 | TRINITY_DN60302_c0_g1 | TRINITY_DN61941_c2_g2 | TRINITY_DN65804_c2_g3 | TRINITY_DN67614_c0_g1 | TRINITY_DN68070_c1_g1 | TRINITY_DN68070…
GO:0070696	transmembrane receptor protein serine/threonine kinase binding	35	17	1977-09-01	215	0.00748	0.00748	7	10	TRINITY_DN51713_c0_g1 | TRINITY_DN54716_c0_g1 | TRINITY_DN84412_c3_g1 | TRINITY_DN85886_c0_g1 | TRINITY_DN88759_c4_g1 | TRINITY_DN90909_c0_g2 | TRINITY_DN93201_c5_g1	TRINITY_DN61781_c2_g1 | TRINITY_DN63797_c2_g1 | TRINITY_DN70066_c7_g1 | TRINITY_DN73898_c2_g1 | TRINITY_DN74210_c0_g2 | TRINITY_DN75550_c0_g4 | TRINITY_DN80201_c1_g1 | TRINITY_DN80201_c1_g4 | TRINITY_DN81808_c0_g1 | TRINITY_DN93009_c1_g1
GO:0008195	phosphatidate phosphatase activity	46	21	1984-12-01	216	0.00763	0.00763	16	5	TRINITY_DN58911_c1_g1 | TRINITY_DN64947_c1_g1 | TRINITY_DN67341_c1_g1 | TRINITY_DN71063_c6_g1 | TRINITY_DN76185_c0_g1 | TRINITY_DN76185_c0_g2 | TRINITY_DN76522_c2_g1 | TRINITY_DN79671_c0_g1 | TRINITY_DN81158_c0_g1 | TRINITY_DN84378_c1_g3 | TRINITY_DN86980_c0_g2 | TRINITY_DN91856_c2_g1 | TRINITY_DN91856_c2_g4 | TRINITY_DN91856_c2_g6 | TRINITY_DN94201_c0_g1 | TRINITY_DN94201_c2_g1	TRINITY_DN64438_c1_g1 | TRINITY_DN77306_c2_g1 | TRINITY_DN78689_c2_g1 | TRINITY_DN84378_c0_g1 | TRINITY_DN88997_c1_g1
GO:0009922	fatty acid elongase activity	8	6	2023-02-01	217	0.00767	0.00767	1	5	TRINITY_DN82637_c2_g1	TRINITY_DN59195_c0_g2 | TRINITY_DN77425_c0_g1 | TRINITY_DN77425_c0_g2 | TRINITY_DN80664_c0_g3 | TRINITY_DN88156_c2_g2
GO:0050502	cis-zeatin O-beta-D-glucosyltransferase activity	8	6	2023-02-01	218	0.00767	0.00767	3	3	TRINITY_DN75651_c6_g1 | TRINITY_DN78985_c1_g4 | TRINITY_DN89295_c1_g1	TRINITY_DN68714_c1_g1 | TRINITY_DN73340_c0_g1 | TRINITY_DN73367_c0_g3
GO:0036374	glutathione hydrolase activity	8	6	2023-02-01	219	0.00767	0.00767	5	1	TRINITY_DN53818_c0_g1 | TRINITY_DN63226_c1_g1 | TRINITY_DN64427_c0_g1 | TRINITY_DN91436_c2_g1 | TRINITY_DN91436_c2_g2	TRINITY_DN91363_c1_g3
GO:0000036	acyl carrier activity	8	6	2023-02-01	220	0.00767	0.00767	1	5	TRINITY_DN75513_c7_g1	TRINITY_DN47737_c0_g1 | TRINITY_DN62936_c2_g1 | TRINITY_DN64431_c2_g2 | TRINITY_DN74745_c1_g1 | TRINITY_DN91741_c0_g1
GO:0102953	hypoglycin A gamma-glutamyl transpeptidase activity	8	6	2023-02-01	221	0.00767	0.00767	5	1	TRINITY_DN53818_c0_g1 | TRINITY_DN63226_c1_g1 | TRINITY_DN64427_c0_g1 | TRINITY_DN91436_c2_g1 | TRINITY_DN91436_c2_g2	TRINITY_DN91363_c1_g3
GO:0010242	oxygen evolving activity	8	6	2023-02-01	222	0.00767	0.00767	6	0	TRINITY_DN73899_c0_g1 | TRINITY_DN73899_c0_g2 | TRINITY_DN81110_c0_g3 | TRINITY_DN84313_c6_g1 | TRINITY_DN91861_c2_g1 | TRINITY_DN91861_c3_g1
GO:0044620	ACP phosphopantetheine attachment site binding	8	6	2023-02-01	223	1.00000	0.00767	1	5	TRINITY_DN75513_c7_g1	TRINITY_DN47737_c0_g1 | TRINITY_DN62936_c2_g1 | TRINITY_DN64431_c2_g2 | TRINITY_DN74745_c1_g1 | TRINITY_DN91741_c0_g1
GO:0051192	prosthetic group binding	8	6	2023-02-01	224	1.00000	0.00767	1	5	TRINITY_DN75513_c7_g1	TRINITY_DN47737_c0_g1 | TRINITY_DN62936_c2_g1 | TRINITY_DN64431_c2_g2 | TRINITY_DN74745_c1_g1 | TRINITY_DN91741_c0_g1
GO:0070530	K63-linked polyubiquitin modification-dependent protein binding	6	5	1967-01-01	225	0.00780	0.00780	2	3	TRINITY_DN59578_c3_g1 | TRINITY_DN72253_c3_g2	TRINITY_DN74955_c2_g1 | TRINITY_DN93282_c4_g3 | TRINITY_DN93915_c4_g1
GO:0004061	arylformamidase activity	6	5	1967-01-01	226	0.00780	0.00780	4	1	TRINITY_DN65248_c0_g1 | TRINITY_DN65248_c0_g2 | TRINITY_DN80441_c3_g2 | TRINITY_DN94049_c1_g2	TRINITY_DN82829_c0_g2
GO:0003824	catalytic activity	25820	7308	7207.08	227	1.00000	0.00795	3597	3711	TRINITY_DN100204_c0_g1 | TRINITY_DN10291_c0_g1 | TRINITY_DN29522_c0_g1 | TRINITY_DN37589_c0_g1 | TRINITY_DN37730_c0_g1 | TRINITY_DN37827_c0_g1 | TRINITY_DN38469_c0_g1 | TRINITY_DN39179_c0_g1 | TRINITY_DN39687_c0_g1 | TRINITY_DN39855_c0_g1 | TRINITY_DN41588_c1_g1 | TRINITY_DN41748_c0_g1 | TRINITY_DN41818_c0_g1 | TRINITY_DN42088_c0_g1 | TRINITY_DN42299_c0_g1 | TRINITY_DN42330_c0_g1 | TRINITY_DN4257…
GO:0008083	growth factor activity	30	15	1937-08-01	228	0.00844	0.00844	8	7	TRINITY_DN50626_c0_g1 | TRINITY_DN59880_c2_g1 | TRINITY_DN59880_c2_g2 | TRINITY_DN66937_c0_g1 | TRINITY_DN68404_c0_g1 | TRINITY_DN68876_c0_g1 | TRINITY_DN81290_c1_g2 | TRINITY_DN94414_c3_g1	TRINITY_DN53022_c0_g1 | TRINITY_DN58653_c1_g1 | TRINITY_DN61422_c4_g1 | TRINITY_DN68039_c0_g1 | TRINITY_DN73898_c2_g1 | TRINITY_DN85383_c0_g1 | TRINITY_DN89641_c2_g1
GO:0004298	threonine-type endopeptidase activity	78	32	21.77	229	0.00853	0.00853	5	27	TRINITY_DN54413_c0_g1 | TRINITY_DN60433_c3_g1 | TRINITY_DN66613_c2_g1 | TRINITY_DN92618_c1_g4 | TRINITY_DN94165_c4_g3	TRINITY_DN51442_c0_g1 | TRINITY_DN54950_c1_g1 | TRINITY_DN54950_c1_g2 | TRINITY_DN60511_c0_g1 | TRINITY_DN63583_c1_g2 | TRINITY_DN64506_c0_g1 | TRINITY_DN65553_c0_g1 | TRINITY_DN66566_c2_g2 | TRINITY_DN67444_c1_g1 | TRINITY_DN68275_c1_g4 | TRINITY_DN70069_c4_g1 | TRINITY_DN73137_c0_g3 | TRINITY_DN74453_c2_g2 | TRINITY_DN76781_c0_g2 | TRINITY_DN77340_c0_g1 | TRINITY_DN77340_c0_g2 | TRINITY_DN78525…
GO:0070003	threonine-type peptidase activity	78	32	21.77	230	1.00000	0.00853	5	27	TRINITY_DN54413_c0_g1 | TRINITY_DN60433_c3_g1 | TRINITY_DN66613_c2_g1 | TRINITY_DN92618_c1_g4 | TRINITY_DN94165_c4_g3	TRINITY_DN51442_c0_g1 | TRINITY_DN54950_c1_g1 | TRINITY_DN54950_c1_g2 | TRINITY_DN60511_c0_g1 | TRINITY_DN63583_c1_g2 | TRINITY_DN64506_c0_g1 | TRINITY_DN65553_c0_g1 | TRINITY_DN66566_c2_g2 | TRINITY_DN67444_c1_g1 | TRINITY_DN68275_c1_g4 | TRINITY_DN70069_c4_g1 | TRINITY_DN73137_c0_g3 | TRINITY_DN74453_c2_g2 | TRINITY_DN76781_c0_g2 | TRINITY_DN77340_c0_g1 | TRINITY_DN77340_c0_g2 | TRINITY_DN78525…
GO:0000987	core promoter proximal region sequence-specific DNA binding	84	34	23.45	231	0.00871	0.00871	20	14	TRINITY_DN68626_c0_g2 | TRINITY_DN70916_c2_g3 | TRINITY_DN73267_c2_g1 | TRINITY_DN73534_c0_g2 | TRINITY_DN73974_c0_g2 | TRINITY_DN74747_c0_g3 | TRINITY_DN77749_c1_g2 | TRINITY_DN78434_c2_g1 | TRINITY_DN79681_c0_g1 | TRINITY_DN81178_c2_g2 | TRINITY_DN82005_c2_g1 | TRINITY_DN83480_c1_g1 | TRINITY_DN84807_c0_g1 | TRINITY_DN85134_c3_g1 | TRINITY_DN86996_c0_g1 | TRINITY_DN87896_c1_g1 | TRINITY_DN88803…	TRINITY_DN54922_c0_g1 | TRINITY_DN58025_c0_g1 | TRINITY_DN68727_c0_g2 | TRINITY_DN70431_c0_g1 | TRINITY_DN71981_c2_g1 | TRINITY_DN74396_c0_g1 | TRINITY_DN79405_c2_g1 | TRINITY_DN79639_c1_g1 | TRINITY_DN79736_c0_g1 | TRINITY_DN83348_c0_g1 | TRINITY_DN85828_c4_g1 | TRINITY_DN86173_c0_g1 | TRINITY_DN92384_c2_g2 | TRINITY_DN92403_c1_g1
GO:0001159	core promoter proximal region DNA binding	84	34	23.45	232	1.00000	0.00871	20	14	TRINITY_DN68626_c0_g2 | TRINITY_DN70916_c2_g3 | TRINITY_DN73267_c2_g1 | TRINITY_DN73534_c0_g2 | TRINITY_DN73974_c0_g2 | TRINITY_DN74747_c0_g3 | TRINITY_DN77749_c1_g2 | TRINITY_DN78434_c2_g1 | TRINITY_DN79681_c0_g1 | TRINITY_DN81178_c2_g2 | TRINITY_DN82005_c2_g1 | TRINITY_DN83480_c1_g1 | TRINITY_DN84807_c0_g1 | TRINITY_DN85134_c3_g1 | TRINITY_DN86996_c0_g1 | TRINITY_DN87896_c1_g1 | TRINITY_DN88803…	TRINITY_DN54922_c0_g1 | TRINITY_DN58025_c0_g1 | TRINITY_DN68727_c0_g2 | TRINITY_DN70431_c0_g1 | TRINITY_DN71981_c2_g1 | TRINITY_DN74396_c0_g1 | TRINITY_DN79405_c2_g1 | TRINITY_DN79639_c1_g1 | TRINITY_DN79736_c0_g1 | TRINITY_DN83348_c0_g1 | TRINITY_DN85828_c4_g1 | TRINITY_DN86173_c0_g1 | TRINITY_DN92384_c2_g2 | TRINITY_DN92403_c1_g1
GO:0016041	glutamate synthase (ferredoxin) activity	15	9	2019-04-01	233	0.00923	0.00923	9	0	TRINITY_DN37589_c0_g1 | TRINITY_DN39855_c0_g1 | TRINITY_DN42330_c0_g1 | TRINITY_DN44784_c0_g1 | TRINITY_DN44966_c0_g1 | TRINITY_DN52733_c0_g1 | TRINITY_DN65962_c1_g2 | TRINITY_DN94455_c3_g1 | TRINITY_DN94455_c3_g2
GO:0046556	alpha-L-arabinofuranosidase activity	15	9	2019-04-01	234	0.00923	0.00923	3	6	TRINITY_DN75581_c2_g1 | TRINITY_DN87094_c2_g1 | TRINITY_DN87383_c1_g1	TRINITY_DN49002_c0_g1 | TRINITY_DN52492_c0_g1 | TRINITY_DN53504_c0_g1 | TRINITY_DN56092_c0_g1 | TRINITY_DN93268_c6_g1 | TRINITY_DN93268_c6_g2
GO:0016643	oxidoreductase activity, acting on the CH-NH2 group of donors, iron-sulfur protein as acceptor	15	9	2019-04-01	235	1.00000	0.00923	9	0	TRINITY_DN37589_c0_g1 | TRINITY_DN39855_c0_g1 | TRINITY_DN42330_c0_g1 | TRINITY_DN44784_c0_g1 | TRINITY_DN44966_c0_g1 | TRINITY_DN52733_c0_g1 | TRINITY_DN65962_c1_g2 | TRINITY_DN94455_c3_g1 | TRINITY_DN94455_c3_g2
GO:0033764	steroid dehydrogenase activity, acting on the CH-OH group of donors, NAD or NADP as acceptor	58	25	16.19	236	1.00000	0.00927	14	11	TRINITY_DN55818_c0_g2 | TRINITY_DN60094_c5_g1 | TRINITY_DN60094_c5_g2 | TRINITY_DN62961_c0_g1 | TRINITY_DN70971_c0_g1 | TRINITY_DN74314_c0_g1 | TRINITY_DN75421_c0_g1 | TRINITY_DN76412_c0_g1 | TRINITY_DN84056_c2_g1 | TRINITY_DN84464_c0_g1 | TRINITY_DN84656_c0_g1 | TRINITY_DN87962_c3_g2 | TRINITY_DN90142_c4_g2 | TRINITY_DN91150_c3_g1	TRINITY_DN66280_c0_g1 | TRINITY_DN75023_c1_g2 | TRINITY_DN75696_c2_g1 | TRINITY_DN76079_c1_g3 | TRINITY_DN80720_c1_g1 | TRINITY_DN80836_c0_g1 | TRINITY_DN83746_c1_g1 | TRINITY_DN86489_c1_g1 | TRINITY_DN88926_c0_g1 | TRINITY_DN89715_c0_g1 | TRINITY_DN92321_c3_g1
GO:0042083	5,10-methylenetetrahydrofolate-dependent methyltransferase activity	25	13	1998-06-01	237	1.00000	0.00928	3	10	TRINITY_DN53270_c0_g1 | TRINITY_DN88001_c0_g1 | TRINITY_DN88552_c1_g4	TRINITY_DN55309_c0_g2 | TRINITY_DN61361_c2_g2 | TRINITY_DN66363_c3_g1 | TRINITY_DN75575_c2_g1 | TRINITY_DN76644_c0_g2 | TRINITY_DN76644_c0_g4 | TRINITY_DN91287_c0_g1 | TRINITY_DN94596_c2_g2 | TRINITY_DN94596_c2_g4 | TRINITY_DN94596_c2_g5
GO:0004506	squalene monooxygenase activity	20	11	1958-05-01	238	0.00971	0.00971	7	4	TRINITY_DN66337_c1_g1 | TRINITY_DN66337_c1_g2 | TRINITY_DN68991_c0_g1 | TRINITY_DN70436_c1_g1 | TRINITY_DN86064_c0_g1 | TRINITY_DN86851_c1_g1 | TRINITY_DN86851_c1_g2	TRINITY_DN67115_c0_g1 | TRINITY_DN68991_c0_g2 | TRINITY_DN76749_c3_g1 | TRINITY_DN91440_c1_g2
GO:0008146	sulfotransferase activity	20	11	1958-05-01	239	0.12972	0.00971	6	5	TRINITY_DN58248_c1_g1 | TRINITY_DN73365_c1_g1 | TRINITY_DN77214_c0_g1 | TRINITY_DN86381_c0_g1 | TRINITY_DN86501_c2_g5 | TRINITY_DN86589_c2_g1	TRINITY_DN75026_c0_g1 | TRINITY_DN77086_c0_g6 | TRINITY_DN82673_c0_g1 | TRINITY_DN82673_c0_g3 | TRINITY_DN92415_c2_g1
GO:0009008	DNA-methyltransferase activity	50	22	13.96	240	1.00000	0.01073	3	19	TRINITY_DN58201_c0_g1 | TRINITY_DN80401_c7_g6 | TRINITY_DN88705_c0_g1	TRINITY_DN40629_c0_g1 | TRINITY_DN44425_c0_g1 | TRINITY_DN45684_c0_g1 | TRINITY_DN46028_c0_g1 | TRINITY_DN46684_c0_g1 | TRINITY_DN48085_c0_g1 | TRINITY_DN50186_c0_g1 | TRINITY_DN50186_c0_g2 | TRINITY_DN60960_c0_g1 | TRINITY_DN61532_c1_g1 | TRINITY_DN63741_c0_g1 | TRINITY_DN68880_c2_g1 | TRINITY_DN71918_c1_g2 | TRINITY_DN84901_c1_g3 | TRINITY_DN85415_c1_g1 | TRINITY_DN86173_c0_g1 | TRINITY_DN87915…
GO:0016641	oxidoreductase activity, acting on the CH-NH2 group of donors, oxygen as acceptor	53	23	14.79	241	0.01118	0.01118	14	9	TRINITY_DN59894_c2_g3 | TRINITY_DN63763_c0_g1 | TRINITY_DN67041_c1_g1 | TRINITY_DN77342_c0_g1 | TRINITY_DN78594_c3_g1 | TRINITY_DN78857_c2_g2 | TRINITY_DN79557_c3_g1 | TRINITY_DN79796_c1_g1 | TRINITY_DN80246_c3_g1 | TRINITY_DN80934_c4_g1 | TRINITY_DN81557_c3_g2 | TRINITY_DN84018_c1_g1 | TRINITY_DN84244_c1_g4 | TRINITY_DN85587_c0_g1	TRINITY_DN53755_c0_g1 | TRINITY_DN62116_c4_g1 | TRINITY_DN64209_c3_g2 | TRINITY_DN68392_c1_g2 | TRINITY_DN74224_c0_g1 | TRINITY_DN75157_c1_g1 | TRINITY_DN81675_c0_g1 | TRINITY_DN90872_c4_g1 | TRINITY_DN91308_c1_g1
GO:0061731	ribonucleoside-diphosphate reductase activity	13	8	1963-03-01	242	0.01155	0.01155	2	6	TRINITY_DN73936_c4_g1 | TRINITY_DN81296_c0_g1	TRINITY_DN65682_c1_g2 | TRINITY_DN70159_c0_g2 | TRINITY_DN70159_c0_g3 | TRINITY_DN79792_c1_g2 | TRINITY_DN79792_c1_g3 | TRINITY_DN88268_c0_g1
GO:0016728	oxidoreductase activity, acting on CH or CH2 groups, disulfide as acceptor	13	8	1963-03-01	243	0.01155	0.01155	2	6	TRINITY_DN73936_c4_g1 | TRINITY_DN81296_c0_g1	TRINITY_DN65682_c1_g2 | TRINITY_DN70159_c0_g2 | TRINITY_DN70159_c0_g3 | TRINITY_DN79792_c1_g2 | TRINITY_DN79792_c1_g3 | TRINITY_DN88268_c0_g1
GO:0004748	ribonucleoside-diphosphate reductase activity, thioredoxin disulfide as acceptor	13	8	1963-03-01	244	0.01155	0.01155	2	6	TRINITY_DN73936_c4_g1 | TRINITY_DN81296_c0_g1	TRINITY_DN65682_c1_g2 | TRINITY_DN70159_c0_g2 | TRINITY_DN70159_c0_g3 | TRINITY_DN79792_c1_g2 | TRINITY_DN79792_c1_g3 | TRINITY_DN88268_c0_g1
GO:0001872	(1->3)-beta-D-glucan binding	13	8	1963-03-01	245	0.01155	0.01155	3	5	TRINITY_DN61446_c1_g1 | TRINITY_DN78142_c0_g2 | TRINITY_DN91081_c0_g1	TRINITY_DN69638_c1_g1 | TRINITY_DN75818_c4_g2 | TRINITY_DN82982_c4_g1 | TRINITY_DN85140_c3_g1 | TRINITY_DN90303_c3_g3
GO:0004364	glutathione transferase activity	125	47	34.89	246	0.01174	0.01174	20	27	TRINITY_DN63705_c2_g2 | TRINITY_DN64101_c3_g2 | TRINITY_DN64777_c0_g6 | TRINITY_DN66248_c0_g1 | TRINITY_DN68211_c1_g1 | TRINITY_DN71204_c0_g4 | TRINITY_DN71553_c4_g1 | TRINITY_DN73076_c1_g1 | TRINITY_DN73605_c0_g3 | TRINITY_DN75365_c2_g2 | TRINITY_DN81833_c0_g1 | TRINITY_DN81843_c1_g1 | TRINITY_DN81843_c1_g2 | TRINITY_DN83447_c0_g3 | TRINITY_DN85430_c1_g2 | TRINITY_DN88445_c0_g1 | TRINITY_DN88449…	TRINITY_DN57716_c0_g1 | TRINITY_DN60223_c1_g1 | TRINITY_DN60693_c0_g1 | TRINITY_DN61279_c6_g1 | TRINITY_DN63705_c2_g7 | TRINITY_DN64101_c3_g3 | TRINITY_DN65712_c3_g1 | TRINITY_DN68392_c1_g2 | TRINITY_DN69137_c5_g1 | TRINITY_DN71342_c3_g2 | TRINITY_DN71387_c0_g1 | TRINITY_DN72364_c0_g4 | TRINITY_DN72537_c1_g3 | TRINITY_DN74014_c0_g2 | TRINITY_DN80534_c0_g2 | TRINITY_DN85430_c2_g2 | TRINITY_DN87517…
GO:0004345	glucose-6-phosphate dehydrogenase activity	23	12	1942-06-01	247	0.01191	0.01191	8	4	TRINITY_DN49387_c0_g1 | TRINITY_DN56898_c0_g1 | TRINITY_DN59626_c0_g1 | TRINITY_DN64429_c0_g1 | TRINITY_DN76882_c2_g1 | TRINITY_DN84868_c1_g1 | TRINITY_DN91867_c3_g2 | TRINITY_DN91867_c3_g3	TRINITY_DN62215_c5_g1 | TRINITY_DN65433_c2_g1 | TRINITY_DN90561_c3_g1 | TRINITY_DN90561_c3_g2
GO:0000978	RNA polymerase II core promoter proximal region sequence-specific DNA binding	62	26	17.31	248	0.01217	0.01217	18	8	TRINITY_DN68626_c0_g2 | TRINITY_DN70916_c2_g3 | TRINITY_DN73267_c2_g1 | TRINITY_DN73974_c0_g2 | TRINITY_DN74747_c0_g3 | TRINITY_DN77749_c1_g2 | TRINITY_DN79681_c0_g1 | TRINITY_DN81178_c2_g2 | TRINITY_DN82005_c2_g1 | TRINITY_DN83480_c1_g1 | TRINITY_DN84807_c0_g1 | TRINITY_DN85134_c3_g1 | TRINITY_DN86996_c0_g1 | TRINITY_DN87896_c1_g1 | TRINITY_DN88803_c0_g1 | TRINITY_DN91866_c5_g1 | TRINITY_DN92756…	TRINITY_DN70431_c0_g1 | TRINITY_DN71981_c2_g1 | TRINITY_DN74396_c0_g1 | TRINITY_DN79405_c2_g1 | TRINITY_DN79639_c1_g1 | TRINITY_DN79736_c0_g1 | TRINITY_DN83348_c0_g1 | TRINITY_DN85828_c4_g1
GO:0004650	polygalacturonase activity	42	19	1972-11-01	249	0.01220	0.01220	2	17	TRINITY_DN75063_c3_g1 | TRINITY_DN78417_c0_g1	TRINITY_DN49881_c1_g1 | TRINITY_DN61097_c0_g2 | TRINITY_DN63305_c0_g1 | TRINITY_DN63659_c0_g1 | TRINITY_DN63659_c0_g2 | TRINITY_DN63659_c1_g1 | TRINITY_DN66937_c1_g2 | TRINITY_DN67775_c2_g1 | TRINITY_DN69044_c3_g2 | TRINITY_DN72068_c1_g1 | TRINITY_DN72068_c2_g2 | TRINITY_DN80681_c0_g1 | TRINITY_DN84014_c3_g1 | TRINITY_DN91553_c3_g1 | TRINITY_DN92307_c1_g1 | TRINITY_DN92521_c3_g1 | TRINITY_DN92521…
GO:0016671	oxidoreductase activity, acting on a sulfur group of donors, disulfide as acceptor	80	32	22.33	250	0.01299	0.01299	29	3	TRINITY_DN53148_c0_g1 | TRINITY_DN58116_c3_g1 | TRINITY_DN58851_c1_g2 | TRINITY_DN58921_c0_g1 | TRINITY_DN59479_c3_g4 | TRINITY_DN59950_c2_g1 | TRINITY_DN61417_c3_g1 | TRINITY_DN62649_c0_g1 | TRINITY_DN70224_c2_g1 | TRINITY_DN70433_c3_g2 | TRINITY_DN70580_c1_g1 | TRINITY_DN70580_c1_g2 | TRINITY_DN71433_c5_g1 | TRINITY_DN73609_c5_g1 | TRINITY_DN74125_c0_g1 | TRINITY_DN74755_c0_g2 | TRINITY_DN74965…	TRINITY_DN61089_c0_g3 | TRINITY_DN68157_c3_g4 | TRINITY_DN85021_c1_g1
GO:0102483	scopolin beta-glucosidase activity	48	21	2020-04-13	251	0.01348	0.01348	15	6	TRINITY_DN63772_c2_g2 | TRINITY_DN65305_c0_g1 | TRINITY_DN65457_c0_g2 | TRINITY_DN71905_c6_g1 | TRINITY_DN75586_c0_g1 | TRINITY_DN77617_c3_g1 | TRINITY_DN79088_c5_g1 | TRINITY_DN81835_c1_g1 | TRINITY_DN82946_c0_g2 | TRINITY_DN82946_c1_g1 | TRINITY_DN85789_c0_g1 | TRINITY_DN92331_c7_g1 | TRINITY_DN92331_c7_g3 | TRINITY_DN92652_c3_g2 | TRINITY_DN93152_c2_g2	TRINITY_DN54329_c0_g1 | TRINITY_DN61952_c3_g2 | TRINITY_DN66956_c0_g1 | TRINITY_DN73384_c0_g2 | TRINITY_DN78233_c4_g1 | TRINITY_DN92789_c3_g1
GO:0005261	cation channel activity	256	88	71.46	252	0.01366	0.01366	48	40	TRINITY_DN48314_c0_g1 | TRINITY_DN48398_c1_g1 | TRINITY_DN50854_c0_g2 | TRINITY_DN51942_c0_g1 | TRINITY_DN58911_c1_g1 | TRINITY_DN63243_c3_g1 | TRINITY_DN63759_c0_g1 | TRINITY_DN64682_c2_g1 | TRINITY_DN65002_c9_g1 | TRINITY_DN65196_c1_g1 | TRINITY_DN66996_c2_g1 | TRINITY_DN67554_c1_g2 | TRINITY_DN68015_c0_g1 | TRINITY_DN68408_c3_g3 | TRINITY_DN69542_c0_g3 | TRINITY_DN71379_c2_g3 | TRINITY_DN71574…	TRINITY_DN53618_c1_g1 | TRINITY_DN53782_c0_g1 | TRINITY_DN55366_c0_g1 | TRINITY_DN56565_c0_g2 | TRINITY_DN57901_c2_g3 | TRINITY_DN58216_c1_g1 | TRINITY_DN59114_c0_g2 | TRINITY_DN59620_c3_g4 | TRINITY_DN60525_c4_g1 | TRINITY_DN62587_c0_g1 | TRINITY_DN63226_c1_g2 | TRINITY_DN64058_c0_g2 | TRINITY_DN65266_c2_g1 | TRINITY_DN72745_c0_g1 | TRINITY_DN73737_c1_g1 | TRINITY_DN73737_c1_g2 | TRINITY_DN75325…
GO:0004321	fatty-acyl-CoA synthase activity	11	7	2020-07-03	253	0.01435	0.01435	3	4	TRINITY_DN79461_c0_g1 | TRINITY_DN82635_c2_g5 | TRINITY_DN90039_c1_g1	TRINITY_DN42148_c0_g1 | TRINITY_DN62628_c1_g1 | TRINITY_DN68143_c0_g1 | TRINITY_DN86757_c1_g2
GO:0004708	MAP kinase kinase activity	11	7	2020-07-03	254	0.01435	0.01435	4	3	TRINITY_DN71159_c1_g1 | TRINITY_DN71159_c1_g2 | TRINITY_DN71159_c1_g3 | TRINITY_DN87939_c1_g1	TRINITY_DN76762_c0_g1 | TRINITY_DN76762_c0_g2 | TRINITY_DN91445_c2_g1
GO:0003995	acyl-CoA dehydrogenase activity	21	11	1986-05-01	255	0.01532	0.01532	8	3	TRINITY_DN53959_c0_g1 | TRINITY_DN75464_c1_g1 | TRINITY_DN86264_c0_g1 | TRINITY_DN86264_c0_g3 | TRINITY_DN91569_c3_g1 | TRINITY_DN91569_c3_g2 | TRINITY_DN93452_c5_g1 | TRINITY_DN94294_c2_g5	TRINITY_DN65145_c1_g2 | TRINITY_DN78139_c3_g2 | TRINITY_DN84826_c1_g1
GO:0016229	steroid dehydrogenase activity	66	27	18.42	256	0.81496	0.01551	14	13	TRINITY_DN55818_c0_g2 | TRINITY_DN60094_c5_g1 | TRINITY_DN60094_c5_g2 | TRINITY_DN62961_c0_g1 | TRINITY_DN70971_c0_g1 | TRINITY_DN74314_c0_g1 | TRINITY_DN75421_c0_g1 | TRINITY_DN76412_c0_g1 | TRINITY_DN84056_c2_g1 | TRINITY_DN84464_c0_g1 | TRINITY_DN84656_c0_g1 | TRINITY_DN87962_c3_g2 | TRINITY_DN90142_c4_g2 | TRINITY_DN91150_c3_g1	TRINITY_DN66280_c0_g1 | TRINITY_DN75023_c1_g2 | TRINITY_DN75696_c2_g1 | TRINITY_DN76079_c1_g3 | TRINITY_DN80343_c2_g1 | TRINITY_DN80720_c1_g1 | TRINITY_DN80836_c0_g1 | TRINITY_DN83746_c1_g1 | TRINITY_DN86489_c1_g1 | TRINITY_DN88926_c0_g1 | TRINITY_DN89715_c0_g1 | TRINITY_DN92321_c3_g1 | TRINITY_DN94192_c2_g1
GO:0005267	potassium channel activity	93	36	25.96	257	0.01558	0.01558	21	15	TRINITY_DN48314_c0_g1 | TRINITY_DN48398_c1_g1 | TRINITY_DN51942_c0_g1 | TRINITY_DN64682_c2_g1 | TRINITY_DN65002_c9_g1 | TRINITY_DN68015_c0_g1 | TRINITY_DN69542_c0_g3 | TRINITY_DN71379_c2_g3 | TRINITY_DN74605_c2_g3 | TRINITY_DN78656_c0_g2 | TRINITY_DN79494_c0_g1 | TRINITY_DN80066_c2_g1 | TRINITY_DN86715_c0_g3 | TRINITY_DN91060_c1_g1 | TRINITY_DN91393_c1_g1 | TRINITY_DN91393_c1_g2 | TRINITY_DN93337…	TRINITY_DN53782_c0_g1 | TRINITY_DN55366_c0_g1 | TRINITY_DN62587_c0_g1 | TRINITY_DN63226_c1_g2 | TRINITY_DN65266_c2_g1 | TRINITY_DN75325_c1_g2 | TRINITY_DN79669_c0_g2 | TRINITY_DN81335_c0_g1 | TRINITY_DN83573_c2_g1 | TRINITY_DN83977_c0_g1 | TRINITY_DN85807_c4_g2 | TRINITY_DN87188_c1_g1 | TRINITY_DN90552_c1_g1 | TRINITY_DN90552_c1_g2 | TRINITY_DN92415_c2_g1
GO:0001653	peptide receptor activity	78	31	21.77	258	0.01584	0.01584	27	4	TRINITY_DN44440_c0_g1 | TRINITY_DN48383_c0_g1 | TRINITY_DN51584_c0_g1 | TRINITY_DN58346_c5_g1 | TRINITY_DN58346_c5_g2 | TRINITY_DN59535_c0_g1 | TRINITY_DN60980_c1_g1 | TRINITY_DN60980_c2_g1 | TRINITY_DN60980_c4_g2 | TRINITY_DN61696_c1_g2 | TRINITY_DN62653_c0_g1 | TRINITY_DN77021_c2_g1 | TRINITY_DN77021_c5_g1 | TRINITY_DN84837_c0_g2 | TRINITY_DN84837_c0_g3 | TRINITY_DN84837_c0_g4 | TRINITY_DN85712…	TRINITY_DN70322_c0_g3 | TRINITY_DN76295_c0_g1 | TRINITY_DN78560_c0_g3 | TRINITY_DN94482_c3_g1
GO:0016744	transferase activity, transferring aldehyde or ketonic groups	78	31	21.77	259	0.17500	0.01584	22	9	TRINITY_DN56682_c0_g1 | TRINITY_DN60078_c0_g1 | TRINITY_DN62553_c1_g1 | TRINITY_DN64292_c0_g1 | TRINITY_DN66206_c2_g6 | TRINITY_DN68259_c7_g1 | TRINITY_DN72056_c0_g1 | TRINITY_DN72126_c1_g3 | TRINITY_DN76584_c0_g2 | TRINITY_DN76684_c0_g3 | TRINITY_DN77465_c0_g1 | TRINITY_DN78205_c0_g3 | TRINITY_DN83718_c2_g2 | TRINITY_DN83718_c2_g4 | TRINITY_DN83722_c0_g1 | TRINITY_DN85325_c1_g1 | TRINITY_DN86497…	TRINITY_DN61353_c2_g3 | TRINITY_DN70585_c0_g1 | TRINITY_DN74377_c1_g3 | TRINITY_DN76259_c0_g1 | TRINITY_DN76259_c0_g2 | TRINITY_DN78061_c2_g1 | TRINITY_DN78259_c3_g2 | TRINITY_DN81171_c5_g2 | TRINITY_DN90720_c1_g3
GO:0022838	substrate-specific channel activity	481	156	134.26	260	0.13954	0.01587	88	68	TRINITY_DN43300_c0_g1 | TRINITY_DN48314_c0_g1 | TRINITY_DN48398_c1_g1 | TRINITY_DN50854_c0_g2 | TRINITY_DN51942_c0_g1 | TRINITY_DN58885_c1_g3 | TRINITY_DN58911_c1_g1 | TRINITY_DN59146_c0_g2 | TRINITY_DN59637_c0_g2 | TRINITY_DN59679_c4_g2 | TRINITY_DN62021_c1_g1 | TRINITY_DN62676_c0_g4 | TRINITY_DN63243_c3_g1 | TRINITY_DN63759_c0_g1 | TRINITY_DN64148_c5_g4 | TRINITY_DN64284_c4_g1 | TRINITY_DN64682…	TRINITY_DN53618_c1_g1 | TRINITY_DN53782_c0_g1 | TRINITY_DN55366_c0_g1 | TRINITY_DN56565_c0_g2 | TRINITY_DN57901_c2_g3 | TRINITY_DN58216_c1_g1 | TRINITY_DN59114_c0_g2 | TRINITY_DN59620_c3_g4 | TRINITY_DN60525_c4_g1 | TRINITY_DN62587_c0_g1 | TRINITY_DN62610_c0_g1 | TRINITY_DN63226_c1_g2 | TRINITY_DN64058_c0_g2 | TRINITY_DN64148_c5_g3 | TRINITY_DN65224_c1_g1 | TRINITY_DN65224_c1_g2 | TRINITY_DN65266…
GO:0003997	acyl-CoA oxidase activity	16	9	1947-04-01	261	0.01592	0.01592	6	3	TRINITY_DN53959_c0_g1 | TRINITY_DN75464_c1_g1 | TRINITY_DN86264_c0_g1 | TRINITY_DN86264_c0_g3 | TRINITY_DN91569_c3_g1 | TRINITY_DN91569_c3_g2	TRINITY_DN65145_c1_g2 | TRINITY_DN78139_c3_g2 | TRINITY_DN94552_c0_g1
GO:0015035	protein disulfide oxidoreductase activity	118	44	32.94	262	0.01681	0.01681	32	12	TRINITY_DN57928_c0_g1 | TRINITY_DN59479_c3_g4 | TRINITY_DN59950_c2_g1 | TRINITY_DN60573_c0_g5 | TRINITY_DN61481_c0_g1 | TRINITY_DN62649_c0_g1 | TRINITY_DN64637_c1_g4 | TRINITY_DN65019_c2_g1 | TRINITY_DN67403_c1_g5 | TRINITY_DN70224_c2_g1 | TRINITY_DN70433_c3_g2 | TRINITY_DN70580_c1_g1 | TRINITY_DN70580_c1_g2 | TRINITY_DN71433_c5_g1 | TRINITY_DN73609_c5_g1 | TRINITY_DN74865_c0_g1 | TRINITY_DN74965…	TRINITY_DN50236_c0_g1 | TRINITY_DN52688_c0_g1 | TRINITY_DN60515_c0_g1 | TRINITY_DN61455_c6_g2 | TRINITY_DN67323_c1_g1 | TRINITY_DN67323_c1_g2 | TRINITY_DN68157_c3_g4 | TRINITY_DN72179_c1_g1 | TRINITY_DN72282_c1_g1 | TRINITY_DN75550_c0_g4 | TRINITY_DN91484_c2_g2 | TRINITY_DN93501_c8_g1
GO:0005093	Rab GDP-dissociation inhibitor activity	9	6	1951-02-01	263	0.01759	0.01759	1	5	TRINITY_DN77619_c3_g2	TRINITY_DN73575_c1_g1 | TRINITY_DN92718_c1_g1 | TRINITY_DN92718_c2_g1 | TRINITY_DN92718_c2_g2 | TRINITY_DN92718_c2_g3
GO:0004376	glycolipid mannosyltransferase activity	9	6	1951-02-01	264	0.01759	0.01759	2	4	TRINITY_DN87566_c0_g3 | TRINITY_DN92347_c1_g1	TRINITY_DN58679_c0_g1 | TRINITY_DN64618_c4_g2 | TRINITY_DN81867_c0_g1 | TRINITY_DN92349_c2_g2
GO:0004377	GDP-Man:Man3GlcNAc2-PP-Dol alpha-1,2-mannosyltransferase activity	9	6	1951-02-01	265	0.01759	0.01759	2	4	TRINITY_DN87566_c0_g3 | TRINITY_DN92347_c1_g1	TRINITY_DN58679_c0_g1 | TRINITY_DN64618_c4_g2 | TRINITY_DN81867_c0_g1 | TRINITY_DN92349_c2_g2
GO:0015131	oxaloacetate transmembrane transporter activity	9	6	1951-02-01	266	0.01759	0.01759	6	0	TRINITY_DN55633_c0_g1 | TRINITY_DN61866_c0_g1 | TRINITY_DN61923_c2_g2 | TRINITY_DN89046_c2_g1 | TRINITY_DN89046_c2_g2 | TRINITY_DN90154_c0_g1
GO:0015105	arsenite transmembrane transporter activity	9	6	1951-02-01	267	0.01759	0.01759	3	3	TRINITY_DN70758_c6_g1 | TRINITY_DN77625_c0_g1 | TRINITY_DN85975_c0_g1	TRINITY_DN60887_c2_g5 | TRINITY_DN69468_c0_g1 | TRINITY_DN78420_c2_g3
GO:0010313	phytochrome binding	9	6	1951-02-01	268	0.01759	0.01759	6	0	TRINITY_DN66137_c2_g1 | TRINITY_DN74212_c3_g1 | TRINITY_DN78468_c2_g1 | TRINITY_DN92203_c2_g1 | TRINITY_DN92203_c2_g2 | TRINITY_DN92501_c3_g1
GO:0000026	alpha-1,2-mannosyltransferase activity	9	6	1951-02-01	269	0.01759	0.01759	2	4	TRINITY_DN87566_c0_g3 | TRINITY_DN92347_c1_g1	TRINITY_DN58679_c0_g1 | TRINITY_DN64618_c4_g2 | TRINITY_DN81867_c0_g1 | TRINITY_DN92349_c2_g2
GO:0008422	beta-glucosidase activity	137	50	38.24	270	0.01761	0.01761	24	26	TRINITY_DN61904_c5_g1 | TRINITY_DN63772_c2_g2 | TRINITY_DN65305_c0_g1 | TRINITY_DN65457_c0_g2 | TRINITY_DN71905_c6_g1 | TRINITY_DN72543_c1_g1 | TRINITY_DN74168_c3_g1 | TRINITY_DN74994_c0_g1 | TRINITY_DN75586_c0_g1 | TRINITY_DN75992_c2_g1 | TRINITY_DN77617_c3_g1 | TRINITY_DN78012_c4_g2 | TRINITY_DN79088_c5_g1 | TRINITY_DN80408_c0_g1 | TRINITY_DN80408_c0_g2 | TRINITY_DN81257_c0_g3 | TRINITY_DN81835…	TRINITY_DN105162_c0_g1 | TRINITY_DN54329_c0_g1 | TRINITY_DN55753_c0_g1 | TRINITY_DN60575_c0_g1 | TRINITY_DN61952_c3_g1 | TRINITY_DN61952_c3_g2 | TRINITY_DN62804_c2_g2 | TRINITY_DN66956_c0_g1 | TRINITY_DN69695_c1_g1 | TRINITY_DN70041_c1_g2 | TRINITY_DN72832_c6_g1 | TRINITY_DN73040_c0_g1 | TRINITY_DN73384_c0_g2 | TRINITY_DN76023_c0_g2 | TRINITY_DN76040_c1_g1 | TRINITY_DN76961_c3_g2 | TRINITY_DN7823…
GO:0070851	growth factor receptor binding	24	12	2020-07-06	271	0.01786	0.01786	6	6	TRINITY_DN66936_c0_g1 | TRINITY_DN66937_c0_g1 | TRINITY_DN66950_c0_g1 | TRINITY_DN69177_c0_g1 | TRINITY_DN76911_c0_g1 | TRINITY_DN86111_c1_g1	TRINITY_DN66851_c0_g1 | TRINITY_DN70359_c1_g3 | TRINITY_DN78379_c0_g1 | TRINITY_DN86750_c0_g1 | TRINITY_DN92242_c0_g1 | TRINITY_DN94232_c3_g3
GO:0008964	phosphoenolpyruvate carboxylase activity	35	16	1977-09-01	272	0.01844	0.01844	6	10	TRINITY_DN75863_c0_g2 | TRINITY_DN84527_c1_g1 | TRINITY_DN85677_c1_g2 | TRINITY_DN89335_c3_g1 | TRINITY_DN90458_c3_g1 | TRINITY_DN93646_c5_g1	TRINITY_DN49097_c0_g1 | TRINITY_DN58798_c1_g2 | TRINITY_DN58798_c2_g1 | TRINITY_DN67365_c3_g1 | TRINITY_DN67365_c3_g2 | TRINITY_DN74263_c0_g1 | TRINITY_DN75862_c1_g1 | TRINITY_DN92978_c0_g1 | TRINITY_DN92978_c0_g3 | TRINITY_DN92978_c1_g1
GO:0004806	triglyceride lipase activity	35	16	1977-09-01	273	0.01844	0.01844	10	6	TRINITY_DN61190_c2_g1 | TRINITY_DN64302_c0_g1 | TRINITY_DN71850_c1_g2 | TRINITY_DN72085_c0_g1 | TRINITY_DN72398_c3_g1 | TRINITY_DN77837_c5_g1 | TRINITY_DN89717_c5_g2 | TRINITY_DN90839_c3_g1 | TRINITY_DN93290_c1_g1 | TRINITY_DN94006_c0_g1	TRINITY_DN62026_c0_g1 | TRINITY_DN67696_c0_g1 | TRINITY_DN74964_c0_g1 | TRINITY_DN85109_c1_g2 | TRINITY_DN87970_c1_g2 | TRINITY_DN91258_c3_g1
GO:0034593	phosphatidylinositol bisphosphate phosphatase activity	64	26	17.86	274	0.93200	0.01909	18	8	TRINITY_DN59968_c5_g2 | TRINITY_DN62449_c0_g1 | TRINITY_DN63351_c1_g1 | TRINITY_DN66438_c5_g1 | TRINITY_DN66438_c5_g2 | TRINITY_DN70428_c8_g1 | TRINITY_DN71400_c2_g1 | TRINITY_DN73497_c2_g1 | TRINITY_DN73497_c3_g1 | TRINITY_DN74215_c0_g1 | TRINITY_DN89649_c0_g4 | TRINITY_DN92482_c0_g1 | TRINITY_DN93491_c0_g1 | TRINITY_DN93491_c1_g1 | TRINITY_DN93491_c1_g2 | TRINITY_DN93491_c1_g4 | TRINITY_DN94121…	TRINITY_DN47177_c0_g1 | TRINITY_DN60465_c0_g1 | TRINITY_DN63108_c3_g1 | TRINITY_DN67924_c1_g1 | TRINITY_DN76251_c0_g1 | TRINITY_DN77655_c3_g1 | TRINITY_DN84192_c1_g1 | TRINITY_DN94121_c1_g3
GO:0030545	receptor regulator activity	79	31	2020-05-22	275	0.27472	0.01924	17	14	TRINITY_DN50626_c0_g1 | TRINITY_DN51623_c0_g1 | TRINITY_DN53980_c0_g1 | TRINITY_DN59880_c2_g1 | TRINITY_DN59880_c2_g2 | TRINITY_DN66121_c0_g1 | TRINITY_DN66936_c0_g1 | TRINITY_DN66937_c0_g1 | TRINITY_DN67097_c2_g4 | TRINITY_DN68404_c0_g1 | TRINITY_DN68876_c0_g1 | TRINITY_DN70871_c0_g1 | TRINITY_DN71412_c1_g1 | TRINITY_DN77052_c1_g3 | TRINITY_DN81193_c0_g1 | TRINITY_DN81290_c1_g2 | TRINITY_DN94414…	TRINITY_DN53022_c0_g1 | TRINITY_DN58653_c1_g1 | TRINITY_DN60280_c0_g1 | TRINITY_DN60906_c3_g1 | TRINITY_DN61422_c4_g1 | TRINITY_DN65800_c0_g1 | TRINITY_DN68039_c0_g1 | TRINITY_DN73898_c2_g1 | TRINITY_DN78379_c0_g1 | TRINITY_DN79736_c0_g1 | TRINITY_DN85383_c0_g1 | TRINITY_DN89641_c2_g1 | TRINITY_DN90435_c0_g2 | TRINITY_DN92556_c0_g2
GO:0052866	phosphatidylinositol phosphate phosphatase activity	79	31	2020-05-22	276	0.74006	0.01924	21	10	TRINITY_DN59968_c5_g2 | TRINITY_DN62449_c0_g1 | TRINITY_DN63351_c1_g1 | TRINITY_DN66438_c5_g1 | TRINITY_DN66438_c5_g2 | TRINITY_DN70428_c8_g1 | TRINITY_DN71400_c2_g1 | TRINITY_DN73497_c2_g1 | TRINITY_DN73497_c3_g1 | TRINITY_DN74215_c0_g1 | TRINITY_DN78413_c4_g2 | TRINITY_DN82319_c5_g1 | TRINITY_DN85036_c2_g1 | TRINITY_DN89649_c0_g4 | TRINITY_DN92482_c0_g1 | TRINITY_DN93491_c0_g1 | TRINITY_DN93491…	TRINITY_DN47177_c0_g1 | TRINITY_DN60465_c0_g1 | TRINITY_DN63108_c3_g1 | TRINITY_DN67924_c1_g1 | TRINITY_DN69562_c4_g3 | TRINITY_DN76251_c0_g1 | TRINITY_DN77655_c3_g1 | TRINITY_DN84192_c1_g1 | TRINITY_DN86205_c0_g1 | TRINITY_DN94121_c1_g3
GO:0048018	receptor ligand activity	76	30	21.21	277	0.28602	0.01929	16	14	TRINITY_DN50626_c0_g1 | TRINITY_DN51623_c0_g1 | TRINITY_DN53980_c0_g1 | TRINITY_DN59880_c2_g1 | TRINITY_DN59880_c2_g2 | TRINITY_DN66121_c0_g1 | TRINITY_DN66936_c0_g1 | TRINITY_DN66937_c0_g1 | TRINITY_DN67097_c2_g4 | TRINITY_DN68404_c0_g1 | TRINITY_DN68876_c0_g1 | TRINITY_DN70871_c0_g1 | TRINITY_DN77052_c1_g3 | TRINITY_DN81193_c0_g1 | TRINITY_DN81290_c1_g2 | TRINITY_DN94414_c3_g1	TRINITY_DN53022_c0_g1 | TRINITY_DN58653_c1_g1 | TRINITY_DN60280_c0_g1 | TRINITY_DN60906_c3_g1 | TRINITY_DN61422_c4_g1 | TRINITY_DN65800_c0_g1 | TRINITY_DN68039_c0_g1 | TRINITY_DN73898_c2_g1 | TRINITY_DN78379_c0_g1 | TRINITY_DN79736_c0_g1 | TRINITY_DN85383_c0_g1 | TRINITY_DN89641_c2_g1 | TRINITY_DN90435_c0_g2 | TRINITY_DN92556_c0_g2
GO:0005272	sodium channel activity	19	10	2020-03-05	278	0.01976	0.01976	4	6	TRINITY_DN58911_c1_g1 | TRINITY_DN74091_c3_g2 | TRINITY_DN77593_c0_g1 | TRINITY_DN86428_c1_g2	TRINITY_DN56565_c0_g2 | TRINITY_DN60525_c4_g1 | TRINITY_DN72745_c0_g1 | TRINITY_DN79457_c0_g2 | TRINITY_DN82309_c1_g1 | TRINITY_DN93487_c5_g1
GO:0045486	naringenin 3-dioxygenase activity	27	13	1954-07-01	279	0.02004	0.02004	8	5	TRINITY_DN67048_c1_g4 | TRINITY_DN68979_c3_g1 | TRINITY_DN72979_c1_g1 | TRINITY_DN76877_c1_g1 | TRINITY_DN77451_c1_g1 | TRINITY_DN79137_c1_g1 | TRINITY_DN80953_c3_g3 | TRINITY_DN93654_c0_g1	TRINITY_DN78308_c4_g3 | TRINITY_DN78981_c1_g1 | TRINITY_DN82772_c5_g1 | TRINITY_DN85709_c0_g1 | TRINITY_DN93648_c4_g1
GO:0004049	anthranilate synthase activity	14	8	1991-03-01	280	0.02041	0.02041	5	3	TRINITY_DN65014_c0_g2 | TRINITY_DN68768_c3_g1 | TRINITY_DN74483_c0_g1 | TRINITY_DN87995_c2_g1 | TRINITY_DN90055_c3_g1	TRINITY_DN65618_c1_g3 | TRINITY_DN89441_c0_g1 | TRINITY_DN93631_c2_g1
GO:0005227	calcium activated cation channel activity	14	8	1991-03-01	281	0.02041	0.02041	5	3	TRINITY_DN48314_c0_g1 | TRINITY_DN75171_c0_g2 | TRINITY_DN91274_c2_g2 | TRINITY_DN91274_c2_g6 | TRINITY_DN92438_c1_g2	TRINITY_DN83415_c0_g1 | TRINITY_DN87188_c1_g1 | TRINITY_DN91274_c2_g4
GO:0045549	9-cis-epoxycarotenoid dioxygenase activity	7	5	1995-01-01	282	0.02100	0.02100	1	4	TRINITY_DN86135_c1_g1	TRINITY_DN64368_c0_g1 | TRINITY_DN84574_c0_g1 | TRINITY_DN84574_c0_g2 | TRINITY_DN91359_c3_g1
GO:0008807	carboxyvinyl-carboxyphosphonate phosphorylmutase activity	7	5	1995-01-01	283	0.02100	0.02100	1	4	TRINITY_DN80895_c1_g4	TRINITY_DN71042_c1_g1 | TRINITY_DN71042_c3_g2 | TRINITY_DN82294_c3_g3 | TRINITY_DN82294_c3_g4
GO:0120091	jasmonic acid hydrolase	7	5	1995-01-01	284	0.02100	0.02100	1	4	TRINITY_DN79396_c2_g1	TRINITY_DN36949_c0_g1 | TRINITY_DN56566_c1_g1 | TRINITY_DN73751_c2_g1 | TRINITY_DN94497_c0_g2
GO:0016768	spermine synthase activity	7	5	1995-01-01	285	0.02100	0.02100	1	4	TRINITY_DN73634_c1_g1	TRINITY_DN60300_c0_g1 | TRINITY_DN84530_c0_g1 | TRINITY_DN84530_c0_g2 | TRINITY_DN84530_c0_g3
GO:0010436	carotenoid dioxygenase activity	7	5	1995-01-01	286	0.02100	0.02100	1	4	TRINITY_DN86135_c1_g1	TRINITY_DN64368_c0_g1 | TRINITY_DN84574_c0_g1 | TRINITY_DN84574_c0_g2 | TRINITY_DN91359_c3_g1
GO:0046577	long-chain-alcohol oxidase activity	7	5	1995-01-01	287	0.02100	0.02100	2	3	TRINITY_DN85712_c2_g1 | TRINITY_DN85712_c2_g4	TRINITY_DN82604_c1_g1 | TRINITY_DN82604_c2_g2 | TRINITY_DN90511_c2_g1
GO:0050590	desacetoxyvindoline 4-hydroxylase activity	7	5	1995-01-01	288	0.02100	0.02100	5	0	TRINITY_DN62510_c1_g1 | TRINITY_DN65494_c3_g1 | TRINITY_DN70867_c3_g1 | TRINITY_DN82365_c3_g1 | TRINITY_DN91054_c1_g1
GO:0031418	L-ascorbic acid binding	104	39	2020-03-29	289	0.02121	0.02121	24	15	TRINITY_DN59894_c2_g3 | TRINITY_DN62510_c1_g1 | TRINITY_DN65494_c3_g1 | TRINITY_DN65744_c1_g1 | TRINITY_DN67048_c1_g4 | TRINITY_DN68979_c3_g1 | TRINITY_DN70867_c3_g1 | TRINITY_DN72979_c1_g1 | TRINITY_DN76877_c1_g1 | TRINITY_DN77451_c1_g1 | TRINITY_DN77937_c0_g1 | TRINITY_DN79137_c1_g1 | TRINITY_DN80953_c3_g3 | TRINITY_DN80953_c3_g4 | TRINITY_DN81557_c3_g2 | TRINITY_DN82365_c3_g1 | TRINITY_DN84018…	TRINITY_DN63658_c6_g1 | TRINITY_DN63658_c9_g1 | TRINITY_DN64227_c0_g2 | TRINITY_DN68995_c0_g1 | TRINITY_DN70566_c1_g1 | TRINITY_DN74224_c0_g1 | TRINITY_DN75449_c0_g1 | TRINITY_DN78308_c4_g3 | TRINITY_DN78981_c1_g1 | TRINITY_DN82772_c5_g1 | TRINITY_DN84054_c0_g3 | TRINITY_DN85709_c0_g1 | TRINITY_DN89172_c7_g4 | TRINITY_DN92531_c1_g1 | TRINITY_DN93648_c4_g1
GO:0047641	aldose-6-phosphate reductase (NADPH) activity	3	3	0.84	290	0.02174	0.02174	0	3		TRINITY_DN52897_c0_g1 | TRINITY_DN53947_c0_g1 | TRINITY_DN88617_c3_g1
GO:0045322	unmethylated CpG binding	3	3	0.84	291	0.02174	0.02174	1	2	TRINITY_DN66950_c0_g1	TRINITY_DN66851_c0_g1 | TRINITY_DN86489_c1_g1
GO:0036435	K48-linked polyubiquitin modification-dependent protein binding	3	3	0.84	292	0.02174	0.02174	2	1	TRINITY_DN79423_c1_g1 | TRINITY_DN82610_c1_g2	TRINITY_DN93915_c4_g1
GO:0008398	sterol 14-demethylase activity	3	3	0.84	293	0.02174	0.02174	0	3		TRINITY_DN89823_c1_g1 | TRINITY_DN89823_c1_g2 | TRINITY_DN92567_c8_g5
GO:0050302	indole-3-acetaldehyde oxidase activity	3	3	0.84	294	0.02174	0.02174	1	2	TRINITY_DN68263_c0_g1	TRINITY_DN82827_c1_g1 | TRINITY_DN90378_c2_g1
GO:0047974	guanosine deaminase activity	3	3	0.84	295	0.02174	0.02174	0	3		TRINITY_DN67222_c2_g1 | TRINITY_DN71215_c1_g1 | TRINITY_DN94305_c3_g1
GO:0003996	acyl-CoA ligase activity	3	3	0.84	296	0.02174	0.02174	1	2	TRINITY_DN79461_c0_g1	TRINITY_DN69869_c7_g1 | TRINITY_DN71995_c3_g2
GO:0047782	coniferin beta-glucosidase activity	3	3	0.84	297	0.02174	0.02174	3	0	TRINITY_DN72543_c1_g1 | TRINITY_DN81835_c1_g1 | TRINITY_DN85789_c0_g1
GO:0008935	1,4-dihydroxy-2-naphthoyl-CoA synthase activity	3	3	0.84	298	0.02174	0.02174	3	0	TRINITY_DN84957_c0_g1 | TRINITY_DN84957_c0_g4 | TRINITY_DN89830_c1_g2
GO:0008939	nicotinate-nucleotide-dimethylbenzimidazole phosphoribosyltransferase activity	3	3	0.84	299	0.02174	0.02174	1	2	TRINITY_DN94646_c6_g2	TRINITY_DN69281_c3_g1 | TRINITY_DN93245_c1_g3
GO:0050268	coniferyl-alcohol dehydrogenase activity	3	3	0.84	300	0.02174	0.02174	2	1	TRINITY_DN69079_c1_g2 | TRINITY_DN72759_c0_g3	TRINITY_DN72759_c0_g2
GO:0008140	cAMP response element binding protein binding	3	3	0.84	301	0.02174	0.02174	0	3		TRINITY_DN65493_c0_g4 | TRINITY_DN66711_c1_g1 | TRINITY_DN92384_c2_g2
GO:0030943	mitochondrion targeting sequence binding	3	3	0.84	302	0.02174	0.02174	3	0	TRINITY_DN53097_c0_g2 | TRINITY_DN89250_c1_g1 | TRINITY_DN91787_c0_g1
GO:0035014	phosphatidylinositol 3-kinase regulator activity	3	3	0.84	303	0.02174	0.02174	1	2	TRINITY_DN72253_c3_g2	TRINITY_DN81441_c0_g1 | TRINITY_DN93282_c4_g3
GO:0018488	aryl-aldehyde oxidase activity	3	3	0.84	304	0.02174	0.02174	1	2	TRINITY_DN68263_c0_g1	TRINITY_DN82827_c1_g1 | TRINITY_DN90378_c2_g1
GO:0033857	diphosphoinositol-pentakisphosphate kinase activity	30	14	1937-08-01	305	0.02190	0.02190	4	10	TRINITY_DN61029_c6_g3 | TRINITY_DN63455_c1_g3 | TRINITY_DN66896_c4_g1 | TRINITY_DN86180_c0_g1	TRINITY_DN63299_c0_g1 | TRINITY_DN63455_c1_g2 | TRINITY_DN63811_c2_g1 | TRINITY_DN73959_c1_g2 | TRINITY_DN78474_c2_g2 | TRINITY_DN82836_c0_g1 | TRINITY_DN82879_c0_g1 | TRINITY_DN84815_c2_g2 | TRINITY_DN86593_c0_g1 | TRINITY_DN94570_c6_g5
GO:0051538	3 iron, 4 sulfur cluster binding	50	21	13.96	306	0.02240	0.02240	9	12	TRINITY_DN37589_c0_g1 | TRINITY_DN39855_c0_g1 | TRINITY_DN42330_c0_g1 | TRINITY_DN44784_c0_g1 | TRINITY_DN44966_c0_g1 | TRINITY_DN52733_c0_g1 | TRINITY_DN65962_c1_g2 | TRINITY_DN94455_c3_g1 | TRINITY_DN94455_c3_g2	TRINITY_DN40827_c0_g1 | TRINITY_DN47701_c0_g1 | TRINITY_DN48856_c0_g1 | TRINITY_DN58117_c1_g1 | TRINITY_DN59001_c0_g1 | TRINITY_DN62038_c4_g4 | TRINITY_DN62138_c0_g1 | TRINITY_DN67916_c1_g2 | TRINITY_DN81587_c3_g2 | TRINITY_DN83068_c1_g1 | TRINITY_DN94523_c7_g1 | TRINITY_DN94523_c8_g1
GO:0070008	serine-type exopeptidase activity	86	33	24	307	0.02282	0.02282	13	20	TRINITY_DN58885_c1_g3 | TRINITY_DN61669_c1_g1 | TRINITY_DN62241_c6_g1 | TRINITY_DN67441_c2_g2 | TRINITY_DN70903_c1_g1 | TRINITY_DN73087_c0_g1 | TRINITY_DN77068_c1_g1 | TRINITY_DN78631_c4_g1 | TRINITY_DN78631_c5_g1 | TRINITY_DN83021_c1_g1 | TRINITY_DN84234_c1_g2 | TRINITY_DN87559_c2_g1 | TRINITY_DN91927_c0_g1	TRINITY_DN44414_c0_g1 | TRINITY_DN58528_c2_g1 | TRINITY_DN59149_c0_g2 | TRINITY_DN59697_c0_g1 | TRINITY_DN61531_c2_g2 | TRINITY_DN67129_c4_g2 | TRINITY_DN67609_c2_g1 | TRINITY_DN73577_c1_g2 | TRINITY_DN73847_c1_g1 | TRINITY_DN74713_c2_g3 | TRINITY_DN77068_c1_g2 | TRINITY_DN78807_c1_g2 | TRINITY_DN84582_c2_g1 | TRINITY_DN86884_c4_g6 | TRINITY_DN88240_c1_g1 | TRINITY_DN88240_c1_g2 | TRINITY_DN89975…
GO:0008199	ferric iron binding	22	11	2014-06-01	308	0.02303	0.02303	6	5	TRINITY_DN73318_c0_g1 | TRINITY_DN73318_c1_g1 | TRINITY_DN73318_c1_g2 | TRINITY_DN78833_c0_g1 | TRINITY_DN78833_c1_g1 | TRINITY_DN79622_c3_g2	TRINITY_DN53440_c0_g1 | TRINITY_DN67421_c6_g3 | TRINITY_DN77817_c1_g1 | TRINITY_DN83992_c0_g2 | TRINITY_DN88359_c3_g1
GO:0042085	5-methyltetrahydropteroyltri-L-glutamate-dependent methyltransferase activity	33	15	2021-09-01	309	0.02346	0.02346	3	12	TRINITY_DN65312_c1_g1 | TRINITY_DN80529_c4_g4 | TRINITY_DN90043_c2_g3	TRINITY_DN51538_c0_g1 | TRINITY_DN57715_c0_g1 | TRINITY_DN58022_c2_g1 | TRINITY_DN66637_c1_g1 | TRINITY_DN66637_c1_g2 | TRINITY_DN66637_c1_g4 | TRINITY_DN72430_c0_g3 | TRINITY_DN93011_c3_g1 | TRINITY_DN93011_c3_g2 | TRINITY_DN93011_c4_g2 | TRINITY_DN93011_c4_g4 | TRINITY_DN93011_c4_g5
GO:0003871	5-methyltetrahydropteroyltriglutamate-homocysteine S-methyltransferase activity	33	15	2021-09-01	310	0.02346	0.02346	3	12	TRINITY_DN65312_c1_g1 | TRINITY_DN80529_c4_g4 | TRINITY_DN90043_c2_g3	TRINITY_DN51538_c0_g1 | TRINITY_DN57715_c0_g1 | TRINITY_DN58022_c2_g1 | TRINITY_DN66637_c1_g1 | TRINITY_DN66637_c1_g2 | TRINITY_DN66637_c1_g4 | TRINITY_DN72430_c0_g3 | TRINITY_DN93011_c3_g1 | TRINITY_DN93011_c3_g2 | TRINITY_DN93011_c4_g2 | TRINITY_DN93011_c4_g4 | TRINITY_DN93011_c4_g5
GO:0080079	cellobiose glucosidase activity	5	4	2020-04-01	311	0.02357	0.02357	3	1	TRINITY_DN71905_c6_g1 | TRINITY_DN74994_c0_g1 | TRINITY_DN75586_c0_g1	TRINITY_DN73384_c0_g2
GO:0102556	dammarenediol 12-hydroxylase activity	5	4	2020-04-01	312	0.02357	0.02357	2	2	TRINITY_DN81587_c3_g1 | TRINITY_DN94368_c4_g3	TRINITY_DN76160_c0_g1 | TRINITY_DN87080_c0_g1
GO:0004788	thiamine diphosphokinase activity	5	4	2020-04-01	313	0.02357	0.02357	4	0	TRINITY_DN69486_c0_g1 | TRINITY_DN69486_c0_g2 | TRINITY_DN69486_c0_g3 | TRINITY_DN90179_c0_g2
GO:0030975	thiamine binding	5	4	2020-04-01	314	0.02357	0.02357	4	0	TRINITY_DN69486_c0_g1 | TRINITY_DN69486_c0_g2 | TRINITY_DN69486_c0_g3 | TRINITY_DN90179_c0_g2
GO:0004073	aspartate-semialdehyde dehydrogenase activity	5	4	2020-04-01	315	0.02357	0.02357	0	4		TRINITY_DN53753_c0_g2 | TRINITY_DN85380_c0_g1 | TRINITY_DN87026_c0_g1 | TRINITY_DN89659_c0_g1
GO:0046554	malate dehydrogenase (NADP+) activity	5	4	2020-04-01	316	0.02357	0.02357	3	1	TRINITY_DN37730_c0_g1 | TRINITY_DN82339_c3_g2 | TRINITY_DN91496_c1_g2	TRINITY_DN58111_c1_g1
GO:0004645	phosphorylase activity	36	16	2020-05-10	317	1.00000	0.02476	12	4	TRINITY_DN58529_c0_g1 | TRINITY_DN60067_c0_g1 | TRINITY_DN62171_c1_g1 | TRINITY_DN63569_c6_g1 | TRINITY_DN64649_c3_g1 | TRINITY_DN66848_c0_g3 | TRINITY_DN73718_c1_g1 | TRINITY_DN79838_c0_g2 | TRINITY_DN81624_c1_g1 | TRINITY_DN83545_c1_g1 | TRINITY_DN90280_c3_g2 | TRINITY_DN94365_c4_g2	TRINITY_DN37484_c0_g1 | TRINITY_DN41383_c0_g1 | TRINITY_DN44828_c0_g1 | TRINITY_DN80116_c0_g1
GO:0051015	actin filament binding	223	76	62.25	318	0.02522	0.02522	16	60	TRINITY_DN47000_c1_g1 | TRINITY_DN58022_c3_g1 | TRINITY_DN64550_c2_g1 | TRINITY_DN65561_c0_g1 | TRINITY_DN71301_c0_g3 | TRINITY_DN77403_c2_g1 | TRINITY_DN79422_c1_g1 | TRINITY_DN79453_c1_g2 | TRINITY_DN81455_c2_g1 | TRINITY_DN81970_c2_g2 | TRINITY_DN84345_c1_g2 | TRINITY_DN89762_c1_g2 | TRINITY_DN91723_c3_g1 | TRINITY_DN93146_c2_g1 | TRINITY_DN93595_c0_g3 | TRINITY_DN93897_c2_g1	TRINITY_DN43186_c0_g1 | TRINITY_DN45123_c2_g1 | TRINITY_DN47127_c0_g1 | TRINITY_DN47415_c0_g1 | TRINITY_DN48110_c0_g1 | TRINITY_DN48941_c0_g1 | TRINITY_DN50915_c0_g1 | TRINITY_DN51148_c0_g1 | TRINITY_DN54035_c0_g1 | TRINITY_DN56056_c0_g1 | TRINITY_DN56234_c0_g3 | TRINITY_DN58584_c0_g1 | TRINITY_DN58708_c4_g4 | TRINITY_DN62063_c0_g1 | TRINITY_DN62063_c0_g2 | TRINITY_DN62729_c0_g4 | TRINITY_DN66371…
GO:0022839	ion gated channel activity	17	9	1975-04-01	319	0.02556	0.02556	6	3	TRINITY_DN48314_c0_g1 | TRINITY_DN75171_c0_g2 | TRINITY_DN80127_c2_g5 | TRINITY_DN91274_c2_g2 | TRINITY_DN91274_c2_g6 | TRINITY_DN92438_c1_g2	TRINITY_DN83415_c0_g1 | TRINITY_DN87188_c1_g1 | TRINITY_DN91274_c2_g4
GO:0016843	amine-lyase activity	17	9	1975-04-01	320	0.02556	0.02556	4	5	TRINITY_DN81370_c1_g2 | TRINITY_DN82589_c0_g1 | TRINITY_DN83594_c2_g3 | TRINITY_DN90187_c1_g1	TRINITY_DN72531_c7_g1 | TRINITY_DN75284_c0_g1 | TRINITY_DN81370_c0_g1 | TRINITY_DN84177_c1_g2 | TRINITY_DN93153_c3_g1
GO:0003688	DNA replication origin binding	25	12	1998-06-01	321	0.02577	0.02577	4	8	TRINITY_DN71854_c0_g1 | TRINITY_DN75556_c5_g1 | TRINITY_DN78511_c1_g1 | TRINITY_DN79681_c0_g3	TRINITY_DN57234_c1_g1 | TRINITY_DN66013_c0_g2 | TRINITY_DN74243_c3_g1 | TRINITY_DN77903_c0_g1 | TRINITY_DN79253_c1_g2 | TRINITY_DN81995_c0_g2 | TRINITY_DN85050_c4_g3 | TRINITY_DN86683_c1_g1
GO:0004365	glyceraldehyde-3-phosphate dehydrogenase (NAD+) (phosphorylating) activity	39	17	1989-10-01	322	0.02582	0.02582	1	16	TRINITY_DN90138_c1_g1	TRINITY_DN57134_c0_g1 | TRINITY_DN57518_c1_g2 | TRINITY_DN61559_c2_g5 | TRINITY_DN64240_c0_g2 | TRINITY_DN64240_c1_g1 | TRINITY_DN64240_c1_g2 | TRINITY_DN73245_c0_g2 | TRINITY_DN73245_c0_g3 | TRINITY_DN73611_c1_g2 | TRINITY_DN78278_c2_g3 | TRINITY_DN84251_c2_g1 | TRINITY_DN84251_c2_g3 | TRINITY_DN85693_c3_g1 | TRINITY_DN90080_c2_g1 | TRINITY_DN90080_c2_g2 | TRINITY_DN94178_c2_g3
GO:0015271	outward rectifier potassium channel activity	12	7	1935-03-01	323	0.02621	0.02621	6	1	TRINITY_DN65002_c9_g1 | TRINITY_DN71379_c2_g3 | TRINITY_DN74605_c2_g3 | TRINITY_DN79494_c0_g1 | TRINITY_DN93337_c3_g1 | TRINITY_DN93337_c3_g3	TRINITY_DN87188_c1_g1
GO:0016765	transferase activity, transferring alkyl or aryl (other than methyl) groups	398	129	111.09	324	0.26006	0.02653	54	75	TRINITY_DN47535_c0_g1 | TRINITY_DN57760_c2_g1 | TRINITY_DN57935_c0_g1 | TRINITY_DN60637_c1_g2 | TRINITY_DN60662_c0_g1 | TRINITY_DN61867_c2_g1 | TRINITY_DN62776_c5_g4 | TRINITY_DN63705_c2_g2 | TRINITY_DN64101_c3_g2 | TRINITY_DN64777_c0_g6 | TRINITY_DN65398_c0_g2 | TRINITY_DN66248_c0_g1 | TRINITY_DN68211_c1_g1 | TRINITY_DN68560_c0_g1 | TRINITY_DN69379_c4_g1 | TRINITY_DN70374_c7_g4 | TRINITY_DN71204…	TRINITY_DN38148_c0_g1 | TRINITY_DN51431_c0_g1 | TRINITY_DN54641_c0_g1 | TRINITY_DN55276_c0_g1 | TRINITY_DN57716_c0_g1 | TRINITY_DN57997_c0_g3 | TRINITY_DN59257_c3_g1 | TRINITY_DN59736_c5_g2 | TRINITY_DN60223_c1_g1 | TRINITY_DN60300_c0_g1 | TRINITY_DN60647_c0_g1 | TRINITY_DN60693_c0_g1 | TRINITY_DN61279_c6_g1 | TRINITY_DN61604_c0_g1 | TRINITY_DN61604_c0_g2 | TRINITY_DN62654_c0_g1 | TRINITY_DN63700…
GO:0005215	transporter activity	3755	1099	1048.13	325	0.95396	0.02728	601	498	TRINITY_DN41588_c1_g1 | TRINITY_DN42574_c0_g1 | TRINITY_DN42643_c0_g1 | TRINITY_DN42931_c0_g1 | TRINITY_DN43300_c0_g1 | TRINITY_DN43374_c0_g1 | TRINITY_DN45327_c0_g1 | TRINITY_DN45929_c0_g1 | TRINITY_DN46890_c0_g1 | TRINITY_DN47312_c0_g1 | TRINITY_DN47612_c0_g1 | TRINITY_DN47672_c0_g1 | TRINITY_DN47992_c0_g2 | TRINITY_DN48314_c0_g1 | TRINITY_DN48398_c1_g1 | TRINITY_DN48939_c1_g1 | TRINITY_DN49299…	TRINITY_DN101981_c0_g1 | TRINITY_DN107640_c0_g1 | TRINITY_DN34606_c0_g1 | TRINITY_DN38919_c0_g1 | TRINITY_DN42698_c0_g1 | TRINITY_DN43646_c0_g1 | TRINITY_DN43782_c0_g1 | TRINITY_DN44189_c0_g1 | TRINITY_DN45395_c0_g1 | TRINITY_DN45411_c0_g2 | TRINITY_DN45443_c0_g1 | TRINITY_DN47756_c0_g1 | TRINITY_DN47885_c0_g1 | TRINITY_DN48619_c0_g1 | TRINITY_DN48951_c0_g1 | TRINITY_DN49047_c0_g1 | TRINITY_DN510…
GO:0016899	oxidoreductase activity, acting on the CH-OH group of donors, oxygen as acceptor	54	22	2020-07-15	326	0.02856	0.02856	13	9	TRINITY_DN61262_c3_g1 | TRINITY_DN64462_c2_g5 | TRINITY_DN66040_c0_g1 | TRINITY_DN67261_c7_g2 | TRINITY_DN68505_c0_g1 | TRINITY_DN71363_c3_g1 | TRINITY_DN78279_c2_g1 | TRINITY_DN78279_c2_g3 | TRINITY_DN79804_c1_g2 | TRINITY_DN85712_c2_g1 | TRINITY_DN85712_c2_g4 | TRINITY_DN94553_c2_g1 | TRINITY_DN94553_c2_g4	TRINITY_DN68067_c1_g1 | TRINITY_DN71363_c3_g2 | TRINITY_DN71363_c3_g4 | TRINITY_DN73139_c2_g6 | TRINITY_DN82604_c1_g1 | TRINITY_DN82604_c2_g2 | TRINITY_DN89992_c1_g1 | TRINITY_DN90511_c2_g1 | TRINITY_DN92865_c1_g3
GO:0000030	mannosyltransferase activity	106	39	29.59	327	0.95387	0.02897	7	32	TRINITY_DN63826_c2_g1 | TRINITY_DN79487_c2_g1 | TRINITY_DN80028_c1_g1 | TRINITY_DN82588_c0_g1 | TRINITY_DN87071_c2_g3 | TRINITY_DN87566_c0_g3 | TRINITY_DN92347_c1_g1	TRINITY_DN45681_c0_g1 | TRINITY_DN49498_c0_g1 | TRINITY_DN50923_c1_g1 | TRINITY_DN50923_c2_g1 | TRINITY_DN52432_c0_g1 | TRINITY_DN54282_c0_g1 | TRINITY_DN58679_c0_g1 | TRINITY_DN59215_c0_g1 | TRINITY_DN59921_c0_g2 | TRINITY_DN64618_c4_g2 | TRINITY_DN67079_c0_g1 | TRINITY_DN69825_c0_g1 | TRINITY_DN72001_c2_g1 | TRINITY_DN73898_c2_g1 | TRINITY_DN79487_c1_g1 | TRINITY_DN79684_c0_g1 | TRINITY_DN81731…
GO:0016628	oxidoreductase activity, acting on the CH-CH group of donors, NAD or NADP as acceptor	103	38	28.75	328	0.39078	0.02950	20	18	TRINITY_DN58615_c0_g1 | TRINITY_DN63223_c0_g1 | TRINITY_DN63223_c1_g2 | TRINITY_DN64292_c0_g1 | TRINITY_DN64375_c0_g2 | TRINITY_DN66270_c0_g1 | TRINITY_DN66563_c0_g2 | TRINITY_DN66563_c1_g1 | TRINITY_DN66563_c1_g4 | TRINITY_DN68065_c4_g4 | TRINITY_DN68298_c0_g1 | TRINITY_DN77510_c4_g2 | TRINITY_DN80499_c1_g3 | TRINITY_DN80778_c2_g1 | TRINITY_DN81961_c2_g1 | TRINITY_DN83492_c1_g1 | TRINITY_DN83492…	TRINITY_DN102016_c0_g1 | TRINITY_DN58750_c0_g2 | TRINITY_DN67296_c5_g2 | TRINITY_DN68143_c0_g1 | TRINITY_DN68814_c4_g3 | TRINITY_DN71671_c1_g1 | TRINITY_DN72608_c2_g5 | TRINITY_DN73236_c2_g3 | TRINITY_DN74042_c1_g2 | TRINITY_DN75334_c0_g1 | TRINITY_DN79349_c0_g2 | TRINITY_DN80778_c1_g1 | TRINITY_DN82022_c0_g1 | TRINITY_DN83810_c0_g1 | TRINITY_DN86140_c0_g1 | TRINITY_DN87300_c1_g1 | TRINITY_DN8934…
GO:0047485	protein N-terminus binding	20	10	1958-05-01	329	0.02980	0.02980	5	5	TRINITY_DN63567_c0_g2 | TRINITY_DN74720_c1_g3 | TRINITY_DN75086_c1_g2 | TRINITY_DN81987_c0_g4 | TRINITY_DN90984_c2_g1	TRINITY_DN76430_c1_g1 | TRINITY_DN83977_c0_g1 | TRINITY_DN90739_c2_g1 | TRINITY_DN92355_c2_g1 | TRINITY_DN93754_c1_g1
GO:0038024	cargo receptor activity	20	10	1958-05-01	330	0.02980	0.02980	6	4	TRINITY_DN64362_c2_g2 | TRINITY_DN64637_c1_g4 | TRINITY_DN65221_c0_g2 | TRINITY_DN66634_c1_g1 | TRINITY_DN79557_c3_g1 | TRINITY_DN90861_c3_g1	TRINITY_DN64314_c1_g1 | TRINITY_DN72179_c1_g1 | TRINITY_DN83507_c1_g3 | TRINITY_DN94362_c4_g2
GO:0016706	oxidoreductase activity, acting on paired donors, with incorporation or reduction of molecular oxygen, 2-oxoglutarate as one donor, and incorporation of one atom each of oxygen into both donors	119	43	33.22	331	0.03094	0.03094	20	23	TRINITY_DN62510_c1_g1 | TRINITY_DN65330_c2_g1 | TRINITY_DN65494_c3_g1 | TRINITY_DN67048_c1_g4 | TRINITY_DN68979_c3_g1 | TRINITY_DN70867_c3_g1 | TRINITY_DN72979_c1_g1 | TRINITY_DN76877_c1_g1 | TRINITY_DN77451_c1_g1 | TRINITY_DN77937_c0_g1 | TRINITY_DN79137_c1_g1 | TRINITY_DN79450_c2_g2 | TRINITY_DN80953_c3_g3 | TRINITY_DN80953_c3_g4 | TRINITY_DN82365_c3_g1 | TRINITY_DN85854_c1_g2 | TRINITY_DN87624…	TRINITY_DN63658_c6_g1 | TRINITY_DN63658_c9_g1 | TRINITY_DN64227_c0_g2 | TRINITY_DN68995_c0_g1 | TRINITY_DN69621_c0_g1 | TRINITY_DN70566_c1_g1 | TRINITY_DN75059_c3_g1 | TRINITY_DN75449_c0_g1 | TRINITY_DN76311_c1_g2 | TRINITY_DN78308_c4_g3 | TRINITY_DN78981_c1_g1 | TRINITY_DN81791_c1_g2 | TRINITY_DN82772_c5_g1 | TRINITY_DN84054_c0_g3 | TRINITY_DN85709_c0_g1 | TRINITY_DN86300_c0_g1 | TRINITY_DN86300…
GO:0016151	nickel cation binding	34	15	1949-09-01	332	0.03139	0.03139	12	3	TRINITY_DN62707_c1_g3 | TRINITY_DN64042_c0_g1 | TRINITY_DN65267_c2_g6 | TRINITY_DN65745_c1_g2 | TRINITY_DN67348_c1_g2 | TRINITY_DN70651_c1_g3 | TRINITY_DN70748_c0_g2 | TRINITY_DN74378_c1_g1 | TRINITY_DN75977_c0_g1 | TRINITY_DN86980_c0_g2 | TRINITY_DN89836_c2_g1 | TRINITY_DN91759_c2_g1	TRINITY_DN68709_c0_g2 | TRINITY_DN79193_c7_g3 | TRINITY_DN82973_c3_g1
GO:0016985	mannan endo-1,4-beta-mannosidase activity	15	8	2019-04-01	333	0.03320	0.03320	1	7	TRINITY_DN83143_c1_g2	TRINITY_DN57376_c0_g1 | TRINITY_DN69156_c0_g2 | TRINITY_DN83143_c1_g1 | TRINITY_DN85596_c2_g1 | TRINITY_DN89266_c2_g1 | TRINITY_DN90965_c1_g1 | TRINITY_DN90965_c2_g2
GO:0008883	glutamyl-tRNA reductase activity	23	11	1942-06-01	334	0.03323	0.03323	9	2	TRINITY_DN64495_c2_g3 | TRINITY_DN70846_c0_g1 | TRINITY_DN75896_c1_g1 | TRINITY_DN76519_c2_g1 | TRINITY_DN76519_c2_g4 | TRINITY_DN91181_c3_g1 | TRINITY_DN91181_c3_g2 | TRINITY_DN91181_c3_g3 | TRINITY_DN91181_c3_g5	TRINITY_DN51585_c0_g2 | TRINITY_DN88268_c0_g1
GO:0000988	transcription factor activity, protein binding	495	157	138.17	335	0.98530	0.03343	92	65	TRINITY_DN52449_c0_g1 | TRINITY_DN52969_c0_g1 | TRINITY_DN55920_c0_g1 | TRINITY_DN58998_c1_g1 | TRINITY_DN58998_c1_g2 | TRINITY_DN60163_c2_g4 | TRINITY_DN63038_c2_g3 | TRINITY_DN63059_c3_g3 | TRINITY_DN63160_c0_g2 | TRINITY_DN63565_c4_g2 | TRINITY_DN63944_c2_g2 | TRINITY_DN63944_c2_g4 | TRINITY_DN64545_c2_g2 | TRINITY_DN64545_c2_g3 | TRINITY_DN64637_c1_g4 | TRINITY_DN65118_c6_g2 | TRINITY_DN65442…	TRINITY_DN50441_c0_g1 | TRINITY_DN56687_c0_g2 | TRINITY_DN58561_c2_g2 | TRINITY_DN58561_c3_g1 | TRINITY_DN59486_c0_g2 | TRINITY_DN59543_c4_g6 | TRINITY_DN59789_c1_g2 | TRINITY_DN59922_c2_g3 | TRINITY_DN61312_c0_g1 | TRINITY_DN61455_c5_g3 | TRINITY_DN62222_c2_g1 | TRINITY_DN64250_c2_g1 | TRINITY_DN66888_c2_g4 | TRINITY_DN66998_c0_g2 | TRINITY_DN68247_c0_g1 | TRINITY_DN68247_c0_g4 | TRINITY_DN68427…
GO:0050404	zeatin O-beta-D-xylosyltransferase activity	40	17	2017-11-01	336	0.03350	0.03350	9	8	TRINITY_DN72162_c0_g1 | TRINITY_DN72517_c1_g3 | TRINITY_DN74850_c4_g2 | TRINITY_DN74850_c5_g1 | TRINITY_DN74975_c1_g2 | TRINITY_DN82222_c0_g2 | TRINITY_DN92719_c1_g1 | TRINITY_DN93196_c5_g5 | TRINITY_DN93196_c6_g2	TRINITY_DN59793_c8_g5 | TRINITY_DN70800_c3_g1 | TRINITY_DN72162_c0_g3 | TRINITY_DN72162_c0_g5 | TRINITY_DN75259_c1_g1 | TRINITY_DN80459_c2_g1 | TRINITY_DN92719_c2_g1 | TRINITY_DN93196_c5_g2
GO:0016756	glutathione gamma-glutamylcysteinyltransferase activity	10	6	1979-02-01	337	0.03368	0.03368	5	1	TRINITY_DN53818_c0_g1 | TRINITY_DN63226_c1_g1 | TRINITY_DN64427_c0_g1 | TRINITY_DN91436_c2_g1 | TRINITY_DN91436_c2_g2	TRINITY_DN82571_c4_g2
GO:0005248	voltage-gated sodium channel activity	10	6	1979-02-01	338	0.03368	0.03368	2	4	TRINITY_DN58911_c1_g1 | TRINITY_DN86428_c1_g2	TRINITY_DN60525_c4_g1 | TRINITY_DN72745_c0_g1 | TRINITY_DN79457_c0_g2 | TRINITY_DN82309_c1_g1
GO:1990837	sequence-specific double-stranded DNA binding	536	169	149.61	339	0.94110	0.03466	79	90	TRINITY_DN54458_c1_g1 | TRINITY_DN57604_c0_g1 | TRINITY_DN60245_c3_g1 | TRINITY_DN61057_c5_g1 | TRINITY_DN61365_c4_g1 | TRINITY_DN62568_c3_g1 | TRINITY_DN62837_c4_g2 | TRINITY_DN64637_c1_g4 | TRINITY_DN65014_c0_g2 | TRINITY_DN65472_c0_g1 | TRINITY_DN66162_c1_g1 | TRINITY_DN68626_c0_g2 | TRINITY_DN68829_c0_g2 | TRINITY_DN70916_c2_g3 | TRINITY_DN71116_c0_g1 | TRINITY_DN71148_c2_g1 | TRINITY_DN71510…	TRINITY_DN48233_c0_g1 | TRINITY_DN54922_c0_g1 | TRINITY_DN55159_c0_g1 | TRINITY_DN56217_c0_g1 | TRINITY_DN57234_c1_g1 | TRINITY_DN58025_c0_g1 | TRINITY_DN58510_c0_g1 | TRINITY_DN58589_c0_g1 | TRINITY_DN58726_c0_g1 | TRINITY_DN58726_c1_g2 | TRINITY_DN59114_c0_g2 | TRINITY_DN59922_c2_g3 | TRINITY_DN60195_c1_g1 | TRINITY_DN60195_c1_g2 | TRINITY_DN60526_c3_g5 | TRINITY_DN62610_c0_g1 | TRINITY_DN62969…
GO:0003968	RNA-directed 5'-3' RNA polymerase activity	165	57	46.06	340	0.03665	0.03665	24	33	TRINITY_DN48685_c0_g1 | TRINITY_DN54458_c1_g1 | TRINITY_DN56804_c0_g1 | TRINITY_DN58885_c1_g3 | TRINITY_DN61843_c1_g2 | TRINITY_DN61972_c1_g1 | TRINITY_DN62241_c6_g1 | TRINITY_DN63039_c1_g1 | TRINITY_DN63567_c0_g1 | TRINITY_DN64637_c1_g4 | TRINITY_DN64793_c0_g3 | TRINITY_DN68264_c0_g1 | TRINITY_DN75752_c0_g1 | TRINITY_DN76647_c1_g1 | TRINITY_DN80559_c0_g1 | TRINITY_DN84433_c2_g1 | TRINITY_DN86731…	TRINITY_DN59101_c6_g1 | TRINITY_DN60656_c1_g2 | TRINITY_DN60740_c3_g1 | TRINITY_DN61246_c0_g3 | TRINITY_DN62097_c4_g1 | TRINITY_DN62610_c0_g1 | TRINITY_DN68956_c6_g1 | TRINITY_DN71143_c0_g1 | TRINITY_DN71293_c0_g1 | TRINITY_DN72459_c0_g1 | TRINITY_DN73367_c0_g1 | TRINITY_DN73512_c1_g1 | TRINITY_DN73521_c1_g1 | TRINITY_DN74346_c0_g2 | TRINITY_DN75210_c0_g1 | TRINITY_DN75210_c0_g2 | TRINITY_DN76702…
GO:0015267	channel activity	524	165	146.26	341	0.23282	0.03804	92	73	TRINITY_DN43300_c0_g1 | TRINITY_DN48314_c0_g1 | TRINITY_DN48398_c1_g1 | TRINITY_DN50854_c0_g2 | TRINITY_DN51942_c0_g1 | TRINITY_DN58885_c1_g3 | TRINITY_DN58911_c1_g1 | TRINITY_DN59146_c0_g2 | TRINITY_DN59637_c0_g2 | TRINITY_DN59679_c4_g2 | TRINITY_DN62021_c1_g1 | TRINITY_DN62676_c0_g4 | TRINITY_DN63243_c3_g1 | TRINITY_DN63759_c0_g1 | TRINITY_DN64148_c5_g4 | TRINITY_DN64284_c4_g1 | TRINITY_DN64682…	TRINITY_DN53618_c1_g1 | TRINITY_DN53782_c0_g1 | TRINITY_DN55366_c0_g1 | TRINITY_DN56565_c0_g2 | TRINITY_DN57901_c2_g3 | TRINITY_DN58216_c1_g1 | TRINITY_DN58951_c0_g1 | TRINITY_DN59114_c0_g2 | TRINITY_DN59620_c3_g4 | TRINITY_DN60525_c4_g1 | TRINITY_DN62587_c0_g1 | TRINITY_DN62610_c0_g1 | TRINITY_DN63226_c1_g2 | TRINITY_DN64058_c0_g2 | TRINITY_DN64148_c5_g3 | TRINITY_DN64368_c0_g1 | TRINITY_DN65224…
GO:0022803	passive transmembrane transporter activity	524	165	146.26	342	0.23282	0.03804	92	73	TRINITY_DN43300_c0_g1 | TRINITY_DN48314_c0_g1 | TRINITY_DN48398_c1_g1 | TRINITY_DN50854_c0_g2 | TRINITY_DN51942_c0_g1 | TRINITY_DN58885_c1_g3 | TRINITY_DN58911_c1_g1 | TRINITY_DN59146_c0_g2 | TRINITY_DN59637_c0_g2 | TRINITY_DN59679_c4_g2 | TRINITY_DN62021_c1_g1 | TRINITY_DN62676_c0_g4 | TRINITY_DN63243_c3_g1 | TRINITY_DN63759_c0_g1 | TRINITY_DN64148_c5_g4 | TRINITY_DN64284_c4_g1 | TRINITY_DN64682…	TRINITY_DN53618_c1_g1 | TRINITY_DN53782_c0_g1 | TRINITY_DN55366_c0_g1 | TRINITY_DN56565_c0_g2 | TRINITY_DN57901_c2_g3 | TRINITY_DN58216_c1_g1 | TRINITY_DN58951_c0_g1 | TRINITY_DN59114_c0_g2 | TRINITY_DN59620_c3_g4 | TRINITY_DN60525_c4_g1 | TRINITY_DN62587_c0_g1 | TRINITY_DN62610_c0_g1 | TRINITY_DN63226_c1_g2 | TRINITY_DN64058_c0_g2 | TRINITY_DN64148_c5_g3 | TRINITY_DN64368_c0_g1 | TRINITY_DN65224…
GO:0047372	acylglycerol lipase activity	29	13	2020-09-08	343	0.03813	0.03813	11	2	TRINITY_DN56637_c0_g2 | TRINITY_DN61620_c0_g1 | TRINITY_DN61620_c0_g3 | TRINITY_DN63345_c0_g1 | TRINITY_DN63345_c1_g1 | TRINITY_DN64981_c1_g1 | TRINITY_DN69630_c5_g1 | TRINITY_DN88066_c1_g1 | TRINITY_DN88066_c1_g3 | TRINITY_DN88230_c1_g1 | TRINITY_DN88230_c2_g1	TRINITY_DN87597_c1_g1 | TRINITY_DN88066_c2_g1
GO:0016721	oxidoreductase activity, acting on superoxide radicals as acceptor	29	13	2020-09-08	344	0.03813	0.03813	6	7	TRINITY_DN70621_c0_g1 | TRINITY_DN73516_c4_g4 | TRINITY_DN75318_c2_g1 | TRINITY_DN75650_c0_g1 | TRINITY_DN77598_c1_g1 | TRINITY_DN85342_c2_g3	TRINITY_DN67257_c0_g1 | TRINITY_DN73737_c1_g1 | TRINITY_DN73737_c1_g2 | TRINITY_DN81555_c0_g1 | TRINITY_DN83438_c3_g1 | TRINITY_DN87925_c2_g3 | TRINITY_DN91264_c0_g1
GO:0004784	superoxide dismutase activity	29	13	2020-09-08	345	0.03813	0.03813	6	7	TRINITY_DN70621_c0_g1 | TRINITY_DN73516_c4_g4 | TRINITY_DN75318_c2_g1 | TRINITY_DN75650_c0_g1 | TRINITY_DN77598_c1_g1 | TRINITY_DN85342_c2_g3	TRINITY_DN67257_c0_g1 | TRINITY_DN73737_c1_g1 | TRINITY_DN73737_c1_g2 | TRINITY_DN81555_c0_g1 | TRINITY_DN83438_c3_g1 | TRINITY_DN87925_c2_g3 | TRINITY_DN91264_c0_g1
GO:0004568	chitinase activity	32	14	1993-08-01	346	0.03982	0.03982	6	8	TRINITY_DN68354_c1_g2 | TRINITY_DN77042_c3_g1 | TRINITY_DN87176_c1_g1 | TRINITY_DN87176_c1_g2 | TRINITY_DN87562_c3_g6 | TRINITY_DN91732_c0_g1	TRINITY_DN56958_c0_g3 | TRINITY_DN59217_c2_g6 | TRINITY_DN71354_c2_g1 | TRINITY_DN77082_c1_g1 | TRINITY_DN79987_c1_g2 | TRINITY_DN86248_c5_g1 | TRINITY_DN87185_c0_g5 | TRINITY_DN87185_c0_g6
GO:0005249	voltage-gated potassium channel activity	74	28	20.66	347	0.04076	0.04076	16	12	TRINITY_DN48314_c0_g1 | TRINITY_DN48398_c1_g1 | TRINITY_DN51942_c0_g1 | TRINITY_DN64682_c2_g1 | TRINITY_DN65002_c9_g1 | TRINITY_DN71379_c2_g3 | TRINITY_DN74605_c2_g3 | TRINITY_DN78656_c0_g2 | TRINITY_DN79494_c0_g1 | TRINITY_DN86715_c0_g3 | TRINITY_DN91060_c1_g1 | TRINITY_DN91393_c1_g1 | TRINITY_DN91393_c1_g2 | TRINITY_DN93337_c3_g1 | TRINITY_DN93337_c3_g3 | TRINITY_DN94631_c3_g1	TRINITY_DN53782_c0_g1 | TRINITY_DN55366_c0_g1 | TRINITY_DN62587_c0_g1 | TRINITY_DN63226_c1_g2 | TRINITY_DN65266_c2_g1 | TRINITY_DN79669_c0_g2 | TRINITY_DN81335_c0_g1 | TRINITY_DN83573_c2_g1 | TRINITY_DN87188_c1_g1 | TRINITY_DN90552_c1_g1 | TRINITY_DN90552_c1_g2 | TRINITY_DN92415_c2_g1
GO:0008878	glucose-1-phosphate adenylyltransferase activity	21	10	1986-05-01	348	0.04296	0.04296	8	2	TRINITY_DN60484_c1_g1 | TRINITY_DN60484_c1_g3 | TRINITY_DN75074_c3_g1 | TRINITY_DN76361_c2_g1 | TRINITY_DN83578_c0_g1 | TRINITY_DN86179_c0_g1 | TRINITY_DN91367_c2_g1 | TRINITY_DN91367_c2_g2	TRINITY_DN58943_c0_g1 | TRINITY_DN93671_c0_g1
GO:0045543	gibberellin 2-beta-dioxygenase activity	8	5	2023-02-01	349	0.04321	0.04321	0	5		TRINITY_DN76311_c1_g2 | TRINITY_DN81791_c1_g2 | TRINITY_DN86300_c0_g1 | TRINITY_DN86300_c0_g2 | TRINITY_DN91484_c2_g1
GO:0016174	NAD(P)H oxidase activity	8	5	2023-02-01	350	0.04321	0.04321	2	3	TRINITY_DN90431_c2_g2 | TRINITY_DN92865_c1_g2	TRINITY_DN44637_c0_g1 | TRINITY_DN44760_c0_g1 | TRINITY_DN86549_c2_g2
GO:0016767	geranylgeranyl-diphosphate geranylgeranyltransferase activity	8	5	2023-02-01	351	0.04321	0.04321	1	4	TRINITY_DN90728_c1_g1	TRINITY_DN51431_c0_g1 | TRINITY_DN75289_c3_g1 | TRINITY_DN85687_c0_g2 | TRINITY_DN91254_c1_g1
GO:0043864	indoleacetamide hydrolase activity	8	5	2023-02-01	352	0.04321	0.04321	5	0	TRINITY_DN66790_c0_g1 | TRINITY_DN77372_c1_g2 | TRINITY_DN93367_c0_g2 | TRINITY_DN93367_c1_g1 | TRINITY_DN93367_c1_g2
GO:0016621	cinnamoyl-CoA reductase activity	8	5	2023-02-01	353	0.04321	0.04321	2	3	TRINITY_DN70645_c2_g1 | TRINITY_DN91150_c3_g5	TRINITY_DN66280_c0_g1 | TRINITY_DN70145_c0_g1 | TRINITY_DN81519_c1_g1
GO:0046593	mandelonitrile lyase activity	8	5	2023-02-01	354	0.04321	0.04321	2	3	TRINITY_DN57788_c0_g1 | TRINITY_DN61218_c0_g1	TRINITY_DN52294_c0_g2 | TRINITY_DN87884_c0_g5 | TRINITY_DN87884_c0_g6
GO:0030732	methionine S-methyltransferase activity	13	7	1963-03-01	355	0.04332	0.04332	0	7		TRINITY_DN55435_c0_g1 | TRINITY_DN55999_c0_g1 | TRINITY_DN61843_c1_g3 | TRINITY_DN78980_c5_g2 | TRINITY_DN92155_c2_g1 | TRINITY_DN92155_c3_g1 | TRINITY_DN92155_c4_g1
GO:0022840	leak channel activity	13	7	1963-03-01	356	0.04332	0.04332	5	2	TRINITY_DN68015_c0_g1 | TRINITY_DN69542_c0_g3 | TRINITY_DN77593_c0_g1 | TRINITY_DN80066_c2_g1 | TRINITY_DN94625_c3_g1	TRINITY_DN56565_c0_g2 | TRINITY_DN87188_c1_g1
GO:0022842	narrow pore channel activity	13	7	1963-03-01	357	0.04332	0.04332	5	2	TRINITY_DN68015_c0_g1 | TRINITY_DN69542_c0_g3 | TRINITY_DN77593_c0_g1 | TRINITY_DN80066_c2_g1 | TRINITY_DN94625_c3_g1	TRINITY_DN56565_c0_g2 | TRINITY_DN87188_c1_g1
GO:0010279	indole-3-acetic acid amido synthetase activity	13	7	1963-03-01	358	0.04332	0.04332	0	7		TRINITY_DN105864_c0_g1 | TRINITY_DN62616_c2_g1 | TRINITY_DN72741_c0_g1 | TRINITY_DN72741_c0_g2 | TRINITY_DN73341_c0_g2 | TRINITY_DN86960_c4_g1 | TRINITY_DN88471_c3_g2
GO:0045552	dihydrokaempferol 4-reductase activity	13	7	1963-03-01	359	0.04332	0.04332	6	1	TRINITY_DN60094_c3_g1 | TRINITY_DN65750_c0_g1 | TRINITY_DN71357_c2_g1 | TRINITY_DN84056_c2_g1 | TRINITY_DN84464_c0_g1 | TRINITY_DN91150_c3_g2	TRINITY_DN87723_c1_g5
GO:0016616	oxidoreductase activity, acting on the CH-OH group of donors, NAD or NADP as acceptor	534	167	149.05	360	0.44809	0.04622	94	73	TRINITY_DN37730_c0_g1 | TRINITY_DN49387_c0_g1 | TRINITY_DN50540_c0_g1 | TRINITY_DN51830_c0_g1 | TRINITY_DN53585_c0_g1 | TRINITY_DN55818_c0_g2 | TRINITY_DN56898_c0_g1 | TRINITY_DN59199_c2_g2 | TRINITY_DN59278_c0_g1 | TRINITY_DN59626_c0_g1 | TRINITY_DN59787_c0_g1 | TRINITY_DN60071_c0_g1 | TRINITY_DN60094_c3_g1 | TRINITY_DN60094_c5_g1 | TRINITY_DN60094_c5_g2 | TRINITY_DN60654_c0_g2 | TRINITY_DN62310…	TRINITY_DN52897_c0_g1 | TRINITY_DN53947_c0_g1 | TRINITY_DN57827_c0_g1 | TRINITY_DN57827_c0_g2 | TRINITY_DN57854_c0_g1 | TRINITY_DN58111_c1_g1 | TRINITY_DN59387_c3_g2 | TRINITY_DN61120_c4_g2 | TRINITY_DN61492_c1_g1 | TRINITY_DN62136_c2_g2 | TRINITY_DN62215_c5_g1 | TRINITY_DN62310_c0_g1 | TRINITY_DN64200_c4_g4 | TRINITY_DN65433_c2_g1 | TRINITY_DN66142_c0_g1 | TRINITY_DN66280_c0_g1 | TRINITY_DN66885…
GO:0047429	nucleoside-triphosphate diphosphatase activity	24	11	2020-07-06	361	0.04623	0.04623	4	7	TRINITY_DN70674_c1_g1 | TRINITY_DN71854_c0_g1 | TRINITY_DN76030_c0_g1 | TRINITY_DN84418_c1_g1	TRINITY_DN63427_c0_g1 | TRINITY_DN68138_c2_g1 | TRINITY_DN73391_c0_g1 | TRINITY_DN80534_c0_g2 | TRINITY_DN83940_c0_g1 | TRINITY_DN84798_c1_g3 | TRINITY_DN93136_c1_g1
GO:0022804	active transmembrane transporter activity	1799	534	502.15	362	0.97695	0.04639	284	250	TRINITY_DN41588_c1_g1 | TRINITY_DN42574_c0_g1 | TRINITY_DN42643_c0_g1 | TRINITY_DN42931_c0_g1 | TRINITY_DN43374_c0_g1 | TRINITY_DN45327_c0_g1 | TRINITY_DN45929_c0_g1 | TRINITY_DN47312_c0_g1 | TRINITY_DN47612_c0_g1 | TRINITY_DN47672_c0_g1 | TRINITY_DN47992_c0_g2 | TRINITY_DN48314_c0_g1 | TRINITY_DN49299_c0_g1 | TRINITY_DN50333_c0_g1 | TRINITY_DN50593_c0_g1 | TRINITY_DN50854_c0_g2 | TRINITY_DN51226…	TRINITY_DN101981_c0_g1 | TRINITY_DN107640_c0_g1 | TRINITY_DN43646_c0_g1 | TRINITY_DN43782_c0_g1 | TRINITY_DN44189_c0_g1 | TRINITY_DN45395_c0_g1 | TRINITY_DN45411_c0_g2 | TRINITY_DN45443_c0_g1 | TRINITY_DN47885_c0_g1 | TRINITY_DN48619_c0_g1 | TRINITY_DN48951_c0_g1 | TRINITY_DN49047_c0_g1 | TRINITY_DN51041_c0_g1 | TRINITY_DN51672_c1_g1 | TRINITY_DN52428_c0_g1 | TRINITY_DN53639_c0_g1 | TRINITY_DN550…
GO:0019904	protein domain specific binding	236	78	65.87	363	0.04701	0.04701	40	38	TRINITY_DN59295_c1_g1 | TRINITY_DN60851_c1_g2 | TRINITY_DN63762_c3_g1 | TRINITY_DN65972_c3_g1 | TRINITY_DN66283_c2_g4 | TRINITY_DN66576_c0_g1 | TRINITY_DN67651_c0_g2 | TRINITY_DN68118_c0_g1 | TRINITY_DN68429_c5_g1 | TRINITY_DN68481_c2_g2 | TRINITY_DN69177_c0_g1 | TRINITY_DN70361_c0_g1 | TRINITY_DN70621_c0_g1 | TRINITY_DN70676_c0_g1 | TRINITY_DN70819_c3_g1 | TRINITY_DN72682_c0_g1 | TRINITY_DN73301…	TRINITY_DN58589_c0_g1 | TRINITY_DN59409_c1_g1 | TRINITY_DN59972_c2_g2 | TRINITY_DN60093_c0_g1 | TRINITY_DN60516_c1_g2 | TRINITY_DN60906_c3_g1 | TRINITY_DN62176_c3_g1 | TRINITY_DN63130_c1_g2 | TRINITY_DN65196_c0_g1 | TRINITY_DN66654_c0_g1 | TRINITY_DN68427_c0_g1 | TRINITY_DN68857_c0_g1 | TRINITY_DN69590_c0_g1 | TRINITY_DN70083_c0_g1 | TRINITY_DN70431_c0_g1 | TRINITY_DN73319_c0_g1 | TRINITY_DN74005…
GO:0005199	structural constituent of cell wall	27	12	1954-07-01	364	0.04871	0.04871	9	3	TRINITY_DN58080_c0_g1 | TRINITY_DN60073_c3_g1 | TRINITY_DN63076_c6_g1 | TRINITY_DN65549_c2_g1 | TRINITY_DN68112_c4_g1 | TRINITY_DN71743_c0_g1 | TRINITY_DN72565_c2_g1 | TRINITY_DN85149_c1_g2 | TRINITY_DN89500_c3_g1	TRINITY_DN74097_c0_g1 | TRINITY_DN79109_c3_g1 | TRINITY_DN82687_c2_g1
GO:0000989	transcription factor activity, transcription factor binding	447	141	124.77	365	0.99656	0.04889	86	55	TRINITY_DN52449_c0_g1 | TRINITY_DN52969_c0_g1 | TRINITY_DN55920_c0_g1 | TRINITY_DN58998_c1_g1 | TRINITY_DN58998_c1_g2 | TRINITY_DN60163_c2_g4 | TRINITY_DN63038_c2_g3 | TRINITY_DN63059_c3_g3 | TRINITY_DN63160_c0_g2 | TRINITY_DN63565_c4_g2 | TRINITY_DN63944_c2_g2 | TRINITY_DN63944_c2_g4 | TRINITY_DN64545_c2_g2 | TRINITY_DN64545_c2_g3 | TRINITY_DN64637_c1_g4 | TRINITY_DN65118_c6_g2 | TRINITY_DN65442…	TRINITY_DN50441_c0_g1 | TRINITY_DN56687_c0_g2 | TRINITY_DN59486_c0_g2 | TRINITY_DN59543_c4_g6 | TRINITY_DN59789_c1_g2 | TRINITY_DN59922_c2_g3 | TRINITY_DN61312_c0_g1 | TRINITY_DN61455_c5_g3 | TRINITY_DN62222_c2_g1 | TRINITY_DN64250_c2_g1 | TRINITY_DN66888_c2_g4 | TRINITY_DN66998_c0_g2 | TRINITY_DN68247_c0_g1 | TRINITY_DN68247_c0_g4 | TRINITY_DN68427_c0_g1 | TRINITY_DN69010_c2_g5 | TRINITY_DN70157…
GO:0015171	amino acid transmembrane transporter activity	142	49	39.64	366	0.05046	0.05046	21	28	TRINITY_DN54139_c0_g1 | TRINITY_DN59058_c0_g1 | TRINITY_DN59058_c0_g2 | TRINITY_DN61923_c2_g2 | TRINITY_DN63059_c3_g1 | TRINITY_DN64933_c2_g1 | TRINITY_DN67475_c0_g1 | TRINITY_DN69190_c2_g4 | TRINITY_DN70614_c0_g1 | TRINITY_DN71019_c0_g2 | TRINITY_DN73359_c3_g2 | TRINITY_DN77194_c1_g1 | TRINITY_DN77746_c0_g1 | TRINITY_DN83073_c1_g2 | TRINITY_DN83890_c1_g1 | TRINITY_DN89293_c1_g2 | TRINITY_DN89327…	TRINITY_DN59257_c3_g1 | TRINITY_DN59486_c0_g2 | TRINITY_DN63244_c0_g1 | TRINITY_DN63719_c0_g2 | TRINITY_DN63719_c0_g5 | TRINITY_DN64717_c1_g5 | TRINITY_DN71019_c0_g1 | TRINITY_DN71176_c3_g1 | TRINITY_DN71176_c3_g2 | TRINITY_DN77627_c0_g1 | TRINITY_DN77711_c0_g4 | TRINITY_DN80596_c2_g2 | TRINITY_DN81287_c0_g2 | TRINITY_DN82998_c0_g1 | TRINITY_DN83001_c0_g1 | TRINITY_DN83649_c2_g1 | TRINITY_DN84934…
GO:0004322	ferroxidase activity	16	8	1947-04-01	367	0.05048	0.05048	6	2	TRINITY_DN73318_c0_g1 | TRINITY_DN73318_c1_g1 | TRINITY_DN73318_c1_g2 | TRINITY_DN78833_c0_g1 | TRINITY_DN78833_c1_g1 | TRINITY_DN79622_c3_g2	TRINITY_DN53440_c0_g1 | TRINITY_DN77817_c1_g1
GO:0016724	oxidoreductase activity, oxidizing metal ions, oxygen as acceptor	16	8	1947-04-01	368	0.05048	0.05048	6	2	TRINITY_DN73318_c0_g1 | TRINITY_DN73318_c1_g1 | TRINITY_DN73318_c1_g2 | TRINITY_DN78833_c0_g1 | TRINITY_DN78833_c1_g1 | TRINITY_DN79622_c3_g2	TRINITY_DN53440_c0_g1 | TRINITY_DN77817_c1_g1
GO:0009381	excinuclease ABC activity	16	8	1947-04-01	369	0.05048	0.05048	4	4	TRINITY_DN75489_c0_g3 | TRINITY_DN85570_c0_g2 | TRINITY_DN90727_c0_g1 | TRINITY_DN92949_c3_g1	TRINITY_DN63997_c2_g1 | TRINITY_DN82840_c0_g2 | TRINITY_DN90067_c1_g2 | TRINITY_DN93682_c2_g2
GO:0005231	excitatory extracellular ligand-gated ion channel activity	16	8	1947-04-01	370	0.05048	0.05048	3	5	TRINITY_DN66996_c2_g1 | TRINITY_DN77972_c0_g2 | TRINITY_DN93138_c3_g1	TRINITY_DN57901_c2_g3 | TRINITY_DN73737_c1_g1 | TRINITY_DN73737_c1_g2 | TRINITY_DN76430_c1_g1 | TRINITY_DN85598_c3_g1
GO:0009884	cytokinin receptor activity	30	13	1937-08-01	371	0.05054	0.05054	10	3	TRINITY_DN56982_c0_g1 | TRINITY_DN60208_c1_g1 | TRINITY_DN67205_c1_g2 | TRINITY_DN71942_c0_g1 | TRINITY_DN83139_c2_g2 | TRINITY_DN85779_c1_g2 | TRINITY_DN92506_c0_g1 | TRINITY_DN94412_c1_g1 | TRINITY_DN94412_c2_g2 | TRINITY_DN94412_c3_g4	TRINITY_DN85779_c1_g1 | TRINITY_DN85779_c1_g3 | TRINITY_DN92506_c1_g1
GO:0015140	malate transmembrane transporter activity	33	14	2021-09-01	372	0.05186	0.05186	12	2	TRINITY_DN55633_c0_g1 | TRINITY_DN61866_c0_g1 | TRINITY_DN61923_c2_g2 | TRINITY_DN67475_c0_g1 | TRINITY_DN67815_c1_g1 | TRINITY_DN69201_c0_g4 | TRINITY_DN89046_c2_g1 | TRINITY_DN89046_c2_g2 | TRINITY_DN90154_c0_g1 | TRINITY_DN91159_c1_g1 | TRINITY_DN94164_c1_g1 | TRINITY_DN94330_c3_g1	TRINITY_DN85141_c1_g4 | TRINITY_DN94461_c5_g1
GO:0016725	oxidoreductase activity, acting on CH or CH2 groups	48	19	2020-04-13	373	0.05359	0.05359	10	9	TRINITY_DN68758_c12_g1 | TRINITY_DN69546_c0_g2 | TRINITY_DN69770_c0_g1 | TRINITY_DN73936_c4_g1 | TRINITY_DN78680_c0_g2 | TRINITY_DN80294_c2_g1 | TRINITY_DN80294_c2_g2 | TRINITY_DN81296_c0_g1 | TRINITY_DN82287_c1_g1 | TRINITY_DN86777_c1_g1	TRINITY_DN65682_c1_g2 | TRINITY_DN70159_c0_g2 | TRINITY_DN70159_c0_g3 | TRINITY_DN79272_c3_g2 | TRINITY_DN79792_c1_g2 | TRINITY_DN79792_c1_g3 | TRINITY_DN85365_c0_g4 | TRINITY_DN85744_c0_g1 | TRINITY_DN88268_c0_g1
GO:0016791	phosphatase activity	858	261	239.49	374	0.75807	0.05385	130	131	TRINITY_DN50284_c0_g1 | TRINITY_DN51780_c0_g1 | TRINITY_DN53097_c0_g2 | TRINITY_DN54207_c0_g1 | TRINITY_DN54458_c1_g1 | TRINITY_DN55320_c0_g1 | TRINITY_DN55466_c0_g2 | TRINITY_DN57887_c0_g1 | TRINITY_DN58113_c0_g1 | TRINITY_DN58638_c3_g1 | TRINITY_DN58911_c1_g1 | TRINITY_DN59690_c0_g2 | TRINITY_DN59968_c5_g2 | TRINITY_DN60964_c2_g3 | TRINITY_DN61235_c2_g2 | TRINITY_DN61503_c3_g2 | TRINITY_DN61786…	TRINITY_DN42148_c0_g1 | TRINITY_DN45820_c0_g1 | TRINITY_DN47177_c0_g1 | TRINITY_DN50905_c0_g1 | TRINITY_DN53544_c0_g1 | TRINITY_DN53708_c0_g2 | TRINITY_DN56528_c0_g2 | TRINITY_DN56878_c0_g1 | TRINITY_DN57576_c0_g1 | TRINITY_DN58106_c4_g2 | TRINITY_DN58138_c0_g2 | TRINITY_DN58868_c0_g2 | TRINITY_DN59148_c2_g3 | TRINITY_DN59594_c1_g2 | TRINITY_DN60465_c0_g1 | TRINITY_DN60787_c0_g2 | TRINITY_DN61797…
GO:0015079	potassium ion transmembrane transporter activity	241	79	67.27	375	0.05452	0.05452	41	38	TRINITY_DN48314_c0_g1 | TRINITY_DN48398_c1_g1 | TRINITY_DN51226_c0_g1 | TRINITY_DN51942_c0_g1 | TRINITY_DN52460_c0_g1 | TRINITY_DN64338_c3_g2 | TRINITY_DN64682_c2_g1 | TRINITY_DN65002_c9_g1 | TRINITY_DN68015_c0_g1 | TRINITY_DN68571_c1_g2 | TRINITY_DN69542_c0_g3 | TRINITY_DN70419_c1_g5 | TRINITY_DN71182_c0_g1 | TRINITY_DN71379_c2_g3 | TRINITY_DN74539_c3_g1 | TRINITY_DN74605_c2_g3 | TRINITY_DN75644…	TRINITY_DN53782_c0_g1 | TRINITY_DN55366_c0_g1 | TRINITY_DN56463_c0_g1 | TRINITY_DN60571_c0_g2 | TRINITY_DN62172_c0_g1 | TRINITY_DN62587_c0_g1 | TRINITY_DN62743_c4_g1 | TRINITY_DN62743_c4_g3 | TRINITY_DN63226_c1_g2 | TRINITY_DN65266_c2_g1 | TRINITY_DN65508_c2_g1 | TRINITY_DN67077_c3_g2 | TRINITY_DN67077_c3_g3 | TRINITY_DN67370_c3_g1 | TRINITY_DN67386_c0_g2 | TRINITY_DN68059_c3_g1 | TRINITY_DN72313…
GO:0015379	potassium:chloride symporter activity	6	4	1967-01-01	376	0.05510	0.05510	3	1	TRINITY_DN60139_c5_g2 | TRINITY_DN79200_c1_g2 | TRINITY_DN79796_c1_g1	TRINITY_DN59486_c0_g2
GO:0015419	ATPase-coupled sulfate transmembrane transporter activity	6	4	1967-01-01	377	0.05510	0.05510	2	2	TRINITY_DN77377_c0_g1 | TRINITY_DN89582_c0_g2	TRINITY_DN90852_c2_g2 | TRINITY_DN91146_c0_g1
GO:0042900	arabinose transmembrane transporter activity	6	4	1967-01-01	378	0.05510	0.05510	2	2	TRINITY_DN65126_c0_g1 | TRINITY_DN78448_c4_g1	TRINITY_DN88397_c1_g1 | TRINITY_DN94598_c7_g1
GO:0038187	pattern recognition receptor activity	6	4	1967-01-01	379	0.05510	0.05510	1	3	TRINITY_DN92164_c2_g1	TRINITY_DN66851_c0_g1 | TRINITY_DN70911_c0_g2 | TRINITY_DN93039_c6_g1
GO:0004484	mRNA guanylyltransferase activity	6	4	1967-01-01	380	0.05510	0.05510	3	1	TRINITY_DN66646_c1_g1 | TRINITY_DN71975_c1_g2 | TRINITY_DN92991_c1_g1	TRINITY_DN62005_c1_g1
GO:0015141	succinate transmembrane transporter activity	6	4	1967-01-01	381	0.05510	0.05510	4	0	TRINITY_DN55633_c0_g1 | TRINITY_DN61866_c0_g1 | TRINITY_DN89046_c2_g1 | TRINITY_DN89046_c2_g2
GO:0047998	hyoscyamine (6S)-dioxygenase activity	6	4	1967-01-01	382	0.05510	0.05510	3	1	TRINITY_DN77937_c0_g1 | TRINITY_DN80953_c3_g4 | TRINITY_DN93648_c0_g1	TRINITY_DN75449_c0_g1
GO:0004163	diphosphomevalonate decarboxylase activity	6	4	1967-01-01	383	0.05510	0.05510	1	3	TRINITY_DN80072_c1_g3	TRINITY_DN67328_c1_g1 | TRINITY_DN75739_c1_g1 | TRINITY_DN87120_c0_g2
GO:0008329	signaling pattern recognition receptor activity	6	4	1967-01-01	384	0.05510	0.05510	1	3	TRINITY_DN92164_c2_g1	TRINITY_DN66851_c0_g1 | TRINITY_DN70911_c0_g2 | TRINITY_DN93039_c6_g1
GO:0008447	L-ascorbate oxidase activity	6	4	1967-01-01	385	0.05510	0.05510	2	2	TRINITY_DN89428_c1_g1 | TRINITY_DN89428_c1_g2	TRINITY_DN55765_c2_g1 | TRINITY_DN55765_c3_g1
GO:0102198	L-idonate 5-dehydrogenase activity (NAD-dependent)	6	4	1967-01-01	386	0.05510	0.05510	4	0	TRINITY_DN60071_c0_g1 | TRINITY_DN80337_c0_g9 | TRINITY_DN89515_c6_g2 | TRINITY_DN89515_c6_g5
GO:0043394	proteoglycan binding	6	4	1967-01-01	387	0.05510	0.05510	3	1	TRINITY_DN66618_c0_g2 | TRINITY_DN82084_c4_g1 | TRINITY_DN85206_c7_g1	TRINITY_DN79736_c0_g1
GO:0004709	MAP kinase kinase kinase activity	79	29	2020-05-22	388	0.05543	0.05543	12	17	TRINITY_DN65791_c0_g1 | TRINITY_DN68138_c2_g3 | TRINITY_DN72544_c2_g1 | TRINITY_DN75651_c6_g1 | TRINITY_DN77505_c3_g5 | TRINITY_DN77505_c4_g2 | TRINITY_DN80758_c0_g1 | TRINITY_DN81676_c2_g1 | TRINITY_DN88160_c7_g1 | TRINITY_DN91495_c1_g1 | TRINITY_DN92696_c1_g1 | TRINITY_DN94418_c2_g1	TRINITY_DN46457_c0_g1 | TRINITY_DN55879_c0_g1 | TRINITY_DN60645_c0_g1 | TRINITY_DN62640_c1_g3 | TRINITY_DN63424_c0_g1 | TRINITY_DN66380_c1_g1 | TRINITY_DN68138_c2_g1 | TRINITY_DN68138_c2_g2 | TRINITY_DN76234_c2_g1 | TRINITY_DN80927_c1_g2 | TRINITY_DN82971_c0_g1 | TRINITY_DN91416_c0_g1 | TRINITY_DN91416_c1_g1 | TRINITY_DN91416_c2_g2 | TRINITY_DN91522_c1_g2 | TRINITY_DN93555_c6_g2 | TRINITY_DN93555…
GO:0070204	2-succinyl-5-enolpyruvyl-6-hydroxy-3-cyclohexene-1-carboxylic-acid synthase activity	19	9	2020-03-05	389	0.05574	0.05574	5	4	TRINITY_DN60078_c0_g1 | TRINITY_DN76684_c0_g3 | TRINITY_DN83722_c0_g1 | TRINITY_DN85325_c1_g1 | TRINITY_DN90889_c1_g5	TRINITY_DN74377_c1_g3 | TRINITY_DN76259_c0_g1 | TRINITY_DN76259_c0_g2 | TRINITY_DN81171_c5_g2
GO:1905030	voltage-gated ion channel activity involved in regulation of postsynaptic membrane potential	11	6	2020-07-03	390	0.05687	0.05687	2	4	TRINITY_DN58911_c1_g1 | TRINITY_DN86428_c1_g2	TRINITY_DN60525_c4_g1 | TRINITY_DN72745_c0_g1 | TRINITY_DN79457_c0_g2 | TRINITY_DN82309_c1_g1
GO:0000210	NAD+ diphosphatase activity	11	6	2020-07-03	391	0.05687	0.05687	6	0	TRINITY_DN68158_c1_g1 | TRINITY_DN70467_c0_g3 | TRINITY_DN72952_c2_g3 | TRINITY_DN74436_c0_g1 | TRINITY_DN80018_c1_g1 | TRINITY_DN89447_c1_g1
GO:0016802	trialkylsulfonium hydrolase activity	11	6	2020-07-03	392	0.05687	0.05687	1	5	TRINITY_DN77569_c4_g1	TRINITY_DN75837_c0_g1 | TRINITY_DN77569_c2_g1 | TRINITY_DN77924_c0_g1 | TRINITY_DN77924_c0_g2 | TRINITY_DN90338_c3_g2
GO:0005432	calcium:sodium antiporter activity	11	6	2020-07-03	393	0.05687	0.05687	5	1	TRINITY_DN68617_c1_g2 | TRINITY_DN70473_c5_g4 | TRINITY_DN75013_c0_g1 | TRINITY_DN79970_c1_g1 | TRINITY_DN83331_c0_g1	TRINITY_DN86052_c0_g1
GO:0004013	adenosylhomocysteinase activity	11	6	2020-07-03	394	0.05687	0.05687	1	5	TRINITY_DN77569_c4_g1	TRINITY_DN75837_c0_g1 | TRINITY_DN77569_c2_g1 | TRINITY_DN77924_c0_g1 | TRINITY_DN77924_c0_g2 | TRINITY_DN90338_c3_g2
GO:0004592	pantoate-beta-alanine ligase activity	11	6	2020-07-03	395	0.05687	0.05687	3	3	TRINITY_DN51849_c0_g1 | TRINITY_DN66944_c4_g2 | TRINITY_DN81255_c1_g1	TRINITY_DN58803_c0_g1 | TRINITY_DN92368_c2_g1 | TRINITY_DN93548_c2_g1
GO:0004143	diacylglycerol kinase activity	22	10	2014-06-01	396	0.05957	0.05957	2	8	TRINITY_DN70681_c1_g2 | TRINITY_DN71412_c1_g1	TRINITY_DN48255_c0_g1 | TRINITY_DN48498_c0_g1 | TRINITY_DN52654_c0_g1 | TRINITY_DN62155_c1_g2 | TRINITY_DN83184_c0_g1 | TRINITY_DN94134_c2_g1 | TRINITY_DN94326_c1_g1 | TRINITY_DN94406_c4_g1
GO:0019842	vitamin binding	559	173	156.03	397	0.05999	0.05999	96	77	TRINITY_DN50088_c0_g1 | TRINITY_DN53198_c0_g1 | TRINITY_DN55664_c0_g1 | TRINITY_DN56468_c0_g1 | TRINITY_DN57125_c0_g1 | TRINITY_DN58529_c0_g1 | TRINITY_DN59343_c1_g1 | TRINITY_DN59894_c2_g3 | TRINITY_DN59984_c0_g1 | TRINITY_DN60067_c0_g1 | TRINITY_DN60078_c0_g1 | TRINITY_DN60245_c3_g2 | TRINITY_DN62053_c0_g1 | TRINITY_DN62171_c1_g1 | TRINITY_DN62510_c1_g1 | TRINITY_DN62567_c1_g2 | TRINITY_DN63189…	TRINITY_DN37484_c0_g1 | TRINITY_DN41383_c0_g1 | TRINITY_DN44828_c0_g1 | TRINITY_DN51905_c0_g1 | TRINITY_DN52780_c0_g1 | TRINITY_DN53951_c0_g1 | TRINITY_DN55435_c0_g1 | TRINITY_DN55999_c0_g1 | TRINITY_DN59245_c1_g1 | TRINITY_DN59736_c5_g2 | TRINITY_DN60065_c5_g1 | TRINITY_DN60066_c0_g1 | TRINITY_DN61843_c1_g3 | TRINITY_DN62632_c0_g1 | TRINITY_DN63029_c1_g3 | TRINITY_DN63658_c6_g1 | TRINITY_DN63658…
GO:0004567	beta-mannosidase activity	25	11	1998-06-01	398	0.06231	0.06231	3	8	TRINITY_DN71905_c6_g1 | TRINITY_DN75586_c0_g1 | TRINITY_DN83143_c1_g2	TRINITY_DN57376_c0_g1 | TRINITY_DN69156_c0_g2 | TRINITY_DN73384_c0_g2 | TRINITY_DN83143_c1_g1 | TRINITY_DN85596_c2_g1 | TRINITY_DN89266_c2_g1 | TRINITY_DN90965_c1_g1 | TRINITY_DN90965_c2_g2
GO:0046943	carboxylic acid transmembrane transporter activity	223	73	62.25	399	0.06400	0.06400	40	33	TRINITY_DN54139_c0_g1 | TRINITY_DN55633_c0_g1 | TRINITY_DN59058_c0_g1 | TRINITY_DN59058_c0_g2 | TRINITY_DN60798_c4_g2 | TRINITY_DN61866_c0_g1 | TRINITY_DN61923_c2_g2 | TRINITY_DN63059_c3_g1 | TRINITY_DN64933_c2_g1 | TRINITY_DN67475_c0_g1 | TRINITY_DN67815_c1_g1 | TRINITY_DN69190_c2_g4 | TRINITY_DN69201_c0_g4 | TRINITY_DN69265_c0_g1 | TRINITY_DN70614_c0_g1 | TRINITY_DN71019_c0_g2 | TRINITY_DN73359…	TRINITY_DN57472_c0_g1 | TRINITY_DN59257_c3_g1 | TRINITY_DN59486_c0_g2 | TRINITY_DN63244_c0_g1 | TRINITY_DN63719_c0_g2 | TRINITY_DN63719_c0_g5 | TRINITY_DN64717_c1_g5 | TRINITY_DN71019_c0_g1 | TRINITY_DN71176_c3_g1 | TRINITY_DN71176_c3_g2 | TRINITY_DN77627_c0_g1 | TRINITY_DN77711_c0_g4 | TRINITY_DN80596_c2_g2 | TRINITY_DN81287_c0_g2 | TRINITY_DN82998_c0_g1 | TRINITY_DN83001_c0_g1 | TRINITY_DN83649…
GO:0004089	carbonate dehydratase activity	28	12	1982-07-01	400	0.06420	0.06420	7	5	TRINITY_DN57427_c0_g1 | TRINITY_DN63742_c1_g3 | TRINITY_DN68990_c1_g2 | TRINITY_DN74850_c5_g1 | TRINITY_DN76884_c5_g1 | TRINITY_DN76884_c5_g2 | TRINITY_DN78588_c0_g2	TRINITY_DN62909_c0_g1 | TRINITY_DN67323_c1_g2 | TRINITY_DN67870_c1_g1 | TRINITY_DN75637_c0_g3 | TRINITY_DN76034_c3_g1
GO:0099094	ligand-gated cation channel activity	31	13	1965-08-01	401	0.06546	0.06546	4	9	TRINITY_DN51942_c0_g1 | TRINITY_DN66996_c2_g1 | TRINITY_DN74091_c3_g2 | TRINITY_DN93138_c3_g1	TRINITY_DN53782_c0_g1 | TRINITY_DN57901_c2_g3 | TRINITY_DN63226_c1_g2 | TRINITY_DN73737_c1_g1 | TRINITY_DN73737_c1_g2 | TRINITY_DN76430_c1_g1 | TRINITY_DN80273_c3_g1 | TRINITY_DN85598_c3_g1 | TRINITY_DN90552_c1_g1
GO:0019206	nucleoside kinase activity	34	14	1949-09-01	402	0.06620	0.06620	6	8	TRINITY_DN46923_c0_g1 | TRINITY_DN57496_c0_g1 | TRINITY_DN66576_c0_g1 | TRINITY_DN67845_c0_g1 | TRINITY_DN91787_c1_g1 | TRINITY_DN93985_c6_g1	TRINITY_DN60887_c2_g3 | TRINITY_DN62634_c5_g2 | TRINITY_DN71377_c1_g2 | TRINITY_DN72091_c0_g1 | TRINITY_DN72091_c0_g2 | TRINITY_DN72216_c1_g1 | TRINITY_DN76382_c0_g3 | TRINITY_DN81518_c0_g2
GO:0004612	phosphoenolpyruvate carboxykinase (ATP) activity	14	7	1991-03-01	403	0.06623	0.06623	3	4	TRINITY_DN70621_c0_g1 | TRINITY_DN81798_c1_g2 | TRINITY_DN94391_c7_g2	TRINITY_DN60788_c1_g1 | TRINITY_DN84388_c4_g1 | TRINITY_DN84388_c4_g3 | TRINITY_DN88341_c0_g2
GO:0003999	adenine phosphoribosyltransferase activity	14	7	1991-03-01	404	0.06623	0.06623	6	1	TRINITY_DN48504_c0_g1 | TRINITY_DN55005_c0_g1 | TRINITY_DN59730_c5_g1 | TRINITY_DN84852_c1_g1 | TRINITY_DN85856_c3_g1 | TRINITY_DN92210_c1_g1	TRINITY_DN90666_c2_g1
GO:0003980	UDP-glucose:glycoprotein glucosyltransferase activity	14	7	1991-03-01	405	0.06623	0.06623	0	7		TRINITY_DN41963_c0_g1 | TRINITY_DN46737_c0_g1 | TRINITY_DN48240_c0_g1 | TRINITY_DN52864_c0_g1 | TRINITY_DN60572_c0_g1 | TRINITY_DN63388_c1_g2 | TRINITY_DN76028_c0_g1
GO:0004185	serine-type carboxypeptidase activity	74	27	20.66	406	0.06738	0.06738	10	17	TRINITY_DN61669_c1_g1 | TRINITY_DN67441_c2_g2 | TRINITY_DN70903_c1_g1 | TRINITY_DN73087_c0_g1 | TRINITY_DN77068_c1_g1 | TRINITY_DN78631_c4_g1 | TRINITY_DN78631_c5_g1 | TRINITY_DN84234_c1_g2 | TRINITY_DN87559_c2_g1 | TRINITY_DN91927_c0_g1	TRINITY_DN44414_c0_g1 | TRINITY_DN59149_c0_g2 | TRINITY_DN59697_c0_g1 | TRINITY_DN67129_c4_g2 | TRINITY_DN67609_c2_g1 | TRINITY_DN73577_c1_g2 | TRINITY_DN73847_c1_g1 | TRINITY_DN74713_c2_g3 | TRINITY_DN77068_c1_g2 | TRINITY_DN78807_c1_g2 | TRINITY_DN84582_c2_g1 | TRINITY_DN88240_c1_g1 | TRINITY_DN88240_c1_g2 | TRINITY_DN89975_c1_g1 | TRINITY_DN89975_c1_g2 | TRINITY_DN93639_c0_g1 | TRINITY_DN93639…
GO:0032183	SUMO binding	4	3	2020-12-01	407	0.06877	0.06877	0	3		TRINITY_DN73830_c1_g2 | TRINITY_DN75853_c3_g1 | TRINITY_DN81215_c0_g1
GO:0034237	protein kinase A regulatory subunit binding	4	3	2020-12-01	408	0.06877	0.06877	1	2	TRINITY_DN65494_c3_g1	TRINITY_DN58589_c0_g1 | TRINITY_DN59871_c2_g1
GO:0080031	methyl salicylate esterase activity	4	3	2020-12-01	409	0.06877	0.06877	1	2	TRINITY_DN62284_c2_g2	TRINITY_DN57936_c0_g1 | TRINITY_DN69366_c2_g1
GO:0042972	licheninase activity	4	3	2020-12-01	410	0.06877	0.06877	1	2	TRINITY_DN70530_c0_g1	TRINITY_DN74168_c3_g2 | TRINITY_DN74168_c3_g5
GO:0009784	transmembrane receptor histidine kinase activity	4	3	2020-12-01	411	0.06877	0.06877	0	3		TRINITY_DN85779_c1_g1 | TRINITY_DN85779_c1_g3 | TRINITY_DN92506_c1_g1
GO:0009885	transmembrane histidine kinase cytokinin receptor activity	4	3	2020-12-01	412	0.06877	0.06877	0	3		TRINITY_DN85779_c1_g1 | TRINITY_DN85779_c1_g3 | TRINITY_DN92506_c1_g1
GO:0034511	U3 snoRNA binding	4	3	2020-12-01	413	0.06877	0.06877	2	1	TRINITY_DN55259_c0_g1 | TRINITY_DN90888_c1_g3	TRINITY_DN56680_c0_g1
GO:0000827	inositol-1,3,4,5,6-pentakisphosphate kinase activity	4	3	2020-12-01	414	0.06877	0.06877	1	2	TRINITY_DN69939_c0_g2	TRINITY_DN82879_c0_g1 | TRINITY_DN85483_c0_g1
GO:0030337	DNA polymerase processivity factor activity	4	3	2020-12-01	415	0.06877	0.06877	1	2	TRINITY_DN65663_c1_g1	TRINITY_DN65773_c0_g1 | TRINITY_DN69473_c0_g1
GO:0008930	methylthioadenosine nucleosidase activity	4	3	2020-12-01	416	0.06877	0.06877	2	1	TRINITY_DN79955_c3_g1 | TRINITY_DN87725_c3_g2	TRINITY_DN87725_c3_g1
GO:0047714	galactolipase activity	4	3	2020-12-01	417	0.06877	0.06877	3	0	TRINITY_DN64302_c0_g1 | TRINITY_DN77837_c5_g1 | TRINITY_DN93290_c1_g1
GO:0019211	phosphatase activator activity	4	3	2020-12-01	418	0.06877	0.06877	0	3		TRINITY_DN69475_c0_g1 | TRINITY_DN73898_c2_g1 | TRINITY_DN87970_c0_g1
GO:0016631	enoyl-[acyl-carrier-protein] reductase activity	4	3	2020-12-01	419	0.06877	0.06877	0	3		TRINITY_DN71671_c1_g1 | TRINITY_DN72608_c2_g5 | TRINITY_DN89342_c1_g1
GO:0008782	adenosylhomocysteine nucleosidase activity	4	3	2020-12-01	420	0.06877	0.06877	2	1	TRINITY_DN79955_c3_g1 | TRINITY_DN87725_c3_g2	TRINITY_DN87725_c3_g1
GO:0043325	phosphatidylinositol-3,4-bisphosphate binding	4	3	2020-12-01	421	0.06877	0.06877	1	2	TRINITY_DN63355_c0_g2	TRINITY_DN72745_c0_g1 | TRINITY_DN92390_c1_g1
GO:0008897	holo-[acyl-carrier-protein] synthase activity	4	3	2020-12-01	422	0.06877	0.06877	1	2	TRINITY_DN65745_c1_g2	TRINITY_DN76160_c0_g1 | TRINITY_DN82763_c0_g1
GO:0016740	transferase activity	12087	3435	3373.82	423	1.00000	0.06916	1690	1745	TRINITY_DN10291_c0_g1 | TRINITY_DN29522_c0_g1 | TRINITY_DN37827_c0_g1 | TRINITY_DN38469_c0_g1 | TRINITY_DN39687_c0_g1 | TRINITY_DN41748_c0_g1 | TRINITY_DN41818_c0_g1 | TRINITY_DN43034_c0_g1 | TRINITY_DN43197_c0_g1 | TRINITY_DN44440_c0_g1 | TRINITY_DN44830_c0_g1 | TRINITY_DN45049_c0_g1 | TRINITY_DN45706_c0_g1 | TRINITY_DN46000_c0_g1 | TRINITY_DN46783_c0_g1 | TRINITY_DN46843_c0_g1 | TRINITY_DN46923…
GO:0008514	organic anion transmembrane transporter activity	311	99	86.81	424	0.07027	0.07027	55	44	TRINITY_DN54139_c0_g1 | TRINITY_DN55633_c0_g1 | TRINITY_DN59058_c0_g1 | TRINITY_DN59058_c0_g2 | TRINITY_DN60798_c4_g2 | TRINITY_DN61328_c1_g1 | TRINITY_DN61866_c0_g1 | TRINITY_DN61923_c2_g2 | TRINITY_DN63059_c3_g1 | TRINITY_DN64933_c2_g1 | TRINITY_DN67475_c0_g1 | TRINITY_DN67815_c1_g1 | TRINITY_DN69190_c2_g4 | TRINITY_DN69201_c0_g4 | TRINITY_DN69265_c0_g1 | TRINITY_DN69467_c8_g2 | TRINITY_DN69793…	TRINITY_DN57472_c0_g1 | TRINITY_DN59257_c3_g1 | TRINITY_DN59486_c0_g2 | TRINITY_DN63244_c0_g1 | TRINITY_DN63719_c0_g2 | TRINITY_DN63719_c0_g5 | TRINITY_DN64717_c1_g5 | TRINITY_DN67847_c0_g1 | TRINITY_DN68196_c0_g1 | TRINITY_DN71019_c0_g1 | TRINITY_DN71176_c3_g1 | TRINITY_DN71176_c3_g2 | TRINITY_DN74261_c3_g1 | TRINITY_DN77627_c0_g1 | TRINITY_DN77711_c0_g4 | TRINITY_DN80596_c2_g2 | TRINITY_DN81287…
GO:0080030	methyl indole-3-acetate esterase activity	9	5	1951-02-01	425	0.07523	0.07523	4	1	TRINITY_DN62284_c2_g2 | TRINITY_DN64110_c3_g2 | TRINITY_DN89198_c1_g1 | TRINITY_DN89198_c1_g3	TRINITY_DN69366_c2_g1
GO:0005547	phosphatidylinositol-3,4,5-trisphosphate binding	9	5	1951-02-01	426	0.07523	0.07523	2	3	TRINITY_DN56907_c1_g1 | TRINITY_DN63355_c0_g2	TRINITY_DN72745_c0_g1 | TRINITY_DN89938_c0_g1 | TRINITY_DN92390_c1_g1
GO:0022848	acetylcholine-gated cation-selective channel activity	9	5	1951-02-01	427	0.07523	0.07523	2	3	TRINITY_DN66996_c2_g1 | TRINITY_DN93138_c3_g1	TRINITY_DN57901_c2_g3 | TRINITY_DN73737_c1_g1 | TRINITY_DN73737_c1_g2
GO:0019139	cytokinin dehydrogenase activity	9	5	1951-02-01	428	0.07523	0.07523	1	4	TRINITY_DN82939_c0_g1	TRINITY_DN64332_c3_g1 | TRINITY_DN67587_c2_g1 | TRINITY_DN81675_c0_g1 | TRINITY_DN91272_c1_g1
GO:0099529	neurotransmitter receptor activity involved in regulation of postsynaptic membrane potential	9	5	1951-02-01	429	0.07523	0.07523	2	3	TRINITY_DN66996_c2_g1 | TRINITY_DN93138_c3_g1	TRINITY_DN57901_c2_g3 | TRINITY_DN73737_c1_g1 | TRINITY_DN73737_c1_g2
GO:0051996	squalene synthase activity	9	5	1951-02-01	430	0.07523	0.07523	1	4	TRINITY_DN90728_c1_g1	TRINITY_DN51431_c0_g1 | TRINITY_DN75289_c3_g1 | TRINITY_DN85687_c0_g2 | TRINITY_DN91254_c1_g1
GO:1904315	transmitter-gated ion channel activity involved in regulation of postsynaptic membrane potential	9	5	1951-02-01	431	0.07523	0.07523	2	3	TRINITY_DN66996_c2_g1 | TRINITY_DN93138_c3_g1	TRINITY_DN57901_c2_g3 | TRINITY_DN73737_c1_g1 | TRINITY_DN73737_c1_g2
GO:0035174	histone serine kinase activity	9	5	1951-02-01	432	1.00000	0.07523	0	5		TRINITY_DN59150_c0_g1 | TRINITY_DN59541_c3_g1 | TRINITY_DN81413_c1_g1 | TRINITY_DN83321_c1_g2 | TRINITY_DN83321_c1_g3
GO:0005342	organic acid transmembrane transporter activity	225	73	62.8	433	0.07569	0.07569	40	33	TRINITY_DN54139_c0_g1 | TRINITY_DN55633_c0_g1 | TRINITY_DN59058_c0_g1 | TRINITY_DN59058_c0_g2 | TRINITY_DN60798_c4_g2 | TRINITY_DN61866_c0_g1 | TRINITY_DN61923_c2_g2 | TRINITY_DN63059_c3_g1 | TRINITY_DN64933_c2_g1 | TRINITY_DN67475_c0_g1 | TRINITY_DN67815_c1_g1 | TRINITY_DN69190_c2_g4 | TRINITY_DN69201_c0_g4 | TRINITY_DN69265_c0_g1 | TRINITY_DN70614_c0_g1 | TRINITY_DN71019_c0_g2 | TRINITY_DN73359…	TRINITY_DN57472_c0_g1 | TRINITY_DN59257_c3_g1 | TRINITY_DN59486_c0_g2 | TRINITY_DN63244_c0_g1 | TRINITY_DN63719_c0_g2 | TRINITY_DN63719_c0_g5 | TRINITY_DN64717_c1_g5 | TRINITY_DN71019_c0_g1 | TRINITY_DN71176_c3_g1 | TRINITY_DN71176_c3_g2 | TRINITY_DN77627_c0_g1 | TRINITY_DN77711_c0_g4 | TRINITY_DN80596_c2_g2 | TRINITY_DN81287_c0_g2 | TRINITY_DN82998_c0_g1 | TRINITY_DN83001_c0_g1 | TRINITY_DN83649…
GO:0043167	ion binding	20931	5906	5842.43	434	0.99993	0.07604	3012	2894	TRINITY_DN100204_c0_g1 | TRINITY_DN29522_c0_g1 | TRINITY_DN37589_c0_g1 | TRINITY_DN37827_c0_g1 | TRINITY_DN38469_c0_g1 | TRINITY_DN39179_c0_g1 | TRINITY_DN39687_c0_g1 | TRINITY_DN39855_c0_g1 | TRINITY_DN41368_c0_g1 | TRINITY_DN41588_c1_g1 | TRINITY_DN41748_c0_g1 | TRINITY_DN41818_c0_g1 | TRINITY_DN42299_c0_g1 | TRINITY_DN42330_c0_g1 | TRINITY_DN42574_c0_g1 | TRINITY_DN42643_c0_g1 | TRINITY_DN4295…
GO:1901682	sulfur compound transmembrane transporter activity	56	21	15.63	435	0.26464	0.07608	16	5	TRINITY_DN55633_c0_g1 | TRINITY_DN61866_c0_g1 | TRINITY_DN69793_c0_g1 | TRINITY_DN77377_c0_g1 | TRINITY_DN80964_c1_g2 | TRINITY_DN84580_c0_g1 | TRINITY_DN84710_c0_g1 | TRINITY_DN85012_c0_g1 | TRINITY_DN89046_c2_g1 | TRINITY_DN89046_c2_g2 | TRINITY_DN89229_c1_g1 | TRINITY_DN89582_c0_g2 | TRINITY_DN90172_c2_g1 | TRINITY_DN90579_c0_g1 | TRINITY_DN90579_c0_g3 | TRINITY_DN92845_c2_g1	TRINITY_DN107640_c0_g1 | TRINITY_DN83221_c0_g2 | TRINITY_DN88775_c0_g1 | TRINITY_DN90852_c2_g2 | TRINITY_DN91146_c0_g1
GO:0004180	carboxypeptidase activity	94	33	26.24	436	0.07691	0.07691	10	23	TRINITY_DN61669_c1_g1 | TRINITY_DN67441_c2_g2 | TRINITY_DN70903_c1_g1 | TRINITY_DN73087_c0_g1 | TRINITY_DN77068_c1_g1 | TRINITY_DN78631_c4_g1 | TRINITY_DN78631_c5_g1 | TRINITY_DN84234_c1_g2 | TRINITY_DN87559_c2_g1 | TRINITY_DN91927_c0_g1	TRINITY_DN44414_c0_g1 | TRINITY_DN53440_c0_g1 | TRINITY_DN59149_c0_g2 | TRINITY_DN59697_c0_g1 | TRINITY_DN67129_c4_g2 | TRINITY_DN67609_c2_g1 | TRINITY_DN73577_c1_g2 | TRINITY_DN73847_c1_g1 | TRINITY_DN74713_c2_g3 | TRINITY_DN77068_c1_g2 | TRINITY_DN78807_c1_g2 | TRINITY_DN79345_c0_g2 | TRINITY_DN79682_c0_g1 | TRINITY_DN84582_c2_g1 | TRINITY_DN87023_c0_g1 | TRINITY_DN88240_c1_g1 | TRINITY_DN88240…
GO:0043225	ATPase-coupled anion transmembrane transporter activity	20	9	1958-05-01	437	0.07697	0.07697	4	5	TRINITY_DN58664_c0_g1 | TRINITY_DN71834_c7_g2 | TRINITY_DN77377_c0_g1 | TRINITY_DN89582_c0_g2	TRINITY_DN60887_c2_g5 | TRINITY_DN66831_c0_g1 | TRINITY_DN84453_c0_g2 | TRINITY_DN90852_c2_g2 | TRINITY_DN91146_c0_g1
GO:0048029	monosaccharide binding	169	56	47.17	438	0.07787	0.07787	33	23	TRINITY_DN57531_c0_g1 | TRINITY_DN59894_c2_g3 | TRINITY_DN62510_c1_g1 | TRINITY_DN65494_c3_g1 | TRINITY_DN65744_c1_g1 | TRINITY_DN66848_c0_g3 | TRINITY_DN67048_c1_g4 | TRINITY_DN68979_c3_g1 | TRINITY_DN70867_c3_g1 | TRINITY_DN72124_c1_g1 | TRINITY_DN72979_c1_g1 | TRINITY_DN73065_c0_g3 | TRINITY_DN73454_c1_g1 | TRINITY_DN76877_c1_g1 | TRINITY_DN77451_c1_g1 | TRINITY_DN77937_c0_g1 | TRINITY_DN79137…	TRINITY_DN58111_c1_g1 | TRINITY_DN63658_c6_g1 | TRINITY_DN63658_c9_g1 | TRINITY_DN64227_c0_g2 | TRINITY_DN68995_c0_g1 | TRINITY_DN70566_c1_g1 | TRINITY_DN73051_c1_g3 | TRINITY_DN73288_c2_g2 | TRINITY_DN74224_c0_g1 | TRINITY_DN75449_c0_g1 | TRINITY_DN77016_c0_g1 | TRINITY_DN78308_c4_g3 | TRINITY_DN78981_c1_g1 | TRINITY_DN82772_c5_g1 | TRINITY_DN84054_c0_g3 | TRINITY_DN84282_c0_g1 | TRINITY_DN84282…
GO:0008509	anion transmembrane transporter activity	547	168	152.68	439	0.12474	0.07841	91	77	TRINITY_DN53553_c0_g1 | TRINITY_DN54139_c0_g1 | TRINITY_DN55633_c0_g1 | TRINITY_DN58664_c0_g1 | TRINITY_DN59058_c0_g1 | TRINITY_DN59058_c0_g2 | TRINITY_DN59679_c4_g2 | TRINITY_DN60139_c5_g2 | TRINITY_DN60798_c4_g2 | TRINITY_DN61328_c1_g1 | TRINITY_DN61866_c0_g1 | TRINITY_DN61923_c2_g2 | TRINITY_DN62875_c3_g1 | TRINITY_DN63059_c3_g1 | TRINITY_DN64933_c2_g1 | TRINITY_DN67475_c0_g1 | TRINITY_DN67815…	TRINITY_DN107640_c0_g1 | TRINITY_DN43782_c0_g1 | TRINITY_DN53639_c0_g1 | TRINITY_DN57472_c0_g1 | TRINITY_DN59257_c3_g1 | TRINITY_DN59486_c0_g2 | TRINITY_DN60887_c2_g5 | TRINITY_DN60997_c5_g1 | TRINITY_DN61458_c5_g1 | TRINITY_DN62186_c0_g1 | TRINITY_DN63244_c0_g1 | TRINITY_DN63454_c1_g3 | TRINITY_DN63719_c0_g2 | TRINITY_DN63719_c0_g5 | TRINITY_DN64717_c1_g5 | TRINITY_DN65658_c1_g2 | TRINITY_DN6683…
GO:0016405	CoA-ligase activity	23	10	1942-06-01	440	0.07983	0.07983	6	4	TRINITY_DN79461_c0_g1 | TRINITY_DN82095_c1_g1 | TRINITY_DN82095_c1_g2 | TRINITY_DN86385_c0_g1 | TRINITY_DN86594_c0_g2 | TRINITY_DN87906_c4_g1	TRINITY_DN69869_c7_g1 | TRINITY_DN71995_c3_g2 | TRINITY_DN87026_c0_g1 | TRINITY_DN92862_c3_g1
GO:0097599	xylanase activity	26	11	2026-07-01	441	0.08162	0.08162	3	8	TRINITY_DN75581_c2_g1 | TRINITY_DN87618_c0_g1 | TRINITY_DN89424_c1_g3	TRINITY_DN49002_c0_g1 | TRINITY_DN52492_c0_g1 | TRINITY_DN53504_c0_g1 | TRINITY_DN56092_c0_g1 | TRINITY_DN70692_c1_g1 | TRINITY_DN79792_c1_g3 | TRINITY_DN93268_c6_g1 | TRINITY_DN93268_c6_g2
GO:0004478	methionine adenosyltransferase activity	26	11	2026-07-01	442	0.08162	0.08162	2	9	TRINITY_DN76526_c3_g1 | TRINITY_DN87536_c0_g1	TRINITY_DN67616_c0_g1 | TRINITY_DN71360_c1_g2 | TRINITY_DN74197_c1_g2 | TRINITY_DN78740_c2_g2 | TRINITY_DN78740_c2_g3 | TRINITY_DN79178_c1_g2 | TRINITY_DN82379_c1_g1 | TRINITY_DN90087_c4_g1 | TRINITY_DN90087_c4_g4
GO:0004805	trehalose-phosphatase activity	26	11	2026-07-01	443	0.08162	0.08162	4	7	TRINITY_DN81101_c0_g3 | TRINITY_DN83496_c1_g1 | TRINITY_DN86740_c2_g1 | TRINITY_DN92749_c3_g1	TRINITY_DN65674_c0_g1 | TRINITY_DN77053_c0_g1 | TRINITY_DN86301_c1_g1 | TRINITY_DN86301_c1_g2 | TRINITY_DN86301_c1_g3 | TRINITY_DN86301_c1_g4 | TRINITY_DN90481_c0_g1
GO:0004702	signal transducer, downstream of receptor, with serine/threonine kinase activity	140	47	39.08	444	0.08236	0.08236	21	26	TRINITY_DN52002_c0_g1 | TRINITY_DN57870_c0_g1 | TRINITY_DN65791_c0_g1 | TRINITY_DN68138_c2_g3 | TRINITY_DN72544_c2_g1 | TRINITY_DN75651_c6_g1 | TRINITY_DN77505_c3_g5 | TRINITY_DN77505_c4_g2 | TRINITY_DN78738_c0_g1 | TRINITY_DN80758_c0_g1 | TRINITY_DN81676_c2_g1 | TRINITY_DN83574_c0_g3 | TRINITY_DN86920_c1_g1 | TRINITY_DN86920_c1_g2 | TRINITY_DN88001_c0_g1 | TRINITY_DN88160_c7_g1 | TRINITY_DN89163…	TRINITY_DN46457_c0_g1 | TRINITY_DN55879_c0_g1 | TRINITY_DN59409_c1_g1 | TRINITY_DN60645_c0_g1 | TRINITY_DN62640_c1_g3 | TRINITY_DN63424_c0_g1 | TRINITY_DN63693_c2_g1 | TRINITY_DN65630_c1_g1 | TRINITY_DN66380_c1_g1 | TRINITY_DN67462_c5_g1 | TRINITY_DN68138_c2_g1 | TRINITY_DN68138_c2_g2 | TRINITY_DN72432_c1_g1 | TRINITY_DN76234_c2_g1 | TRINITY_DN80927_c1_g2 | TRINITY_DN82971_c0_g1 | TRINITY_DN83574…
GO:0042562	hormone binding	101	35	28.19	445	0.60024	0.08261	27	8	TRINITY_DN44440_c0_g1 | TRINITY_DN48383_c0_g1 | TRINITY_DN51584_c0_g1 | TRINITY_DN58346_c5_g1 | TRINITY_DN58346_c5_g2 | TRINITY_DN60096_c1_g1 | TRINITY_DN60096_c1_g3 | TRINITY_DN60980_c1_g1 | TRINITY_DN60980_c2_g1 | TRINITY_DN60980_c4_g2 | TRINITY_DN64464_c0_g1 | TRINITY_DN67772_c0_g1 | TRINITY_DN67772_c0_g6 | TRINITY_DN73065_c0_g1 | TRINITY_DN73065_c0_g2 | TRINITY_DN73065_c0_g3 | TRINITY_DN73065…	TRINITY_DN63719_c0_g2 | TRINITY_DN63719_c0_g5 | TRINITY_DN75550_c0_g4 | TRINITY_DN83285_c1_g4 | TRINITY_DN84459_c1_g1 | TRINITY_DN88994_c1_g2 | TRINITY_DN92264_c3_g6 | TRINITY_DN92718_c2_g2
GO:0015556	C4-dicarboxylate transmembrane transporter activity	35	14	1977-09-01	446	0.08293	0.08293	12	2	TRINITY_DN55633_c0_g1 | TRINITY_DN61866_c0_g1 | TRINITY_DN61923_c2_g2 | TRINITY_DN67475_c0_g1 | TRINITY_DN67815_c1_g1 | TRINITY_DN69201_c0_g4 | TRINITY_DN89046_c2_g1 | TRINITY_DN89046_c2_g2 | TRINITY_DN90154_c0_g1 | TRINITY_DN91159_c1_g1 | TRINITY_DN94164_c1_g1 | TRINITY_DN94330_c3_g1	TRINITY_DN85141_c1_g4 | TRINITY_DN94461_c5_g1
GO:0004029	aldehyde dehydrogenase (NAD) activity	35	14	1977-09-01	447	0.08293	0.08293	5	9	TRINITY_DN64918_c1_g1 | TRINITY_DN73281_c3_g3 | TRINITY_DN77383_c2_g2 | TRINITY_DN78940_c0_g1 | TRINITY_DN78940_c1_g1	TRINITY_DN55186_c0_g1 | TRINITY_DN70722_c0_g1 | TRINITY_DN72095_c0_g1 | TRINITY_DN75300_c0_g1 | TRINITY_DN75300_c0_g2 | TRINITY_DN84891_c0_g1 | TRINITY_DN90591_c1_g1 | TRINITY_DN91553_c3_g1 | TRINITY_DN94609_c5_g1
GO:0022891	substrate-specific transmembrane transporter activity	2281	666	636.69	448	0.75753	0.08328	353	313	TRINITY_DN42931_c0_g1 | TRINITY_DN43300_c0_g1 | TRINITY_DN47992_c0_g2 | TRINITY_DN48314_c0_g1 | TRINITY_DN48398_c1_g1 | TRINITY_DN50333_c0_g1 | TRINITY_DN50854_c0_g2 | TRINITY_DN50896_c0_g1 | TRINITY_DN51226_c0_g1 | TRINITY_DN51757_c0_g1 | TRINITY_DN51942_c0_g1 | TRINITY_DN52460_c0_g1 | TRINITY_DN53553_c0_g1 | TRINITY_DN54139_c0_g1 | TRINITY_DN54424_c2_g1 | TRINITY_DN55034_c0_g1 | TRINITY_DN55633…	TRINITY_DN107640_c0_g1 | TRINITY_DN34606_c0_g1 | TRINITY_DN43646_c0_g1 | TRINITY_DN43782_c0_g1 | TRINITY_DN44189_c0_g1 | TRINITY_DN45411_c0_g2 | TRINITY_DN45443_c0_g1 | TRINITY_DN47885_c0_g1 | TRINITY_DN48619_c0_g1 | TRINITY_DN48951_c0_g1 | TRINITY_DN49047_c0_g1 | TRINITY_DN51041_c0_g1 | TRINITY_DN51672_c1_g1 | TRINITY_DN52428_c0_g1 | TRINITY_DN53618_c1_g1 | TRINITY_DN53639_c0_g1 | TRINITY_DN5378…
GO:0036381	pyridoxal 5'-phosphate synthase (glutamine hydrolysing) activity	12	6	1935-03-01	449	0.08753	0.08753	2	4	TRINITY_DN81370_c1_g2 | TRINITY_DN82589_c0_g1	TRINITY_DN72531_c7_g1 | TRINITY_DN81370_c0_g1 | TRINITY_DN84177_c1_g2 | TRINITY_DN93153_c3_g1
GO:0005044	scavenger receptor activity	12	6	1935-03-01	450	0.08753	0.08753	5	1	TRINITY_DN64637_c1_g4 | TRINITY_DN65221_c0_g2 | TRINITY_DN66634_c1_g1 | TRINITY_DN79557_c3_g1 | TRINITY_DN90861_c3_g1	TRINITY_DN72179_c1_g1
GO:0016703	oxidoreductase activity, acting on single donors with incorporation of molecular oxygen, incorporation of one atom of oxygen (internal monooxygenases or internal mixed function oxidases)	12	6	1935-03-01	451	0.08753	0.08753	4	2	TRINITY_DN49326_c0_g1 | TRINITY_DN77698_c0_g1 | TRINITY_DN89691_c1_g2 | TRINITY_DN90112_c3_g1	TRINITY_DN67874_c3_g1 | TRINITY_DN84866_c0_g1
GO:0047890	flavanone 4-reductase activity	12	6	1935-03-01	452	0.08753	0.08753	5	1	TRINITY_DN60094_c3_g1 | TRINITY_DN65750_c0_g1 | TRINITY_DN71357_c2_g1 | TRINITY_DN84056_c2_g1 | TRINITY_DN91150_c3_g2	TRINITY_DN87723_c1_g5
GO:0031320	hexitol dehydrogenase activity	12	6	1935-03-01	453	0.08753	0.08753	2	4	TRINITY_DN62310_c0_g2 | TRINITY_DN66343_c0_g1	TRINITY_DN62310_c0_g1 | TRINITY_DN89461_c4_g1 | TRINITY_DN92649_c2_g1 | TRINITY_DN92649_c2_g2
GO:0005057	signal transducer activity, downstream of receptor	141	47	39.36	454	0.09113	0.09113	21	26	TRINITY_DN52002_c0_g1 | TRINITY_DN57870_c0_g1 | TRINITY_DN65791_c0_g1 | TRINITY_DN68138_c2_g3 | TRINITY_DN72544_c2_g1 | TRINITY_DN75651_c6_g1 | TRINITY_DN77505_c3_g5 | TRINITY_DN77505_c4_g2 | TRINITY_DN78738_c0_g1 | TRINITY_DN80758_c0_g1 | TRINITY_DN81676_c2_g1 | TRINITY_DN83574_c0_g3 | TRINITY_DN86920_c1_g1 | TRINITY_DN86920_c1_g2 | TRINITY_DN88001_c0_g1 | TRINITY_DN88160_c7_g1 | TRINITY_DN89163…	TRINITY_DN46457_c0_g1 | TRINITY_DN55879_c0_g1 | TRINITY_DN59409_c1_g1 | TRINITY_DN60645_c0_g1 | TRINITY_DN62640_c1_g3 | TRINITY_DN63424_c0_g1 | TRINITY_DN63693_c2_g1 | TRINITY_DN65630_c1_g1 | TRINITY_DN66380_c1_g1 | TRINITY_DN67462_c5_g1 | TRINITY_DN68138_c2_g1 | TRINITY_DN68138_c2_g2 | TRINITY_DN72432_c1_g1 | TRINITY_DN76234_c2_g1 | TRINITY_DN80927_c1_g2 | TRINITY_DN82971_c0_g1 | TRINITY_DN83574…
GO:0005092	GDP-dissociation inhibitor activity	15	7	2019-04-01	455	0.09513	0.09513	1	6	TRINITY_DN77619_c3_g2	TRINITY_DN73575_c1_g1 | TRINITY_DN78867_c1_g4 | TRINITY_DN92718_c1_g1 | TRINITY_DN92718_c2_g1 | TRINITY_DN92718_c2_g2 | TRINITY_DN92718_c2_g3
GO:0016731	oxidoreductase activity, acting on iron-sulfur proteins as donors, NAD or NADP as acceptor	15	7	2019-04-01	456	0.09513	0.09513	6	1	TRINITY_DN53148_c0_g1 | TRINITY_DN59202_c2_g1 | TRINITY_DN77062_c2_g1 | TRINITY_DN85951_c0_g1 | TRINITY_DN86944_c1_g1 | TRINITY_DN93655_c4_g3	TRINITY_DN70712_c0_g1
GO:0016651	oxidoreductase activity, acting on NAD(P)H	404	125	112.77	457	0.99491	0.09632	72	53	TRINITY_DN43468_c0_g1 | TRINITY_DN51214_c0_g1 | TRINITY_DN58921_c0_g1 | TRINITY_DN59479_c3_g4 | TRINITY_DN59950_c2_g1 | TRINITY_DN60519_c0_g2 | TRINITY_DN60560_c0_g1 | TRINITY_DN60871_c1_g1 | TRINITY_DN61381_c0_g5 | TRINITY_DN62649_c0_g1 | TRINITY_DN65027_c1_g1 | TRINITY_DN65793_c1_g2 | TRINITY_DN66414_c0_g2 | TRINITY_DN66548_c4_g1 | TRINITY_DN66563_c1_g4 | TRINITY_DN66650_c4_g2 | TRINITY_DN66808…	TRINITY_DN31467_c0_g1 | TRINITY_DN44005_c0_g1 | TRINITY_DN44637_c0_g1 | TRINITY_DN44760_c0_g1 | TRINITY_DN47293_c0_g1 | TRINITY_DN59157_c1_g1 | TRINITY_DN60360_c1_g1 | TRINITY_DN61964_c1_g1 | TRINITY_DN62097_c4_g1 | TRINITY_DN62195_c1_g3 | TRINITY_DN65865_c1_g2 | TRINITY_DN66142_c0_g1 | TRINITY_DN66371_c3_g3 | TRINITY_DN66865_c1_g4 | TRINITY_DN67165_c3_g2 | TRINITY_DN69079_c1_g4 | TRINITY_DN69541…
GO:0016868	intramolecular transferase activity, phosphotransferases	45	17	1956-12-01	458	0.09746	0.09746	10	7	TRINITY_DN64095_c1_g1 | TRINITY_DN65398_c0_g2 | TRINITY_DN65781_c3_g1 | TRINITY_DN73235_c0_g2 | TRINITY_DN79870_c0_g1 | TRINITY_DN86968_c1_g3 | TRINITY_DN87059_c0_g1 | TRINITY_DN88596_c1_g4 | TRINITY_DN91349_c0_g1 | TRINITY_DN94478_c4_g1	TRINITY_DN61559_c2_g4 | TRINITY_DN77924_c0_g1 | TRINITY_DN81201_c1_g3 | TRINITY_DN82230_c1_g3 | TRINITY_DN89181_c1_g1 | TRINITY_DN89254_c0_g1 | TRINITY_DN89900_c0_g4
GO:0009815	1-aminocyclopropane-1-carboxylate oxidase activity	18	8	2020-02-05	459	0.09979	0.09979	7	1	TRINITY_DN59894_c2_g3 | TRINITY_DN63763_c0_g1 | TRINITY_DN78857_c2_g2 | TRINITY_DN80246_c3_g1 | TRINITY_DN81557_c3_g2 | TRINITY_DN84018_c1_g1 | TRINITY_DN84244_c1_g4	TRINITY_DN74224_c0_g1
GO:0045735	nutrient reservoir activity	80	28	22.33	460	0.10031	0.10031	24	4	TRINITY_DN59296_c0_g1 | TRINITY_DN60121_c0_g1 | TRINITY_DN61448_c0_g1 | TRINITY_DN62174_c0_g1 | TRINITY_DN66983_c1_g1 | TRINITY_DN66983_c1_g2 | TRINITY_DN66983_c2_g1 | TRINITY_DN67062_c0_g1 | TRINITY_DN67078_c4_g2 | TRINITY_DN70748_c0_g2 | TRINITY_DN75512_c0_g3 | TRINITY_DN81013_c0_g3 | TRINITY_DN82416_c0_g1 | TRINITY_DN83245_c1_g4 | TRINITY_DN85342_c2_g1 | TRINITY_DN85342_c2_g3 | TRINITY_DN85604…	TRINITY_DN64777_c0_g3 | TRINITY_DN65467_c1_g2 | TRINITY_DN77564_c3_g3 | TRINITY_DN86193_c0_g1
GO:0050699	WW domain binding	7	4	1995-01-01	461	0.10058	0.10058	1	3	TRINITY_DN74091_c3_g2	TRINITY_DN59972_c2_g2 | TRINITY_DN77576_c6_g5 | TRINITY_DN79207_c0_g3
GO:0031957	very long-chain fatty acid-CoA ligase activity	7	4	1995-01-01	462	0.10058	0.10058	2	2	TRINITY_DN69069_c3_g1 | TRINITY_DN88441_c2_g3	TRINITY_DN63004_c0_g3 | TRINITY_DN66742_c0_g2
GO:0038198	auxin receptor activity	7	4	1995-01-01	463	0.10058	0.10058	4	0	TRINITY_DN64464_c0_g1 | TRINITY_DN75140_c0_g2 | TRINITY_DN78071_c0_g1 | TRINITY_DN87563_c0_g1
GO:0004459	L-lactate dehydrogenase activity	7	4	1995-01-01	464	0.10058	0.10058	0	4		TRINITY_DN80295_c1_g1 | TRINITY_DN80295_c1_g2 | TRINITY_DN82090_c0_g1 | TRINITY_DN91212_c1_g1
GO:0004474	malate synthase activity	7	4	1995-01-01	465	0.10058	0.10058	1	3	TRINITY_DN88969_c0_g1	TRINITY_DN89641_c2_g1 | TRINITY_DN89641_c2_g2 | TRINITY_DN89641_c2_g6
GO:0004170	dUTP diphosphatase activity	7	4	1995-01-01	466	0.10058	0.10058	1	3	TRINITY_DN76030_c0_g1	TRINITY_DN80534_c0_g2 | TRINITY_DN83940_c0_g1 | TRINITY_DN84798_c1_g3
GO:0008452	RNA ligase activity	7	4	1995-01-01	467	0.10058	0.10058	3	1	TRINITY_DN70873_c0_g2 | TRINITY_DN82219_c1_g1 | TRINITY_DN83840_c2_g2	TRINITY_DN85979_c3_g1
GO:0019136	deoxynucleoside kinase activity	7	4	1995-01-01	468	0.10058	0.10058	1	3	TRINITY_DN67845_c0_g1	TRINITY_DN60887_c2_g3 | TRINITY_DN72091_c0_g1 | TRINITY_DN72091_c0_g2
GO:0004797	thymidine kinase activity	7	4	1995-01-01	469	0.10058	0.10058	1	3	TRINITY_DN67845_c0_g1	TRINITY_DN60887_c2_g3 | TRINITY_DN72091_c0_g1 | TRINITY_DN72091_c0_g2
GO:0047763	caffeate O-methyltransferase activity	7	4	1995-01-01	470	0.10058	0.10058	4	0	TRINITY_DN64495_c2_g1 | TRINITY_DN64495_c2_g3 | TRINITY_DN72636_c3_g1 | TRINITY_DN72636_c3_g2
GO:0004844	uracil DNA N-glycosylase activity	7	4	1995-01-01	471	0.10058	0.10058	1	3	TRINITY_DN64338_c3_g2	TRINITY_DN61450_c0_g1 | TRINITY_DN86350_c2_g2 | TRINITY_DN87853_c1_g5
GO:0005149	interleukin-1 receptor binding	7	4	1995-01-01	472	0.10058	0.10058	2	2	TRINITY_DN66936_c0_g1 | TRINITY_DN66950_c0_g1	TRINITY_DN66851_c0_g1 | TRINITY_DN92242_c0_g1
GO:0050511	undecaprenyldiphospho-muramoylpentapeptide beta-N-acetylglucosaminyltransferase activity	21	9	1986-05-01	473	0.10248	0.10248	2	7	TRINITY_DN80525_c0_g1 | TRINITY_DN85557_c1_g1	TRINITY_DN46185_c0_g1 | TRINITY_DN62790_c3_g5 | TRINITY_DN64777_c0_g3 | TRINITY_DN69852_c0_g1 | TRINITY_DN70446_c1_g1 | TRINITY_DN74698_c3_g1 | TRINITY_DN90213_c0_g1
GO:0090430	caffeoyl-CoA: alcohol caffeoyl transferase activity	21	9	1986-05-01	474	0.10248	0.10248	8	1	TRINITY_DN59578_c3_g1 | TRINITY_DN63573_c3_g2 | TRINITY_DN74611_c0_g2 | TRINITY_DN74611_c0_g3 | TRINITY_DN87975_c0_g1 | TRINITY_DN87975_c0_g2 | TRINITY_DN92504_c2_g1 | TRINITY_DN92504_c2_g3	TRINITY_DN68113_c2_g1
GO:0004337	geranyltranstransferase activity	21	9	1986-05-01	475	0.10248	0.10248	3	6	TRINITY_DN71224_c3_g1 | TRINITY_DN84157_c0_g2 | TRINITY_DN90728_c1_g1	TRINITY_DN51431_c0_g1 | TRINITY_DN69592_c0_g1 | TRINITY_DN69592_c0_g3 | TRINITY_DN75289_c3_g1 | TRINITY_DN85687_c0_g2 | TRINITY_DN91254_c1_g1
GO:0016801	hydrolase activity, acting on ether bonds	21	9	1986-05-01	476	0.10248	0.10248	1	8	TRINITY_DN77569_c4_g1	TRINITY_DN71712_c0_g1 | TRINITY_DN75837_c0_g1 | TRINITY_DN77569_c2_g1 | TRINITY_DN77924_c0_g1 | TRINITY_DN77924_c0_g2 | TRINITY_DN78061_c2_g1 | TRINITY_DN90338_c3_g2 | TRINITY_DN91492_c1_g2
GO:0051991	UDP-N-acetyl-D-glucosamine:N-acetylmuramoyl-L-alanyl-D-glutamyl-meso-2,6-diaminopimelyl-D-alanyl-D-alanine-diphosphoundecaprenol 4-beta-N-acetylglucosaminlytransferase activity	21	9	1986-05-01	477	0.10248	0.10248	2	7	TRINITY_DN80525_c0_g1 | TRINITY_DN85557_c1_g1	TRINITY_DN46185_c0_g1 | TRINITY_DN62790_c3_g5 | TRINITY_DN64777_c0_g3 | TRINITY_DN69852_c0_g1 | TRINITY_DN70446_c1_g1 | TRINITY_DN74698_c3_g1 | TRINITY_DN90213_c0_g1
GO:0008515	sucrose transmembrane transporter activity	33	13	2021-09-01	478	0.10324	0.10324	11	2	TRINITY_DN50896_c0_g1 | TRINITY_DN65561_c0_g1 | TRINITY_DN65924_c5_g1 | TRINITY_DN69374_c0_g1 | TRINITY_DN69374_c4_g1 | TRINITY_DN69374_c4_g2 | TRINITY_DN70950_c4_g2 | TRINITY_DN80530_c0_g1 | TRINITY_DN81271_c0_g4 | TRINITY_DN81271_c0_g7 | TRINITY_DN93668_c2_g1	TRINITY_DN62193_c2_g2 | TRINITY_DN79951_c1_g1
GO:0016887	ATPase activity	2434	707	679.4	479	0.90374	0.10325	279	428	TRINITY_DN41588_c1_g1 | TRINITY_DN42574_c0_g1 | TRINITY_DN42643_c0_g1 | TRINITY_DN43374_c0_g1 | TRINITY_DN45327_c0_g1 | TRINITY_DN45497_c0_g1 | TRINITY_DN45929_c0_g1 | TRINITY_DN46318_c0_g1 | TRINITY_DN47312_c0_g1 | TRINITY_DN47466_c0_g1 | TRINITY_DN47612_c0_g1 | TRINITY_DN47672_c0_g1 | TRINITY_DN47992_c0_g2 | TRINITY_DN48559_c0_g1 | TRINITY_DN49299_c0_g1 | TRINITY_DN49856_c0_g1 | TRINITY_DN50333…	TRINITY_DN101981_c0_g1 | TRINITY_DN26425_c0_g1 | TRINITY_DN38919_c0_g1 | TRINITY_DN42087_c0_g1 | TRINITY_DN42698_c0_g1 | TRINITY_DN42945_c0_g1 | TRINITY_DN43186_c0_g1 | TRINITY_DN43646_c0_g1 | TRINITY_DN45411_c0_g2 | TRINITY_DN45443_c0_g1 | TRINITY_DN45586_c1_g1 | TRINITY_DN45625_c0_g1 | TRINITY_DN46109_c0_g1 | TRINITY_DN46185_c0_g1 | TRINITY_DN47551_c0_g1 | TRINITY_DN47563_c1_g1 | TRINITY_DN4765…
GO:0008013	beta-catenin binding	24	10	2020-07-06	480	0.10384	0.10384	5	5	TRINITY_DN71670_c0_g1 | TRINITY_DN76519_c2_g1 | TRINITY_DN82005_c2_g1 | TRINITY_DN85695_c0_g1 | TRINITY_DN89042_c4_g1	TRINITY_DN60526_c3_g5 | TRINITY_DN67679_c1_g3 | TRINITY_DN68427_c0_g1 | TRINITY_DN74645_c2_g1 | TRINITY_DN84083_c1_g1
GO:0015145	monosaccharide transmembrane transporter activity	90	31	2020-12-25	481	0.10444	0.10444	18	13	TRINITY_DN58919_c1_g4 | TRINITY_DN61355_c1_g5 | TRINITY_DN61685_c4_g1 | TRINITY_DN62124_c0_g2 | TRINITY_DN65126_c0_g1 | TRINITY_DN69240_c6_g1 | TRINITY_DN72138_c1_g3 | TRINITY_DN74054_c4_g1 | TRINITY_DN76650_c0_g2 | TRINITY_DN78448_c4_g1 | TRINITY_DN80072_c1_g3 | TRINITY_DN85998_c0_g1 | TRINITY_DN86702_c0_g1 | TRINITY_DN87464_c0_g1 | TRINITY_DN89386_c0_g2 | TRINITY_DN90860_c2_g1 | TRINITY_DN94065…	TRINITY_DN47885_c0_g1 | TRINITY_DN51672_c1_g1 | TRINITY_DN59997_c0_g1 | TRINITY_DN61156_c3_g3 | TRINITY_DN62186_c0_g1 | TRINITY_DN70556_c1_g4 | TRINITY_DN77818_c1_g1 | TRINITY_DN88397_c1_g1 | TRINITY_DN89253_c1_g1 | TRINITY_DN90028_c0_g2 | TRINITY_DN92080_c2_g1 | TRINITY_DN92241_c2_g1 | TRINITY_DN94598_c7_g1
GO:0002020	protease binding	58	21	16.19	482	0.10520	0.10520	10	11	TRINITY_DN47000_c1_g1 | TRINITY_DN59665_c0_g1 | TRINITY_DN60132_c0_g1 | TRINITY_DN65561_c0_g1 | TRINITY_DN66961_c1_g1 | TRINITY_DN78849_c0_g2 | TRINITY_DN79321_c0_g3 | TRINITY_DN79453_c1_g2 | TRINITY_DN80560_c3_g1 | TRINITY_DN85391_c1_g1	TRINITY_DN67890_c4_g1 | TRINITY_DN69963_c0_g4 | TRINITY_DN75908_c2_g2 | TRINITY_DN83152_c0_g3 | TRINITY_DN86034_c1_g1 | TRINITY_DN86369_c1_g1 | TRINITY_DN86378_c0_g2 | TRINITY_DN86485_c0_g1 | TRINITY_DN92355_c2_g1 | TRINITY_DN92567_c8_g2 | TRINITY_DN93754_c1_g1
GO:0016413	O-acetyltransferase activity	113	38	31.54	483	0.10675	0.10675	20	18	TRINITY_DN50088_c0_g1 | TRINITY_DN65305_c0_g1 | TRINITY_DN66906_c1_g4 | TRINITY_DN69178_c0_g3 | TRINITY_DN69178_c2_g3 | TRINITY_DN73874_c1_g1 | TRINITY_DN75563_c1_g2 | TRINITY_DN76468_c5_g1 | TRINITY_DN78340_c2_g1 | TRINITY_DN79946_c1_g3 | TRINITY_DN80844_c6_g2 | TRINITY_DN81762_c1_g1 | TRINITY_DN82092_c4_g1 | TRINITY_DN82109_c0_g1 | TRINITY_DN84929_c1_g3 | TRINITY_DN85376_c3_g1 | TRINITY_DN89799…	TRINITY_DN51881_c0_g1 | TRINITY_DN67818_c1_g1 | TRINITY_DN68921_c0_g2 | TRINITY_DN73543_c1_g1 | TRINITY_DN75210_c0_g2 | TRINITY_DN75318_c3_g1 | TRINITY_DN75636_c0_g1 | TRINITY_DN77289_c1_g1 | TRINITY_DN78090_c0_g1 | TRINITY_DN78794_c0_g1 | TRINITY_DN81280_c0_g1 | TRINITY_DN81280_c0_g7 | TRINITY_DN83055_c2_g2 | TRINITY_DN83468_c1_g1 | TRINITY_DN87915_c4_g4 | TRINITY_DN89203_c0_g1 | TRINITY_DN89203…
GO:0022843	voltage-gated cation channel activity	100	34	27.91	484	0.10758	0.10758	19	15	TRINITY_DN48314_c0_g1 | TRINITY_DN48398_c1_g1 | TRINITY_DN51942_c0_g1 | TRINITY_DN63759_c0_g1 | TRINITY_DN64682_c2_g1 | TRINITY_DN65002_c9_g1 | TRINITY_DN65196_c1_g1 | TRINITY_DN71379_c2_g3 | TRINITY_DN71574_c2_g2 | TRINITY_DN74605_c2_g3 | TRINITY_DN78656_c0_g2 | TRINITY_DN79494_c0_g1 | TRINITY_DN86715_c0_g3 | TRINITY_DN91060_c1_g1 | TRINITY_DN91393_c1_g1 | TRINITY_DN91393_c1_g2 | TRINITY_DN93337…	TRINITY_DN53782_c0_g1 | TRINITY_DN55366_c0_g1 | TRINITY_DN59114_c0_g2 | TRINITY_DN62587_c0_g1 | TRINITY_DN63226_c1_g2 | TRINITY_DN65266_c2_g1 | TRINITY_DN72745_c0_g1 | TRINITY_DN79457_c0_g2 | TRINITY_DN79669_c0_g2 | TRINITY_DN81335_c0_g1 | TRINITY_DN83573_c2_g1 | TRINITY_DN87188_c1_g1 | TRINITY_DN90552_c1_g1 | TRINITY_DN90552_c1_g2 | TRINITY_DN92415_c2_g1
GO:0035252	UDP-xylosyltransferase activity	52	19	14.51	485	0.11055	0.11055	9	10	TRINITY_DN72162_c0_g1 | TRINITY_DN72517_c1_g3 | TRINITY_DN74850_c4_g2 | TRINITY_DN74850_c5_g1 | TRINITY_DN74975_c1_g2 | TRINITY_DN82222_c0_g2 | TRINITY_DN92719_c1_g1 | TRINITY_DN93196_c5_g5 | TRINITY_DN93196_c6_g2	TRINITY_DN59793_c8_g5 | TRINITY_DN62856_c0_g3 | TRINITY_DN70800_c3_g1 | TRINITY_DN72162_c0_g3 | TRINITY_DN72162_c0_g5 | TRINITY_DN75259_c1_g1 | TRINITY_DN80459_c2_g1 | TRINITY_DN82120_c0_g1 | TRINITY_DN92719_c2_g1 | TRINITY_DN93196_c5_g2
GO:0008810	cellulase activity	49	18	13.68	486	0.11326	0.11326	1	17	TRINITY_DN80990_c1_g2	TRINITY_DN57376_c0_g1 | TRINITY_DN58350_c0_g2 | TRINITY_DN58867_c0_g1 | TRINITY_DN65883_c0_g1 | TRINITY_DN69013_c3_g1 | TRINITY_DN69013_c3_g2 | TRINITY_DN73735_c0_g2 | TRINITY_DN74842_c2_g1 | TRINITY_DN76186_c0_g2 | TRINITY_DN77678_c0_g1 | TRINITY_DN81704_c0_g2 | TRINITY_DN84006_c0_g1 | TRINITY_DN84756_c0_g2 | TRINITY_DN86413_c0_g1 | TRINITY_DN91492_c1_g1 | TRINITY_DN91492_c1_g2 | TRINITY_DN91492…
GO:0015377	cation:chloride symporter activity	10	5	1979-02-01	487	0.11679	0.11679	4	1	TRINITY_DN60139_c5_g2 | TRINITY_DN78453_c0_g4 | TRINITY_DN79200_c1_g2 | TRINITY_DN79796_c1_g1	TRINITY_DN59486_c0_g2
GO:0097027	ubiquitin-protein transferase activator activity	10	5	1979-02-01	488	0.11679	0.11679	0	5		TRINITY_DN62005_c0_g1 | TRINITY_DN65438_c1_g1 | TRINITY_DN75612_c0_g3 | TRINITY_DN89877_c4_g2 | TRINITY_DN89877_c4_g3
GO:0004310	farnesyl-diphosphate farnesyltransferase activity	10	5	1979-02-01	489	0.11679	0.11679	1	4	TRINITY_DN90728_c1_g1	TRINITY_DN51431_c0_g1 | TRINITY_DN75289_c3_g1 | TRINITY_DN85687_c0_g2 | TRINITY_DN91254_c1_g1
GO:0000900	translation repressor activity, nucleic acid binding	10	5	1979-02-01	490	0.11679	0.11679	4	1	TRINITY_DN61057_c5_g1 | TRINITY_DN80142_c0_g2 | TRINITY_DN86702_c0_g1 | TRINITY_DN90187_c1_g1	TRINITY_DN80116_c0_g1
GO:0022841	potassium ion leak channel activity	10	5	1979-02-01	491	0.11679	0.11679	4	1	TRINITY_DN68015_c0_g1 | TRINITY_DN69542_c0_g3 | TRINITY_DN80066_c2_g1 | TRINITY_DN94625_c3_g1	TRINITY_DN87188_c1_g1
GO:0090079	translation regulator activity, nucleic acid binding	10	5	1979-02-01	492	0.11679	0.11679	4	1	TRINITY_DN61057_c5_g1 | TRINITY_DN80142_c0_g2 | TRINITY_DN86702_c0_g1 | TRINITY_DN90187_c1_g1	TRINITY_DN80116_c0_g1
GO:0098960	postsynaptic neurotransmitter receptor activity	10	5	1979-02-01	493	0.11679	0.11679	2	3	TRINITY_DN66996_c2_g1 | TRINITY_DN93138_c3_g1	TRINITY_DN57901_c2_g3 | TRINITY_DN73737_c1_g1 | TRINITY_DN73737_c1_g2
GO:0004045	aminoacyl-tRNA hydrolase activity	10	5	1979-02-01	494	0.11679	0.11679	1	4	TRINITY_DN66004_c1_g3	TRINITY_DN53392_c0_g1 | TRINITY_DN64438_c1_g1 | TRINITY_DN82495_c1_g1 | TRINITY_DN93118_c6_g1
GO:0008764	UDP-N-acetylmuramoylalanine-D-glutamate ligase activity	10	5	1979-02-01	495	0.11679	0.11679	3	2	TRINITY_DN60132_c0_g1 | TRINITY_DN79420_c2_g1 | TRINITY_DN92202_c2_g2	TRINITY_DN63467_c0_g1 | TRINITY_DN90435_c0_g2
GO:0016830	carbon-carbon lyase activity	418	128	116.68	496	0.43033	0.11826	61	67	TRINITY_DN42088_c0_g1 | TRINITY_DN48362_c0_g1 | TRINITY_DN50088_c0_g1 | TRINITY_DN54476_c0_g1 | TRINITY_DN56484_c0_g2 | TRINITY_DN57788_c0_g1 | TRINITY_DN59202_c2_g1 | TRINITY_DN59753_c3_g1 | TRINITY_DN61218_c0_g1 | TRINITY_DN63551_c14_g2 | TRINITY_DN65014_c0_g2 | TRINITY_DN67107_c0_g2 | TRINITY_DN68768_c3_g1 | TRINITY_DN70621_c0_g1 | TRINITY_DN70866_c1_g3 | TRINITY_DN72642_c5_g3 | TRINITY_DN7294…	TRINITY_DN46708_c0_g2 | TRINITY_DN48327_c0_g1 | TRINITY_DN49097_c0_g1 | TRINITY_DN52294_c0_g2 | TRINITY_DN53254_c0_g1 | TRINITY_DN57827_c0_g1 | TRINITY_DN57827_c0_g2 | TRINITY_DN58798_c1_g2 | TRINITY_DN58798_c2_g1 | TRINITY_DN60506_c1_g2 | TRINITY_DN60788_c1_g1 | TRINITY_DN62633_c1_g1 | TRINITY_DN65618_c1_g3 | TRINITY_DN67328_c1_g1 | TRINITY_DN67365_c3_g1 | TRINITY_DN67365_c3_g2 | TRINITY_DN67874…
GO:0016829	lyase activity	1205	355	336.35	497	0.82658	0.11851	159	196	TRINITY_DN100204_c0_g1 | TRINITY_DN42088_c0_g1 | TRINITY_DN48362_c0_g1 | TRINITY_DN50088_c0_g1 | TRINITY_DN53198_c0_g1 | TRINITY_DN53344_c0_g1 | TRINITY_DN53361_c0_g1 | TRINITY_DN54476_c0_g1 | TRINITY_DN55664_c0_g1 | TRINITY_DN56484_c0_g2 | TRINITY_DN57125_c0_g1 | TRINITY_DN57427_c0_g1 | TRINITY_DN57788_c0_g1 | TRINITY_DN59202_c2_g1 | TRINITY_DN59753_c3_g1 | TRINITY_DN60078_c0_g1 | TRINITY_DN6070…	TRINITY_DN46708_c0_g2 | TRINITY_DN48327_c0_g1 | TRINITY_DN48527_c0_g1 | TRINITY_DN49097_c0_g1 | TRINITY_DN51292_c0_g1 | TRINITY_DN52294_c0_g2 | TRINITY_DN52947_c0_g1 | TRINITY_DN53254_c0_g1 | TRINITY_DN53588_c0_g1 | TRINITY_DN54760_c0_g1 | TRINITY_DN55932_c3_g1 | TRINITY_DN56234_c0_g3 | TRINITY_DN56312_c0_g3 | TRINITY_DN56812_c3_g1 | TRINITY_DN57593_c2_g2 | TRINITY_DN57827_c0_g1 | TRINITY_DN57827…
GO:0015116	sulfate transmembrane transporter activity	37	14	1933-10-01	498	0.12378	0.12378	10	4	TRINITY_DN55633_c0_g1 | TRINITY_DN61866_c0_g1 | TRINITY_DN77377_c0_g1 | TRINITY_DN84580_c0_g1 | TRINITY_DN85012_c0_g1 | TRINITY_DN89046_c2_g1 | TRINITY_DN89046_c2_g2 | TRINITY_DN89582_c0_g2 | TRINITY_DN90579_c0_g1 | TRINITY_DN90579_c0_g3	TRINITY_DN107640_c0_g1 | TRINITY_DN88775_c0_g1 | TRINITY_DN90852_c2_g2 | TRINITY_DN91146_c0_g1
GO:0016831	carboxy-lyase activity	296	92	82.62	499	0.52710	0.12466	39	53	TRINITY_DN42088_c0_g1 | TRINITY_DN48362_c0_g1 | TRINITY_DN50088_c0_g1 | TRINITY_DN54476_c0_g1 | TRINITY_DN59753_c3_g1 | TRINITY_DN67107_c0_g2 | TRINITY_DN70621_c0_g1 | TRINITY_DN72642_c5_g3 | TRINITY_DN72942_c1_g1 | TRINITY_DN73360_c5_g1 | TRINITY_DN74018_c4_g2 | TRINITY_DN74830_c2_g4 | TRINITY_DN75707_c1_g1 | TRINITY_DN75863_c0_g2 | TRINITY_DN77488_c3_g1 | TRINITY_DN80072_c1_g3 | TRINITY_DN80752…	TRINITY_DN46708_c0_g2 | TRINITY_DN49097_c0_g1 | TRINITY_DN53254_c0_g1 | TRINITY_DN57827_c0_g1 | TRINITY_DN57827_c0_g2 | TRINITY_DN58798_c1_g2 | TRINITY_DN58798_c2_g1 | TRINITY_DN60788_c1_g1 | TRINITY_DN62633_c1_g1 | TRINITY_DN67328_c1_g1 | TRINITY_DN67365_c3_g1 | TRINITY_DN67365_c3_g2 | TRINITY_DN67874_c3_g1 | TRINITY_DN69532_c7_g1 | TRINITY_DN70163_c0_g2 | TRINITY_DN71714_c3_g4 | TRINITY_DN72642…
GO:0004324	ferredoxin-NADP+ reductase activity	13	6	1963-03-01	500	0.12541	0.12541	5	1	TRINITY_DN53148_c0_g1 | TRINITY_DN59202_c2_g1 | TRINITY_DN77062_c2_g1 | TRINITY_DN85951_c0_g1 | TRINITY_DN93655_c4_g3	TRINITY_DN70712_c0_g1
GO:0030971	receptor tyrosine kinase binding	13	6	1963-03-01	501	0.12541	0.12541	5	1	TRINITY_DN66294_c4_g1 | TRINITY_DN68720_c2_g1 | TRINITY_DN79749_c3_g1 | TRINITY_DN80402_c1_g1 | TRINITY_DN93296_c5_g2	TRINITY_DN81413_c3_g2
GO:0050734	hydroxycinnamoyltransferase activity	13	6	1963-03-01	502	0.12541	0.12541	5	1	TRINITY_DN61601_c6_g1 | TRINITY_DN63573_c3_g3 | TRINITY_DN71490_c4_g1 | TRINITY_DN74084_c1_g1 | TRINITY_DN89031_c2_g1	TRINITY_DN74401_c1_g1
GO:0043024	ribosomal small subunit binding	16	7	1947-04-01	503	0.12986	0.12986	6	1	TRINITY_DN44379_c0_g1 | TRINITY_DN53270_c0_g2 | TRINITY_DN58451_c0_g1 | TRINITY_DN72398_c3_g1 | TRINITY_DN90187_c1_g1 | TRINITY_DN93430_c2_g2	TRINITY_DN85769_c0_g2
GO:0003911	DNA ligase (NAD+) activity	28	11	1982-07-01	504	0.13016	0.13016	3	8	TRINITY_DN80847_c1_g1 | TRINITY_DN89327_c2_g1 | TRINITY_DN90243_c1_g1	TRINITY_DN59761_c0_g1 | TRINITY_DN60523_c0_g1 | TRINITY_DN65582_c1_g3 | TRINITY_DN65784_c1_g1 | TRINITY_DN81737_c0_g1 | TRINITY_DN90723_c2_g2 | TRINITY_DN91850_c4_g1 | TRINITY_DN93157_c5_g1
GO:0048040	UDP-glucuronate decarboxylase activity	25	10	1998-06-01	505	0.13152	0.13152	0	10		TRINITY_DN71714_c3_g4 | TRINITY_DN75696_c2_g1 | TRINITY_DN76079_c1_g3 | TRINITY_DN78354_c1_g1 | TRINITY_DN78354_c1_g2 | TRINITY_DN82500_c1_g2 | TRINITY_DN85005_c0_g2 | TRINITY_DN88916_c2_g1 | TRINITY_DN92321_c3_g1 | TRINITY_DN92321_c4_g4
GO:0016645	oxidoreductase activity, acting on the CH-NH group of donors	92	31	25.68	506	0.72497	0.13175	9	22	TRINITY_DN53270_c0_g1 | TRINITY_DN63484_c1_g1 | TRINITY_DN73455_c0_g1 | TRINITY_DN81651_c1_g1 | TRINITY_DN82387_c2_g1 | TRINITY_DN82939_c0_g1 | TRINITY_DN88552_c1_g4 | TRINITY_DN89779_c2_g1 | TRINITY_DN91487_c4_g1	TRINITY_DN55309_c0_g2 | TRINITY_DN59799_c0_g1 | TRINITY_DN61361_c2_g2 | TRINITY_DN61394_c4_g1 | TRINITY_DN64332_c3_g1 | TRINITY_DN66363_c3_g1 | TRINITY_DN67587_c2_g1 | TRINITY_DN74430_c1_g4 | TRINITY_DN75575_c2_g1 | TRINITY_DN76644_c0_g2 | TRINITY_DN76644_c0_g4 | TRINITY_DN81675_c0_g1 | TRINITY_DN81876_c1_g1 | TRINITY_DN83001_c0_g1 | TRINITY_DN84637_c0_g1 | TRINITY_DN88877_c2_g1 | TRINITY_DN91074…
GO:0004896	cytokine receptor activity	19	8	2020-03-05	507	0.13182	0.13182	5	3	TRINITY_DN84555_c2_g1 | TRINITY_DN87708_c2_g3 | TRINITY_DN89661_c1_g1 | TRINITY_DN92347_c1_g1 | TRINITY_DN93296_c5_g2	TRINITY_DN76295_c0_g1 | TRINITY_DN82119_c1_g1 | TRINITY_DN92598_c2_g1
GO:0003846	2-acylglycerol O-acyltransferase activity	19	8	2020-03-05	508	0.13182	0.13182	7	1	TRINITY_DN59578_c3_g1 | TRINITY_DN74611_c0_g2 | TRINITY_DN74611_c0_g3 | TRINITY_DN87975_c0_g1 | TRINITY_DN87975_c0_g2 | TRINITY_DN92504_c2_g1 | TRINITY_DN92504_c2_g3	TRINITY_DN68113_c2_g1
GO:0019825	oxygen binding	19	8	2020-03-05	509	0.13182	0.13182	3	5	TRINITY_DN67169_c1_g1 | TRINITY_DN76647_c1_g1 | TRINITY_DN89560_c0_g3	TRINITY_DN51292_c0_g1 | TRINITY_DN65757_c4_g2 | TRINITY_DN80568_c1_g2 | TRINITY_DN82723_c1_g2 | TRINITY_DN93127_c3_g1
GO:0009044	xylan 1,4-beta-xylosidase activity	22	9	2014-06-01	510	0.13219	0.13219	2	7	TRINITY_DN75581_c2_g1 | TRINITY_DN87618_c0_g1	TRINITY_DN49002_c0_g1 | TRINITY_DN52492_c0_g1 | TRINITY_DN53504_c0_g1 | TRINITY_DN56092_c0_g1 | TRINITY_DN70692_c1_g1 | TRINITY_DN93268_c6_g1 | TRINITY_DN93268_c6_g2
GO:0042973	glucan endo-1,3-beta-D-glucosidase activity	63	22	17.59	511	0.13625	0.13625	5	17	TRINITY_DN74168_c3_g1 | TRINITY_DN75992_c2_g1 | TRINITY_DN80408_c0_g1 | TRINITY_DN80408_c0_g2 | TRINITY_DN81257_c0_g3	TRINITY_DN105162_c0_g1 | TRINITY_DN55753_c0_g1 | TRINITY_DN60575_c0_g1 | TRINITY_DN62804_c2_g2 | TRINITY_DN69695_c1_g1 | TRINITY_DN70041_c1_g2 | TRINITY_DN72832_c6_g1 | TRINITY_DN73040_c0_g1 | TRINITY_DN76023_c0_g2 | TRINITY_DN76040_c1_g1 | TRINITY_DN76961_c3_g2 | TRINITY_DN81546_c2_g2 | TRINITY_DN85823_c1_g1 | TRINITY_DN86485_c0_g1 | TRINITY_DN86979_c1_g2 | TRINITY_DN88219_c0_g1 | TRINITY_DN8896…
GO:0005310	dicarboxylic acid transmembrane transporter activity	47	17	2020-12-13	512	0.13640	0.13640	13	4	TRINITY_DN55633_c0_g1 | TRINITY_DN61866_c0_g1 | TRINITY_DN61923_c2_g2 | TRINITY_DN67475_c0_g1 | TRINITY_DN67815_c1_g1 | TRINITY_DN69201_c0_g4 | TRINITY_DN69265_c0_g1 | TRINITY_DN89046_c2_g1 | TRINITY_DN89046_c2_g2 | TRINITY_DN90154_c0_g1 | TRINITY_DN91159_c1_g1 | TRINITY_DN94164_c1_g1 | TRINITY_DN94330_c3_g1	TRINITY_DN63244_c0_g1 | TRINITY_DN85141_c1_g4 | TRINITY_DN92765_c2_g1 | TRINITY_DN94461_c5_g1
GO:0032450	maltose alpha-glucosidase activity	5	3	2020-04-01	513	0.13657	0.13657	3	0	TRINITY_DN66962_c5_g1 | TRINITY_DN71472_c4_g2 | TRINITY_DN79066_c0_g1
GO:0090447	glycerol-3-phosphate 2-O-acyltransferase activity	5	3	2020-04-01	514	0.13657	0.13657	1	2	TRINITY_DN76911_c0_g3	TRINITY_DN74396_c0_g1 | TRINITY_DN76949_c3_g2
GO:0098599	palmitoyl hydrolase activity	5	3	2020-04-01	515	0.13657	0.13657	2	1	TRINITY_DN61833_c0_g1 | TRINITY_DN90855_c2_g1	TRINITY_DN72783_c4_g1
GO:0015407	monosaccharide-transporting ATPase activity	5	3	2020-04-01	516	0.13657	0.13657	2	1	TRINITY_DN61685_c4_g1 | TRINITY_DN65126_c0_g1	TRINITY_DN94598_c7_g1
GO:0004414	homoserine O-acetyltransferase activity	5	3	2020-04-01	517	0.13657	0.13657	2	1	TRINITY_DN50088_c0_g1 | TRINITY_DN75563_c1_g2	TRINITY_DN75318_c3_g1
GO:0003959	NADPH dehydrogenase activity	5	3	2020-04-01	518	0.13657	0.13657	2	1	TRINITY_DN66563_c1_g4 | TRINITY_DN90152_c1_g1	TRINITY_DN86090_c0_g1
GO:0015211	purine nucleoside transmembrane transporter activity	5	3	2020-04-01	519	0.13657	0.13657	1	2	TRINITY_DN74539_c2_g1	TRINITY_DN67847_c0_g1 | TRINITY_DN83962_c2_g1
GO:0004103	choline kinase activity	5	3	2020-04-01	520	0.13657	0.13657	3	0	TRINITY_DN72167_c0_g5 | TRINITY_DN83840_c2_g2 | TRINITY_DN84843_c0_g1
GO:0045174	glutathione dehydrogenase (ascorbate) activity	5	3	2020-04-01	521	0.13657	0.13657	2	1	TRINITY_DN81833_c0_g1 | TRINITY_DN90355_c4_g1	TRINITY_DN71387_c0_g1
GO:0008474	palmitoyl-(protein) hydrolase activity	5	3	2020-04-01	522	0.13657	0.13657	2	1	TRINITY_DN61833_c0_g1 | TRINITY_DN90855_c2_g1	TRINITY_DN72783_c4_g1
GO:0016844	strictosidine synthase activity	5	3	2020-04-01	523	0.13657	0.13657	2	1	TRINITY_DN83594_c2_g3 | TRINITY_DN90187_c1_g1	TRINITY_DN75284_c0_g1
GO:0018685	alkane 1-monooxygenase activity	5	3	2020-04-01	524	0.13657	0.13657	1	2	TRINITY_DN78551_c1_g2	TRINITY_DN75867_c0_g1 | TRINITY_DN92993_c0_g2
GO:1990380	Lys48-specific deubiquitinase activity	5	3	2020-04-01	525	0.13657	0.13657	2	1	TRINITY_DN59578_c3_g1 | TRINITY_DN92277_c0_g1	TRINITY_DN93915_c4_g1
GO:0004808	tRNA (5-methylaminomethyl-2-thiouridylate)-methyltransferase activity	5	3	2020-04-01	526	0.13657	0.13657	3	0	TRINITY_DN63484_c1_g1 | TRINITY_DN81651_c1_g1 | TRINITY_DN82387_c2_g1
GO:0016672	oxidoreductase activity, acting on a sulfur group of donors, quinone or similar compound as acceptor	5	3	2020-04-01	527	0.13657	0.13657	2	1	TRINITY_DN81833_c0_g1 | TRINITY_DN90355_c4_g1	TRINITY_DN71387_c0_g1
GO:0008760	UDP-N-acetylglucosamine 1-carboxyvinyltransferase activity	5	3	2020-04-01	528	0.13657	0.13657	1	2	TRINITY_DN70374_c7_g4	TRINITY_DN63700_c0_g1 | TRINITY_DN89534_c3_g1
GO:0070205	2-succinyl-6-hydroxy-2,4-cyclohexadiene-1-carboxylate synthase activity	5	3	2020-04-01	529	0.13657	0.13657	3	0	TRINITY_DN60078_c0_g1 | TRINITY_DN76684_c0_g3 | TRINITY_DN90889_c1_g5
GO:0016778	diphosphotransferase activity	44	16	2028-12-01	530	0.14017	0.14017	8	8	TRINITY_DN65833_c0_g2 | TRINITY_DN69486_c0_g1 | TRINITY_DN69486_c0_g2 | TRINITY_DN69486_c0_g3 | TRINITY_DN74135_c2_g1 | TRINITY_DN82684_c0_g1 | TRINITY_DN90179_c0_g2 | TRINITY_DN91735_c1_g2	TRINITY_DN44915_c0_g1 | TRINITY_DN64801_c0_g1 | TRINITY_DN71416_c0_g2 | TRINITY_DN77237_c2_g3 | TRINITY_DN79390_c4_g2 | TRINITY_DN89597_c1_g1 | TRINITY_DN90230_c4_g1 | TRINITY_DN93780_c2_g1
GO:0015154	disaccharide transmembrane transporter activity	35	13	1977-09-01	531	0.15171	0.15171	11	2	TRINITY_DN50896_c0_g1 | TRINITY_DN65561_c0_g1 | TRINITY_DN65924_c5_g1 | TRINITY_DN69374_c0_g1 | TRINITY_DN69374_c4_g1 | TRINITY_DN69374_c4_g2 | TRINITY_DN70950_c4_g2 | TRINITY_DN80530_c0_g1 | TRINITY_DN81271_c0_g4 | TRINITY_DN81271_c0_g7 | TRINITY_DN93668_c2_g1	TRINITY_DN62193_c2_g2 | TRINITY_DN79951_c1_g1
GO:0015157	oligosaccharide transmembrane transporter activity	35	13	1977-09-01	532	0.15171	0.15171	11	2	TRINITY_DN50896_c0_g1 | TRINITY_DN65561_c0_g1 | TRINITY_DN65924_c5_g1 | TRINITY_DN69374_c0_g1 | TRINITY_DN69374_c4_g1 | TRINITY_DN69374_c4_g2 | TRINITY_DN70950_c4_g2 | TRINITY_DN80530_c0_g1 | TRINITY_DN81271_c0_g4 | TRINITY_DN81271_c0_g7 | TRINITY_DN93668_c2_g1	TRINITY_DN62193_c2_g2 | TRINITY_DN79951_c1_g1
GO:0008061	chitin binding	51	18	14.24	533	0.15393	0.15393	9	9	TRINITY_DN66235_c5_g3 | TRINITY_DN68354_c1_g2 | TRINITY_DN70103_c0_g1 | TRINITY_DN72174_c3_g1 | TRINITY_DN77042_c3_g1 | TRINITY_DN82791_c0_g1 | TRINITY_DN86027_c0_g1 | TRINITY_DN87562_c3_g6 | TRINITY_DN91732_c0_g1	TRINITY_DN56958_c0_g3 | TRINITY_DN62514_c1_g1 | TRINITY_DN71354_c2_g1 | TRINITY_DN77082_c1_g1 | TRINITY_DN82949_c1_g1 | TRINITY_DN87185_c0_g5 | TRINITY_DN87185_c0_g6 | TRINITY_DN88954_c1_g1 | TRINITY_DN88954_c1_g2
GO:0008168	methyltransferase activity	976	287	272.43	534	0.87637	0.15462	102	185	TRINITY_DN45706_c0_g1 | TRINITY_DN53270_c0_g1 | TRINITY_DN54458_c1_g1 | TRINITY_DN58201_c0_g1 | TRINITY_DN60308_c0_g1 | TRINITY_DN60606_c0_g1 | TRINITY_DN61243_c6_g2 | TRINITY_DN63049_c1_g3 | TRINITY_DN63261_c0_g1 | TRINITY_DN63425_c5_g1 | TRINITY_DN63484_c1_g1 | TRINITY_DN63555_c6_g1 | TRINITY_DN64033_c0_g1 | TRINITY_DN64292_c0_g1 | TRINITY_DN64495_c2_g1 | TRINITY_DN64495_c2_g3 | TRINITY_DN64728…	TRINITY_DN40629_c0_g1 | TRINITY_DN40971_c0_g1 | TRINITY_DN43085_c0_g1 | TRINITY_DN44425_c0_g1 | TRINITY_DN45255_c0_g1 | TRINITY_DN45684_c0_g1 | TRINITY_DN46028_c0_g1 | TRINITY_DN46308_c0_g1 | TRINITY_DN46348_c0_g1 | TRINITY_DN46684_c0_g1 | TRINITY_DN48085_c0_g1 | TRINITY_DN49649_c0_g1 | TRINITY_DN50186_c0_g1 | TRINITY_DN50186_c0_g2 | TRINITY_DN50903_c0_g1 | TRINITY_DN51538_c0_g1 | TRINITY_DN51650…
GO:0003779	actin binding	579	173	161.62	535	0.35501	0.15483	55	118	TRINITY_DN41068_c0_g1 | TRINITY_DN47000_c1_g1 | TRINITY_DN48314_c0_g1 | TRINITY_DN48795_c0_g1 | TRINITY_DN51369_c0_g1 | TRINITY_DN58022_c3_g1 | TRINITY_DN62690_c0_g1 | TRINITY_DN63185_c3_g1 | TRINITY_DN64550_c2_g1 | TRINITY_DN65561_c0_g1 | TRINITY_DN65745_c1_g2 | TRINITY_DN65839_c3_g1 | TRINITY_DN66401_c4_g1 | TRINITY_DN69614_c1_g1 | TRINITY_DN70437_c3_g2 | TRINITY_DN70891_c0_g1 | TRINITY_DN71301…	TRINITY_DN42997_c0_g1 | TRINITY_DN43072_c0_g1 | TRINITY_DN43186_c0_g1 | TRINITY_DN44582_c0_g1 | TRINITY_DN45123_c2_g1 | TRINITY_DN47127_c0_g1 | TRINITY_DN47415_c0_g1 | TRINITY_DN47685_c0_g1 | TRINITY_DN48110_c0_g1 | TRINITY_DN48648_c0_g1 | TRINITY_DN48941_c0_g1 | TRINITY_DN49430_c0_g1 | TRINITY_DN50203_c0_g1 | TRINITY_DN50915_c0_g1 | TRINITY_DN51148_c0_g1 | TRINITY_DN51767_c0_g1 | TRINITY_DN52160…
GO:0005527	macrolide binding	32	12	1993-08-01	536	0.15552	0.15552	6	6	TRINITY_DN59647_c3_g1 | TRINITY_DN66828_c0_g1 | TRINITY_DN69085_c1_g2 | TRINITY_DN76697_c2_g2 | TRINITY_DN81049_c2_g1 | TRINITY_DN84405_c0_g3	TRINITY_DN49144_c0_g1 | TRINITY_DN57543_c3_g2 | TRINITY_DN68442_c0_g1 | TRINITY_DN83564_c0_g2 | TRINITY_DN94318_c0_g1 | TRINITY_DN94318_c0_g2
GO:0005528	FK506 binding	32	12	1993-08-01	537	0.15552	0.15552	6	6	TRINITY_DN59647_c3_g1 | TRINITY_DN66828_c0_g1 | TRINITY_DN69085_c1_g2 | TRINITY_DN76697_c2_g2 | TRINITY_DN81049_c2_g1 | TRINITY_DN84405_c0_g3	TRINITY_DN49144_c0_g1 | TRINITY_DN57543_c3_g2 | TRINITY_DN68442_c0_g1 | TRINITY_DN83564_c0_g2 | TRINITY_DN94318_c0_g1 | TRINITY_DN94318_c0_g2
GO:0010857	calcium-dependent protein kinase activity	97	32	2020-08-27	538	0.15790	0.15790	19	13	TRINITY_DN52281_c0_g1 | TRINITY_DN54468_c1_g1 | TRINITY_DN61963_c0_g2 | TRINITY_DN63851_c0_g1 | TRINITY_DN64206_c0_g1 | TRINITY_DN67505_c1_g1 | TRINITY_DN67546_c3_g1 | TRINITY_DN69177_c0_g5 | TRINITY_DN71425_c0_g2 | TRINITY_DN73886_c0_g1 | TRINITY_DN73886_c0_g2 | TRINITY_DN74955_c1_g1 | TRINITY_DN75957_c3_g1 | TRINITY_DN78863_c1_g1 | TRINITY_DN83519_c0_g2 | TRINITY_DN84364_c1_g1 | TRINITY_DN86598…	TRINITY_DN53853_c0_g1 | TRINITY_DN56291_c0_g1 | TRINITY_DN62328_c4_g1 | TRINITY_DN65395_c2_g1 | TRINITY_DN74047_c1_g1 | TRINITY_DN75543_c0_g1 | TRINITY_DN78073_c0_g1 | TRINITY_DN80254_c4_g1 | TRINITY_DN81749_c1_g3 | TRINITY_DN86950_c1_g2 | TRINITY_DN88241_c2_g1 | TRINITY_DN88783_c2_g1 | TRINITY_DN90325_c0_g2
GO:0009931	calcium-dependent protein serine/threonine kinase activity	97	32	2020-08-27	539	0.15790	0.15790	19	13	TRINITY_DN52281_c0_g1 | TRINITY_DN54468_c1_g1 | TRINITY_DN61963_c0_g2 | TRINITY_DN63851_c0_g1 | TRINITY_DN64206_c0_g1 | TRINITY_DN67505_c1_g1 | TRINITY_DN67546_c3_g1 | TRINITY_DN69177_c0_g5 | TRINITY_DN71425_c0_g2 | TRINITY_DN73886_c0_g1 | TRINITY_DN73886_c0_g2 | TRINITY_DN74955_c1_g1 | TRINITY_DN75957_c3_g1 | TRINITY_DN78863_c1_g1 | TRINITY_DN83519_c0_g2 | TRINITY_DN84364_c1_g1 | TRINITY_DN86598…	TRINITY_DN53853_c0_g1 | TRINITY_DN56291_c0_g1 | TRINITY_DN62328_c4_g1 | TRINITY_DN65395_c2_g1 | TRINITY_DN74047_c1_g1 | TRINITY_DN75543_c0_g1 | TRINITY_DN78073_c0_g1 | TRINITY_DN80254_c4_g1 | TRINITY_DN81749_c1_g3 | TRINITY_DN86950_c1_g2 | TRINITY_DN88241_c2_g1 | TRINITY_DN88783_c2_g1 | TRINITY_DN90325_c0_g2
GO:0004614	phosphoglucomutase activity	8	4	2023-02-01	540	0.15795	0.15795	2	2	TRINITY_DN73235_c0_g2 | TRINITY_DN79870_c0_g1	TRINITY_DN82230_c1_g3 | TRINITY_DN89181_c1_g1
GO:0071917	triose-phosphate transmembrane transporter activity	8	4	2023-02-01	541	0.15795	0.15795	4	0	TRINITY_DN76447_c2_g1 | TRINITY_DN79901_c0_g2 | TRINITY_DN85111_c1_g1 | TRINITY_DN85838_c1_g3
GO:0000980	RNA polymerase II distal enhancer sequence-specific DNA binding	8	4	2023-02-01	542	0.15795	0.15795	1	3	TRINITY_DN79681_c0_g1	TRINITY_DN82045_c0_g1 | TRINITY_DN85415_c1_g1 | TRINITY_DN86489_c1_g1
GO:0004318	enoyl-[acyl-carrier-protein] reductase (NADH) activity	8	4	2023-02-01	543	0.15795	0.15795	0	4		TRINITY_DN68143_c0_g1 | TRINITY_DN71671_c1_g1 | TRINITY_DN72608_c2_g5 | TRINITY_DN89342_c1_g1
GO:0015120	phosphoglycerate transmembrane transporter activity	8	4	2023-02-01	544	0.15795	0.15795	4	0	TRINITY_DN76447_c2_g1 | TRINITY_DN79901_c0_g2 | TRINITY_DN85111_c1_g1 | TRINITY_DN85838_c1_g3
GO:0097506	deaminated base DNA N-glycosylase activity	8	4	2023-02-01	545	0.15795	0.15795	1	3	TRINITY_DN64338_c3_g2	TRINITY_DN61450_c0_g1 | TRINITY_DN86350_c2_g2 | TRINITY_DN87853_c1_g5
GO:0051018	protein kinase A binding	8	4	2023-02-01	546	0.15795	0.15795	2	2	TRINITY_DN65494_c3_g1 | TRINITY_DN85975_c0_g1	TRINITY_DN58589_c0_g1 | TRINITY_DN59871_c2_g1
GO:0003979	UDP-glucose 6-dehydrogenase activity	8	4	2023-02-01	547	0.15795	0.15795	1	3	TRINITY_DN80279_c0_g1	TRINITY_DN83235_c0_g1 | TRINITY_DN83235_c0_g4 | TRINITY_DN83235_c0_g6
GO:0045140	inositol phosphoceramide synthase activity	8	4	2023-02-01	548	0.15795	0.15795	0	4		TRINITY_DN56380_c0_g1 | TRINITY_DN61323_c0_g1 | TRINITY_DN81922_c2_g1 | TRINITY_DN89721_c1_g1
GO:0003705	transcription factor activity, RNA polymerase II distal enhancer sequence-specific binding	8	4	2023-02-01	549	0.15795	0.15795	2	2	TRINITY_DN68481_c2_g2 | TRINITY_DN91866_c5_g1	TRINITY_DN79405_c2_g1 | TRINITY_DN82045_c0_g1
GO:0005154	epidermal growth factor receptor binding	8	4	2023-02-01	550	0.15795	0.15795	2	2	TRINITY_DN66937_c0_g1 | TRINITY_DN76911_c0_g1	TRINITY_DN70359_c1_g3 | TRINITY_DN86750_c0_g1
GO:0016880	acid-ammonia (or amide) ligase activity	29	11	2020-09-08	551	0.15922	0.15922	6	5	TRINITY_DN68930_c0_g1 | TRINITY_DN83496_c1_g1 | TRINITY_DN83496_c1_g2 | TRINITY_DN85272_c0_g1 | TRINITY_DN85306_c0_g1 | TRINITY_DN90072_c0_g1	TRINITY_DN61180_c1_g2 | TRINITY_DN62063_c0_g1 | TRINITY_DN75182_c2_g1 | TRINITY_DN81660_c1_g1 | TRINITY_DN91838_c2_g1
GO:0008948	oxaloacetate decarboxylase activity	29	11	2020-09-08	552	0.15922	0.15922	3	8	TRINITY_DN72642_c5_g3 | TRINITY_DN73360_c5_g1 | TRINITY_DN82032_c4_g2	TRINITY_DN57827_c0_g1 | TRINITY_DN57827_c0_g2 | TRINITY_DN70163_c0_g2 | TRINITY_DN72642_c5_g2 | TRINITY_DN76132_c0_g1 | TRINITY_DN80423_c0_g1 | TRINITY_DN80656_c7_g1 | TRINITY_DN84214_c0_g1
GO:0016040	glutamate synthase (NADH) activity	29	11	2020-09-08	553	0.15922	0.15922	0	11		TRINITY_DN40827_c0_g1 | TRINITY_DN47701_c0_g1 | TRINITY_DN48856_c0_g1 | TRINITY_DN58117_c1_g1 | TRINITY_DN59001_c0_g1 | TRINITY_DN62138_c0_g1 | TRINITY_DN67916_c1_g2 | TRINITY_DN81587_c3_g2 | TRINITY_DN83068_c1_g1 | TRINITY_DN94523_c7_g1 | TRINITY_DN94523_c8_g1
GO:0001228	transcriptional activator activity, RNA polymerase II transcription regulatory region sequence-specific binding	198	62	55.27	554	0.16099	0.16099	34	28	TRINITY_DN47400_c0_g1 | TRINITY_DN57604_c0_g1 | TRINITY_DN59352_c2_g1 | TRINITY_DN62568_c3_g1 | TRINITY_DN65472_c0_g1 | TRINITY_DN68597_c2_g1 | TRINITY_DN69939_c0_g2 | TRINITY_DN70916_c2_g3 | TRINITY_DN71116_c0_g1 | TRINITY_DN73749_c0_g1 | TRINITY_DN73974_c0_g2 | TRINITY_DN74747_c0_g3 | TRINITY_DN75880_c0_g2 | TRINITY_DN76002_c0_g1 | TRINITY_DN79663_c1_g1 | TRINITY_DN79681_c0_g1 | TRINITY_DN80983…	TRINITY_DN48584_c0_g1 | TRINITY_DN56217_c0_g1 | TRINITY_DN58726_c0_g1 | TRINITY_DN58726_c1_g2 | TRINITY_DN61197_c1_g1 | TRINITY_DN62610_c0_g1 | TRINITY_DN62969_c0_g1 | TRINITY_DN63659_c0_g2 | TRINITY_DN65196_c0_g1 | TRINITY_DN70431_c0_g1 | TRINITY_DN72336_c2_g1 | TRINITY_DN74371_c2_g3 | TRINITY_DN79578_c0_g2 | TRINITY_DN83152_c0_g2 | TRINITY_DN83152_c0_g3 | TRINITY_DN83546_c3_g1 | TRINITY_DN83546…
GO:0004482	mRNA (guanine-N7-)-methyltransferase activity	26	10	2026-07-01	555	0.16271	0.16271	4	6	TRINITY_DN71975_c1_g2 | TRINITY_DN87070_c2_g2 | TRINITY_DN92833_c4_g1 | TRINITY_DN92991_c1_g1	TRINITY_DN60740_c3_g1 | TRINITY_DN68595_c1_g3 | TRINITY_DN71143_c0_g1 | TRINITY_DN72459_c0_g1 | TRINITY_DN73512_c1_g1 | TRINITY_DN76702_c1_g2
GO:0016646	oxidoreductase activity, acting on the CH-NH group of donors, NAD or NADP as acceptor	58	20	16.19	556	0.92445	0.16561	5	15	TRINITY_DN53270_c0_g1 | TRINITY_DN73455_c0_g1 | TRINITY_DN88552_c1_g4 | TRINITY_DN89779_c2_g1 | TRINITY_DN91487_c4_g1	TRINITY_DN55309_c0_g2 | TRINITY_DN59799_c0_g1 | TRINITY_DN61361_c2_g2 | TRINITY_DN61394_c4_g1 | TRINITY_DN66363_c3_g1 | TRINITY_DN74430_c1_g4 | TRINITY_DN75575_c2_g1 | TRINITY_DN76644_c0_g2 | TRINITY_DN76644_c0_g4 | TRINITY_DN81876_c1_g1 | TRINITY_DN84637_c0_g1 | TRINITY_DN91287_c0_g1 | TRINITY_DN94596_c2_g2 | TRINITY_DN94596_c2_g4 | TRINITY_DN94596_c2_g5
GO:0061711	N(6)-L-threonylcarbamoyladenine synthase	23	9	1942-06-01	557	0.16584	0.16584	4	5	TRINITY_DN62103_c2_g1 | TRINITY_DN63826_c2_g1 | TRINITY_DN69490_c0_g2 | TRINITY_DN89176_c2_g1	TRINITY_DN64368_c0_g1 | TRINITY_DN67064_c2_g2 | TRINITY_DN72207_c2_g1 | TRINITY_DN76222_c0_g1 | TRINITY_DN86743_c1_g1
GO:0004473	malate dehydrogenase (decarboxylating) (NADP+) activity	23	9	1942-06-01	558	0.16584	0.16584	3	6	TRINITY_DN72642_c5_g3 | TRINITY_DN73360_c5_g1 | TRINITY_DN82032_c4_g2	TRINITY_DN57827_c0_g1 | TRINITY_DN57827_c0_g2 | TRINITY_DN70163_c0_g2 | TRINITY_DN72642_c5_g2 | TRINITY_DN80423_c0_g1 | TRINITY_DN84214_c0_g1
GO:0004435	phosphatidylinositol phospholipase C activity	23	9	1942-06-01	559	0.16584	0.16584	6	3	TRINITY_DN68720_c2_g1 | TRINITY_DN71921_c0_g1 | TRINITY_DN82004_c1_g1 | TRINITY_DN82004_c1_g2 | TRINITY_DN84433_c2_g1 | TRINITY_DN92699_c4_g2	TRINITY_DN67406_c2_g1 | TRINITY_DN75742_c9_g6 | TRINITY_DN86759_c0_g1
GO:0102336	3-oxo-arachidoyl-CoA synthase activity	23	9	1942-06-01	560	0.16584	0.16584	3	6	TRINITY_DN68675_c1_g2 | TRINITY_DN82297_c0_g2 | TRINITY_DN88892_c2_g1	TRINITY_DN59195_c0_g2 | TRINITY_DN59471_c3_g1 | TRINITY_DN68830_c0_g4 | TRINITY_DN77425_c0_g2 | TRINITY_DN80664_c0_g3 | TRINITY_DN88156_c2_g2
GO:0102337	3-oxo-cerotoyl-CoA synthase activity	23	9	1942-06-01	561	0.16584	0.16584	3	6	TRINITY_DN68675_c1_g2 | TRINITY_DN82297_c0_g2 | TRINITY_DN88892_c2_g1	TRINITY_DN59195_c0_g2 | TRINITY_DN59471_c3_g1 | TRINITY_DN68830_c0_g4 | TRINITY_DN77425_c0_g2 | TRINITY_DN80664_c0_g3 | TRINITY_DN88156_c2_g2
GO:0102338	3-oxo-lignoceronyl-CoA synthase activity	23	9	1942-06-01	562	0.16584	0.16584	3	6	TRINITY_DN68675_c1_g2 | TRINITY_DN82297_c0_g2 | TRINITY_DN88892_c2_g1	TRINITY_DN59195_c0_g2 | TRINITY_DN59471_c3_g1 | TRINITY_DN68830_c0_g4 | TRINITY_DN77425_c0_g2 | TRINITY_DN80664_c0_g3 | TRINITY_DN88156_c2_g2
GO:0102756	very-long-chain 3-ketoacyl-CoA synthase activity	23	9	1942-06-01	563	0.16584	0.16584	3	6	TRINITY_DN68675_c1_g2 | TRINITY_DN82297_c0_g2 | TRINITY_DN88892_c2_g1	TRINITY_DN59195_c0_g2 | TRINITY_DN59471_c3_g1 | TRINITY_DN68830_c0_g4 | TRINITY_DN77425_c0_g2 | TRINITY_DN80664_c0_g3 | TRINITY_DN88156_c2_g2
GO:0010295	(+)-abscisic acid 8'-hydroxylase activity	11	5	2020-07-03	564	0.16672	0.16672	4	1	TRINITY_DN55448_c0_g1 | TRINITY_DN87771_c3_g3 | TRINITY_DN88217_c2_g2 | TRINITY_DN88217_c2_g3	TRINITY_DN86778_c0_g1
GO:0004072	aspartate kinase activity	11	5	2020-07-03	565	0.16672	0.16672	1	4	TRINITY_DN82080_c0_g1	TRINITY_DN52276_c0_g1 | TRINITY_DN52916_c0_g1 | TRINITY_DN90105_c1_g1 | TRINITY_DN90913_c1_g1
GO:0004031	aldehyde oxidase activity	11	5	2020-07-03	566	0.16672	0.16672	1	4	TRINITY_DN68263_c0_g1	TRINITY_DN72402_c2_g4 | TRINITY_DN82827_c1_g1 | TRINITY_DN85365_c0_g4 | TRINITY_DN90378_c2_g1
GO:0016623	oxidoreductase activity, acting on the aldehyde or oxo group of donors, oxygen as acceptor	11	5	2020-07-03	567	0.16672	0.16672	1	4	TRINITY_DN68263_c0_g1	TRINITY_DN72402_c2_g4 | TRINITY_DN82827_c1_g1 | TRINITY_DN85365_c0_g4 | TRINITY_DN90378_c2_g1
GO:0046029	mannitol dehydrogenase activity	11	5	2020-07-03	568	0.16672	0.16672	1	4	TRINITY_DN62310_c0_g2	TRINITY_DN62310_c0_g1 | TRINITY_DN89461_c4_g1 | TRINITY_DN92649_c2_g1 | TRINITY_DN92649_c2_g2
GO:0008171	O-methyltransferase activity	81	27	22.61	569	0.16693	0.16693	12	15	TRINITY_DN63261_c0_g1 | TRINITY_DN64495_c2_g1 | TRINITY_DN64495_c2_g3 | TRINITY_DN70656_c5_g2 | TRINITY_DN72636_c3_g1 | TRINITY_DN72636_c3_g2 | TRINITY_DN81844_c2_g1 | TRINITY_DN82286_c0_g3 | TRINITY_DN82874_c0_g1 | TRINITY_DN83426_c0_g1 | TRINITY_DN87070_c2_g2 | TRINITY_DN92291_c1_g1	TRINITY_DN53152_c0_g1 | TRINITY_DN58268_c1_g1 | TRINITY_DN58268_c1_g3 | TRINITY_DN71143_c0_g1 | TRINITY_DN73512_c1_g1 | TRINITY_DN76702_c1_g2 | TRINITY_DN79620_c3_g1 | TRINITY_DN83143_c0_g1 | TRINITY_DN85628_c4_g2 | TRINITY_DN85678_c1_g3 | TRINITY_DN92982_c0_g1 | TRINITY_DN92982_c1_g1 | TRINITY_DN92982_c1_g2 | TRINITY_DN93105_c2_g1 | TRINITY_DN94297_c2_g1
GO:0005216	ion channel activity	432	130	120.58	570	0.16792	0.16792	72	58	TRINITY_DN43300_c0_g1 | TRINITY_DN48314_c0_g1 | TRINITY_DN48398_c1_g1 | TRINITY_DN50854_c0_g2 | TRINITY_DN51942_c0_g1 | TRINITY_DN58885_c1_g3 | TRINITY_DN58911_c1_g1 | TRINITY_DN59637_c0_g2 | TRINITY_DN59679_c4_g2 | TRINITY_DN62676_c0_g4 | TRINITY_DN63243_c3_g1 | TRINITY_DN63759_c0_g1 | TRINITY_DN64682_c2_g1 | TRINITY_DN65002_c9_g1 | TRINITY_DN65196_c1_g1 | TRINITY_DN66996_c2_g1 | TRINITY_DN67554…	TRINITY_DN53618_c1_g1 | TRINITY_DN53782_c0_g1 | TRINITY_DN55366_c0_g1 | TRINITY_DN56565_c0_g2 | TRINITY_DN57901_c2_g3 | TRINITY_DN58216_c1_g1 | TRINITY_DN59114_c0_g2 | TRINITY_DN59620_c3_g4 | TRINITY_DN60525_c4_g1 | TRINITY_DN62587_c0_g1 | TRINITY_DN62610_c0_g1 | TRINITY_DN63226_c1_g2 | TRINITY_DN64058_c0_g2 | TRINITY_DN65266_c2_g1 | TRINITY_DN67274_c0_g1 | TRINITY_DN70403_c0_g1 | TRINITY_DN71204…
GO:0015295	solute:proton symporter activity	91	30	2020-04-25	571	0.16832	0.16832	18	12	TRINITY_DN58919_c1_g4 | TRINITY_DN61355_c1_g5 | TRINITY_DN62124_c0_g2 | TRINITY_DN65561_c0_g1 | TRINITY_DN69374_c0_g1 | TRINITY_DN72138_c1_g3 | TRINITY_DN74054_c4_g1 | TRINITY_DN76650_c0_g2 | TRINITY_DN78448_c4_g1 | TRINITY_DN80072_c1_g3 | TRINITY_DN84710_c0_g1 | TRINITY_DN85998_c0_g1 | TRINITY_DN86702_c0_g1 | TRINITY_DN89229_c1_g1 | TRINITY_DN90860_c2_g1 | TRINITY_DN94065_c1_g1 | TRINITY_DN94065…	TRINITY_DN47885_c0_g1 | TRINITY_DN51672_c1_g1 | TRINITY_DN59997_c0_g1 | TRINITY_DN61156_c3_g3 | TRINITY_DN62186_c0_g1 | TRINITY_DN70556_c1_g4 | TRINITY_DN77818_c1_g1 | TRINITY_DN88397_c1_g1 | TRINITY_DN89253_c1_g1 | TRINITY_DN90028_c0_g2 | TRINITY_DN92080_c2_g1 | TRINITY_DN92241_c2_g1
GO:0003942	N-acetyl-gamma-glutamyl-phosphate reductase activity	20	8	1958-05-01	572	0.16838	0.16838	4	4	TRINITY_DN76545_c2_g1 | TRINITY_DN84057_c1_g2 | TRINITY_DN89755_c1_g1 | TRINITY_DN94365_c4_g2	TRINITY_DN55482_c0_g1 | TRINITY_DN69068_c3_g2 | TRINITY_DN87212_c0_g1 | TRINITY_DN89767_c0_g1
GO:0005452	inorganic anion exchanger activity	20	8	1958-05-01	573	0.16838	0.16838	2	6	TRINITY_DN85325_c1_g1 | TRINITY_DN90908_c1_g1	TRINITY_DN43782_c0_g1 | TRINITY_DN53639_c0_g1 | TRINITY_DN60997_c5_g1 | TRINITY_DN65658_c1_g2 | TRINITY_DN93579_c5_g1 | TRINITY_DN93918_c3_g2
GO:0004683	calmodulin-dependent protein kinase activity	111	36	30.98	574	0.16886	0.16886	21	15	TRINITY_DN52281_c0_g1 | TRINITY_DN54468_c1_g1 | TRINITY_DN61963_c0_g2 | TRINITY_DN63851_c0_g1 | TRINITY_DN64206_c0_g1 | TRINITY_DN67505_c1_g1 | TRINITY_DN67546_c3_g1 | TRINITY_DN69177_c0_g5 | TRINITY_DN70065_c0_g1 | TRINITY_DN71425_c0_g2 | TRINITY_DN73886_c0_g1 | TRINITY_DN73886_c0_g2 | TRINITY_DN74955_c1_g1 | TRINITY_DN75957_c3_g1 | TRINITY_DN78863_c1_g1 | TRINITY_DN83222_c0_g1 | TRINITY_DN83519…	TRINITY_DN53853_c0_g1 | TRINITY_DN56291_c0_g1 | TRINITY_DN60385_c3_g2 | TRINITY_DN62328_c4_g1 | TRINITY_DN65395_c2_g1 | TRINITY_DN74047_c1_g1 | TRINITY_DN75543_c0_g1 | TRINITY_DN78073_c0_g1 | TRINITY_DN80254_c4_g1 | TRINITY_DN80578_c2_g1 | TRINITY_DN81749_c1_g3 | TRINITY_DN86950_c1_g2 | TRINITY_DN88241_c2_g1 | TRINITY_DN88783_c2_g1 | TRINITY_DN90325_c0_g2
GO:0004385	guanylate kinase activity	14	6	1991-03-01	575	0.16980	0.16980	1	5	TRINITY_DN87541_c2_g1	TRINITY_DN50957_c0_g1 | TRINITY_DN57813_c0_g1 | TRINITY_DN85501_c0_g1 | TRINITY_DN90143_c2_g1 | TRINITY_DN90741_c3_g2
GO:1990782	protein tyrosine kinase binding	14	6	1991-03-01	576	0.16980	0.16980	5	1	TRINITY_DN66294_c4_g1 | TRINITY_DN68720_c2_g1 | TRINITY_DN79749_c3_g1 | TRINITY_DN80402_c1_g1 | TRINITY_DN93296_c5_g2	TRINITY_DN81413_c3_g2
GO:0005518	collagen binding	14	6	1991-03-01	577	0.16980	0.16980	3	3	TRINITY_DN77594_c2_g2 | TRINITY_DN79696_c0_g1 | TRINITY_DN88281_c2_g1	TRINITY_DN57102_c0_g1 | TRINITY_DN92355_c2_g1 | TRINITY_DN93754_c1_g1
GO:0008441	3'(2'),5'-bisphosphate nucleotidase activity	14	6	1991-03-01	578	0.16980	0.16980	4	2	TRINITY_DN69374_c2_g1 | TRINITY_DN72897_c0_g4 | TRINITY_DN87449_c2_g1 | TRINITY_DN93742_c1_g2	TRINITY_DN79552_c0_g1 | TRINITY_DN89567_c1_g2
GO:0004749	ribose phosphate diphosphokinase activity	14	6	1991-03-01	579	0.16980	0.16980	3	3	TRINITY_DN74135_c2_g1 | TRINITY_DN82684_c0_g1 | TRINITY_DN91735_c1_g2	TRINITY_DN44915_c0_g1 | TRINITY_DN89597_c1_g1 | TRINITY_DN90230_c4_g1
GO:0031559	oxidosqualene cyclase activity	14	6	1991-03-01	580	0.16980	0.16980	1	5	TRINITY_DN93116_c3_g1	TRINITY_DN57580_c2_g2 | TRINITY_DN76295_c0_g1 | TRINITY_DN80567_c1_g1 | TRINITY_DN80567_c1_g2 | TRINITY_DN87696_c3_g1
GO:0035173	histone kinase activity	14	6	1991-03-01	581	0.94739	0.16980	1	5	TRINITY_DN74392_c2_g1	TRINITY_DN59150_c0_g1 | TRINITY_DN59541_c3_g1 | TRINITY_DN81413_c1_g1 | TRINITY_DN83321_c1_g2 | TRINITY_DN83321_c1_g3
GO:0051287	NAD binding	353	107	98.53	582	0.17089	0.17089	36	71	TRINITY_DN50540_c0_g1 | TRINITY_DN56696_c0_g1 | TRINITY_DN57024_c0_g2 | TRINITY_DN57763_c0_g1 | TRINITY_DN59199_c2_g2 | TRINITY_DN61651_c0_g2 | TRINITY_DN62053_c0_g1 | TRINITY_DN63768_c2_g2 | TRINITY_DN64292_c0_g1 | TRINITY_DN65695_c4_g1 | TRINITY_DN66343_c0_g1 | TRINITY_DN68782_c0_g1 | TRINITY_DN69239_c1_g1 | TRINITY_DN72506_c4_g1 | TRINITY_DN72642_c5_g3 | TRINITY_DN73360_c5_g1 | TRINITY_DN74253…	TRINITY_DN53753_c0_g2 | TRINITY_DN55482_c0_g1 | TRINITY_DN57134_c0_g1 | TRINITY_DN57518_c1_g2 | TRINITY_DN57827_c0_g1 | TRINITY_DN57827_c0_g2 | TRINITY_DN59387_c3_g2 | TRINITY_DN61559_c2_g5 | TRINITY_DN62310_c0_g1 | TRINITY_DN64240_c0_g2 | TRINITY_DN64240_c1_g1 | TRINITY_DN64240_c1_g2 | TRINITY_DN66142_c0_g1 | TRINITY_DN66885_c3_g2 | TRINITY_DN68140_c2_g1 | TRINITY_DN69068_c3_g2 | TRINITY_DN70163…
GO:0022824	transmitter-gated ion channel activity	65	22	18.14	583	0.17565	0.17565	13	9	TRINITY_DN43300_c0_g1 | TRINITY_DN59637_c0_g2 | TRINITY_DN66996_c2_g1 | TRINITY_DN67554_c1_g2 | TRINITY_DN71762_c0_g1 | TRINITY_DN77972_c0_g2 | TRINITY_DN79557_c3_g1 | TRINITY_DN86004_c1_g1 | TRINITY_DN93138_c3_g1 | TRINITY_DN93586_c0_g4 | TRINITY_DN93732_c2_g1 | TRINITY_DN93732_c2_g3 | TRINITY_DN94672_c6_g2	TRINITY_DN57901_c2_g3 | TRINITY_DN58216_c1_g1 | TRINITY_DN59620_c3_g4 | TRINITY_DN73737_c1_g1 | TRINITY_DN73737_c1_g2 | TRINITY_DN76430_c1_g1 | TRINITY_DN77957_c1_g3 | TRINITY_DN85598_c3_g1 | TRINITY_DN93732_c0_g2
GO:0022835	transmitter-gated channel activity	65	22	18.14	584	0.17565	0.17565	13	9	TRINITY_DN43300_c0_g1 | TRINITY_DN59637_c0_g2 | TRINITY_DN66996_c2_g1 | TRINITY_DN67554_c1_g2 | TRINITY_DN71762_c0_g1 | TRINITY_DN77972_c0_g2 | TRINITY_DN79557_c3_g1 | TRINITY_DN86004_c1_g1 | TRINITY_DN93138_c3_g1 | TRINITY_DN93586_c0_g4 | TRINITY_DN93732_c2_g1 | TRINITY_DN93732_c2_g3 | TRINITY_DN94672_c6_g2	TRINITY_DN57901_c2_g3 | TRINITY_DN58216_c1_g1 | TRINITY_DN59620_c3_g4 | TRINITY_DN73737_c1_g1 | TRINITY_DN73737_c1_g2 | TRINITY_DN76430_c1_g1 | TRINITY_DN77957_c1_g3 | TRINITY_DN85598_c3_g1 | TRINITY_DN93732_c0_g2
GO:0003950	NAD+ ADP-ribosyltransferase activity	52	18	14.51	585	0.17689	0.17689	13	5	TRINITY_DN61651_c0_g2 | TRINITY_DN63354_c0_g1 | TRINITY_DN65285_c4_g1 | TRINITY_DN71538_c0_g1 | TRINITY_DN73586_c0_g2 | TRINITY_DN74253_c2_g1 | TRINITY_DN76200_c1_g1 | TRINITY_DN77051_c1_g1 | TRINITY_DN80272_c1_g1 | TRINITY_DN91570_c2_g1 | TRINITY_DN94629_c2_g2 | TRINITY_DN94629_c2_g4 | TRINITY_DN94629_c2_g5	TRINITY_DN69469_c2_g1 | TRINITY_DN73586_c0_g1 | TRINITY_DN83815_c3_g1 | TRINITY_DN92373_c2_g1 | TRINITY_DN94629_c6_g4
GO:0043015	gamma-tubulin binding	36	13	2020-05-10	586	0.17974	0.17974	8	5	TRINITY_DN62860_c0_g3 | TRINITY_DN64414_c0_g1 | TRINITY_DN72124_c1_g1 | TRINITY_DN79376_c6_g2 | TRINITY_DN82284_c1_g1 | TRINITY_DN88705_c0_g1 | TRINITY_DN91386_c1_g1 | TRINITY_DN91386_c1_g3	TRINITY_DN57593_c2_g2 | TRINITY_DN92799_c0_g2 | TRINITY_DN92799_c0_g3 | TRINITY_DN92799_c1_g1 | TRINITY_DN92799_c1_g2
GO:0051540	metal cluster binding	573	170	159.94	587	0.18452	0.18452	76	94	TRINITY_DN37589_c0_g1 | TRINITY_DN39855_c0_g1 | TRINITY_DN42330_c0_g1 | TRINITY_DN44784_c0_g1 | TRINITY_DN44966_c0_g1 | TRINITY_DN49326_c0_g1 | TRINITY_DN52733_c0_g1 | TRINITY_DN53148_c0_g1 | TRINITY_DN53553_c0_g1 | TRINITY_DN54819_c0_g1 | TRINITY_DN57928_c0_g1 | TRINITY_DN58451_c0_g1 | TRINITY_DN59288_c5_g1 | TRINITY_DN60664_c2_g3 | TRINITY_DN61200_c1_g1 | TRINITY_DN61684_c0_g1 | TRINITY_DN61697…	TRINITY_DN40827_c0_g1 | TRINITY_DN47460_c0_g1 | TRINITY_DN47701_c0_g1 | TRINITY_DN48856_c0_g1 | TRINITY_DN53991_c0_g1 | TRINITY_DN53991_c0_g2 | TRINITY_DN56680_c0_g1 | TRINITY_DN56812_c3_g1 | TRINITY_DN57593_c2_g2 | TRINITY_DN58117_c1_g1 | TRINITY_DN58278_c8_g1 | TRINITY_DN59001_c0_g1 | TRINITY_DN59761_c0_g1 | TRINITY_DN59872_c0_g9 | TRINITY_DN60066_c0_g1 | TRINITY_DN62038_c4_g4 | TRINITY_DN62138…
GO:0051536	iron-sulfur cluster binding	573	170	159.94	588	0.18452	0.18452	76	94	TRINITY_DN37589_c0_g1 | TRINITY_DN39855_c0_g1 | TRINITY_DN42330_c0_g1 | TRINITY_DN44784_c0_g1 | TRINITY_DN44966_c0_g1 | TRINITY_DN49326_c0_g1 | TRINITY_DN52733_c0_g1 | TRINITY_DN53148_c0_g1 | TRINITY_DN53553_c0_g1 | TRINITY_DN54819_c0_g1 | TRINITY_DN57928_c0_g1 | TRINITY_DN58451_c0_g1 | TRINITY_DN59288_c5_g1 | TRINITY_DN60664_c2_g3 | TRINITY_DN61200_c1_g1 | TRINITY_DN61684_c0_g1 | TRINITY_DN61697…	TRINITY_DN40827_c0_g1 | TRINITY_DN47460_c0_g1 | TRINITY_DN47701_c0_g1 | TRINITY_DN48856_c0_g1 | TRINITY_DN53991_c0_g1 | TRINITY_DN53991_c0_g2 | TRINITY_DN56680_c0_g1 | TRINITY_DN56812_c3_g1 | TRINITY_DN57593_c2_g2 | TRINITY_DN58117_c1_g1 | TRINITY_DN58278_c8_g1 | TRINITY_DN59001_c0_g1 | TRINITY_DN59761_c0_g1 | TRINITY_DN59872_c0_g9 | TRINITY_DN60066_c0_g1 | TRINITY_DN62038_c4_g4 | TRINITY_DN62138…
GO:0005351	sugar:proton symporter activity	82	27	22.89	589	0.18567	0.18567	15	12	TRINITY_DN58919_c1_g4 | TRINITY_DN61355_c1_g5 | TRINITY_DN62124_c0_g2 | TRINITY_DN65561_c0_g1 | TRINITY_DN69374_c0_g1 | TRINITY_DN72138_c1_g3 | TRINITY_DN74054_c4_g1 | TRINITY_DN76650_c0_g2 | TRINITY_DN78448_c4_g1 | TRINITY_DN80072_c1_g3 | TRINITY_DN85998_c0_g1 | TRINITY_DN86702_c0_g1 | TRINITY_DN90860_c2_g1 | TRINITY_DN94065_c1_g1 | TRINITY_DN94065_c4_g1	TRINITY_DN47885_c0_g1 | TRINITY_DN51672_c1_g1 | TRINITY_DN59997_c0_g1 | TRINITY_DN61156_c3_g3 | TRINITY_DN62186_c0_g1 | TRINITY_DN70556_c1_g4 | TRINITY_DN77818_c1_g1 | TRINITY_DN88397_c1_g1 | TRINITY_DN89253_c1_g1 | TRINITY_DN90028_c0_g2 | TRINITY_DN92080_c2_g1 | TRINITY_DN92241_c2_g1
GO:0005402	cation:sugar symporter activity	82	27	22.89	590	0.18567	0.18567	15	12	TRINITY_DN58919_c1_g4 | TRINITY_DN61355_c1_g5 | TRINITY_DN62124_c0_g2 | TRINITY_DN65561_c0_g1 | TRINITY_DN69374_c0_g1 | TRINITY_DN72138_c1_g3 | TRINITY_DN74054_c4_g1 | TRINITY_DN76650_c0_g2 | TRINITY_DN78448_c4_g1 | TRINITY_DN80072_c1_g3 | TRINITY_DN85998_c0_g1 | TRINITY_DN86702_c0_g1 | TRINITY_DN90860_c2_g1 | TRINITY_DN94065_c1_g1 | TRINITY_DN94065_c4_g1	TRINITY_DN47885_c0_g1 | TRINITY_DN51672_c1_g1 | TRINITY_DN59997_c0_g1 | TRINITY_DN61156_c3_g3 | TRINITY_DN62186_c0_g1 | TRINITY_DN70556_c1_g4 | TRINITY_DN77818_c1_g1 | TRINITY_DN88397_c1_g1 | TRINITY_DN89253_c1_g1 | TRINITY_DN90028_c0_g2 | TRINITY_DN92080_c2_g1 | TRINITY_DN92241_c2_g1
GO:0009975	cyclase activity	46	16	1984-12-01	591	0.18922	0.18922	10	6	TRINITY_DN62653_c0_g1 | TRINITY_DN70156_c4_g1 | TRINITY_DN73281_c3_g3 | TRINITY_DN76647_c1_g1 | TRINITY_DN78777_c1_g2 | TRINITY_DN89625_c1_g1 | TRINITY_DN91880_c1_g2 | TRINITY_DN91961_c5_g1 | TRINITY_DN92145_c2_g1 | TRINITY_DN92677_c0_g1	TRINITY_DN51292_c0_g1 | TRINITY_DN67222_c2_g1 | TRINITY_DN68469_c1_g6 | TRINITY_DN85687_c0_g2 | TRINITY_DN88672_c1_g1 | TRINITY_DN91664_c1_g1
GO:0005539	glycosaminoglycan binding	46	16	1984-12-01	592	0.18922	0.18922	8	8	TRINITY_DN64637_c1_g4 | TRINITY_DN69177_c0_g1 | TRINITY_DN82084_c4_g1 | TRINITY_DN89500_c3_g1 | TRINITY_DN89976_c4_g2 | TRINITY_DN90723_c2_g6 | TRINITY_DN93055_c2_g1 | TRINITY_DN94414_c3_g1	TRINITY_DN58754_c0_g1 | TRINITY_DN61874_c4_g1 | TRINITY_DN68392_c1_g2 | TRINITY_DN70514_c2_g3 | TRINITY_DN79089_c4_g4 | TRINITY_DN79639_c1_g1 | TRINITY_DN79736_c0_g1 | TRINITY_DN91258_c3_g1
GO:0050570	4-hydroxythreonine-4-phosphate dehydrogenase activity	3	2	0.84	593	0.19024	0.19024	0	2		TRINITY_DN66885_c3_g2 | TRINITY_DN85210_c6_g2
GO:0042300	beta-amyrin synthase activity	3	2	0.84	594	0.19024	0.19024	1	1	TRINITY_DN93116_c3_g1	TRINITY_DN57580_c2_g2
GO:0103053	1-ethyladenine demethylase activity	3	2	0.84	595	0.19024	0.19024	0	2		TRINITY_DN75059_c3_g1 | TRINITY_DN86500_c1_g1
GO:0016300	tRNA (uracil) methyltransferase activity	3	2	0.84	596	0.19024	0.19024	0	2		TRINITY_DN69469_c2_g1 | TRINITY_DN77910_c5_g1
GO:0070095	fructose-6-phosphate binding	3	2	0.84	597	0.19024	0.19024	1	1	TRINITY_DN70621_c0_g1	TRINITY_DN90741_c3_g2
GO:0032441	pheophorbide a oxygenase activity	3	2	0.84	598	0.19024	0.19024	2	0	TRINITY_DN49326_c0_g1 | TRINITY_DN90112_c3_g1
GO:0070026	nitric oxide binding	3	2	0.84	599	0.19024	0.19024	1	1	TRINITY_DN76647_c1_g1	TRINITY_DN51292_c0_g1
GO:0070042	rRNA (uridine-N3-)-methyltransferase activity	3	2	0.84	600	0.19024	0.19024	2	0	TRINITY_DN71716_c0_g4 | TRINITY_DN89009_c1_g1
GO:0102025	thiosulphate ABC transporter activity	3	2	0.84	601	0.19024	0.19024	1	1	TRINITY_DN89582_c0_g2	TRINITY_DN90852_c2_g2
GO:0031435	mitogen-activated protein kinase kinase kinase binding	3	2	0.84	602	0.19024	0.19024	1	1	TRINITY_DN92677_c0_g1	TRINITY_DN91522_c1_g2
GO:0047364	desulfoglucosinolate sulfotransferase activity	3	2	0.84	603	0.19024	0.19024	1	1	TRINITY_DN73365_c1_g1	TRINITY_DN82673_c0_g1
GO:0070009	serine-type aminopeptidase activity	3	2	0.84	604	0.19024	0.19024	1	1	TRINITY_DN83021_c1_g1	TRINITY_DN61531_c2_g2
GO:0050681	androgen receptor binding	3	2	0.84	605	0.19024	0.19024	2	0	TRINITY_DN82005_c2_g1 | TRINITY_DN90984_c2_g1
GO:0090448	glucosinolate:proton symporter activity	3	2	0.84	606	0.19024	0.19024	2	0	TRINITY_DN84710_c0_g1 | TRINITY_DN89229_c1_g1
GO:0080081	4-methylumbelliferyl-beta-D-glucopyranoside beta-glucosidase activity	3	2	0.84	607	0.19024	0.19024	1	1	TRINITY_DN71905_c6_g1	TRINITY_DN73384_c0_g2
GO:0080082	esculin beta-glucosidase activity	3	2	0.84	608	0.19024	0.19024	1	1	TRINITY_DN71905_c6_g1	TRINITY_DN73384_c0_g2
GO:0080072	spermidine:sinapoyl CoA N-acyltransferase activity	3	2	0.84	609	0.19024	0.19024	2	0	TRINITY_DN64948_c0_g3 | TRINITY_DN74849_c0_g1
GO:0080074	spermidine:caffeoyl CoA N-acyltransferase activity	3	2	0.84	610	0.19024	0.19024	2	0	TRINITY_DN64948_c0_g3 | TRINITY_DN74849_c0_g1
GO:0080075	spermidine:feruloyl CoA N-acyltransferase activity	3	2	0.84	611	0.19024	0.19024	2	0	TRINITY_DN64948_c0_g3 | TRINITY_DN74849_c0_g1
GO:0004379	glycylpeptide N-tetradecanoyltransferase activity	3	2	0.84	612	0.19024	0.19024	0	2		TRINITY_DN57076_c0_g2 | TRINITY_DN80690_c1_g5
GO:0047315	kynurenine-glyoxylate transaminase activity	3	2	0.84	613	0.19024	0.19024	2	0	TRINITY_DN53198_c0_g1 | TRINITY_DN90636_c2_g1
GO:0008506	sucrose:proton symporter activity	3	2	0.84	614	0.19024	0.19024	2	0	TRINITY_DN65561_c0_g1 | TRINITY_DN69374_c0_g1
GO:0101014	[isocitrate dehydrogenase (NADP+)] phosphatase activity	3	2	0.84	615	0.19024	0.19024	0	2		TRINITY_DN90243_c1_g2 | TRINITY_DN92028_c4_g1
GO:0102588	cyanidin 3-O-glucoside 6''-O-malonyltransferase activity	3	2	0.84	616	0.19024	0.19024	1	1	TRINITY_DN92361_c2_g1	TRINITY_DN75789_c0_g1
GO:0042165	neurotransmitter binding	3	2	0.84	617	0.19024	0.19024	0	2		TRINITY_DN73737_c1_g1 | TRINITY_DN73737_c1_g2
GO:0016971	flavin-linked sulfhydryl oxidase activity	3	2	0.84	618	0.19024	0.19024	0	2		TRINITY_DN61455_c6_g2 | TRINITY_DN83507_c1_g3
GO:0016972	thiol oxidase activity	3	2	0.84	619	0.19024	0.19024	0	2		TRINITY_DN61455_c6_g2 | TRINITY_DN83507_c1_g3
GO:0042166	acetylcholine binding	3	2	0.84	620	0.19024	0.19024	0	2		TRINITY_DN73737_c1_g1 | TRINITY_DN73737_c1_g2
GO:0016922	ligand-dependent nuclear receptor binding	3	2	0.84	621	0.19024	0.19024	2	0	TRINITY_DN90984_c2_g1 | TRINITY_DN93337_c3_g1
GO:0061710	L-threonylcarbamoyladenylate synthase	3	2	0.84	622	0.19024	0.19024	1	1	TRINITY_DN74720_c1_g3	TRINITY_DN89366_c0_g1
GO:0005522	profilin binding	3	2	0.84	623	0.19024	0.19024	1	1	TRINITY_DN93595_c0_g3	TRINITY_DN84067_c3_g1
GO:0004950	chemokine receptor activity	3	2	0.84	624	0.19024	0.19024	1	1	TRINITY_DN89661_c1_g1	TRINITY_DN76295_c0_g1
GO:0015269	calcium-activated potassium channel activity	3	2	0.84	625	0.19024	0.19024	1	1	TRINITY_DN48314_c0_g1	TRINITY_DN87188_c1_g1
GO:0043772	acyl-phosphate glycerol-3-phosphate acyltransferase activity	3	2	0.84	626	0.19024	0.19024	1	1	TRINITY_DN73679_c1_g1	TRINITY_DN87692_c1_g1
GO:0003960	NADPH:quinone reductase activity	3	2	0.84	627	0.19024	0.19024	2	0	TRINITY_DN80878_c0_g1 | TRINITY_DN93569_c1_g2
GO:0003963	RNA-3'-phosphate cyclase activity	3	2	0.84	628	0.19024	0.19024	1	1	TRINITY_DN92677_c0_g1	TRINITY_DN88672_c1_g1
GO:0035925	mRNA 3'-UTR AU-rich region binding	3	2	0.84	629	0.19024	0.19024	2	0	TRINITY_DN57215_c3_g1 | TRINITY_DN90187_c1_g1
GO:0015229	L-ascorbic acid transmembrane transporter activity	3	2	0.84	630	0.19024	0.19024	2	0	TRINITY_DN87464_c0_g1 | TRINITY_DN89386_c0_g2
GO:0033810	anthocyanin 5-O-glucoside 6'''-O-malonyltransferase activity	3	2	0.84	631	0.19024	0.19024	2	0	TRINITY_DN92361_c3_g2 | TRINITY_DN92618_c1_g2
GO:0050998	nitric-oxide synthase binding	3	2	0.84	632	0.19024	0.19024	2	0	TRINITY_DN62690_c0_g1 | TRINITY_DN94373_c7_g3
GO:0016715	oxidoreductase activity, acting on paired donors, with incorporation or reduction of molecular oxygen, reduced ascorbate as one donor, and incorporation of one atom of oxygen	3	2	0.84	633	0.19024	0.19024	1	1	TRINITY_DN93419_c7_g1	TRINITY_DN88971_c1_g2
GO:0002162	dystroglycan binding	3	2	0.84	634	0.19024	0.19024	2	0	TRINITY_DN62690_c0_g1 | TRINITY_DN94373_c7_g3
GO:0033809	anthocyanin 6''-O-malonyltransferase activity	3	2	0.84	635	0.19024	0.19024	1	1	TRINITY_DN92361_c2_g1	TRINITY_DN75789_c0_g1
GO:0072542	protein phosphatase activator activity	3	2	0.84	636	0.19024	0.19024	0	2		TRINITY_DN69475_c0_g1 | TRINITY_DN87970_c0_g1
GO:0001156	TFIIIC-class transcription factor binding	3	2	0.84	637	0.19024	0.19024	1	1	TRINITY_DN89198_c1_g3	TRINITY_DN81418_c2_g2
GO:0019107	myristoyltransferase activity	3	2	0.84	638	0.19024	0.19024	0	2		TRINITY_DN57076_c0_g2 | TRINITY_DN80690_c1_g5
GO:0004793	threonine aldolase activity	3	2	0.84	639	0.19024	0.19024	1	1	TRINITY_DN91660_c0_g1	TRINITY_DN48327_c0_g1
GO:0008976	polyphosphate kinase activity	3	2	0.84	640	0.19024	0.19024	1	1	TRINITY_DN90887_c2_g1	TRINITY_DN53022_c0_g1
GO:0008160	protein tyrosine phosphatase activator activity	3	2	0.84	641	0.19024	0.19024	0	2		TRINITY_DN69475_c0_g1 | TRINITY_DN87970_c0_g1
GO:0061650	ubiquitin-like protein conjugating enzyme activity	3	2	0.84	642	0.19024	0.19024	2	0	TRINITY_DN62021_c1_g1 | TRINITY_DN93773_c8_g1
GO:0001103	RNA polymerase II repressing transcription factor binding	3	2	0.84	643	0.19024	0.19024	1	1	TRINITY_DN91880_c1_g2	TRINITY_DN84971_c0_g1
GO:0009673	low-affinity phosphate transmembrane transporter activity	3	2	0.84	644	0.19024	0.19024	2	0	TRINITY_DN62875_c3_g1 | TRINITY_DN90887_c2_g1
GO:0008909	isochorismate synthase activity	3	2	0.84	645	0.19024	0.19024	1	1	TRINITY_DN80291_c0_g1	TRINITY_DN62623_c3_g3
GO:0061603	molybdenum cofactor guanylyltransferase activity	3	2	0.84	646	0.19024	0.19024	1	1	TRINITY_DN74276_c2_g1	TRINITY_DN93271_c2_g1
GO:0033680	ATP-dependent DNA/RNA helicase activity	3	2	0.84	647	0.19024	0.19024	2	0	TRINITY_DN69546_c0_g2 | TRINITY_DN71854_c0_g1
GO:0033677	DNA/RNA helicase activity	3	2	0.84	648	0.19024	0.19024	2	0	TRINITY_DN69546_c0_g2 | TRINITY_DN71854_c0_g1
GO:0015039	NADPH-adrenodoxin reductase activity	3	2	0.84	649	0.19024	0.19024	1	1	TRINITY_DN86944_c1_g1	TRINITY_DN70712_c0_g1
GO:0010297	heteropolysaccharide binding	3	2	0.84	650	0.19024	0.19024	2	0	TRINITY_DN62802_c1_g1 | TRINITY_DN84194_c0_g1
GO:0080122	AMP transmembrane transporter activity	3	2	0.84	651	0.19024	0.19024	0	2		TRINITY_DN67847_c0_g1 | TRINITY_DN83962_c2_g1
GO:0099604	ligand-gated calcium channel activity	3	2	0.84	652	0.19024	0.19024	0	2		TRINITY_DN76430_c1_g1 | TRINITY_DN80273_c3_g1
GO:0072354	histone kinase activity (H3-T3 specific)	3	2	0.84	653	0.19024	0.19024	1	1	TRINITY_DN74392_c2_g1	TRINITY_DN81413_c1_g1
GO:0005184	neuropeptide hormone activity	3	2	0.84	654	0.19024	0.19024	0	2		TRINITY_DN60280_c0_g1 | TRINITY_DN92556_c0_g2
GO:0047804	cysteine-S-conjugate beta-lyase activity	3	2	0.84	655	0.19024	0.19024	2	0	TRINITY_DN53198_c0_g1 | TRINITY_DN90636_c2_g1
GO:0008795	NAD+ synthase activity	3	2	0.84	656	0.19024	0.19024	2	0	TRINITY_DN85272_c0_g1 | TRINITY_DN90072_c0_g1
GO:0008772	[isocitrate dehydrogenase (NADP+)] kinase activity	3	2	0.84	657	0.19024	0.19024	0	2		TRINITY_DN90243_c1_g2 | TRINITY_DN92028_c4_g1
GO:0008732	L-allo-threonine aldolase activity	3	2	0.84	658	0.19024	0.19024	1	1	TRINITY_DN91660_c0_g1	TRINITY_DN48327_c0_g1
GO:0035514	DNA demethylase activity	3	2	0.84	659	0.19024	0.19024	0	2		TRINITY_DN75059_c3_g1 | TRINITY_DN86500_c1_g1
GO:0046522	S-methyl-5-thioribose kinase activity	3	2	0.84	660	0.19024	0.19024	2	0	TRINITY_DN78328_c0_g1 | TRINITY_DN90771_c0_g1
GO:0015608	carbohydrate-importing ATPase activity	3	2	0.84	661	0.19024	0.19024	1	1	TRINITY_DN65126_c0_g1	TRINITY_DN94598_c7_g1
GO:0001025	RNA polymerase III transcription factor binding	3	2	0.84	662	0.19024	0.19024	1	1	TRINITY_DN89198_c1_g3	TRINITY_DN81418_c2_g2
GO:0047668	amygdalin beta-glucosidase activity	3	2	0.84	663	0.19024	0.19024	1	1	TRINITY_DN71905_c6_g1	TRINITY_DN73384_c0_g2
GO:0005230	extracellular ligand-gated ion channel activity	69	23	19.26	664	0.19072	0.19072	13	10	TRINITY_DN43300_c0_g1 | TRINITY_DN59637_c0_g2 | TRINITY_DN66996_c2_g1 | TRINITY_DN67554_c1_g2 | TRINITY_DN71762_c0_g1 | TRINITY_DN77972_c0_g2 | TRINITY_DN79557_c3_g1 | TRINITY_DN86004_c1_g1 | TRINITY_DN93138_c3_g1 | TRINITY_DN93586_c0_g4 | TRINITY_DN93732_c2_g1 | TRINITY_DN93732_c2_g3 | TRINITY_DN94672_c6_g2	TRINITY_DN57901_c2_g3 | TRINITY_DN58216_c1_g1 | TRINITY_DN59620_c3_g4 | TRINITY_DN73737_c1_g1 | TRINITY_DN73737_c1_g2 | TRINITY_DN74564_c0_g1 | TRINITY_DN76430_c1_g1 | TRINITY_DN77957_c1_g3 | TRINITY_DN85598_c3_g1 | TRINITY_DN93732_c0_g2
GO:0003918	DNA topoisomerase type II (ATP-hydrolyzing) activity	30	11	1937-08-01	665	0.19120	0.19120	0	11		TRINITY_DN73173_c0_g1 | TRINITY_DN75047_c0_g3 | TRINITY_DN77716_c0_g1 | TRINITY_DN80728_c1_g3 | TRINITY_DN80974_c1_g3 | TRINITY_DN80974_c1_g5 | TRINITY_DN83448_c2_g2 | TRINITY_DN84214_c0_g1 | TRINITY_DN90568_c1_g2 | TRINITY_DN91078_c2_g2 | TRINITY_DN93127_c3_g1
GO:0061505	DNA topoisomerase II activity	30	11	1937-08-01	666	0.19120	0.19120	0	11		TRINITY_DN73173_c0_g1 | TRINITY_DN75047_c0_g3 | TRINITY_DN77716_c0_g1 | TRINITY_DN80728_c1_g3 | TRINITY_DN80974_c1_g3 | TRINITY_DN80974_c1_g5 | TRINITY_DN83448_c2_g2 | TRINITY_DN84214_c0_g1 | TRINITY_DN90568_c1_g2 | TRINITY_DN91078_c2_g2 | TRINITY_DN93127_c3_g1
GO:0015926	glucosidase activity	204	63	56.94	667	0.19144	0.19144	31	32	TRINITY_DN61904_c5_g1 | TRINITY_DN63772_c2_g2 | TRINITY_DN65305_c0_g1 | TRINITY_DN65457_c0_g2 | TRINITY_DN66847_c1_g4 | TRINITY_DN66962_c5_g1 | TRINITY_DN70381_c1_g1 | TRINITY_DN71472_c4_g2 | TRINITY_DN71905_c6_g1 | TRINITY_DN72543_c1_g1 | TRINITY_DN74168_c3_g1 | TRINITY_DN74994_c0_g1 | TRINITY_DN75586_c0_g1 | TRINITY_DN75992_c2_g1 | TRINITY_DN77617_c3_g1 | TRINITY_DN78012_c4_g2 | TRINITY_DN79066…	TRINITY_DN105162_c0_g1 | TRINITY_DN54329_c0_g1 | TRINITY_DN55753_c0_g1 | TRINITY_DN60575_c0_g1 | TRINITY_DN61952_c3_g1 | TRINITY_DN61952_c3_g2 | TRINITY_DN62804_c2_g2 | TRINITY_DN66956_c0_g1 | TRINITY_DN69695_c1_g1 | TRINITY_DN70041_c1_g2 | TRINITY_DN72832_c6_g1 | TRINITY_DN73040_c0_g1 | TRINITY_DN73384_c0_g2 | TRINITY_DN76023_c0_g2 | TRINITY_DN76040_c1_g1 | TRINITY_DN76251_c0_g1 | TRINITY_DN7696…
GO:0015075	ion transmembrane transporter activity	1952	562	544.86	668	0.47425	0.19419	309	253	TRINITY_DN42931_c0_g1 | TRINITY_DN43300_c0_g1 | TRINITY_DN47992_c0_g2 | TRINITY_DN48314_c0_g1 | TRINITY_DN48398_c1_g1 | TRINITY_DN50333_c0_g1 | TRINITY_DN50854_c0_g2 | TRINITY_DN51226_c0_g1 | TRINITY_DN51757_c0_g1 | TRINITY_DN51942_c0_g1 | TRINITY_DN52460_c0_g1 | TRINITY_DN53553_c0_g1 | TRINITY_DN54139_c0_g1 | TRINITY_DN54424_c2_g1 | TRINITY_DN55034_c0_g1 | TRINITY_DN55633_c0_g1 | TRINITY_DN55992…	TRINITY_DN107640_c0_g1 | TRINITY_DN34606_c0_g1 | TRINITY_DN43646_c0_g1 | TRINITY_DN43782_c0_g1 | TRINITY_DN44189_c0_g1 | TRINITY_DN45411_c0_g2 | TRINITY_DN47885_c0_g1 | TRINITY_DN48951_c0_g1 | TRINITY_DN49047_c0_g1 | TRINITY_DN51672_c1_g1 | TRINITY_DN53618_c1_g1 | TRINITY_DN53639_c0_g1 | TRINITY_DN53782_c0_g1 | TRINITY_DN55366_c0_g1 | TRINITY_DN55488_c0_g1 | TRINITY_DN56295_c0_g1 | TRINITY_DN5646…
GO:0008173	RNA methyltransferase activity	194	60	54.15	669	0.19451	0.19451	27	33	TRINITY_DN54458_c1_g1 | TRINITY_DN60606_c0_g1 | TRINITY_DN63425_c5_g1 | TRINITY_DN63484_c1_g1 | TRINITY_DN64728_c0_g1 | TRINITY_DN69425_c2_g2 | TRINITY_DN71716_c0_g4 | TRINITY_DN71975_c1_g2 | TRINITY_DN76647_c1_g1 | TRINITY_DN77451_c1_g1 | TRINITY_DN79638_c0_g1 | TRINITY_DN81314_c1_g2 | TRINITY_DN81651_c1_g1 | TRINITY_DN81883_c0_g1 | TRINITY_DN82387_c2_g1 | TRINITY_DN84412_c3_g1 | TRINITY_DN87070…	TRINITY_DN58268_c1_g1 | TRINITY_DN58268_c1_g3 | TRINITY_DN60740_c3_g1 | TRINITY_DN64360_c1_g1 | TRINITY_DN65145_c2_g1 | TRINITY_DN65242_c0_g1 | TRINITY_DN68595_c1_g3 | TRINITY_DN69079_c1_g4 | TRINITY_DN69469_c2_g1 | TRINITY_DN69657_c5_g1 | TRINITY_DN70871_c1_g1 | TRINITY_DN71143_c0_g1 | TRINITY_DN71327_c0_g1 | TRINITY_DN72227_c3_g1 | TRINITY_DN72459_c0_g1 | TRINITY_DN73512_c1_g1 | TRINITY_DN74549…
GO:0008174	mRNA methyltransferase activity	43	15	12	670	0.19583	0.19583	7	8	TRINITY_DN54458_c1_g1 | TRINITY_DN71975_c1_g2 | TRINITY_DN76647_c1_g1 | TRINITY_DN87070_c2_g2 | TRINITY_DN87939_c1_g1 | TRINITY_DN92833_c4_g1 | TRINITY_DN92991_c1_g1	TRINITY_DN60740_c3_g1 | TRINITY_DN68595_c1_g3 | TRINITY_DN71143_c0_g1 | TRINITY_DN72459_c0_g1 | TRINITY_DN73512_c1_g1 | TRINITY_DN76702_c1_g2 | TRINITY_DN83518_c1_g3 | TRINITY_DN93365_c2_g1
GO:0005179	hormone activity	27	10	1954-07-01	671	0.19710	0.19710	6	4	TRINITY_DN51623_c0_g1 | TRINITY_DN53980_c0_g1 | TRINITY_DN66121_c0_g1 | TRINITY_DN67097_c2_g4 | TRINITY_DN70871_c0_g1 | TRINITY_DN81193_c0_g1	TRINITY_DN60280_c0_g1 | TRINITY_DN65800_c0_g1 | TRINITY_DN78379_c0_g1 | TRINITY_DN92556_c0_g2
GO:0000990	transcription factor activity, core RNA polymerase binding	53	18	14.79	672	0.20149	0.20149	7	11	TRINITY_DN73235_c0_g2 | TRINITY_DN78717_c1_g1 | TRINITY_DN81296_c0_g1 | TRINITY_DN83276_c1_g1 | TRINITY_DN84786_c0_g1 | TRINITY_DN86018_c0_g1 | TRINITY_DN89198_c1_g3	TRINITY_DN58561_c2_g2 | TRINITY_DN58561_c3_g1 | TRINITY_DN70628_c0_g3 | TRINITY_DN77134_c2_g4 | TRINITY_DN81372_c1_g3 | TRINITY_DN81418_c2_g2 | TRINITY_DN86743_c1_g1 | TRINITY_DN93164_c0_g3 | TRINITY_DN94260_c1_g1 | TRINITY_DN94260_c1_g2 | TRINITY_DN94549_c5_g1
GO:0008252	nucleotidase activity	24	9	2020-07-06	673	0.20305	0.20305	5	4	TRINITY_DN69374_c2_g1 | TRINITY_DN72897_c0_g4 | TRINITY_DN86548_c2_g1 | TRINITY_DN87449_c2_g1 | TRINITY_DN93742_c1_g2	TRINITY_DN73168_c4_g1 | TRINITY_DN79552_c0_g1 | TRINITY_DN81276_c3_g2 | TRINITY_DN89567_c1_g2
GO:0004849	uridine kinase activity	24	9	2020-07-06	674	0.20305	0.20305	5	4	TRINITY_DN46923_c0_g1 | TRINITY_DN57496_c0_g1 | TRINITY_DN66576_c0_g1 | TRINITY_DN91787_c1_g1 | TRINITY_DN93985_c6_g1	TRINITY_DN62634_c5_g2 | TRINITY_DN71377_c1_g2 | TRINITY_DN72216_c1_g1 | TRINITY_DN76382_c0_g3
GO:0016741	transferase activity, transferring one-carbon groups	1077	313	300.62	675	0.89454	0.20612	113	200	TRINITY_DN45706_c0_g1 | TRINITY_DN53270_c0_g1 | TRINITY_DN54458_c1_g1 | TRINITY_DN58201_c0_g1 | TRINITY_DN60245_c3_g2 | TRINITY_DN60308_c0_g1 | TRINITY_DN60606_c0_g1 | TRINITY_DN61243_c6_g2 | TRINITY_DN63049_c1_g3 | TRINITY_DN63201_c3_g4 | TRINITY_DN63261_c0_g1 | TRINITY_DN63425_c5_g1 | TRINITY_DN63484_c1_g1 | TRINITY_DN63555_c6_g1 | TRINITY_DN64033_c0_g1 | TRINITY_DN64292_c0_g1 | TRINITY_DN64495…	TRINITY_DN40629_c0_g1 | TRINITY_DN40971_c0_g1 | TRINITY_DN43085_c0_g1 | TRINITY_DN44425_c0_g1 | TRINITY_DN45255_c0_g1 | TRINITY_DN45684_c0_g1 | TRINITY_DN46028_c0_g1 | TRINITY_DN46308_c0_g1 | TRINITY_DN46348_c0_g1 | TRINITY_DN46684_c0_g1 | TRINITY_DN48085_c0_g1 | TRINITY_DN49649_c0_g1 | TRINITY_DN50186_c0_g1 | TRINITY_DN50186_c0_g2 | TRINITY_DN50903_c0_g1 | TRINITY_DN51538_c0_g1 | TRINITY_DN51650…
GO:0004427	inorganic diphosphatase activity	50	17	13.96	676	0.20879	0.20879	7	10	TRINITY_DN56146_c0_g1 | TRINITY_DN62414_c1_g3 | TRINITY_DN65295_c0_g1 | TRINITY_DN78921_c5_g1 | TRINITY_DN90019_c1_g1 | TRINITY_DN92041_c4_g1 | TRINITY_DN92041_c4_g2	TRINITY_DN61254_c3_g1 | TRINITY_DN68401_c0_g1 | TRINITY_DN73463_c1_g1 | TRINITY_DN74837_c2_g1 | TRINITY_DN77960_c3_g2 | TRINITY_DN80361_c0_g5 | TRINITY_DN80399_c2_g3 | TRINITY_DN83489_c1_g1 | TRINITY_DN83489_c1_g2 | TRINITY_DN92726_c5_g1
GO:0016639	oxidoreductase activity, acting on the CH-NH2 group of donors, NAD or NADP as acceptor	50	17	13.96	677	0.20879	0.20879	4	13	TRINITY_DN61705_c0_g1 | TRINITY_DN64204_c4_g3 | TRINITY_DN74828_c1_g1 | TRINITY_DN79544_c1_g3	TRINITY_DN40827_c0_g1 | TRINITY_DN47701_c0_g1 | TRINITY_DN48856_c0_g1 | TRINITY_DN58117_c1_g1 | TRINITY_DN59001_c0_g1 | TRINITY_DN62138_c0_g1 | TRINITY_DN67916_c1_g2 | TRINITY_DN79544_c1_g1 | TRINITY_DN80836_c0_g1 | TRINITY_DN81587_c3_g2 | TRINITY_DN83068_c1_g1 | TRINITY_DN94523_c7_g1 | TRINITY_DN94523_c8_g1
GO:0015175	neutral amino acid transmembrane transporter activity	21	8	1986-05-01	678	0.20893	0.20893	5	3	TRINITY_DN63059_c3_g1 | TRINITY_DN64933_c2_g1 | TRINITY_DN83890_c1_g1 | TRINITY_DN89293_c1_g2 | TRINITY_DN92845_c2_g1	TRINITY_DN59257_c3_g1 | TRINITY_DN63244_c0_g1 | TRINITY_DN89293_c1_g4
GO:0004619	phosphoglycerate mutase activity	18	7	2020-02-05	679	0.21456	0.21456	5	2	TRINITY_DN64095_c1_g1 | TRINITY_DN86968_c1_g3 | TRINITY_DN87059_c0_g1 | TRINITY_DN91349_c0_g1 | TRINITY_DN94478_c4_g1	TRINITY_DN61559_c2_g4 | TRINITY_DN89900_c0_g4
GO:0005375	copper ion transmembrane transporter activity	18	7	2020-02-05	680	0.21456	0.21456	5	2	TRINITY_DN62303_c0_g1 | TRINITY_DN63384_c1_g1 | TRINITY_DN83407_c0_g1 | TRINITY_DN83762_c0_g1 | TRINITY_DN90621_c6_g5	TRINITY_DN82076_c0_g1 | TRINITY_DN86140_c0_g1
GO:0000991	transcription factor activity, core RNA polymerase II binding	34	12	1949-09-01	681	0.21771	0.21771	2	10	TRINITY_DN73235_c0_g2 | TRINITY_DN78717_c1_g1	TRINITY_DN58561_c2_g2 | TRINITY_DN58561_c3_g1 | TRINITY_DN70628_c0_g3 | TRINITY_DN77134_c2_g4 | TRINITY_DN81372_c1_g3 | TRINITY_DN86743_c1_g1 | TRINITY_DN93164_c0_g3 | TRINITY_DN94260_c1_g1 | TRINITY_DN94260_c1_g2 | TRINITY_DN94549_c5_g1
GO:0004655	porphobilinogen synthase activity	6	3	1967-01-01	682	0.21804	0.21804	2	1	TRINITY_DN62698_c5_g1 | TRINITY_DN84721_c0_g1	TRINITY_DN60546_c0_g1
GO:0004643	phosphoribosylaminoimidazolecarboxamide formyltransferase activity	6	3	1967-01-01	683	0.21804	0.21804	1	2	TRINITY_DN84780_c1_g1	TRINITY_DN73131_c0_g2 | TRINITY_DN89705_c1_g7
GO:0103075	indole-3-pyruvate monooxygenase activity	6	3	1967-01-01	684	0.21804	0.21804	2	1	TRINITY_DN70710_c0_g2 | TRINITY_DN82438_c1_g1	TRINITY_DN64025_c0_g4
GO:0004392	heme oxygenase (decyclizing) activity	6	3	1967-01-01	685	0.21804	0.21804	1	2	TRINITY_DN69337_c1_g1	TRINITY_DN52630_c0_g2 | TRINITY_DN63226_c1_g2
GO:0016436	rRNA (uridine) methyltransferase activity	6	3	1967-01-01	686	0.21804	0.21804	3	0	TRINITY_DN71716_c0_g4 | TRINITY_DN88637_c2_g2 | TRINITY_DN89009_c1_g1
GO:0004351	glutamate decarboxylase activity	6	3	1967-01-01	687	0.21804	0.21804	3	0	TRINITY_DN50088_c0_g1 | TRINITY_DN92011_c2_g2 | TRINITY_DN92011_c2_g3
GO:0080083	beta-gentiobiose beta-glucosidase activity	6	3	1967-01-01	688	0.21804	0.21804	2	1	TRINITY_DN71905_c6_g1 | TRINITY_DN75586_c0_g1	TRINITY_DN73384_c0_g2
GO:0043142	single-stranded DNA-dependent ATPase activity	6	3	1967-01-01	689	0.21804	0.21804	1	2	TRINITY_DN71854_c0_g1	TRINITY_DN89479_c2_g1 | TRINITY_DN91994_c2_g1
GO:0080032	methyl jasmonate esterase activity	6	3	1967-01-01	690	0.21804	0.21804	2	1	TRINITY_DN60911_c7_g1 | TRINITY_DN62284_c2_g2	TRINITY_DN69366_c2_g1
GO:1990206	jasmonyl-Ile conjugate hydrolase activity	6	3	1967-01-01	691	0.21804	0.21804	2	1	TRINITY_DN85371_c1_g2 | TRINITY_DN85371_c1_g3	TRINITY_DN85371_c1_g7
GO:0005041	low-density lipoprotein receptor activity	6	3	1967-01-01	692	0.21804	0.21804	1	2	TRINITY_DN64637_c1_g4	TRINITY_DN64314_c1_g1 | TRINITY_DN94362_c4_g2
GO:0004452	isopentenyl-diphosphate delta-isomerase activity	6	3	1967-01-01	693	0.21804	0.21804	1	2	TRINITY_DN65875_c1_g1	TRINITY_DN80117_c1_g1 | TRINITY_DN88514_c1_g2
GO:0043211	carbohydrate-transporting ATPase activity	6	3	1967-01-01	694	0.21804	0.21804	2	1	TRINITY_DN61685_c4_g1 | TRINITY_DN65126_c0_g1	TRINITY_DN94598_c7_g1
GO:0005537	mannose binding	6	3	1967-01-01	695	0.21804	0.21804	2	1	TRINITY_DN85499_c1_g3 | TRINITY_DN88790_c1_g1	TRINITY_DN86173_c0_g4
GO:0047172	shikimate O-hydroxycinnamoyltransferase activity	6	3	1967-01-01	696	0.21804	0.21804	3	0	TRINITY_DN61601_c6_g1 | TRINITY_DN74084_c1_g1 | TRINITY_DN89031_c2_g1
GO:0046964	3'-phosphoadenosine 5'-phosphosulfate transmembrane transporter activity	6	3	1967-01-01	697	0.21804	0.21804	2	1	TRINITY_DN80964_c1_g2 | TRINITY_DN90172_c2_g1	TRINITY_DN83221_c0_g2
GO:0016207	4-coumarate-CoA ligase activity	6	3	1967-01-01	698	0.21804	0.21804	3	0	TRINITY_DN82095_c1_g1 | TRINITY_DN82095_c1_g2 | TRINITY_DN86385_c0_g1
GO:0052622	ATP dimethylallyltransferase activity	6	3	1967-01-01	699	0.21804	0.21804	3	0	TRINITY_DN60662_c0_g1 | TRINITY_DN69379_c4_g1 | TRINITY_DN82361_c0_g3
GO:0052623	ADP dimethylallyltransferase activity	6	3	1967-01-01	700	0.21804	0.21804	3	0	TRINITY_DN60662_c0_g1 | TRINITY_DN69379_c4_g1 | TRINITY_DN82361_c0_g3
GO:0047213	anthocyanidin 3-O-glucosyltransferase activity	6	3	1967-01-01	701	0.21804	0.21804	3	0	TRINITY_DN87457_c0_g3 | TRINITY_DN89584_c3_g3 | TRINITY_DN92156_c2_g1
GO:0017077	oxidative phosphorylation uncoupler activity	6	3	1967-01-01	702	0.21804	0.21804	1	2	TRINITY_DN61866_c0_g1	TRINITY_DN81287_c0_g2 | TRINITY_DN85762_c1_g2
GO:0030410	nicotianamine synthase activity	6	3	1967-01-01	703	0.21804	0.21804	3	0	TRINITY_DN57935_c0_g1 | TRINITY_DN79274_c1_g3 | TRINITY_DN91150_c3_g4
GO:0004066	asparagine synthase (glutamine-hydrolyzing) activity	6	3	1967-01-01	704	0.21804	0.21804	2	1	TRINITY_DN55776_c1_g1 | TRINITY_DN88857_c1_g1	TRINITY_DN57281_c2_g1
GO:0050737	O-hydroxycinnamoyltransferase activity	6	3	1967-01-01	705	0.21804	0.21804	3	0	TRINITY_DN61601_c6_g1 | TRINITY_DN74084_c1_g1 | TRINITY_DN89031_c2_g1
GO:0015633	zinc-transporting ATPase activity	6	3	1967-01-01	706	0.21804	0.21804	3	0	TRINITY_DN76061_c2_g1 | TRINITY_DN80462_c3_g3 | TRINITY_DN80462_c3_g4
GO:0030228	lipoprotein particle receptor activity	6	3	1967-01-01	707	0.21804	0.21804	1	2	TRINITY_DN64637_c1_g4	TRINITY_DN64314_c1_g1 | TRINITY_DN94362_c4_g2
GO:0005234	extracellularly glutamate-gated ion channel activity	6	3	1967-01-01	708	0.21804	0.21804	1	2	TRINITY_DN77972_c0_g2	TRINITY_DN76430_c1_g1 | TRINITY_DN85598_c3_g1
GO:0042578	phosphoric ester hydrolase activity	1051	305	293.36	709	0.91438	0.21819	152	153	TRINITY_DN50284_c0_g1 | TRINITY_DN51780_c0_g1 | TRINITY_DN53097_c0_g2 | TRINITY_DN54207_c0_g1 | TRINITY_DN54458_c1_g1 | TRINITY_DN55320_c0_g1 | TRINITY_DN55466_c0_g2 | TRINITY_DN57547_c1_g1 | TRINITY_DN57887_c0_g1 | TRINITY_DN58113_c0_g1 | TRINITY_DN58638_c3_g1 | TRINITY_DN58911_c1_g1 | TRINITY_DN59690_c0_g2 | TRINITY_DN59968_c5_g2 | TRINITY_DN60708_c5_g1 | TRINITY_DN60964_c2_g3 | TRINITY_DN61235…	TRINITY_DN42148_c0_g1 | TRINITY_DN45820_c0_g1 | TRINITY_DN47177_c0_g1 | TRINITY_DN49059_c0_g1 | TRINITY_DN50512_c0_g1 | TRINITY_DN50905_c0_g1 | TRINITY_DN53544_c0_g1 | TRINITY_DN53708_c0_g2 | TRINITY_DN56528_c0_g2 | TRINITY_DN56878_c0_g1 | TRINITY_DN57576_c0_g1 | TRINITY_DN58106_c4_g2 | TRINITY_DN58138_c0_g2 | TRINITY_DN58868_c0_g2 | TRINITY_DN59148_c2_g3 | TRINITY_DN59594_c1_g2 | TRINITY_DN59628…
GO:0016780	phosphotransferase activity, for other substituted phosphate groups	57	19	15.91	710	0.21944	0.21944	8	11	TRINITY_DN58885_c1_g3 | TRINITY_DN65745_c1_g2 | TRINITY_DN71207_c1_g2 | TRINITY_DN74522_c0_g1 | TRINITY_DN74660_c1_g1 | TRINITY_DN80895_c1_g4 | TRINITY_DN93939_c6_g1 | TRINITY_DN94041_c2_g6	TRINITY_DN60378_c2_g1 | TRINITY_DN61804_c1_g1 | TRINITY_DN71042_c1_g1 | TRINITY_DN71042_c3_g2 | TRINITY_DN76160_c0_g1 | TRINITY_DN81673_c0_g1 | TRINITY_DN82294_c3_g3 | TRINITY_DN82294_c3_g4 | TRINITY_DN82763_c0_g1 | TRINITY_DN82971_c0_g1 | TRINITY_DN83235_c0_g1
GO:0052793	pectin acetylesterase activity	15	6	2019-04-01	711	0.21958	0.21958	0	6		TRINITY_DN58979_c0_g1 | TRINITY_DN58979_c0_g2 | TRINITY_DN87970_c1_g2 | TRINITY_DN92021_c0_g1 | TRINITY_DN92021_c2_g1 | TRINITY_DN92021_c2_g2
GO:0055106	ubiquitin-protein transferase regulator activity	15	6	2019-04-01	712	0.21958	0.21958	0	6		TRINITY_DN62005_c0_g1 | TRINITY_DN65438_c1_g1 | TRINITY_DN75612_c0_g3 | TRINITY_DN89877_c4_g2 | TRINITY_DN89877_c4_g3 | TRINITY_DN94232_c3_g3
GO:0009882	blue light photoreceptor activity	15	6	2019-04-01	713	0.21958	0.21958	2	4	TRINITY_DN48595_c0_g1 | TRINITY_DN89836_c2_g1	TRINITY_DN53588_c0_g1 | TRINITY_DN65485_c1_g1 | TRINITY_DN93694_c0_g1 | TRINITY_DN93749_c5_g2
GO:0004124	cysteine synthase activity	15	6	2019-04-01	714	0.21958	0.21958	4	2	TRINITY_DN57125_c0_g1 | TRINITY_DN63290_c0_g1 | TRINITY_DN74162_c0_g1 | TRINITY_DN79615_c0_g2	TRINITY_DN69186_c1_g2 | TRINITY_DN91259_c3_g1
GO:0010296	prenylcysteine methylesterase activity	15	6	2019-04-01	715	0.21958	0.21958	1	5	TRINITY_DN84964_c2_g1	TRINITY_DN65399_c2_g1 | TRINITY_DN75428_c1_g2 | TRINITY_DN76051_c1_g1 | TRINITY_DN83595_c1_g3 | TRINITY_DN87397_c1_g2
GO:0019894	kinesin binding	15	6	2019-04-01	716	0.21958	0.21958	2	4	TRINITY_DN92473_c2_g2 | TRINITY_DN92677_c0_g1	TRINITY_DN47833_c0_g1 | TRINITY_DN85501_c0_g1 | TRINITY_DN88486_c2_g1 | TRINITY_DN91956_c2_g1
GO:0019865	immunoglobulin binding	15	6	2019-04-01	717	0.21958	0.21958	3	3	TRINITY_DN65686_c2_g1 | TRINITY_DN70651_c1_g3 | TRINITY_DN75992_c2_g1	TRINITY_DN75833_c0_g1 | TRINITY_DN92355_c2_g1 | TRINITY_DN93754_c1_g1
GO:0015144	carbohydrate transmembrane transporter activity	172	53	48.01	718	0.22065	0.22065	35	18	TRINITY_DN50896_c0_g1 | TRINITY_DN58919_c1_g4 | TRINITY_DN61355_c1_g5 | TRINITY_DN61685_c4_g1 | TRINITY_DN62124_c0_g2 | TRINITY_DN65126_c0_g1 | TRINITY_DN65561_c0_g1 | TRINITY_DN65924_c5_g1 | TRINITY_DN69240_c6_g1 | TRINITY_DN69374_c0_g1 | TRINITY_DN69374_c4_g1 | TRINITY_DN69374_c4_g2 | TRINITY_DN70950_c4_g2 | TRINITY_DN72138_c1_g3 | TRINITY_DN74054_c4_g1 | TRINITY_DN74645_c2_g2 | TRINITY_DN76447…	TRINITY_DN47885_c0_g1 | TRINITY_DN51672_c1_g1 | TRINITY_DN59997_c0_g1 | TRINITY_DN60675_c5_g1 | TRINITY_DN61156_c3_g3 | TRINITY_DN62186_c0_g1 | TRINITY_DN62193_c2_g2 | TRINITY_DN64368_c0_g1 | TRINITY_DN70556_c1_g4 | TRINITY_DN74645_c2_g1 | TRINITY_DN77818_c1_g1 | TRINITY_DN79951_c1_g1 | TRINITY_DN88397_c1_g1 | TRINITY_DN89253_c1_g1 | TRINITY_DN90028_c0_g2 | TRINITY_DN92080_c2_g1 | TRINITY_DN92241…
GO:0015464	acetylcholine receptor activity	12	5	1935-03-01	719	0.22328	0.22328	2	3	TRINITY_DN66996_c2_g1 | TRINITY_DN93138_c3_g1	TRINITY_DN57901_c2_g3 | TRINITY_DN73737_c1_g1 | TRINITY_DN73737_c1_g2
GO:0001671	ATPase activator activity	12	5	1935-03-01	720	0.22328	0.22328	4	1	TRINITY_DN58779_c0_g1 | TRINITY_DN64820_c1_g1 | TRINITY_DN93437_c1_g2 | TRINITY_DN94105_c1_g1	TRINITY_DN82119_c1_g1
GO:0015146	pentose transmembrane transporter activity	12	5	1935-03-01	721	0.22328	0.22328	3	2	TRINITY_DN61355_c1_g5 | TRINITY_DN65126_c0_g1 | TRINITY_DN78448_c4_g1	TRINITY_DN88397_c1_g1 | TRINITY_DN94598_c7_g1
GO:0120013	intermembrane lipid transfer activity	12	5	1935-03-01	722	0.22328	0.22328	2	3	TRINITY_DN64926_c5_g1 | TRINITY_DN82964_c2_g1	TRINITY_DN76476_c3_g1 | TRINITY_DN87840_c0_g1 | TRINITY_DN90381_c0_g1
GO:0010997	anaphase-promoting complex binding	12	5	1935-03-01	723	0.22328	0.22328	0	5		TRINITY_DN62005_c0_g1 | TRINITY_DN65438_c1_g1 | TRINITY_DN75612_c0_g3 | TRINITY_DN89877_c4_g2 | TRINITY_DN89877_c4_g3
GO:0070405	ammonium ion binding	12	5	1935-03-01	724	0.22328	0.22328	3	2	TRINITY_DN65745_c1_g2 | TRINITY_DN65745_c1_g5 | TRINITY_DN72174_c3_g1	TRINITY_DN73737_c1_g1 | TRINITY_DN73737_c1_g2
GO:0004483	mRNA (nucleoside-2'-O-)-methyltransferase activity	9	4	1951-02-01	725	0.22413	0.22413	1	3	TRINITY_DN87070_c2_g2	TRINITY_DN71143_c0_g1 | TRINITY_DN73512_c1_g1 | TRINITY_DN76702_c1_g2
GO:0005540	hyaluronic acid binding	9	4	1951-02-01	726	0.22413	0.22413	3	1	TRINITY_DN64637_c1_g4 | TRINITY_DN90723_c2_g6 | TRINITY_DN93055_c2_g1	TRINITY_DN70514_c2_g3
GO:0052654	L-leucine transaminase activity	9	4	1951-02-01	727	0.22413	0.22413	1	3	TRINITY_DN92407_c1_g1	TRINITY_DN80717_c5_g2 | TRINITY_DN80717_c5_g6 | TRINITY_DN93587_c3_g2
GO:0052655	L-valine transaminase activity	9	4	1951-02-01	728	0.22413	0.22413	1	3	TRINITY_DN92407_c1_g1	TRINITY_DN80717_c5_g2 | TRINITY_DN80717_c5_g6 | TRINITY_DN93587_c3_g2
GO:0052656	L-isoleucine transaminase activity	9	4	1951-02-01	729	0.22413	0.22413	1	3	TRINITY_DN92407_c1_g1	TRINITY_DN80717_c5_g2 | TRINITY_DN80717_c5_g6 | TRINITY_DN93587_c3_g2
GO:0010277	chlorophyllide a oxygenase [overall] activity	9	4	1951-02-01	730	0.22413	0.22413	4	0	TRINITY_DN49326_c0_g1 | TRINITY_DN77698_c0_g1 | TRINITY_DN89691_c1_g2 | TRINITY_DN90112_c3_g1
GO:0097110	scaffold protein binding	9	4	1951-02-01	731	0.22413	0.22413	1	3	TRINITY_DN70876_c0_g2	TRINITY_DN72745_c0_g1 | TRINITY_DN73737_c1_g1 | TRINITY_DN73737_c1_g2
GO:0008798	beta-aspartyl-peptidase activity	9	4	1951-02-01	732	0.22413	0.22413	3	1	TRINITY_DN55611_c0_g1 | TRINITY_DN73728_c0_g3 | TRINITY_DN77681_c1_g1	TRINITY_DN91803_c1_g1
GO:0045181	glutamate synthase activity, NAD(P)H as acceptor	31	11	1965-08-01	733	0.22578	0.22578	0	11		TRINITY_DN40827_c0_g1 | TRINITY_DN47701_c0_g1 | TRINITY_DN48856_c0_g1 | TRINITY_DN58117_c1_g1 | TRINITY_DN59001_c0_g1 | TRINITY_DN62138_c0_g1 | TRINITY_DN67916_c1_g2 | TRINITY_DN81587_c3_g2 | TRINITY_DN83068_c1_g1 | TRINITY_DN94523_c7_g1 | TRINITY_DN94523_c8_g1
GO:0015923	mannosidase activity	74	24	20.66	734	0.22773	0.22773	14	10	TRINITY_DN68358_c0_g3 | TRINITY_DN70172_c3_g1 | TRINITY_DN71905_c6_g1 | TRINITY_DN72128_c0_g3 | TRINITY_DN74131_c3_g4 | TRINITY_DN75586_c0_g1 | TRINITY_DN83143_c1_g2 | TRINITY_DN85362_c1_g1 | TRINITY_DN87698_c1_g1 | TRINITY_DN90019_c1_g1 | TRINITY_DN90505_c2_g5 | TRINITY_DN92185_c0_g1 | TRINITY_DN92534_c1_g2 | TRINITY_DN94105_c1_g1	TRINITY_DN57376_c0_g1 | TRINITY_DN69156_c0_g2 | TRINITY_DN71404_c2_g2 | TRINITY_DN73384_c0_g2 | TRINITY_DN83143_c1_g1 | TRINITY_DN85596_c2_g1 | TRINITY_DN89266_c2_g1 | TRINITY_DN90505_c2_g1 | TRINITY_DN90965_c1_g1 | TRINITY_DN90965_c2_g2
GO:0005515	protein binding	8304	2345	2317.88	735	0.99997	0.23113	986	1359	TRINITY_DN37589_c0_g1 | TRINITY_DN41068_c0_g1 | TRINITY_DN41368_c0_g1 | TRINITY_DN44377_c0_g1 | TRINITY_DN44379_c0_g1 | TRINITY_DN44784_c0_g1 | TRINITY_DN44816_c0_g1 | TRINITY_DN45062_c0_g1 | TRINITY_DN45855_c0_g1 | TRINITY_DN46000_c0_g1 | TRINITY_DN46798_c0_g1 | TRINITY_DN47000_c1_g1 | TRINITY_DN47363_c0_g1 | TRINITY_DN47400_c0_g1 | TRINITY_DN47706_c0_g1 | TRINITY_DN47959_c0_g1 | TRINITY_DN48314…	TRINITY_DN40223_c0_g1 | TRINITY_DN41963_c0_g1 | TRINITY_DN42087_c0_g1 | TRINITY_DN42558_c0_g1 | TRINITY_DN42945_c0_g1 | TRINITY_DN42997_c0_g1 | TRINITY_DN43072_c0_g1 | TRINITY_DN43186_c0_g1 | TRINITY_DN43467_c0_g1 | TRINITY_DN44189_c0_g1 | TRINITY_DN44582_c0_g1 | TRINITY_DN44815_c0_g1 | TRINITY_DN44874_c0_g1 | TRINITY_DN45123_c2_g1 | TRINITY_DN45446_c0_g1 | TRINITY_DN45586_c1_g1 | TRINITY_DN45625…
GO:0000976	transcription regulatory region sequence-specific DNA binding	464	137	129.52	736	0.97650	0.23248	70	67	TRINITY_DN57604_c0_g1 | TRINITY_DN60245_c3_g1 | TRINITY_DN61057_c5_g1 | TRINITY_DN61365_c4_g1 | TRINITY_DN62568_c3_g1 | TRINITY_DN62837_c4_g2 | TRINITY_DN64637_c1_g4 | TRINITY_DN65014_c0_g2 | TRINITY_DN65472_c0_g1 | TRINITY_DN66162_c1_g1 | TRINITY_DN68626_c0_g2 | TRINITY_DN70916_c2_g3 | TRINITY_DN71116_c0_g1 | TRINITY_DN71148_c2_g1 | TRINITY_DN71510_c2_g1 | TRINITY_DN72273_c1_g4 | TRINITY_DN73267…	TRINITY_DN54922_c0_g1 | TRINITY_DN55159_c0_g1 | TRINITY_DN56217_c0_g1 | TRINITY_DN58025_c0_g1 | TRINITY_DN58726_c0_g1 | TRINITY_DN58726_c1_g2 | TRINITY_DN59114_c0_g2 | TRINITY_DN59922_c2_g3 | TRINITY_DN60526_c3_g5 | TRINITY_DN62610_c0_g1 | TRINITY_DN62969_c0_g1 | TRINITY_DN63086_c0_g3 | TRINITY_DN64825_c0_g4 | TRINITY_DN65196_c0_g1 | TRINITY_DN65215_c0_g1 | TRINITY_DN66265_c0_g1 | TRINITY_DN67593…
GO:0008661	1-deoxy-D-xylulose-5-phosphate synthase activity	28	10	1982-07-01	737	0.23429	0.23429	8	2	TRINITY_DN56682_c0_g1 | TRINITY_DN72056_c0_g1 | TRINITY_DN76584_c0_g2 | TRINITY_DN77465_c0_g1 | TRINITY_DN78205_c0_g3 | TRINITY_DN86497_c2_g1 | TRINITY_DN90222_c2_g1 | TRINITY_DN92202_c2_g2	TRINITY_DN78061_c2_g1 | TRINITY_DN78259_c3_g2
GO:0003994	aconitate hydratase activity	28	10	1982-07-01	738	0.23429	0.23429	0	10		TRINITY_DN65109_c4_g1 | TRINITY_DN69549_c2_g1 | TRINITY_DN69564_c0_g1 | TRINITY_DN69564_c1_g1 | TRINITY_DN69564_c1_g3 | TRINITY_DN79963_c0_g2 | TRINITY_DN84597_c1_g1 | TRINITY_DN88927_c1_g2 | TRINITY_DN94148_c0_g4 | TRINITY_DN94148_c1_g4
GO:0016832	aldehyde-lyase activity	51	17	14.24	739	0.23622	0.23622	10	7	TRINITY_DN56484_c0_g2 | TRINITY_DN57788_c0_g1 | TRINITY_DN59202_c2_g1 | TRINITY_DN61218_c0_g1 | TRINITY_DN70866_c1_g3 | TRINITY_DN74018_c4_g2 | TRINITY_DN77342_c0_g1 | TRINITY_DN86523_c0_g1 | TRINITY_DN91660_c0_g1 | TRINITY_DN92402_c3_g2	TRINITY_DN48327_c0_g1 | TRINITY_DN52294_c0_g2 | TRINITY_DN60506_c1_g2 | TRINITY_DN80936_c0_g3 | TRINITY_DN85835_c0_g1 | TRINITY_DN87884_c0_g5 | TRINITY_DN87884_c0_g6
GO:0051119	sugar transmembrane transporter activity	156	48	43.54	740	0.23763	0.23763	30	18	TRINITY_DN50896_c0_g1 | TRINITY_DN58919_c1_g4 | TRINITY_DN61355_c1_g5 | TRINITY_DN61685_c4_g1 | TRINITY_DN62124_c0_g2 | TRINITY_DN65126_c0_g1 | TRINITY_DN65561_c0_g1 | TRINITY_DN65924_c5_g1 | TRINITY_DN69240_c6_g1 | TRINITY_DN69374_c0_g1 | TRINITY_DN69374_c4_g1 | TRINITY_DN69374_c4_g2 | TRINITY_DN70950_c4_g2 | TRINITY_DN72138_c1_g3 | TRINITY_DN74054_c4_g1 | TRINITY_DN74645_c2_g2 | TRINITY_DN76650…	TRINITY_DN47885_c0_g1 | TRINITY_DN51672_c1_g1 | TRINITY_DN59997_c0_g1 | TRINITY_DN60675_c5_g1 | TRINITY_DN61156_c3_g3 | TRINITY_DN62186_c0_g1 | TRINITY_DN62193_c2_g2 | TRINITY_DN64368_c0_g1 | TRINITY_DN70556_c1_g4 | TRINITY_DN74645_c2_g1 | TRINITY_DN77818_c1_g1 | TRINITY_DN79951_c1_g1 | TRINITY_DN88397_c1_g1 | TRINITY_DN89253_c1_g1 | TRINITY_DN90028_c0_g2 | TRINITY_DN92080_c2_g1 | TRINITY_DN92241…
GO:0004075	biotin carboxylase activity	25	9	1998-06-01	741	0.24328	0.24328	7	2	TRINITY_DN47428_c0_g1 | TRINITY_DN48023_c0_g1 | TRINITY_DN49794_c0_g1 | TRINITY_DN76527_c0_g1 | TRINITY_DN85428_c0_g1 | TRINITY_DN93419_c7_g1 | TRINITY_DN93419_c7_g2	TRINITY_DN69678_c4_g2 | TRINITY_DN90403_c2_g1
GO:0016307	phosphatidylinositol phosphate kinase activity	75	24	20.93	742	0.99916	0.25099	7	17	TRINITY_DN29522_c0_g1 | TRINITY_DN66631_c1_g2 | TRINITY_DN67124_c2_g1 | TRINITY_DN75863_c0_g2 | TRINITY_DN80632_c1_g1 | TRINITY_DN88160_c7_g2 | TRINITY_DN92696_c0_g2	TRINITY_DN40889_c0_g1 | TRINITY_DN48016_c0_g1 | TRINITY_DN56234_c0_g3 | TRINITY_DN62063_c0_g1 | TRINITY_DN62063_c0_g2 | TRINITY_DN71731_c0_g1 | TRINITY_DN84565_c1_g1 | TRINITY_DN84565_c1_g3 | TRINITY_DN85142_c1_g1 | TRINITY_DN89764_c1_g1 | TRINITY_DN94326_c1_g1 | TRINITY_DN94326_c2_g1 | TRINITY_DN94326_c3_g1 | TRINITY_DN94326_c3_g2 | TRINITY_DN94326_c3_g3 | TRINITY_DN94326_c3_g4 | TRINITY_DN94326…
GO:0140102	catalytic activity, acting on a rRNA	82	26	22.89	743	0.25659	0.25659	14	12	TRINITY_DN60606_c0_g1 | TRINITY_DN64728_c0_g1 | TRINITY_DN66030_c0_g2 | TRINITY_DN69642_c4_g3 | TRINITY_DN71716_c0_g4 | TRINITY_DN77451_c1_g1 | TRINITY_DN79638_c0_g1 | TRINITY_DN81883_c0_g1 | TRINITY_DN88637_c2_g2 | TRINITY_DN89009_c1_g1 | TRINITY_DN89346_c0_g1 | TRINITY_DN90413_c1_g1 | TRINITY_DN92925_c3_g1 | TRINITY_DN94325_c6_g1	TRINITY_DN64360_c1_g1 | TRINITY_DN65242_c0_g1 | TRINITY_DN69657_c5_g1 | TRINITY_DN70871_c1_g1 | TRINITY_DN71327_c0_g1 | TRINITY_DN74549_c5_g1 | TRINITY_DN77134_c2_g4 | TRINITY_DN87467_c0_g1 | TRINITY_DN89045_c1_g1 | TRINITY_DN89255_c0_g1 | TRINITY_DN89455_c1_g1 | TRINITY_DN91053_c5_g1
GO:0015149	hexose transmembrane transporter activity	82	26	22.89	744	0.25659	0.25659	14	12	TRINITY_DN58919_c1_g4 | TRINITY_DN61355_c1_g5 | TRINITY_DN62124_c0_g2 | TRINITY_DN69240_c6_g1 | TRINITY_DN72138_c1_g3 | TRINITY_DN74054_c4_g1 | TRINITY_DN76650_c0_g2 | TRINITY_DN78448_c4_g1 | TRINITY_DN80072_c1_g3 | TRINITY_DN85998_c0_g1 | TRINITY_DN86702_c0_g1 | TRINITY_DN90860_c2_g1 | TRINITY_DN94065_c1_g1 | TRINITY_DN94065_c4_g1	TRINITY_DN47885_c0_g1 | TRINITY_DN51672_c1_g1 | TRINITY_DN59997_c0_g1 | TRINITY_DN61156_c3_g3 | TRINITY_DN62186_c0_g1 | TRINITY_DN70556_c1_g4 | TRINITY_DN77818_c1_g1 | TRINITY_DN88397_c1_g1 | TRINITY_DN89253_c1_g1 | TRINITY_DN90028_c0_g2 | TRINITY_DN92080_c2_g1 | TRINITY_DN92241_c2_g1
GO:0008201	heparin binding	32	11	1993-08-01	745	0.26258	0.26258	5	6	TRINITY_DN69177_c0_g1 | TRINITY_DN82084_c4_g1 | TRINITY_DN89500_c3_g1 | TRINITY_DN89976_c4_g2 | TRINITY_DN94414_c3_g1	TRINITY_DN58754_c0_g1 | TRINITY_DN61874_c4_g1 | TRINITY_DN68392_c1_g2 | TRINITY_DN79089_c4_g4 | TRINITY_DN79736_c0_g1 | TRINITY_DN91258_c3_g1
GO:0015462	ATPase-coupled protein transmembrane transporter activity	19	7	2020-03-05	746	0.26282	0.26282	4	3	TRINITY_DN70604_c0_g1 | TRINITY_DN83327_c1_g1 | TRINITY_DN91977_c2_g1 | TRINITY_DN93497_c3_g3	TRINITY_DN55405_c0_g1 | TRINITY_DN71595_c0_g1 | TRINITY_DN78882_c1_g1
GO:0004383	guanylate cyclase activity	19	7	2020-03-05	747	0.26282	0.26282	4	3	TRINITY_DN62653_c0_g1 | TRINITY_DN76647_c1_g1 | TRINITY_DN78777_c1_g2 | TRINITY_DN91880_c1_g2	TRINITY_DN51292_c0_g1 | TRINITY_DN67222_c2_g1 | TRINITY_DN91664_c1_g1
GO:0004332	fructose-bisphosphate aldolase activity	19	7	2020-03-05	748	0.26282	0.26282	5	2	TRINITY_DN56484_c0_g2 | TRINITY_DN59202_c2_g1 | TRINITY_DN70866_c1_g3 | TRINITY_DN86523_c0_g1 | TRINITY_DN92402_c3_g2	TRINITY_DN60506_c1_g2 | TRINITY_DN85835_c0_g1
GO:0019901	protein kinase binding	352	104	98.25	749	0.26387	0.26387	55	49	TRINITY_DN47000_c1_g1 | TRINITY_DN56982_c0_g1 | TRINITY_DN57215_c3_g1 | TRINITY_DN60208_c1_g1 | TRINITY_DN60964_c2_g3 | TRINITY_DN61525_c1_g6 | TRINITY_DN62828_c4_g1 | TRINITY_DN63506_c0_g1 | TRINITY_DN65561_c0_g1 | TRINITY_DN65875_c1_g1 | TRINITY_DN66294_c4_g1 | TRINITY_DN67205_c1_g2 | TRINITY_DN67986_c0_g1 | TRINITY_DN68720_c2_g1 | TRINITY_DN68971_c0_g1 | TRINITY_DN70353_c5_g2 | TRINITY_DN70561…	TRINITY_DN43186_c0_g1 | TRINITY_DN50915_c0_g1 | TRINITY_DN53853_c0_g1 | TRINITY_DN57102_c0_g1 | TRINITY_DN57843_c0_g2 | TRINITY_DN58589_c0_g1 | TRINITY_DN60187_c8_g1 | TRINITY_DN60787_c0_g2 | TRINITY_DN60906_c3_g1 | TRINITY_DN61895_c1_g2 | TRINITY_DN62750_c5_g1 | TRINITY_DN63130_c1_g2 | TRINITY_DN63888_c2_g3 | TRINITY_DN64609_c4_g1 | TRINITY_DN65653_c2_g1 | TRINITY_DN66239_c4_g2 | TRINITY_DN67890…
GO:0005355	glucose transmembrane transporter activity	79	25	2020-05-22	750	0.26566	0.26566	13	12	TRINITY_DN58919_c1_g4 | TRINITY_DN61355_c1_g5 | TRINITY_DN62124_c0_g2 | TRINITY_DN72138_c1_g3 | TRINITY_DN74054_c4_g1 | TRINITY_DN76650_c0_g2 | TRINITY_DN78448_c4_g1 | TRINITY_DN80072_c1_g3 | TRINITY_DN85998_c0_g1 | TRINITY_DN86702_c0_g1 | TRINITY_DN90860_c2_g1 | TRINITY_DN94065_c1_g1 | TRINITY_DN94065_c4_g1	TRINITY_DN47885_c0_g1 | TRINITY_DN51672_c1_g1 | TRINITY_DN59997_c0_g1 | TRINITY_DN61156_c3_g3 | TRINITY_DN62186_c0_g1 | TRINITY_DN70556_c1_g4 | TRINITY_DN77818_c1_g1 | TRINITY_DN88397_c1_g1 | TRINITY_DN89253_c1_g1 | TRINITY_DN90028_c0_g2 | TRINITY_DN92080_c2_g1 | TRINITY_DN92241_c2_g1
GO:0043424	protein histidine kinase binding	110	34	2020-07-30	751	0.27260	0.27260	26	8	TRINITY_DN56982_c0_g1 | TRINITY_DN60208_c1_g1 | TRINITY_DN62828_c4_g1 | TRINITY_DN63506_c0_g1 | TRINITY_DN65875_c1_g1 | TRINITY_DN67205_c1_g2 | TRINITY_DN70353_c5_g2 | TRINITY_DN71942_c0_g1 | TRINITY_DN76233_c0_g1 | TRINITY_DN78670_c0_g1 | TRINITY_DN83139_c2_g2 | TRINITY_DN85779_c1_g2 | TRINITY_DN88063_c1_g1 | TRINITY_DN89226_c2_g1 | TRINITY_DN89226_c2_g3 | TRINITY_DN91018_c0_g1 | TRINITY_DN91088…	TRINITY_DN57843_c0_g2 | TRINITY_DN61895_c1_g2 | TRINITY_DN62750_c5_g1 | TRINITY_DN65653_c2_g1 | TRINITY_DN79660_c2_g1 | TRINITY_DN85779_c1_g1 | TRINITY_DN85779_c1_g3 | TRINITY_DN92506_c1_g1
GO:0016420	malonyltransferase activity	16	6	1947-04-01	752	0.27340	0.27340	3	3	TRINITY_DN66936_c0_g1 | TRINITY_DN76953_c0_g3 | TRINITY_DN85759_c1_g2	TRINITY_DN66936_c1_g2 | TRINITY_DN68143_c0_g1 | TRINITY_DN88840_c1_g2
GO:0004359	glutaminase activity	16	6	1947-04-01	753	0.27340	0.27340	3	3	TRINITY_DN71864_c0_g1 | TRINITY_DN81370_c1_g2 | TRINITY_DN93598_c0_g2	TRINITY_DN72531_c7_g1 | TRINITY_DN81370_c0_g1 | TRINITY_DN85415_c1_g1
GO:0051002	ligase activity, forming nitrogen-metal bonds	16	6	1947-04-01	754	0.27340	0.27340	5	1	TRINITY_DN45510_c0_g1 | TRINITY_DN49493_c0_g2 | TRINITY_DN51624_c0_g1 | TRINITY_DN93626_c7_g1 | TRINITY_DN93626_c7_g2	TRINITY_DN83864_c1_g1
GO:0051003	ligase activity, forming nitrogen-metal bonds, forming coordination complexes	16	6	1947-04-01	755	0.27340	0.27340	5	1	TRINITY_DN45510_c0_g1 | TRINITY_DN49493_c0_g2 | TRINITY_DN51624_c0_g1 | TRINITY_DN93626_c7_g1 | TRINITY_DN93626_c7_g2	TRINITY_DN83864_c1_g1
GO:0016730	oxidoreductase activity, acting on iron-sulfur proteins as donors	49	16	13.68	756	0.27563	0.27563	13	3	TRINITY_DN49326_c0_g1 | TRINITY_DN53148_c0_g1 | TRINITY_DN59202_c2_g1 | TRINITY_DN59295_c1_g1 | TRINITY_DN62389_c1_g2 | TRINITY_DN63762_c3_g1 | TRINITY_DN77062_c2_g1 | TRINITY_DN85951_c0_g1 | TRINITY_DN86944_c1_g1 | TRINITY_DN88723_c0_g1 | TRINITY_DN90112_c3_g1 | TRINITY_DN93655_c4_g3 | TRINITY_DN93719_c5_g1	TRINITY_DN70712_c0_g1 | TRINITY_DN74160_c0_g1 | TRINITY_DN84574_c0_g1
GO:0030295	protein kinase activator activity	39	13	1989-10-01	757	0.27646	0.27646	5	8	TRINITY_DN64177_c2_g1 | TRINITY_DN71159_c1_g1 | TRINITY_DN71159_c1_g2 | TRINITY_DN71159_c1_g3 | TRINITY_DN71412_c1_g1	TRINITY_DN60187_c8_g1 | TRINITY_DN68897_c3_g1 | TRINITY_DN75921_c1_g1 | TRINITY_DN81482_c1_g2 | TRINITY_DN83538_c0_g1 | TRINITY_DN85371_c1_g7 | TRINITY_DN88516_c1_g1 | TRINITY_DN91534_c5_g2
GO:0010181	FMN binding	155	47	43.26	758	0.27794	0.27794	15	32	TRINITY_DN61262_c3_g1 | TRINITY_DN64462_c2_g5 | TRINITY_DN66040_c0_g1 | TRINITY_DN66270_c0_g1 | TRINITY_DN70647_c0_g1 | TRINITY_DN71363_c3_g1 | TRINITY_DN78594_c3_g1 | TRINITY_DN79395_c0_g1 | TRINITY_DN82302_c6_g2 | TRINITY_DN85587_c0_g1 | TRINITY_DN87302_c0_g1 | TRINITY_DN87616_c3_g1 | TRINITY_DN92865_c1_g2 | TRINITY_DN94553_c2_g1 | TRINITY_DN94553_c2_g4	TRINITY_DN40827_c0_g1 | TRINITY_DN47701_c0_g1 | TRINITY_DN48856_c0_g1 | TRINITY_DN52947_c0_g1 | TRINITY_DN57936_c0_g1 | TRINITY_DN58117_c1_g1 | TRINITY_DN59001_c0_g1 | TRINITY_DN61394_c4_g1 | TRINITY_DN61964_c1_g1 | TRINITY_DN62138_c0_g1 | TRINITY_DN62195_c1_g3 | TRINITY_DN65485_c1_g1 | TRINITY_DN67081_c0_g2 | TRINITY_DN67916_c1_g2 | TRINITY_DN68067_c1_g1 | TRINITY_DN71363_c3_g2 | TRINITY_DN71363…
GO:0050378	UDP-glucuronate 4-epimerase activity	13	5	1963-03-01	759	0.28445	0.28445	2	3	TRINITY_DN59675_c0_g1 | TRINITY_DN59675_c0_g2	TRINITY_DN71168_c3_g2 | TRINITY_DN86489_c1_g1 | TRINITY_DN86946_c0_g1
GO:0052691	UDP-arabinopyranose mutase activity	13	5	1963-03-01	760	0.28445	0.28445	0	5		TRINITY_DN67359_c2_g1 | TRINITY_DN80476_c0_g2 | TRINITY_DN80476_c0_g4 | TRINITY_DN82309_c1_g1 | TRINITY_DN89529_c2_g3
GO:0000035	acyl binding	13	5	1963-03-01	761	0.28445	0.28445	1	4	TRINITY_DN75513_c7_g1	TRINITY_DN64431_c2_g2 | TRINITY_DN65715_c4_g6 | TRINITY_DN74745_c1_g1 | TRINITY_DN91741_c0_g1
GO:0009055	electron transfer activity	312	92	87.09	762	0.28593	0.28593	47	45	TRINITY_DN53732_c0_g1 | TRINITY_DN57928_c0_g1 | TRINITY_DN59577_c0_g2 | TRINITY_DN60573_c0_g5 | TRINITY_DN61205_c5_g3 | TRINITY_DN61880_c0_g8 | TRINITY_DN62548_c0_g1 | TRINITY_DN63637_c0_g1 | TRINITY_DN63916_c3_g1 | TRINITY_DN65989_c3_g1 | TRINITY_DN66414_c0_g2 | TRINITY_DN66720_c9_g3 | TRINITY_DN67348_c1_g2 | TRINITY_DN67403_c1_g5 | TRINITY_DN67635_c3_g1 | TRINITY_DN68164_c0_g1 | TRINITY_DN68263…	TRINITY_DN50236_c0_g1 | TRINITY_DN52688_c0_g1 | TRINITY_DN57985_c2_g1 | TRINITY_DN60515_c0_g1 | TRINITY_DN60830_c5_g3 | TRINITY_DN61622_c2_g1 | TRINITY_DN62038_c4_g4 | TRINITY_DN62752_c0_g1 | TRINITY_DN63337_c2_g2 | TRINITY_DN65298_c2_g1 | TRINITY_DN65865_c1_g2 | TRINITY_DN66296_c0_g2 | TRINITY_DN66956_c0_g1 | TRINITY_DN67473_c1_g1 | TRINITY_DN69906_c0_g1 | TRINITY_DN70529_c2_g1 | TRINITY_DN72179…
GO:0102391	decanoate--CoA ligase activity	26	9	2026-07-01	763	0.28593	0.28593	3	6	TRINITY_DN69069_c3_g1 | TRINITY_DN76438_c1_g2 | TRINITY_DN88441_c2_g3	TRINITY_DN49840_c0_g1 | TRINITY_DN52992_c0_g1 | TRINITY_DN63004_c0_g3 | TRINITY_DN66742_c0_g2 | TRINITY_DN82983_c1_g1 | TRINITY_DN88516_c1_g1
GO:0004869	cysteine-type endopeptidase inhibitor activity	26	9	2026-07-01	764	0.28593	0.28593	6	3	TRINITY_DN59665_c0_g1 | TRINITY_DN85391_c1_g1 | TRINITY_DN85518_c0_g1 | TRINITY_DN85518_c0_g2 | TRINITY_DN91373_c2_g1 | TRINITY_DN93773_c8_g1	TRINITY_DN67888_c1_g1 | TRINITY_DN86034_c1_g1 | TRINITY_DN88450_c0_g1
GO:0004622	lysophospholipase activity	36	12	2020-05-10	765	0.28834	0.28834	9	3	TRINITY_DN59578_c3_g1 | TRINITY_DN65221_c0_g2 | TRINITY_DN74611_c0_g2 | TRINITY_DN74611_c0_g3 | TRINITY_DN80429_c2_g1 | TRINITY_DN87975_c0_g1 | TRINITY_DN87975_c0_g2 | TRINITY_DN92504_c2_g1 | TRINITY_DN92504_c2_g3	TRINITY_DN65238_c1_g1 | TRINITY_DN68113_c2_g1 | TRINITY_DN92765_c2_g1
GO:0004551	nucleotide diphosphatase activity	36	12	2020-05-10	766	0.28834	0.28834	11	1	TRINITY_DN57547_c1_g1 | TRINITY_DN65221_c0_g2 | TRINITY_DN68158_c1_g1 | TRINITY_DN70467_c0_g3 | TRINITY_DN72952_c2_g3 | TRINITY_DN74436_c0_g1 | TRINITY_DN80018_c1_g1 | TRINITY_DN84270_c2_g1 | TRINITY_DN84418_c1_g1 | TRINITY_DN89447_c1_g1 | TRINITY_DN90861_c3_g1	TRINITY_DN70230_c2_g5
GO:0070840	dynein complex binding	10	4	1979-02-01	767	0.29569	0.29569	0	4		TRINITY_DN57492_c0_g1 | TRINITY_DN64095_c0_g1 | TRINITY_DN73946_c0_g1 | TRINITY_DN84083_c1_g1
GO:0031419	cobalamin binding	10	4	1979-02-01	768	0.29569	0.29569	3	1	TRINITY_DN77043_c0_g1 | TRINITY_DN87489_c1_g2 | TRINITY_DN90413_c1_g1	TRINITY_DN80965_c1_g4
GO:0030597	RNA glycosylase activity	10	4	1979-02-01	769	0.29569	0.29569	2	2	TRINITY_DN66030_c0_g2 | TRINITY_DN69642_c4_g3	TRINITY_DN87467_c0_g1 | TRINITY_DN91053_c5_g1
GO:0030598	rRNA N-glycosylase activity	10	4	1979-02-01	770	0.29569	0.29569	2	2	TRINITY_DN66030_c0_g2 | TRINITY_DN69642_c4_g3	TRINITY_DN87467_c0_g1 | TRINITY_DN91053_c5_g1
GO:0030527	structural constituent of chromatin	10	4	1979-02-01	771	0.29569	0.29569	4	0	TRINITY_DN58762_c4_g1 | TRINITY_DN64130_c0_g1 | TRINITY_DN65999_c1_g1 | TRINITY_DN84342_c2_g1
GO:0061578	Lys63-specific deubiquitinase activity	10	4	1979-02-01	772	0.29569	0.29569	3	1	TRINITY_DN83036_c1_g5 | TRINITY_DN85771_c1_g1 | TRINITY_DN92277_c0_g1	TRINITY_DN83036_c1_g3
GO:0070491	repressing transcription factor binding	10	4	1979-02-01	773	0.29569	0.29569	2	2	TRINITY_DN74779_c4_g3 | TRINITY_DN91880_c1_g2	TRINITY_DN84971_c0_g1 | TRINITY_DN85415_c1_g1
GO:0001191	transcriptional repressor activity, RNA polymerase II transcription factor binding	10	4	1979-02-01	774	0.29569	0.29569	1	3	TRINITY_DN91866_c5_g1	TRINITY_DN79252_c0_g1 | TRINITY_DN85415_c1_g1 | TRINITY_DN92384_c2_g2
GO:0005324	long-chain fatty acid transporter activity	10	4	1979-02-01	775	0.29569	0.29569	1	3	TRINITY_DN69793_c0_g1	TRINITY_DN69287_c0_g2 | TRINITY_DN87196_c1_g2 | TRINITY_DN92897_c0_g1
GO:0008966	phosphoglucosamine mutase activity	10	4	1979-02-01	776	0.29569	0.29569	3	1	TRINITY_DN65398_c0_g2 | TRINITY_DN65781_c3_g1 | TRINITY_DN88596_c1_g4	TRINITY_DN89254_c0_g1
GO:0042879	aldonate transmembrane transporter activity	10	4	1979-02-01	777	0.29569	0.29569	4	0	TRINITY_DN76447_c2_g1 | TRINITY_DN79901_c0_g2 | TRINITY_DN85111_c1_g1 | TRINITY_DN85838_c1_g3
GO:0008192	RNA guanylyltransferase activity	10	4	1979-02-01	778	0.29569	0.29569	3	1	TRINITY_DN66646_c1_g1 | TRINITY_DN71975_c1_g2 | TRINITY_DN92991_c1_g1	TRINITY_DN62005_c1_g1
GO:0016847	1-aminocyclopropane-1-carboxylate synthase activity	10	4	1979-02-01	779	0.29569	0.29569	2	2	TRINITY_DN55664_c0_g1 | TRINITY_DN91677_c0_g1	TRINITY_DN83617_c1_g1 | TRINITY_DN84774_c0_g1
GO:0004750	ribulose-phosphate 3-epimerase activity	10	4	1979-02-01	780	0.29569	0.29569	4	0	TRINITY_DN68073_c1_g1 | TRINITY_DN84426_c3_g1 | TRINITY_DN84426_c3_g3 | TRINITY_DN87920_c2_g1
GO:0070182	DNA polymerase binding	10	4	1979-02-01	781	0.29569	0.29569	0	4		TRINITY_DN66239_c4_g2 | TRINITY_DN68143_c0_g1 | TRINITY_DN72949_c0_g1 | TRINITY_DN86364_c3_g1
GO:0046715	borate transmembrane transporter activity	10	4	1979-02-01	782	0.29569	0.29569	4	0	TRINITY_DN70758_c6_g1 | TRINITY_DN77625_c0_g1 | TRINITY_DN85975_c0_g1 | TRINITY_DN86111_c1_g1
[truncated: 1,806 more rows]

## Sheet: File_7_MF_PT-SH vs NOC
GO.ID	Term	Annotated	Significant	Expected	Rank in Fisher.classic	Fisher.elim	Fisher.classic	GO_upregulated_genes_count	GO_downregulated_genes_count	GO_upregulated_genes	GO_downregulated_genes
[truncated: 2,831 more rows]

[truncated: 1 more sheets: File_8_MF_PT-SH vs OC]
