# Supplementary material for: Protuberances are organized distinct regions of long-term callus: histological and transcriptomic analyses in kiwifruit
Source: Plant Cell Rep. 2021 Feb 5;40(4):637–65. doi: 10.1007/s00299-021-02661-0 (PMC7954764; doi:10.1007/s00299-021-02661-0)
Supplement: Supplementary file 8 — Supplementary file8 Suppl. Data S5 Gene Ontology Cellular Compartments (XLSX 549 KB) [file 299_2021_2661_MOESM8_ESM.xlsx]

## Sheet: File_1_CC_OC_vs_NOC
GO.ID	Term	Annotated	Significant	Rank in Fisher.classic	Fisher.elim	Fisher.classic	GO_upregulated_genes_count	GO_downregulated_genes_count	GO_upregulated_genes	GO_downregulated_genes
GO:0009579	thylakoid	1000	169	1	0.03642	< 1e-30	163	6	TRINITY_DN49326_c0_g1 | TRINITY_DN51830_c0_g1 | TRINITY_DN53872_c0_g1 | TRINITY_DN55697_c0_g1 | TRINITY_DN55970_c0_g1 | TRINITY_DN56484_c0_g2 | TRINITY_DN56765_c0_g1 | TRINITY_DN57467_c1_g1 | TRINITY_DN58240_c1_g1 | TRINITY_DN58289_c0_g1 | TRINITY_DN58362_c2_g1 | TRINITY_DN58362_c2_g2 | TRINITY_DN58799_c0_g1 | TRINITY_DN59194_c0_g1 | TRINITY_DN59194_c1_g1 | TRINITY_DN59278_c0_g1 | TRINITY_DN59295…	TRINITY_DN68196_c0_g1 | TRINITY_DN81324_c2_g2 | TRINITY_DN83387_c2_g1 | TRINITY_DN84404_c2_g1 | TRINITY_DN85807_c5_g1 | TRINITY_DN94251_c4_g7
GO:0009534	chloroplast thylakoid	911	157	2	2.8e-09	< 1e-30	151	6	TRINITY_DN49326_c0_g1 | TRINITY_DN51830_c0_g1 | TRINITY_DN53872_c0_g1 | TRINITY_DN55697_c0_g1 | TRINITY_DN55970_c0_g1 | TRINITY_DN56484_c0_g2 | TRINITY_DN56765_c0_g1 | TRINITY_DN57467_c1_g1 | TRINITY_DN58240_c1_g1 | TRINITY_DN58289_c0_g1 | TRINITY_DN58362_c2_g1 | TRINITY_DN58362_c2_g2 | TRINITY_DN58799_c0_g1 | TRINITY_DN59194_c0_g1 | TRINITY_DN59194_c1_g1 | TRINITY_DN59278_c0_g1 | TRINITY_DN59295…	TRINITY_DN68196_c0_g1 | TRINITY_DN81324_c2_g2 | TRINITY_DN83387_c2_g1 | TRINITY_DN84404_c2_g1 | TRINITY_DN85807_c5_g1 | TRINITY_DN94251_c4_g7
GO:0031976	plastid thylakoid	912	157	3	1.00000	< 1e-30	151	6	TRINITY_DN49326_c0_g1 | TRINITY_DN51830_c0_g1 | TRINITY_DN53872_c0_g1 | TRINITY_DN55697_c0_g1 | TRINITY_DN55970_c0_g1 | TRINITY_DN56484_c0_g2 | TRINITY_DN56765_c0_g1 | TRINITY_DN57467_c1_g1 | TRINITY_DN58240_c1_g1 | TRINITY_DN58289_c0_g1 | TRINITY_DN58362_c2_g1 | TRINITY_DN58362_c2_g2 | TRINITY_DN58799_c0_g1 | TRINITY_DN59194_c0_g1 | TRINITY_DN59194_c1_g1 | TRINITY_DN59278_c0_g1 | TRINITY_DN59295…	TRINITY_DN68196_c0_g1 | TRINITY_DN81324_c2_g2 | TRINITY_DN83387_c2_g1 | TRINITY_DN84404_c2_g1 | TRINITY_DN85807_c5_g1 | TRINITY_DN94251_c4_g7
GO:0044436	thylakoid part	851	144	4	1.00000	< 1e-30	139	5	TRINITY_DN49326_c0_g1 | TRINITY_DN51830_c0_g1 | TRINITY_DN55697_c0_g1 | TRINITY_DN55970_c0_g1 | TRINITY_DN56484_c0_g2 | TRINITY_DN56765_c0_g1 | TRINITY_DN57467_c1_g1 | TRINITY_DN58240_c1_g1 | TRINITY_DN58289_c0_g1 | TRINITY_DN58362_c2_g1 | TRINITY_DN58362_c2_g2 | TRINITY_DN58799_c0_g1 | TRINITY_DN59278_c0_g1 | TRINITY_DN59295_c1_g1 | TRINITY_DN59824_c2_g2 | TRINITY_DN59996_c0_g1 | TRINITY_DN60602…	TRINITY_DN68196_c0_g1 | TRINITY_DN83387_c2_g1 | TRINITY_DN84404_c2_g1 | TRINITY_DN85807_c5_g1 | TRINITY_DN94251_c4_g7
GO:0042651	thylakoid membrane	783	135	5	0.26002	< 1e-30	131	4	TRINITY_DN49326_c0_g1 | TRINITY_DN51830_c0_g1 | TRINITY_DN55697_c0_g1 | TRINITY_DN55970_c0_g1 | TRINITY_DN56765_c0_g1 | TRINITY_DN57467_c1_g1 | TRINITY_DN58240_c1_g1 | TRINITY_DN58289_c0_g1 | TRINITY_DN58362_c2_g1 | TRINITY_DN58362_c2_g2 | TRINITY_DN58799_c0_g1 | TRINITY_DN59278_c0_g1 | TRINITY_DN59295_c1_g1 | TRINITY_DN59824_c2_g2 | TRINITY_DN59996_c0_g1 | TRINITY_DN60602_c2_g1 | TRINITY_DN60664…	TRINITY_DN68196_c0_g1 | TRINITY_DN83387_c2_g1 | TRINITY_DN84404_c2_g1 | TRINITY_DN85807_c5_g1
GO:0034357	photosynthetic membrane	784	135	6	1.00000	< 1e-30	131	4	TRINITY_DN49326_c0_g1 | TRINITY_DN51830_c0_g1 | TRINITY_DN55697_c0_g1 | TRINITY_DN55970_c0_g1 | TRINITY_DN56765_c0_g1 | TRINITY_DN57467_c1_g1 | TRINITY_DN58240_c1_g1 | TRINITY_DN58289_c0_g1 | TRINITY_DN58362_c2_g1 | TRINITY_DN58362_c2_g2 | TRINITY_DN58799_c0_g1 | TRINITY_DN59278_c0_g1 | TRINITY_DN59295_c1_g1 | TRINITY_DN59824_c2_g2 | TRINITY_DN59996_c0_g1 | TRINITY_DN60602_c2_g1 | TRINITY_DN60664…	TRINITY_DN68196_c0_g1 | TRINITY_DN83387_c2_g1 | TRINITY_DN84404_c2_g1 | TRINITY_DN85807_c5_g1
GO:0009535	chloroplast thylakoid membrane	750	130	7	< 1e-30	< 1e-30	126	4	TRINITY_DN49326_c0_g1 | TRINITY_DN51830_c0_g1 | TRINITY_DN55697_c0_g1 | TRINITY_DN55970_c0_g1 | TRINITY_DN56765_c0_g1 | TRINITY_DN57467_c1_g1 | TRINITY_DN58240_c1_g1 | TRINITY_DN58289_c0_g1 | TRINITY_DN58362_c2_g1 | TRINITY_DN58362_c2_g2 | TRINITY_DN58799_c0_g1 | TRINITY_DN59278_c0_g1 | TRINITY_DN59295_c1_g1 | TRINITY_DN59824_c2_g2 | TRINITY_DN59996_c0_g1 | TRINITY_DN60602_c2_g1 | TRINITY_DN60894…	TRINITY_DN68196_c0_g1 | TRINITY_DN83387_c2_g1 | TRINITY_DN84404_c2_g1 | TRINITY_DN85807_c5_g1
GO:0055035	plastid thylakoid membrane	751	130	8	1.00000	< 1e-30	126	4	TRINITY_DN49326_c0_g1 | TRINITY_DN51830_c0_g1 | TRINITY_DN55697_c0_g1 | TRINITY_DN55970_c0_g1 | TRINITY_DN56765_c0_g1 | TRINITY_DN57467_c1_g1 | TRINITY_DN58240_c1_g1 | TRINITY_DN58289_c0_g1 | TRINITY_DN58362_c2_g1 | TRINITY_DN58362_c2_g2 | TRINITY_DN58799_c0_g1 | TRINITY_DN59278_c0_g1 | TRINITY_DN59295_c1_g1 | TRINITY_DN59824_c2_g2 | TRINITY_DN59996_c0_g1 | TRINITY_DN60602_c2_g1 | TRINITY_DN60894…	TRINITY_DN68196_c0_g1 | TRINITY_DN83387_c2_g1 | TRINITY_DN84404_c2_g1 | TRINITY_DN85807_c5_g1
GO:0009521	photosystem	162	61	9	1.00000	< 1e-30	59	2	TRINITY_DN56765_c0_g1 | TRINITY_DN58362_c2_g1 | TRINITY_DN58362_c2_g2 | TRINITY_DN59996_c0_g1 | TRINITY_DN60664_c2_g3 | TRINITY_DN61880_c0_g8 | TRINITY_DN62548_c0_g1 | TRINITY_DN64446_c0_g1 | TRINITY_DN64834_c0_g1 | TRINITY_DN65237_c1_g1 | TRINITY_DN65972_c3_g1 | TRINITY_DN66283_c2_g4 | TRINITY_DN66608_c2_g6 | TRINITY_DN66998_c1_g2 | TRINITY_DN67066_c0_g1 | TRINITY_DN67482_c3_g1 | TRINITY_DN67578…	TRINITY_DN83387_c2_g1 | TRINITY_DN85807_c5_g1
GO:0044434	chloroplast part	3075	277	10	1.00000	< 1e-30	261	16	TRINITY_DN37589_c0_g1 | TRINITY_DN43331_c0_g1 | TRINITY_DN44784_c0_g1 | TRINITY_DN44966_c0_g1 | TRINITY_DN49326_c0_g1 | TRINITY_DN50177_c0_g3 | TRINITY_DN51734_c0_g1 | TRINITY_DN51830_c0_g1 | TRINITY_DN53872_c0_g1 | TRINITY_DN55621_c0_g1 | TRINITY_DN55697_c0_g1 | TRINITY_DN55970_c0_g1 | TRINITY_DN56484_c0_g2 | TRINITY_DN56765_c0_g1 | TRINITY_DN57467_c1_g1 | TRINITY_DN58240_c1_g1 | TRINITY_DN58289…	TRINITY_DN62646_c4_g1 | TRINITY_DN63390_c2_g1 | TRINITY_DN65945_c0_g1 | TRINITY_DN66130_c8_g4 | TRINITY_DN66313_c4_g1 | TRINITY_DN68196_c0_g1 | TRINITY_DN75258_c0_g1 | TRINITY_DN78689_c2_g1 | TRINITY_DN79597_c1_g2 | TRINITY_DN81324_c2_g2 | TRINITY_DN83387_c2_g1 | TRINITY_DN83695_c2_g1 | TRINITY_DN84404_c2_g1 | TRINITY_DN85807_c5_g1 | TRINITY_DN92406_c2_g2 | TRINITY_DN94251_c4_g7
GO:0044435	plastid part	3110	277	11	1.00000	< 1e-30	261	16	TRINITY_DN37589_c0_g1 | TRINITY_DN43331_c0_g1 | TRINITY_DN44784_c0_g1 | TRINITY_DN44966_c0_g1 | TRINITY_DN49326_c0_g1 | TRINITY_DN50177_c0_g3 | TRINITY_DN51734_c0_g1 | TRINITY_DN51830_c0_g1 | TRINITY_DN53872_c0_g1 | TRINITY_DN55621_c0_g1 | TRINITY_DN55697_c0_g1 | TRINITY_DN55970_c0_g1 | TRINITY_DN56484_c0_g2 | TRINITY_DN56765_c0_g1 | TRINITY_DN57467_c1_g1 | TRINITY_DN58240_c1_g1 | TRINITY_DN58289…	TRINITY_DN62646_c4_g1 | TRINITY_DN63390_c2_g1 | TRINITY_DN65945_c0_g1 | TRINITY_DN66130_c8_g4 | TRINITY_DN66313_c4_g1 | TRINITY_DN68196_c0_g1 | TRINITY_DN75258_c0_g1 | TRINITY_DN78689_c2_g1 | TRINITY_DN79597_c1_g2 | TRINITY_DN81324_c2_g2 | TRINITY_DN83387_c2_g1 | TRINITY_DN83695_c2_g1 | TRINITY_DN84404_c2_g1 | TRINITY_DN85807_c5_g1 | TRINITY_DN92406_c2_g2 | TRINITY_DN94251_c4_g7
GO:0009523	photosystem II	120	42	12	2.4e-11	1.9e-27	41	1	TRINITY_DN58362_c2_g1 | TRINITY_DN58362_c2_g2 | TRINITY_DN59996_c0_g1 | TRINITY_DN61880_c0_g8 | TRINITY_DN62548_c0_g1 | TRINITY_DN64446_c0_g1 | TRINITY_DN65237_c1_g1 | TRINITY_DN66608_c2_g6 | TRINITY_DN66998_c1_g2 | TRINITY_DN67066_c0_g1 | TRINITY_DN67482_c3_g1 | TRINITY_DN67578_c0_g1 | TRINITY_DN68069_c2_g1 | TRINITY_DN70260_c0_g2 | TRINITY_DN70457_c1_g1 | TRINITY_DN72276_c2_g1 | TRINITY_DN72402…	TRINITY_DN83387_c2_g1
GO:0009507	chloroplast	5775	400	13	0.02384	2.6e-25	378	22	TRINITY_DN37589_c0_g1 | TRINITY_DN42330_c0_g1 | TRINITY_DN43331_c0_g1 | TRINITY_DN44784_c0_g1 | TRINITY_DN44966_c0_g1 | TRINITY_DN48487_c0_g1 | TRINITY_DN48504_c0_g1 | TRINITY_DN49326_c0_g1 | TRINITY_DN49340_c0_g1 | TRINITY_DN49340_c1_g1 | TRINITY_DN49621_c0_g2 | TRINITY_DN50177_c0_g3 | TRINITY_DN51734_c0_g1 | TRINITY_DN51830_c0_g1 | TRINITY_DN52733_c0_g1 | TRINITY_DN52757_c0_g1 | TRINITY_DN52848…	TRINITY_DN62138_c0_g1 | TRINITY_DN62646_c4_g1 | TRINITY_DN63390_c2_g1 | TRINITY_DN65945_c0_g1 | TRINITY_DN66130_c8_g4 | TRINITY_DN66313_c4_g1 | TRINITY_DN68196_c0_g1 | TRINITY_DN75258_c0_g1 | TRINITY_DN78689_c2_g1 | TRINITY_DN79597_c1_g2 | TRINITY_DN81324_c2_g2 | TRINITY_DN83136_c1_g4 | TRINITY_DN83387_c2_g1 | TRINITY_DN83570_c2_g3 | TRINITY_DN83695_c2_g1 | TRINITY_DN84404_c2_g1 | TRINITY_DN85807…
GO:0009536	plastid	5895	403	14	0.03674	2.0e-24	381	22	TRINITY_DN37589_c0_g1 | TRINITY_DN42330_c0_g1 | TRINITY_DN43331_c0_g1 | TRINITY_DN44784_c0_g1 | TRINITY_DN44966_c0_g1 | TRINITY_DN48487_c0_g1 | TRINITY_DN48504_c0_g1 | TRINITY_DN49326_c0_g1 | TRINITY_DN49340_c0_g1 | TRINITY_DN49340_c1_g1 | TRINITY_DN49621_c0_g2 | TRINITY_DN50177_c0_g3 | TRINITY_DN51734_c0_g1 | TRINITY_DN51830_c0_g1 | TRINITY_DN52733_c0_g1 | TRINITY_DN52757_c0_g1 | TRINITY_DN52848…	TRINITY_DN62138_c0_g1 | TRINITY_DN62646_c4_g1 | TRINITY_DN63390_c2_g1 | TRINITY_DN65945_c0_g1 | TRINITY_DN66130_c8_g4 | TRINITY_DN66313_c4_g1 | TRINITY_DN68196_c0_g1 | TRINITY_DN75258_c0_g1 | TRINITY_DN78689_c2_g1 | TRINITY_DN79597_c1_g2 | TRINITY_DN81324_c2_g2 | TRINITY_DN83136_c1_g4 | TRINITY_DN83387_c2_g1 | TRINITY_DN83570_c2_g3 | TRINITY_DN83695_c2_g1 | TRINITY_DN84404_c2_g1 | TRINITY_DN85807…
GO:0009522	photosystem I	67	28	15	5.9e-13	3.0e-21	26	2	TRINITY_DN56765_c0_g1 | TRINITY_DN60664_c2_g3 | TRINITY_DN64446_c0_g1 | TRINITY_DN64834_c0_g1 | TRINITY_DN65972_c3_g1 | TRINITY_DN66283_c2_g4 | TRINITY_DN67482_c3_g1 | TRINITY_DN68118_c0_g1 | TRINITY_DN68429_c5_g1 | TRINITY_DN68560_c0_g1 | TRINITY_DN68560_c0_g3 | TRINITY_DN70260_c0_g2 | TRINITY_DN70676_c0_g1 | TRINITY_DN70819_c3_g1 | TRINITY_DN70819_c3_g3 | TRINITY_DN72402_c2_g2 | TRINITY_DN73301…	TRINITY_DN83387_c2_g1 | TRINITY_DN85807_c5_g1
GO:0009654	photosystem II oxygen evolving complex	36	21	16	3.6e-20	3.6e-20	21	0	TRINITY_DN58362_c2_g1 | TRINITY_DN58362_c2_g2 | TRINITY_DN59996_c0_g1 | TRINITY_DN62548_c0_g1 | TRINITY_DN65237_c1_g1 | TRINITY_DN66608_c2_g6 | TRINITY_DN67066_c0_g1 | TRINITY_DN67578_c0_g1 | TRINITY_DN68069_c2_g1 | TRINITY_DN72276_c2_g1 | TRINITY_DN73899_c0_g1 | TRINITY_DN73899_c0_g2 | TRINITY_DN74848_c7_g4 | TRINITY_DN74848_c7_g5 | TRINITY_DN80265_c0_g1 | TRINITY_DN80346_c0_g1 | TRINITY_DN81110…
GO:0009570	chloroplast stroma	1464	124	17	7.4e-08	1.5e-13	119	5	TRINITY_DN37589_c0_g1 | TRINITY_DN44784_c0_g1 | TRINITY_DN44966_c0_g1 | TRINITY_DN50177_c0_g3 | TRINITY_DN51734_c0_g1 | TRINITY_DN53872_c0_g1 | TRINITY_DN55621_c0_g1 | TRINITY_DN56484_c0_g2 | TRINITY_DN57467_c1_g1 | TRINITY_DN58654_c3_g1 | TRINITY_DN59194_c0_g1 | TRINITY_DN59194_c1_g1 | TRINITY_DN60895_c1_g1 | TRINITY_DN61262_c2_g1 | TRINITY_DN61697_c2_g1 | TRINITY_DN62229_c0_g2 | TRINITY_DN62445…	TRINITY_DN62646_c4_g1 | TRINITY_DN66313_c4_g1 | TRINITY_DN79597_c1_g2 | TRINITY_DN81324_c2_g2 | TRINITY_DN92406_c2_g2
GO:0009532	plastid stroma	1490	125	18	0.65907	2.3e-13	120	5	TRINITY_DN37589_c0_g1 | TRINITY_DN44784_c0_g1 | TRINITY_DN44966_c0_g1 | TRINITY_DN50177_c0_g3 | TRINITY_DN51734_c0_g1 | TRINITY_DN53872_c0_g1 | TRINITY_DN55621_c0_g1 | TRINITY_DN56484_c0_g2 | TRINITY_DN57467_c1_g1 | TRINITY_DN58654_c3_g1 | TRINITY_DN59194_c0_g1 | TRINITY_DN59194_c1_g1 | TRINITY_DN60895_c1_g1 | TRINITY_DN61262_c2_g1 | TRINITY_DN61697_c2_g1 | TRINITY_DN62229_c0_g2 | TRINITY_DN62445…	TRINITY_DN62646_c4_g1 | TRINITY_DN66313_c4_g1 | TRINITY_DN79597_c1_g2 | TRINITY_DN81324_c2_g2 | TRINITY_DN92406_c2_g2
GO:0009526	plastid envelope	1487	123	19	1.00000	9.4e-13	114	9	TRINITY_DN43331_c0_g1 | TRINITY_DN44966_c0_g1 | TRINITY_DN49326_c0_g1 | TRINITY_DN50177_c0_g3 | TRINITY_DN55621_c0_g1 | TRINITY_DN56484_c0_g2 | TRINITY_DN58589_c0_g2 | TRINITY_DN59824_c2_g2 | TRINITY_DN61328_c1_g1 | TRINITY_DN62188_c3_g1 | TRINITY_DN62390_c0_g1 | TRINITY_DN62802_c1_g1 | TRINITY_DN62875_c3_g1 | TRINITY_DN63116_c1_g3 | TRINITY_DN64446_c0_g1 | TRINITY_DN64834_c0_g1 | TRINITY_DN64947…	TRINITY_DN63390_c2_g1 | TRINITY_DN65945_c0_g1 | TRINITY_DN66130_c8_g4 | TRINITY_DN75258_c0_g1 | TRINITY_DN78689_c2_g1 | TRINITY_DN79597_c1_g2 | TRINITY_DN81324_c2_g2 | TRINITY_DN83695_c2_g1 | TRINITY_DN92406_c2_g2
GO:0010287	plastoglobule	116	26	20	2.1e-12	2.1e-12	26	0	TRINITY_DN56484_c0_g2 | TRINITY_DN62802_c1_g1 | TRINITY_DN64446_c0_g1 | TRINITY_DN65972_c3_g1 | TRINITY_DN66283_c2_g4 | TRINITY_DN67482_c3_g1 | TRINITY_DN68358_c0_g3 | TRINITY_DN68429_c5_g1 | TRINITY_DN70260_c0_g2 | TRINITY_DN70676_c0_g1 | TRINITY_DN72402_c2_g2 | TRINITY_DN75063_c3_g1 | TRINITY_DN76730_c1_g1 | TRINITY_DN78126_c0_g1 | TRINITY_DN78163_c1_g2 | TRINITY_DN78745_c2_g1 | TRINITY_DN80558…
GO:0044425	membrane part	13137	685	21	0.99124	4.2e-12	616	69	TRINITY_DN39687_c0_g1 | TRINITY_DN41818_c0_g1 | TRINITY_DN43034_c0_g1 | TRINITY_DN43331_c0_g1 | TRINITY_DN44440_c0_g1 | TRINITY_DN47612_c0_g1 | TRINITY_DN48256_c0_g1 | TRINITY_DN48314_c0_g1 | TRINITY_DN48559_c0_g1 | TRINITY_DN49940_c0_g1 | TRINITY_DN50161_c0_g1 | TRINITY_DN51071_c1_g1 | TRINITY_DN51830_c0_g1 | TRINITY_DN53344_c0_g1 | TRINITY_DN53361_c0_g1 | TRINITY_DN53412_c0_g1 | TRINITY_DN53553…	TRINITY_DN107640_c0_g1 | TRINITY_DN16919_c0_g1 | TRINITY_DN44582_c0_g1 | TRINITY_DN47565_c0_g1 | TRINITY_DN49240_c0_g1 | TRINITY_DN53424_c0_g1 | TRINITY_DN54124_c0_g1 | TRINITY_DN54282_c0_g1 | TRINITY_DN57959_c0_g1 | TRINITY_DN58951_c0_g1 | TRINITY_DN60097_c1_g2 | TRINITY_DN60571_c0_g2 | TRINITY_DN61392_c3_g1 | TRINITY_DN61458_c5_g1 | TRINITY_DN61699_c6_g1 | TRINITY_DN61934_c2_g3 | TRINITY_DN6194…
GO:0016021	integral component of membrane	11547	612	22	1.2e-10	9.0e-12	552	60	TRINITY_DN39687_c0_g1 | TRINITY_DN41818_c0_g1 | TRINITY_DN43034_c0_g1 | TRINITY_DN43331_c0_g1 | TRINITY_DN44440_c0_g1 | TRINITY_DN47612_c0_g1 | TRINITY_DN48256_c0_g1 | TRINITY_DN48314_c0_g1 | TRINITY_DN48559_c0_g1 | TRINITY_DN49940_c0_g1 | TRINITY_DN50161_c0_g1 | TRINITY_DN51071_c1_g1 | TRINITY_DN51830_c0_g1 | TRINITY_DN53344_c0_g1 | TRINITY_DN53361_c0_g1 | TRINITY_DN53412_c0_g1 | TRINITY_DN53553…	TRINITY_DN107640_c0_g1 | TRINITY_DN16919_c0_g1 | TRINITY_DN44582_c0_g1 | TRINITY_DN47565_c0_g1 | TRINITY_DN49240_c0_g1 | TRINITY_DN53424_c0_g1 | TRINITY_DN54124_c0_g1 | TRINITY_DN54282_c0_g1 | TRINITY_DN57959_c0_g1 | TRINITY_DN58951_c0_g1 | TRINITY_DN60097_c1_g2 | TRINITY_DN60571_c0_g2 | TRINITY_DN61392_c3_g1 | TRINITY_DN61458_c5_g1 | TRINITY_DN61699_c6_g1 | TRINITY_DN61934_c2_g3 | TRINITY_DN6194…
GO:0009941	chloroplast envelope	1451	117	23	1.3e-09	1.7e-11	109	8	TRINITY_DN43331_c0_g1 | TRINITY_DN44966_c0_g1 | TRINITY_DN49326_c0_g1 | TRINITY_DN50177_c0_g3 | TRINITY_DN55621_c0_g1 | TRINITY_DN56484_c0_g2 | TRINITY_DN58589_c0_g2 | TRINITY_DN59824_c2_g2 | TRINITY_DN61328_c1_g1 | TRINITY_DN62188_c3_g1 | TRINITY_DN62390_c0_g1 | TRINITY_DN62802_c1_g1 | TRINITY_DN62875_c3_g1 | TRINITY_DN63116_c1_g3 | TRINITY_DN64446_c0_g1 | TRINITY_DN64834_c0_g1 | TRINITY_DN64947…	TRINITY_DN63390_c2_g1 | TRINITY_DN65945_c0_g1 | TRINITY_DN66130_c8_g4 | TRINITY_DN75258_c0_g1 | TRINITY_DN78689_c2_g1 | TRINITY_DN79597_c1_g2 | TRINITY_DN83695_c2_g1 | TRINITY_DN92406_c2_g2
GO:0031224	intrinsic component of membrane	11861	624	24	0.52138	1.9e-11	558	66	TRINITY_DN39687_c0_g1 | TRINITY_DN41818_c0_g1 | TRINITY_DN43034_c0_g1 | TRINITY_DN43331_c0_g1 | TRINITY_DN44440_c0_g1 | TRINITY_DN47612_c0_g1 | TRINITY_DN48256_c0_g1 | TRINITY_DN48314_c0_g1 | TRINITY_DN48559_c0_g1 | TRINITY_DN49940_c0_g1 | TRINITY_DN50161_c0_g1 | TRINITY_DN51071_c1_g1 | TRINITY_DN51830_c0_g1 | TRINITY_DN53344_c0_g1 | TRINITY_DN53361_c0_g1 | TRINITY_DN53412_c0_g1 | TRINITY_DN53553…	TRINITY_DN107640_c0_g1 | TRINITY_DN16919_c0_g1 | TRINITY_DN44582_c0_g1 | TRINITY_DN47565_c0_g1 | TRINITY_DN49240_c0_g1 | TRINITY_DN53424_c0_g1 | TRINITY_DN54124_c0_g1 | TRINITY_DN54282_c0_g1 | TRINITY_DN57959_c0_g1 | TRINITY_DN58951_c0_g1 | TRINITY_DN60097_c1_g2 | TRINITY_DN60571_c0_g2 | TRINITY_DN61392_c3_g1 | TRINITY_DN61458_c5_g1 | TRINITY_DN61699_c6_g1 | TRINITY_DN61934_c2_g3 | TRINITY_DN6194…
GO:0009538	photosystem I reaction center	11	9	25	2.1e-11	2.1e-11	9	0	TRINITY_DN56765_c0_g1 | TRINITY_DN66283_c2_g4 | TRINITY_DN68429_c5_g1 | TRINITY_DN70676_c0_g1 | TRINITY_DN70819_c3_g1 | TRINITY_DN70819_c3_g3 | TRINITY_DN81870_c2_g1 | TRINITY_DN81870_c2_g2 | TRINITY_DN81870_c2_g5
GO:0031977	thylakoid lumen	133	26	26	2.6e-05	5.7e-11	25	1	TRINITY_DN56484_c0_g2 | TRINITY_DN59996_c0_g1 | TRINITY_DN60602_c2_g1 | TRINITY_DN65146_c3_g4 | TRINITY_DN65237_c1_g1 | TRINITY_DN65407_c2_g1 | TRINITY_DN66828_c0_g1 | TRINITY_DN67578_c0_g1 | TRINITY_DN69085_c1_g2 | TRINITY_DN73132_c0_g1 | TRINITY_DN74848_c7_g4 | TRINITY_DN74848_c7_g5 | TRINITY_DN75707_c1_g1 | TRINITY_DN76814_c4_g1 | TRINITY_DN76814_c4_g2 | TRINITY_DN77789_c2_g1 | TRINITY_DN77789…	TRINITY_DN94251_c4_g7
GO:0016020	membrane	18341	901	27	0.95162	9.1e-11	819	82	TRINITY_DN37482_c0_g1 | TRINITY_DN39687_c0_g1 | TRINITY_DN39983_c0_g1 | TRINITY_DN41818_c0_g1 | TRINITY_DN41886_c0_g1 | TRINITY_DN43034_c0_g1 | TRINITY_DN43331_c0_g1 | TRINITY_DN44440_c0_g1 | TRINITY_DN47612_c0_g1 | TRINITY_DN48256_c0_g1 | TRINITY_DN48314_c0_g1 | TRINITY_DN48487_c0_g1 | TRINITY_DN48559_c0_g1 | TRINITY_DN48670_c0_g1 | TRINITY_DN49326_c0_g1 | TRINITY_DN49340_c0_g1 | TRINITY_DN49621…	TRINITY_DN107640_c0_g1 | TRINITY_DN16919_c0_g1 | TRINITY_DN44582_c0_g1 | TRINITY_DN45123_c2_g1 | TRINITY_DN47565_c0_g1 | TRINITY_DN49240_c0_g1 | TRINITY_DN53424_c0_g1 | TRINITY_DN54124_c0_g1 | TRINITY_DN54282_c0_g1 | TRINITY_DN57959_c0_g1 | TRINITY_DN58754_c0_g1 | TRINITY_DN58951_c0_g1 | TRINITY_DN60097_c1_g2 | TRINITY_DN60571_c0_g2 | TRINITY_DN61392_c3_g1 | TRINITY_DN61458_c5_g1 | TRINITY_DN6169…
GO:0048046	apoplast	622	61	28	1.2e-09	1.2e-09	51	10	TRINITY_DN48670_c0_g1 | TRINITY_DN55621_c0_g1 | TRINITY_DN56484_c0_g2 | TRINITY_DN57836_c3_g1 | TRINITY_DN59260_c4_g1 | TRINITY_DN60121_c0_g1 | TRINITY_DN61262_c2_g1 | TRINITY_DN62229_c0_g2 | TRINITY_DN62802_c1_g1 | TRINITY_DN64427_c0_g1 | TRINITY_DN64462_c2_g5 | TRINITY_DN65469_c0_g2 | TRINITY_DN66040_c0_g1 | TRINITY_DN66576_c0_g1 | TRINITY_DN69356_c7_g1 | TRINITY_DN71115_c7_g3 | TRINITY_DN72370…	TRINITY_DN64171_c2_g2 | TRINITY_DN72298_c2_g2 | TRINITY_DN73727_c1_g2 | TRINITY_DN77564_c3_g3 | TRINITY_DN79540_c0_g1 | TRINITY_DN81324_c2_g2 | TRINITY_DN87162_c4_g1 | TRINITY_DN87294_c0_g1 | TRINITY_DN88778_c5_g1 | TRINITY_DN89630_c1_g3
GO:0031984	organelle subcompartment	4253	249	29	0.99993	4.8e-08	240	9	TRINITY_DN49326_c0_g1 | TRINITY_DN49940_c0_g1 | TRINITY_DN51830_c0_g1 | TRINITY_DN53198_c0_g1 | TRINITY_DN53412_c0_g1 | TRINITY_DN53872_c0_g1 | TRINITY_DN55697_c0_g1 | TRINITY_DN55970_c0_g1 | TRINITY_DN56484_c0_g2 | TRINITY_DN56765_c0_g1 | TRINITY_DN57467_c1_g1 | TRINITY_DN57807_c2_g1 | TRINITY_DN58240_c1_g1 | TRINITY_DN58289_c0_g1 | TRINITY_DN58332_c0_g1 | TRINITY_DN58332_c2_g1 | TRINITY_DN58362…	TRINITY_DN54282_c0_g1 | TRINITY_DN61699_c6_g1 | TRINITY_DN66605_c7_g1 | TRINITY_DN68196_c0_g1 | TRINITY_DN81324_c2_g2 | TRINITY_DN83387_c2_g1 | TRINITY_DN84404_c2_g1 | TRINITY_DN85807_c5_g1 | TRINITY_DN94251_c4_g7
GO:0016602	CCAAT-binding factor complex	12	7	30	1.5e-07	1.5e-07	7	0	TRINITY_DN75348_c1_g1 | TRINITY_DN80314_c1_g1 | TRINITY_DN84938_c1_g3 | TRINITY_DN86217_c0_g2 | TRINITY_DN87351_c0_g1 | TRINITY_DN92178_c0_g1 | TRINITY_DN92178_c0_g2
GO:0009543	chloroplast thylakoid lumen	94	17	31	3.8e-07	3.8e-07	16	1	TRINITY_DN59996_c0_g1 | TRINITY_DN60602_c2_g1 | TRINITY_DN65146_c3_g4 | TRINITY_DN65237_c1_g1 | TRINITY_DN65407_c2_g1 | TRINITY_DN66828_c0_g1 | TRINITY_DN67578_c0_g1 | TRINITY_DN69085_c1_g2 | TRINITY_DN73132_c0_g1 | TRINITY_DN77789_c2_g1 | TRINITY_DN77789_c2_g2 | TRINITY_DN78760_c2_g1 | TRINITY_DN80346_c0_g1 | TRINITY_DN81531_c1_g1 | TRINITY_DN83681_c1_g1 | TRINITY_DN83681_c1_g3	TRINITY_DN94251_c4_g7
GO:0031978	plastid thylakoid lumen	94	17	32	1.00000	3.8e-07	16	1	TRINITY_DN59996_c0_g1 | TRINITY_DN60602_c2_g1 | TRINITY_DN65146_c3_g4 | TRINITY_DN65237_c1_g1 | TRINITY_DN65407_c2_g1 | TRINITY_DN66828_c0_g1 | TRINITY_DN67578_c0_g1 | TRINITY_DN69085_c1_g2 | TRINITY_DN73132_c0_g1 | TRINITY_DN77789_c2_g1 | TRINITY_DN77789_c2_g2 | TRINITY_DN78760_c2_g1 | TRINITY_DN80346_c0_g1 | TRINITY_DN81531_c1_g1 | TRINITY_DN83681_c1_g1 | TRINITY_DN83681_c1_g3	TRINITY_DN94251_c4_g7
GO:0071944	cell periphery	10331	524	33	0.00215	4.4e-07	453	71	TRINITY_DN37482_c0_g1 | TRINITY_DN39687_c0_g1 | TRINITY_DN39983_c0_g1 | TRINITY_DN41818_c0_g1 | TRINITY_DN41886_c0_g1 | TRINITY_DN43034_c0_g1 | TRINITY_DN44440_c0_g1 | TRINITY_DN47612_c0_g1 | TRINITY_DN48256_c0_g1 | TRINITY_DN48314_c0_g1 | TRINITY_DN48487_c0_g1 | TRINITY_DN48670_c0_g1 | TRINITY_DN49340_c0_g1 | TRINITY_DN49621_c0_g2 | TRINITY_DN50161_c0_g1 | TRINITY_DN51024_c0_g1 | TRINITY_DN51071…	TRINITY_DN107640_c0_g1 | TRINITY_DN16919_c0_g1 | TRINITY_DN45123_c2_g1 | TRINITY_DN47565_c0_g1 | TRINITY_DN49240_c0_g1 | TRINITY_DN50526_c0_g1 | TRINITY_DN53424_c0_g1 | TRINITY_DN54124_c0_g1 | TRINITY_DN54282_c0_g1 | TRINITY_DN57959_c0_g1 | TRINITY_DN58754_c0_g1 | TRINITY_DN58979_c0_g1 | TRINITY_DN60097_c1_g2 | TRINITY_DN60571_c0_g2 | TRINITY_DN61392_c3_g1 | TRINITY_DN61458_c5_g1 | TRINITY_DN6194…
GO:0010319	stromule	42	11	34	9.3e-07	9.3e-07	10	1	TRINITY_DN62802_c1_g1 | TRINITY_DN66576_c0_g1 | TRINITY_DN72370_c0_g2 | TRINITY_DN80499_c1_g3 | TRINITY_DN81324_c2_g1 | TRINITY_DN84194_c0_g1 | TRINITY_DN90138_c1_g1 | TRINITY_DN91226_c0_g2 | TRINITY_DN93516_c0_g1 | TRINITY_DN93598_c1_g1	TRINITY_DN81324_c2_g2
GO:1990204	oxidoreductase complex	229	26	35	0.90813	5.0e-06	26	0	TRINITY_DN50540_c0_g1 | TRINITY_DN58362_c2_g1 | TRINITY_DN58362_c2_g2 | TRINITY_DN59996_c0_g1 | TRINITY_DN60245_c3_g2 | TRINITY_DN62548_c0_g1 | TRINITY_DN65059_c0_g1 | TRINITY_DN65059_c0_g2 | TRINITY_DN65237_c1_g1 | TRINITY_DN66608_c2_g6 | TRINITY_DN67066_c0_g1 | TRINITY_DN67578_c0_g1 | TRINITY_DN68069_c2_g1 | TRINITY_DN72276_c2_g1 | TRINITY_DN73899_c0_g1 | TRINITY_DN73899_c0_g2 | TRINITY_DN74848…
GO:0005576	extracellular region	2424	147	36	0.09068	6.0e-06	126	21	TRINITY_DN48670_c0_g1 | TRINITY_DN54209_c0_g1 | TRINITY_DN55621_c0_g1 | TRINITY_DN56484_c0_g2 | TRINITY_DN56514_c0_g1 | TRINITY_DN57467_c1_g1 | TRINITY_DN57836_c3_g1 | TRINITY_DN58925_c1_g1 | TRINITY_DN59260_c4_g1 | TRINITY_DN59880_c2_g2 | TRINITY_DN60121_c0_g1 | TRINITY_DN61262_c2_g1 | TRINITY_DN61980_c1_g1 | TRINITY_DN62229_c0_g2 | TRINITY_DN62513_c1_g3 | TRINITY_DN62802_c1_g1 | TRINITY_DN64427…	TRINITY_DN58754_c0_g1 | TRINITY_DN58979_c0_g1 | TRINITY_DN64171_c2_g2 | TRINITY_DN65246_c2_g1 | TRINITY_DN65276_c2_g2 | TRINITY_DN72298_c2_g2 | TRINITY_DN72379_c1_g1 | TRINITY_DN73727_c1_g2 | TRINITY_DN77564_c3_g3 | TRINITY_DN77678_c0_g1 | TRINITY_DN77938_c1_g3 | TRINITY_DN79540_c0_g1 | TRINITY_DN81324_c2_g2 | TRINITY_DN83223_c0_g2 | TRINITY_DN83387_c2_g1 | TRINITY_DN83387_c2_g2 | TRINITY_DN87162…
GO:0098807	chloroplast thylakoid membrane protein complex	13	6	37	7.4e-06	7.4e-06	6	0	TRINITY_DN64834_c0_g1 | TRINITY_DN73301_c0_g1 | TRINITY_DN77762_c2_g2 | TRINITY_DN78745_c2_g1 | TRINITY_DN79120_c3_g1 | TRINITY_DN85951_c0_g1
GO:0010598	NAD(P)H dehydrogenase complex (plastoquinone)	16	6	38	3.1e-05	3.1e-05	6	0	TRINITY_DN55697_c0_g1 | TRINITY_DN57467_c1_g1 | TRINITY_DN58240_c1_g1 | TRINITY_DN58289_c0_g1 | TRINITY_DN65027_c1_g1 | TRINITY_DN66548_c4_g1
GO:0098796	membrane protein complex	1343	88	39	1.00000	3.3e-05	84	4	TRINITY_DN55697_c0_g1 | TRINITY_DN56765_c0_g1 | TRINITY_DN57467_c1_g1 | TRINITY_DN58240_c1_g1 | TRINITY_DN58289_c0_g1 | TRINITY_DN58362_c2_g1 | TRINITY_DN58362_c2_g2 | TRINITY_DN59996_c0_g1 | TRINITY_DN60245_c3_g2 | TRINITY_DN60664_c2_g3 | TRINITY_DN60894_c1_g2 | TRINITY_DN61880_c0_g8 | TRINITY_DN62548_c0_g1 | TRINITY_DN64446_c0_g1 | TRINITY_DN64834_c0_g1 | TRINITY_DN65027_c1_g1 | TRINITY_DN65237…	TRINITY_DN63628_c1_g1 | TRINITY_DN69002_c1_g5 | TRINITY_DN83387_c2_g1 | TRINITY_DN85807_c5_g1
GO:0005886	plasma membrane	9296	461	40	0.00028	3.5e-05	408	53	TRINITY_DN37482_c0_g1 | TRINITY_DN39687_c0_g1 | TRINITY_DN39983_c0_g1 | TRINITY_DN41818_c0_g1 | TRINITY_DN41886_c0_g1 | TRINITY_DN43034_c0_g1 | TRINITY_DN44440_c0_g1 | TRINITY_DN47612_c0_g1 | TRINITY_DN48256_c0_g1 | TRINITY_DN48314_c0_g1 | TRINITY_DN48487_c0_g1 | TRINITY_DN49340_c0_g1 | TRINITY_DN49621_c0_g2 | TRINITY_DN50161_c0_g1 | TRINITY_DN51071_c1_g1 | TRINITY_DN52414_c0_g1 | TRINITY_DN53198…	TRINITY_DN107640_c0_g1 | TRINITY_DN16919_c0_g1 | TRINITY_DN45123_c2_g1 | TRINITY_DN47565_c0_g1 | TRINITY_DN49240_c0_g1 | TRINITY_DN53424_c0_g1 | TRINITY_DN54124_c0_g1 | TRINITY_DN54282_c0_g1 | TRINITY_DN57959_c0_g1 | TRINITY_DN60097_c1_g2 | TRINITY_DN60571_c0_g2 | TRINITY_DN61392_c3_g1 | TRINITY_DN61458_c5_g1 | TRINITY_DN62804_c2_g2 | TRINITY_DN63002_c1_g1 | TRINITY_DN63390_c2_g1 | TRINITY_DN6414…
GO:0031975	envelope	2916	158	41	0.99976	0.00070	143	15	TRINITY_DN43331_c0_g1 | TRINITY_DN44966_c0_g1 | TRINITY_DN49326_c0_g1 | TRINITY_DN50177_c0_g3 | TRINITY_DN55621_c0_g1 | TRINITY_DN56484_c0_g2 | TRINITY_DN58589_c0_g2 | TRINITY_DN58779_c0_g1 | TRINITY_DN59824_c2_g2 | TRINITY_DN60245_c3_g2 | TRINITY_DN60271_c0_g1 | TRINITY_DN60798_c4_g2 | TRINITY_DN61328_c1_g1 | TRINITY_DN62188_c3_g1 | TRINITY_DN62241_c6_g1 | TRINITY_DN62390_c0_g1 | TRINITY_DN62802…	TRINITY_DN63390_c2_g1 | TRINITY_DN63628_c1_g1 | TRINITY_DN64768_c1_g2 | TRINITY_DN65945_c0_g1 | TRINITY_DN66130_c8_g4 | TRINITY_DN70648_c4_g1 | TRINITY_DN75258_c0_g1 | TRINITY_DN78689_c2_g1 | TRINITY_DN79597_c1_g2 | TRINITY_DN81324_c2_g2 | TRINITY_DN81524_c0_g3 | TRINITY_DN83695_c2_g1 | TRINITY_DN88589_c3_g1 | TRINITY_DN92406_c2_g2 | TRINITY_DN94083_c3_g4
GO:0031967	organelle envelope	2867	155	42	0.99990	0.00086	140	15	TRINITY_DN43331_c0_g1 | TRINITY_DN44966_c0_g1 | TRINITY_DN49326_c0_g1 | TRINITY_DN50177_c0_g3 | TRINITY_DN55621_c0_g1 | TRINITY_DN56484_c0_g2 | TRINITY_DN58589_c0_g2 | TRINITY_DN58779_c0_g1 | TRINITY_DN59824_c2_g2 | TRINITY_DN60245_c3_g2 | TRINITY_DN60271_c0_g1 | TRINITY_DN60798_c4_g2 | TRINITY_DN61328_c1_g1 | TRINITY_DN62188_c3_g1 | TRINITY_DN62390_c0_g1 | TRINITY_DN62802_c1_g1 | TRINITY_DN62875…	TRINITY_DN63390_c2_g1 | TRINITY_DN63628_c1_g1 | TRINITY_DN64768_c1_g2 | TRINITY_DN65945_c0_g1 | TRINITY_DN66130_c8_g4 | TRINITY_DN70648_c4_g1 | TRINITY_DN75258_c0_g1 | TRINITY_DN78689_c2_g1 | TRINITY_DN79597_c1_g2 | TRINITY_DN81324_c2_g2 | TRINITY_DN81524_c0_g3 | TRINITY_DN83695_c2_g1 | TRINITY_DN88589_c3_g1 | TRINITY_DN92406_c2_g2 | TRINITY_DN94083_c3_g4
Total		120572	7971				7345	626
							0.921465	0.0785347

## Sheet: File_2_CC_PT_vs_OC
GO.ID	Term	Annotated	Significant	Rank in Fisher.classic	Fisher.elim	Fisher.classic	GO_upregulated_genes_count	GO_downregulated_genes_count	GO_upregulated_genes	GO_downregulated_genes
GO:0005618	cell wall	1210	29	1	2.6e-09	2.5e-14	13	16	TRINITY_DN60801_c0_g1 | TRINITY_DN60801_c0_g2 | TRINITY_DN62174_c0_g1 | TRINITY_DN67062_c0_g1 | TRINITY_DN67683_c1_g4 | TRINITY_DN70198_c1_g3 | TRINITY_DN73638_c1_g1 | TRINITY_DN79540_c0_g2 | TRINITY_DN83420_c0_g1 | TRINITY_DN84995_c6_g2 | TRINITY_DN86675_c0_g2 | TRINITY_DN89022_c0_g1 | TRINITY_DN91058_c1_g5	TRINITY_DN51024_c0_g1 | TRINITY_DN53504_c0_g1 | TRINITY_DN68770_c2_g2 | TRINITY_DN68770_c2_g3 | TRINITY_DN71115_c7_g3 | TRINITY_DN73931_c0_g3 | TRINITY_DN78223_c1_g1 | TRINITY_DN80568_c1_g2 | TRINITY_DN84708_c0_g4 | TRINITY_DN90944_c3_g1 | TRINITY_DN92850_c2_g1 | TRINITY_DN93268_c6_g2 | TRINITY_DN93417_c5_g1 | TRINITY_DN93417_c5_g2 | TRINITY_DN93417_c5_g3 | TRINITY_DN94063_c4_g1
GO:0030312	external encapsulating structure	1246	29	2	1.00000	5.3e-14	13	16	TRINITY_DN60801_c0_g1 | TRINITY_DN60801_c0_g2 | TRINITY_DN62174_c0_g1 | TRINITY_DN67062_c0_g1 | TRINITY_DN67683_c1_g4 | TRINITY_DN70198_c1_g3 | TRINITY_DN73638_c1_g1 | TRINITY_DN79540_c0_g2 | TRINITY_DN83420_c0_g1 | TRINITY_DN84995_c6_g2 | TRINITY_DN86675_c0_g2 | TRINITY_DN89022_c0_g1 | TRINITY_DN91058_c1_g5	TRINITY_DN51024_c0_g1 | TRINITY_DN53504_c0_g1 | TRINITY_DN68770_c2_g2 | TRINITY_DN68770_c2_g3 | TRINITY_DN71115_c7_g3 | TRINITY_DN73931_c0_g3 | TRINITY_DN78223_c1_g1 | TRINITY_DN80568_c1_g2 | TRINITY_DN84708_c0_g4 | TRINITY_DN90944_c3_g1 | TRINITY_DN92850_c2_g1 | TRINITY_DN93268_c6_g2 | TRINITY_DN93417_c5_g1 | TRINITY_DN93417_c5_g2 | TRINITY_DN93417_c5_g3 | TRINITY_DN94063_c4_g1
GO:0005576	extracellular region	2198	33	3	0.00014	1.2e-10	19	14	TRINITY_DN52519_c0_g1 | TRINITY_DN59880_c2_g1 | TRINITY_DN60801_c0_g1 | TRINITY_DN60801_c0_g2 | TRINITY_DN62174_c0_g1 | TRINITY_DN67062_c0_g1 | TRINITY_DN67683_c1_g4 | TRINITY_DN68190_c4_g1 | TRINITY_DN70198_c1_g3 | TRINITY_DN73044_c0_g1 | TRINITY_DN73638_c1_g1 | TRINITY_DN74720_c1_g1 | TRINITY_DN76601_c1_g1 | TRINITY_DN76963_c0_g1 | TRINITY_DN79540_c0_g2 | TRINITY_DN84995_c6_g2 | TRINITY_DN86081…	TRINITY_DN53504_c0_g1 | TRINITY_DN66748_c1_g1 | TRINITY_DN68770_c2_g2 | TRINITY_DN71115_c7_g3 | TRINITY_DN73931_c0_g3 | TRINITY_DN78223_c1_g1 | TRINITY_DN80343_c2_g1 | TRINITY_DN84185_c0_g1 | TRINITY_DN84708_c0_g4 | TRINITY_DN92850_c2_g1 | TRINITY_DN93268_c6_g2 | TRINITY_DN93417_c5_g1 | TRINITY_DN93417_c5_g2 | TRINITY_DN93927_c0_g1
GO:0071944	cell periphery	9652	77	4	0.00087	2.4e-10	45	32	TRINITY_DN50753_c0_g1 | TRINITY_DN57189_c0_g1 | TRINITY_DN57441_c0_g1 | TRINITY_DN58118_c0_g1 | TRINITY_DN59345_c1_g1 | TRINITY_DN59578_c3_g1 | TRINITY_DN60606_c0_g1 | TRINITY_DN60801_c0_g1 | TRINITY_DN60801_c0_g2 | TRINITY_DN61392_c3_g1 | TRINITY_DN62174_c0_g1 | TRINITY_DN64785_c0_g2 | TRINITY_DN65745_c1_g5 | TRINITY_DN67062_c0_g1 | TRINITY_DN67683_c1_g4 | TRINITY_DN67713_c2_g1 | TRINITY_DN69614…	TRINITY_DN46790_c0_g1 | TRINITY_DN51024_c0_g1 | TRINITY_DN53504_c0_g1 | TRINITY_DN61900_c0_g1 | TRINITY_DN62743_c4_g1 | TRINITY_DN62856_c0_g3 | TRINITY_DN68770_c2_g2 | TRINITY_DN68770_c2_g3 | TRINITY_DN71019_c0_g1 | TRINITY_DN71115_c7_g3 | TRINITY_DN71176_c3_g1 | TRINITY_DN71176_c3_g2 | TRINITY_DN72313_c2_g3 | TRINITY_DN73931_c0_g3 | TRINITY_DN78223_c1_g1 | TRINITY_DN80568_c1_g2 | TRINITY_DN84708…
GO:0048046	apoplast	585	16	5	3.8e-09	3.8e-09	6	10	TRINITY_DN52519_c0_g1 | TRINITY_DN62174_c0_g1 | TRINITY_DN67062_c0_g1 | TRINITY_DN84995_c6_g2 | TRINITY_DN89022_c0_g1 | TRINITY_DN91668_c4_g2	TRINITY_DN53504_c0_g1 | TRINITY_DN66748_c1_g1 | TRINITY_DN68770_c2_g2 | TRINITY_DN71115_c7_g3 | TRINITY_DN73931_c0_g3 | TRINITY_DN78223_c1_g1 | TRINITY_DN84708_c0_g4 | TRINITY_DN93268_c6_g2 | TRINITY_DN93417_c5_g1 | TRINITY_DN93417_c5_g2
GO:0009505	plant-type cell wall	415	11	6	1.6e-06	1.6e-06	5	6	TRINITY_DN60801_c0_g1 | TRINITY_DN60801_c0_g2 | TRINITY_DN79540_c0_g2 | TRINITY_DN89022_c0_g1 | TRINITY_DN91058_c1_g5	TRINITY_DN53504_c0_g1 | TRINITY_DN71115_c7_g3 | TRINITY_DN84708_c0_g4 | TRINITY_DN93268_c6_g2 | TRINITY_DN93417_c5_g1 | TRINITY_DN94063_c4_g1
GO:0031225	anchored component of membrane	334	8	7	0.00917	8.7e-05	8	0	TRINITY_DN57441_c0_g1 | TRINITY_DN60606_c0_g1 | TRINITY_DN74341_c1_g3 | TRINITY_DN74341_c1_g4 | TRINITY_DN77541_c2_g2 | TRINITY_DN81057_c2_g2 | TRINITY_DN86665_c3_g1 | TRINITY_DN91058_c1_g5
GO:0010330	cellulose synthase complex	36	3	8	0.00046	0.00046	3	0	TRINITY_DN64785_c0_g2 | TRINITY_DN67713_c2_g1 | TRINITY_DN94115_c2_g1
GO:0009501	amyloplast	105	4	9	0.00101	0.00101	4	0	TRINITY_DN55769_c0_g1 | TRINITY_DN61378_c1_g1 | TRINITY_DN83578_c0_g1 | TRINITY_DN90636_c2_g1
GO:0031224	intrinsic component of membrane	11137	65	10	0.00912	0.00108	48	17	TRINITY_DN50753_c0_g1 | TRINITY_DN52967_c1_g1 | TRINITY_DN56765_c0_g1 | TRINITY_DN57189_c0_g1 | TRINITY_DN57441_c0_g1 | TRINITY_DN58118_c0_g1 | TRINITY_DN59345_c1_g1 | TRINITY_DN60606_c0_g1 | TRINITY_DN61392_c3_g1 | TRINITY_DN63573_c3_g3 | TRINITY_DN64785_c0_g2 | TRINITY_DN65745_c1_g5 | TRINITY_DN67713_c2_g1 | TRINITY_DN68360_c7_g3 | TRINITY_DN68628_c1_g1 | TRINITY_DN68675_c1_g2 | TRINITY_DN69939…	TRINITY_DN62743_c4_g1 | TRINITY_DN62856_c0_g3 | TRINITY_DN71019_c0_g1 | TRINITY_DN71176_c3_g1 | TRINITY_DN71176_c3_g2 | TRINITY_DN72313_c2_g3 | TRINITY_DN77239_c1_g1 | TRINITY_DN81249_c1_g1 | TRINITY_DN86726_c1_g1 | TRINITY_DN87228_c0_g2 | TRINITY_DN89293_c1_g5 | TRINITY_DN92030_c1_g1 | TRINITY_DN92518_c1_g2 | TRINITY_DN92733_c1_g1 | TRINITY_DN92880_c0_g2 | TRINITY_DN93417_c5_g1 | TRINITY_DN94063…
GO:0031226	intrinsic component of plasma membrane	965	11	11	0.08119	0.00256	8	3	TRINITY_DN64785_c0_g2 | TRINITY_DN67713_c2_g1 | TRINITY_DN74341_c1_g3 | TRINITY_DN74341_c1_g4 | TRINITY_DN77541_c2_g2 | TRINITY_DN86665_c3_g1 | TRINITY_DN91058_c1_g5 | TRINITY_DN94115_c2_g1	TRINITY_DN62856_c0_g3 | TRINITY_DN89293_c1_g5 | TRINITY_DN92733_c1_g1
GO:0046658	anchored component of plasma membrane	229	5	12	0.00285	0.00285	5	0	TRINITY_DN74341_c1_g3 | TRINITY_DN74341_c1_g4 | TRINITY_DN77541_c2_g2 | TRINITY_DN86665_c3_g1 | TRINITY_DN91058_c1_g5
GO:0005886	plasma membrane	8731	52	13	0.01236	0.00300	35	17	TRINITY_DN50753_c0_g1 | TRINITY_DN57189_c0_g1 | TRINITY_DN57441_c0_g1 | TRINITY_DN58118_c0_g1 | TRINITY_DN59345_c1_g1 | TRINITY_DN59578_c3_g1 | TRINITY_DN60606_c0_g1 | TRINITY_DN61392_c3_g1 | TRINITY_DN64785_c0_g2 | TRINITY_DN65745_c1_g5 | TRINITY_DN67713_c2_g1 | TRINITY_DN69614_c1_g1 | TRINITY_DN69939_c0_g2 | TRINITY_DN71297_c2_g1 | TRINITY_DN72189_c0_g2 | TRINITY_DN72512_c0_g1 | TRINITY_DN73638…	TRINITY_DN46790_c0_g1 | TRINITY_DN61900_c0_g1 | TRINITY_DN62743_c4_g1 | TRINITY_DN62856_c0_g3 | TRINITY_DN71019_c0_g1 | TRINITY_DN71176_c3_g1 | TRINITY_DN71176_c3_g2 | TRINITY_DN72313_c2_g3 | TRINITY_DN86726_c1_g1 | TRINITY_DN87228_c0_g2 | TRINITY_DN88060_c3_g5 | TRINITY_DN88853_c2_g1 | TRINITY_DN89293_c1_g5 | TRINITY_DN92733_c1_g1 | TRINITY_DN92880_c0_g2 | TRINITY_DN93927_c0_g1 | TRINITY_DN94063…
GO:0044425	membrane part	12350	66	14	0.98662	0.00985	49	17	TRINITY_DN50753_c0_g1 | TRINITY_DN52967_c1_g1 | TRINITY_DN56765_c0_g1 | TRINITY_DN57189_c0_g1 | TRINITY_DN57441_c0_g1 | TRINITY_DN58118_c0_g1 | TRINITY_DN59345_c1_g1 | TRINITY_DN60606_c0_g1 | TRINITY_DN61392_c3_g1 | TRINITY_DN63573_c3_g3 | TRINITY_DN64785_c0_g2 | TRINITY_DN65745_c1_g5 | TRINITY_DN67713_c2_g1 | TRINITY_DN68360_c7_g3 | TRINITY_DN68628_c1_g1 | TRINITY_DN68675_c1_g2 | TRINITY_DN69614…	TRINITY_DN62743_c4_g1 | TRINITY_DN62856_c0_g3 | TRINITY_DN71019_c0_g1 | TRINITY_DN71176_c3_g1 | TRINITY_DN71176_c3_g2 | TRINITY_DN72313_c2_g3 | TRINITY_DN77239_c1_g1 | TRINITY_DN81249_c1_g1 | TRINITY_DN86726_c1_g1 | TRINITY_DN87228_c0_g2 | TRINITY_DN89293_c1_g5 | TRINITY_DN92030_c1_g1 | TRINITY_DN92518_c1_g2 | TRINITY_DN92733_c1_g1 | TRINITY_DN92880_c0_g2 | TRINITY_DN93417_c5_g1 | TRINITY_DN94063…
Total		49193	409				261	148
							0.638142	0.361858

## Sheet: File_3_CC_PT-SH_vs_PT
GO.ID	Term	Annotated	Significant	Rank in Fisher.classic	Fisher.elim	Fisher.classic	GO_upregulated_genes_count	GO_downregulated_genes_count	GO_upregulated_genes	GO_downregulated_genes
GO:0042807	central vacuole	15	9	1	3.1e-14	3.1e-14	1	8	TRINITY_DN67435_c5_g1	TRINITY_DN52374_c0_g1 | TRINITY_DN65005_c1_g1 | TRINITY_DN65005_c1_g2 | TRINITY_DN67041_c0_g1 | TRINITY_DN67041_c0_g2 | TRINITY_DN71575_c0_g5 | TRINITY_DN75360_c1_g1 | TRINITY_DN93719_c7_g1
GO:0030312	external encapsulating structure	1247	46	2	0.35137	7.4e-11	15	31	TRINITY_DN61353_c1_g1 | TRINITY_DN61869_c2_g2 | TRINITY_DN63404_c2_g3 | TRINITY_DN64110_c1_g1 | TRINITY_DN65355_c0_g1 | TRINITY_DN67175_c0_g1 | TRINITY_DN73974_c0_g1 | TRINITY_DN77522_c0_g1 | TRINITY_DN78520_c4_g2 | TRINITY_DN79364_c1_g3 | TRINITY_DN80894_c0_g1 | TRINITY_DN81865_c2_g1 | TRINITY_DN83985_c0_g3 | TRINITY_DN91305_c2_g2 | TRINITY_DN93217_c2_g1	TRINITY_DN63076_c6_g1 | TRINITY_DN67703_c1_g1 | TRINITY_DN68105_c1_g1 | TRINITY_DN69356_c7_g1 | TRINITY_DN71575_c0_g5 | TRINITY_DN71743_c0_g1 | TRINITY_DN71781_c3_g1 | TRINITY_DN72231_c0_g1 | TRINITY_DN72565_c2_g1 | TRINITY_DN74097_c0_g1 | TRINITY_DN74492_c4_g3 | TRINITY_DN75464_c3_g1 | TRINITY_DN76094_c1_g3 | TRINITY_DN76942_c1_g9 | TRINITY_DN78783_c3_g2 | TRINITY_DN79540_c0_g2 | TRINITY_DN79616…
GO:0005618	cell wall	1210	45	3	0.00010	9.3e-11	14	31	TRINITY_DN61353_c1_g1 | TRINITY_DN61869_c2_g2 | TRINITY_DN63404_c2_g3 | TRINITY_DN64110_c1_g1 | TRINITY_DN65355_c0_g1 | TRINITY_DN67175_c0_g1 | TRINITY_DN73974_c0_g1 | TRINITY_DN77522_c0_g1 | TRINITY_DN78520_c4_g2 | TRINITY_DN79364_c1_g3 | TRINITY_DN80894_c0_g1 | TRINITY_DN81865_c2_g1 | TRINITY_DN83985_c0_g3 | TRINITY_DN91305_c2_g2	TRINITY_DN63076_c6_g1 | TRINITY_DN67703_c1_g1 | TRINITY_DN68105_c1_g1 | TRINITY_DN69356_c7_g1 | TRINITY_DN71575_c0_g5 | TRINITY_DN71743_c0_g1 | TRINITY_DN71781_c3_g1 | TRINITY_DN72231_c0_g1 | TRINITY_DN72565_c2_g1 | TRINITY_DN74097_c0_g1 | TRINITY_DN74492_c4_g3 | TRINITY_DN75464_c3_g1 | TRINITY_DN76094_c1_g3 | TRINITY_DN76942_c1_g9 | TRINITY_DN78783_c3_g2 | TRINITY_DN79540_c0_g2 | TRINITY_DN79616…
GO:0005576	extracellular region	2217	63	4	3.7e-05	9.6e-10	28	35	TRINITY_DN44414_c0_g1 | TRINITY_DN53831_c0_g1 | TRINITY_DN58066_c0_g1 | TRINITY_DN61353_c1_g1 | TRINITY_DN61407_c0_g1 | TRINITY_DN61512_c0_g1 | TRINITY_DN61512_c0_g2 | TRINITY_DN61869_c2_g2 | TRINITY_DN63404_c2_g3 | TRINITY_DN64110_c1_g1 | TRINITY_DN64184_c0_g1 | TRINITY_DN65221_c0_g2 | TRINITY_DN65355_c0_g1 | TRINITY_DN67175_c0_g1 | TRINITY_DN67609_c2_g1 | TRINITY_DN70400_c0_g1 | TRINITY_DN70928…	TRINITY_DN59682_c0_g1 | TRINITY_DN62513_c1_g3 | TRINITY_DN63076_c6_g1 | TRINITY_DN63276_c0_g1 | TRINITY_DN67703_c1_g1 | TRINITY_DN68159_c0_g1 | TRINITY_DN68883_c0_g2 | TRINITY_DN69356_c7_g1 | TRINITY_DN71067_c1_g1 | TRINITY_DN71743_c0_g1 | TRINITY_DN71781_c3_g1 | TRINITY_DN72565_c2_g1 | TRINITY_DN74097_c0_g1 | TRINITY_DN74492_c4_g3 | TRINITY_DN75464_c3_g1 | TRINITY_DN76094_c1_g3 | TRINITY_DN76346…
GO:0009530	primary cell wall	6	5	5	1.7e-09	1.7e-09	0	5		TRINITY_DN63076_c6_g1 | TRINITY_DN67703_c1_g1 | TRINITY_DN71743_c0_g1 | TRINITY_DN72565_c2_g1 | TRINITY_DN89500_c3_g1
GO:0009505	plant-type cell wall	420	22	6	0.00016	2.1e-08	6	16	TRINITY_DN65355_c0_g1 | TRINITY_DN73974_c0_g1 | TRINITY_DN78520_c4_g2 | TRINITY_DN80894_c0_g1 | TRINITY_DN83985_c0_g3 | TRINITY_DN91305_c2_g2	TRINITY_DN63076_c6_g1 | TRINITY_DN67703_c1_g1 | TRINITY_DN68105_c1_g1 | TRINITY_DN71575_c0_g5 | TRINITY_DN71743_c0_g1 | TRINITY_DN72231_c0_g1 | TRINITY_DN72565_c2_g1 | TRINITY_DN76094_c1_g3 | TRINITY_DN79540_c0_g2 | TRINITY_DN79616_c2_g2 | TRINITY_DN87094_c2_g1 | TRINITY_DN87383_c1_g1 | TRINITY_DN88259_c2_g3 | TRINITY_DN88596_c1_g2 | TRINITY_DN89500_c3_g1 | TRINITY_DN93719_c7_g1
GO:0005887	integral component of plasma membrane	743	27	7	9.3e-07	9.3e-07	12	15	TRINITY_DN35098_c0_g1 | TRINITY_DN58139_c0_g1 | TRINITY_DN64148_c5_g3 | TRINITY_DN65221_c0_g2 | TRINITY_DN65924_c5_g1 | TRINITY_DN67435_c5_g1 | TRINITY_DN71574_c2_g2 | TRINITY_DN78745_c1_g1 | TRINITY_DN80999_c0_g1 | TRINITY_DN81043_c0_g5 | TRINITY_DN89293_c1_g1 | TRINITY_DN92733_c1_g1	TRINITY_DN52374_c0_g1 | TRINITY_DN53639_c0_g1 | TRINITY_DN65005_c1_g1 | TRINITY_DN65005_c1_g2 | TRINITY_DN65658_c1_g2 | TRINITY_DN67041_c0_g1 | TRINITY_DN67041_c0_g2 | TRINITY_DN69793_c0_g1 | TRINITY_DN71575_c0_g5 | TRINITY_DN75360_c1_g1 | TRINITY_DN78783_c3_g2 | TRINITY_DN80992_c3_g2 | TRINITY_DN90851_c4_g2 | TRINITY_DN93719_c7_g1 | TRINITY_DN94387_c5_g1
GO:0048046	apoplast	593	22	8	6.9e-06	6.9e-06	7	15	TRINITY_DN63404_c2_g3 | TRINITY_DN67175_c0_g1 | TRINITY_DN70400_c0_g1 | TRINITY_DN77522_c0_g1 | TRINITY_DN79364_c1_g3 | TRINITY_DN80733_c2_g2 | TRINITY_DN80894_c0_g1	TRINITY_DN69356_c7_g1 | TRINITY_DN71781_c3_g1 | TRINITY_DN74492_c4_g3 | TRINITY_DN76094_c1_g3 | TRINITY_DN78783_c3_g2 | TRINITY_DN79616_c2_g2 | TRINITY_DN80529_c4_g2 | TRINITY_DN83061_c3_g5 | TRINITY_DN87094_c2_g1 | TRINITY_DN87383_c1_g1 | TRINITY_DN88259_c2_g3 | TRINITY_DN88987_c0_g1 | TRINITY_DN89414_c1_g2 | TRINITY_DN92346_c1_g3 | TRINITY_DN92346_c1_g5
GO:0031226	intrinsic component of plasma membrane	975	29	9	0.76796	1.8e-05	13	16	TRINITY_DN35098_c0_g1 | TRINITY_DN58139_c0_g1 | TRINITY_DN64148_c5_g3 | TRINITY_DN65221_c0_g2 | TRINITY_DN65924_c5_g1 | TRINITY_DN67435_c5_g1 | TRINITY_DN71574_c2_g2 | TRINITY_DN78745_c1_g1 | TRINITY_DN80999_c0_g1 | TRINITY_DN81043_c0_g5 | TRINITY_DN89293_c1_g1 | TRINITY_DN91305_c2_g2 | TRINITY_DN92733_c1_g1	TRINITY_DN52374_c0_g1 | TRINITY_DN53639_c0_g1 | TRINITY_DN65005_c1_g1 | TRINITY_DN65005_c1_g2 | TRINITY_DN65658_c1_g2 | TRINITY_DN67041_c0_g1 | TRINITY_DN67041_c0_g2 | TRINITY_DN69793_c0_g1 | TRINITY_DN71575_c0_g5 | TRINITY_DN75360_c1_g1 | TRINITY_DN78783_c3_g2 | TRINITY_DN80408_c0_g2 | TRINITY_DN80992_c3_g2 | TRINITY_DN90851_c4_g2 | TRINITY_DN93719_c7_g1 | TRINITY_DN94387_c5_g1
GO:0044459	plasma membrane part	1539	37	10	0.48336	0.00012	19	18	TRINITY_DN35098_c0_g1 | TRINITY_DN58139_c0_g1 | TRINITY_DN64148_c5_g3 | TRINITY_DN65221_c0_g2 | TRINITY_DN65924_c5_g1 | TRINITY_DN67435_c5_g1 | TRINITY_DN67651_c0_g2 | TRINITY_DN71574_c2_g2 | TRINITY_DN78745_c1_g1 | TRINITY_DN80999_c0_g1 | TRINITY_DN81043_c0_g5 | TRINITY_DN81070_c0_g1 | TRINITY_DN82637_c3_g1 | TRINITY_DN85536_c2_g1 | TRINITY_DN89263_c0_g2 | TRINITY_DN89293_c1_g1 | TRINITY_DN91305…	TRINITY_DN52170_c0_g1 | TRINITY_DN52374_c0_g1 | TRINITY_DN53639_c0_g1 | TRINITY_DN65005_c1_g1 | TRINITY_DN65005_c1_g2 | TRINITY_DN65658_c1_g2 | TRINITY_DN67041_c0_g1 | TRINITY_DN67041_c0_g2 | TRINITY_DN69793_c0_g1 | TRINITY_DN71575_c0_g5 | TRINITY_DN75360_c1_g1 | TRINITY_DN78783_c3_g2 | TRINITY_DN80408_c0_g2 | TRINITY_DN80992_c3_g2 | TRINITY_DN82331_c3_g1 | TRINITY_DN90851_c4_g2 | TRINITY_DN93719…
GO:0000326	protein storage vacuole	62	6	11	0.00012	0.00012	1	5	TRINITY_DN67435_c5_g1	TRINITY_DN65005_c1_g1 | TRINITY_DN67041_c0_g1 | TRINITY_DN71575_c0_g5 | TRINITY_DN75360_c1_g1 | TRINITY_DN93719_c7_g1
GO:0000325	plant-type vacuole	546	17	12	0.03259	0.00058	3	14	TRINITY_DN50437_c0_g1 | TRINITY_DN67435_c5_g1 | TRINITY_DN80733_c2_g2	TRINITY_DN42643_c0_g1 | TRINITY_DN52374_c0_g1 | TRINITY_DN60974_c5_g2 | TRINITY_DN62197_c0_g1 | TRINITY_DN65005_c1_g1 | TRINITY_DN65005_c1_g2 | TRINITY_DN67041_c0_g1 | TRINITY_DN67041_c0_g2 | TRINITY_DN71067_c1_g1 | TRINITY_DN71575_c0_g5 | TRINITY_DN75360_c1_g1 | TRINITY_DN76548_c0_g2 | TRINITY_DN91771_c5_g2 | TRINITY_DN93719_c7_g1
GO:0009522	photosystem I	67	5	13	0.00151	0.00151	5	0	TRINITY_DN66154_c1_g1 | TRINITY_DN67651_c0_g2 | TRINITY_DN71673_c1_g1 | TRINITY_DN76730_c0_g1 | TRINITY_DN81041_c0_g4
GO:0071944	cell periphery	9691	148	14	0.84108	0.00259	65	83	TRINITY_DN35098_c0_g1 | TRINITY_DN45820_c0_g1 | TRINITY_DN4814_c0_g1 | TRINITY_DN52346_c0_g1 | TRINITY_DN55354_c0_g1 | TRINITY_DN56211_c0_g1 | TRINITY_DN58118_c0_g2 | TRINITY_DN58139_c0_g1 | TRINITY_DN58664_c0_g1 | TRINITY_DN59343_c1_g3 | TRINITY_DN59596_c4_g1 | TRINITY_DN60573_c0_g4 | TRINITY_DN61353_c1_g1 | TRINITY_DN61869_c2_g2 | TRINITY_DN62707_c1_g2 | TRINITY_DN62856_c0_g1 | TRINITY_DN63404_…	TRINITY_DN43140_c0_g1 | TRINITY_DN49330_c1_g1 | TRINITY_DN51713_c0_g1 | TRINITY_DN52170_c0_g1 | TRINITY_DN52374_c0_g1 | TRINITY_DN53639_c0_g1 | TRINITY_DN57969_c0_g1 | TRINITY_DN58785_c1_g2 | TRINITY_DN59682_c0_g1 | TRINITY_DN59787_c0_g1 | TRINITY_DN60096_c1_g1 | TRINITY_DN61011_c2_g5 | TRINITY_DN63076_c6_g1 | TRINITY_DN64850_c4_g1 | TRINITY_DN65005_c1_g1 | TRINITY_DN65005_c1_g2 | TRINITY_DN65330…
GO:0009523	photosystem II	112	6	15	0.00286	0.00286	6	0	TRINITY_DN66154_c1_g1 | TRINITY_DN67651_c0_g2 | TRINITY_DN71673_c1_g1 | TRINITY_DN76344_c0_g1 | TRINITY_DN76730_c0_g1 | TRINITY_DN81041_c0_g4
GO:0000322	storage vacuole	117	6	16	1.00000	0.00355	1	5	TRINITY_DN67435_c5_g1	TRINITY_DN65005_c1_g1 | TRINITY_DN67041_c0_g1 | TRINITY_DN71575_c0_g5 | TRINITY_DN75360_c1_g1 | TRINITY_DN93719_c7_g1
GO:0009705	plant-type vacuole membrane	339	11	17	0.00381	0.00381	2	9	TRINITY_DN50437_c0_g1 | TRINITY_DN67435_c5_g1	TRINITY_DN52374_c0_g1 | TRINITY_DN65005_c1_g1 | TRINITY_DN65005_c1_g2 | TRINITY_DN67041_c0_g1 | TRINITY_DN67041_c0_g2 | TRINITY_DN71575_c0_g5 | TRINITY_DN75360_c1_g1 | TRINITY_DN91771_c5_g2 | TRINITY_DN93719_c7_g1
GO:0012511	monolayer-surrounded lipid storage body	8	2	18	0.00413	0.00413	2	0	TRINITY_DN61407_c0_g1 | TRINITY_DN91470_c1_g3
GO:0005615	extracellular space	448	13	19	0.00448	0.00448	7	6	TRINITY_DN44414_c0_g1 | TRINITY_DN53831_c0_g1 | TRINITY_DN61869_c2_g2 | TRINITY_DN65221_c0_g2 | TRINITY_DN67609_c2_g1 | TRINITY_DN72378_c1_g1 | TRINITY_DN93639_c0_g2	TRINITY_DN59682_c0_g1 | TRINITY_DN63276_c0_g1 | TRINITY_DN76094_c1_g3 | TRINITY_DN79616_c2_g2 | TRINITY_DN87094_c2_g1 | TRINITY_DN88259_c2_g3
GO:0043679	axon terminus	32	3	20	0.00730	0.00730	2	1	TRINITY_DN67651_c0_g2 | TRINITY_DN92733_c1_g1	TRINITY_DN67041_c0_g1
GO:0048226	Casparian strip	12	2	21	0.00942	0.00942	1	1	TRINITY_DN83985_c0_g3	TRINITY_DN68105_c1_g1
Total		20399	524				210	314
							0.400763	0.599237

## Sheet: File_4_Venn_OC,PT,PT-SH_vs_NOC
16 elements included exclusively in "CC_OC vs NOC":	Term		7 elements included exclusively in "CC_PT vs NOC":	Term		9 elements included exclusively in "CC_PT-SH vs NOC":	Term		23 common elements in "CC_OC vs NOC", "CC_PT vs NOC" and "CC_PT-SH vs NOC":	Term		2 common elements in "CC_OC vs NOC" and "CC_PT vs NOC":	Term		1 common element in "CC_OC vs NOC" and "CC_PT-SH vs NOC":	Term		24 common elements in "CC_PT vs NOC" and "CC_PT-SH vs NOC":	Term
GO:0044434	chloroplast part		GO:0009360	DNA polymerase III complex		GO:0005887	integral component of plasma membrane		GO:0009579	thylakoid		GO:0010287	plastoglobule		GO:0016602	CCAAT-binding factor complex		GO:0005871	kinesin complex
GO:0044435	plastid part		GO:0009531	secondary cell wall		GO:0005839	proteasome core complex		GO:0009534	chloroplast thylakoid		GO:0009538	photosystem I reaction center					GO:0005874	microtubule
GO:0009507	chloroplast		GO:0005615	extracellular space		GO:0008250	oligosaccharyltransferase complex		GO:0031976	plastid thylakoid								GO:0099080	supramolecular complex
GO:0009536	plastid		GO:0032993	protein-DNA complex		GO:0030054	cell junction		GO:0044436	thylakoid part								GO:0099512	supramolecular fiber
GO:0009570	chloroplast stroma		GO:0009511	plasmodesmatal endoplasmic reticulum		GO:0005911	cell-cell junction		GO:0042651	thylakoid membrane								GO:0099081	supramolecular polymer
GO:0009532	plastid stroma		GO:0009510	plasmodesmatal desmotubule		GO:0030426	growth cone		GO:0034357	photosynthetic membrane								GO:0099513	polymeric cytoskeletal fiber
GO:0009526	plastid envelope		GO:0044421	extracellular region part		GO:0000788	nuclear nucleosome		GO:0009535	chloroplast thylakoid membrane								GO:0015630	microtubule cytoskeleton
GO:0009941	chloroplast envelope					GO:0009506	plasmodesma		GO:0055035	plastid thylakoid membrane								GO:0005875	microtubule associated complex
GO:0031984	organelle subcompartment					GO:0055044	symplast		GO:0009521	photosystem								GO:0005618	cell wall
GO:0010319	stromule								GO:0009523	photosystem II								GO:0030312	external encapsulating structure
GO:1990204	oxidoreductase complex								GO:0009522	photosystem I								GO:0044430	cytoskeletal part
GO:0098807	chloroplast thylakoid membrane protein complex								GO:0009654	photosystem II oxygen evolving complex								GO:0005856	cytoskeleton
GO:0010598	NAD(P)H dehydrogenase complex (plastoquinone)								GO:0044425	membrane part								GO:0009505	plant-type cell wall
GO:0098796	membrane protein complex								GO:0016021	integral component of membrane								GO:0031225	anchored component of membrane
GO:0031975	envelope								GO:0031224	intrinsic component of membrane								GO:0046658	anchored component of plasma membrane
GO:0031967	organelle envelope								GO:0031977	thylakoid lumen								GO:0044459	plasma membrane part
									GO:0016020	membrane								GO:0005819	spindle
									GO:0048046	apoplast								GO:0031226	intrinsic component of plasma membrane
									GO:0009543	chloroplast thylakoid lumen								GO:0000786	nucleosome
									GO:0031978	plastid thylakoid lumen								GO:0044815	DNA packaging complex
									GO:0071944	cell periphery								GO:0009524	phragmoplast
									GO:0005576	extracellular region								GO:0009574	preprophase band
									GO:0005886	plasma membrane								GO:0019774	proteasome core complex, beta-subunit complex
																		GO:0005960	glycine cleavage complex

## Sheet: File 5_Venn_PT,PT-SH_vs_OC
2 elements included exclusively in "PT vs OC":	Term		6 common elements in "PT vs OC" and "PT-SH vs OC":	Term		13 elements included exclusively in "PT-SH vs OC":	Term
GO:0031225	anchored component of membrane		GO:0005618	cell wall		GO:0042807	central vacuole
GO:0010330	cellulose synthase complex		GO:0030312	external encapsulating structure		GO:0031226	intrinsic component of plasma membrane
			GO:0005576	extracellular region		GO:0005887	integral component of plasma membrane
			GO:0071944	cell periphery		GO:0044459	plasma membrane part
			GO:0048046	apoplast		GO:0000326	protein storage vacuole
			GO:0009505	plant-type cell wall		GO:0005886	plasma membrane
						GO:0031224	intrinsic component of membrane
						GO:0009522	photosystem I
						GO:0016021	integral component of membrane
						GO:0034426	etioplast membrane
						GO:0034425	etioplast envelope
						GO:0010007	magnesium chelatase complex
						GO:0000322	storage vacuole

## Sheet: File_6_CC_PT vs NOC
GO.ID	Term	Annotated	Significant	Rank in Fisher.classic	Fisher.elim	Fisher.classic	GO_upregulated_genes_count	GO_downregulated_genes_count	GO_upregulated_genes	GO_downregulated_genes
GO:0071944	cell periphery	10283	3433	1	0.00103	< 1e-30	1655	1778	TRINITY_DN29522_c0_g1 | TRINITY_DN37827_c0_g1 | TRINITY_DN39687_c0_g1 | TRINITY_DN41068_c0_g1 | TRINITY_DN41818_c0_g1 | TRINITY_DN42931_c0_g1 | TRINITY_DN43034_c0_g1 | TRINITY_DN43468_c0_g1 | TRINITY_DN44440_c0_g1 | TRINITY_DN44830_c0_g1 | TRINITY_DN45049_c0_g1 | TRINITY_DN46000_c0_g1 | TRINITY_DN46783_c0_g1 | TRINITY_DN47580_c0_g1 | TRINITY_DN47612_c0_g1 | TRINITY_DN47672_c0_g1 | TRINITY_DN47959…
GO:0005576	extracellular region	2429	951	2	1.4e-20	< 1e-30	417	534	TRINITY_DN47137_c0_g1 | TRINITY_DN48670_c0_g1 | TRINITY_DN50034_c0_g1 | TRINITY_DN50626_c0_g1 | TRINITY_DN51623_c0_g1 | TRINITY_DN52519_c0_g1 | TRINITY_DN52959_c0_g1 | TRINITY_DN53097_c0_g2 | TRINITY_DN54540_c0_g1 | TRINITY_DN55621_c0_g1 | TRINITY_DN56424_c0_g1 | TRINITY_DN56484_c0_g2 | TRINITY_DN56514_c0_g1 | TRINITY_DN57788_c0_g1 | TRINITY_DN57836_c3_g1 | TRINITY_DN58341_c8_g2 | TRINITY_DN58925…	TRINITY_DN105643_c0_g1 | TRINITY_DN44102_c0_g1 | TRINITY_DN44414_c0_g1 | TRINITY_DN46916_c0_g1 | TRINITY_DN47131_c0_g1 | TRINITY_DN47409_c0_g1 | TRINITY_DN48453_c0_g1 | TRINITY_DN49002_c0_g1 | TRINITY_DN50529_c0_g1 | TRINITY_DN50929_c0_g1 | TRINITY_DN51538_c0_g1 | TRINITY_DN5154_c0_g1 | TRINITY_DN51644_c0_g2 | TRINITY_DN52492_c0_g1 | TRINITY_DN52565_c0_g1 | TRINITY_DN52565_c0_g2 | TRINITY_DN52680…
GO:0005871	kinesin complex	302	186	3	< 1e-30	< 1e-30	17	169	TRINITY_DN59583_c0_g2 | TRINITY_DN62679_c2_g1 | TRINITY_DN65430_c2_g3 | TRINITY_DN70674_c1_g1 | TRINITY_DN72889_c1_g1 | TRINITY_DN78051_c1_g2 | TRINITY_DN78503_c0_g1 | TRINITY_DN81854_c1_g1 | TRINITY_DN82469_c0_g2 | TRINITY_DN83095_c0_g1 | TRINITY_DN85503_c1_g1 | TRINITY_DN85538_c1_g1 | TRINITY_DN86996_c0_g1 | TRINITY_DN87071_c2_g5 | TRINITY_DN89346_c0_g1 | TRINITY_DN92715_c2_g1 | TRINITY_DN92970…	TRINITY_DN42087_c0_g1 | TRINITY_DN42945_c0_g1 | TRINITY_DN43186_c0_g1 | TRINITY_DN45586_c1_g1 | TRINITY_DN45625_c0_g1 | TRINITY_DN46109_c0_g1 | TRINITY_DN47563_c1_g1 | TRINITY_DN49316_c0_g1 | TRINITY_DN49405_c0_g1 | TRINITY_DN49580_c0_g1 | TRINITY_DN49763_c0_g1 | TRINITY_DN50398_c0_g1 | TRINITY_DN50661_c0_g1 | TRINITY_DN50843_c0_g1 | TRINITY_DN50915_c0_g1 | TRINITY_DN52059_c0_g1 | TRINITY_DN52138…
GO:0005874	microtubule	987	444	4	< 1e-30	< 1e-30	75	369	TRINITY_DN46798_c0_g1 | TRINITY_DN49330_c1_g1 | TRINITY_DN50973_c1_g1 | TRINITY_DN56310_c0_g1 | TRINITY_DN58315_c3_g3 | TRINITY_DN58315_c3_g4 | TRINITY_DN59583_c0_g2 | TRINITY_DN59733_c0_g1 | TRINITY_DN60586_c0_g1 | TRINITY_DN60766_c3_g2 | TRINITY_DN61964_c3_g1 | TRINITY_DN61964_c3_g2 | TRINITY_DN62679_c2_g1 | TRINITY_DN62860_c0_g3 | TRINITY_DN63355_c0_g2 | TRINITY_DN64414_c0_g1 | TRINITY_DN65430…	TRINITY_DN40223_c0_g1 | TRINITY_DN42087_c0_g1 | TRINITY_DN42945_c0_g1 | TRINITY_DN43186_c0_g1 | TRINITY_DN43467_c0_g1 | TRINITY_DN44566_c0_g1 | TRINITY_DN45586_c1_g1 | TRINITY_DN45625_c0_g1 | TRINITY_DN45708_c0_g1 | TRINITY_DN46109_c0_g1 | TRINITY_DN46647_c0_g1 | TRINITY_DN46790_c0_g1 | TRINITY_DN47118_c0_g1 | TRINITY_DN47202_c0_g1 | TRINITY_DN47563_c1_g1 | TRINITY_DN47984_c0_g1 | TRINITY_DN48056…
GO:0099080	supramolecular complex	1120	491	5	0.37466	< 1e-30	98	393	TRINITY_DN46798_c0_g1 | TRINITY_DN47000_c1_g1 | TRINITY_DN49330_c1_g1 | TRINITY_DN50973_c1_g1 | TRINITY_DN56310_c0_g1 | TRINITY_DN58315_c3_g3 | TRINITY_DN58315_c3_g4 | TRINITY_DN59583_c0_g2 | TRINITY_DN59733_c0_g1 | TRINITY_DN60586_c0_g1 | TRINITY_DN60766_c3_g2 | TRINITY_DN61964_c3_g1 | TRINITY_DN61964_c3_g2 | TRINITY_DN62679_c2_g1 | TRINITY_DN62690_c0_g1 | TRINITY_DN62860_c0_g3 | TRINITY_DN63355…	TRINITY_DN40223_c0_g1 | TRINITY_DN42087_c0_g1 | TRINITY_DN42945_c0_g1 | TRINITY_DN43186_c0_g1 | TRINITY_DN43467_c0_g1 | TRINITY_DN44566_c0_g1 | TRINITY_DN45586_c1_g1 | TRINITY_DN45625_c0_g1 | TRINITY_DN45708_c0_g1 | TRINITY_DN46109_c0_g1 | TRINITY_DN46647_c0_g1 | TRINITY_DN46790_c0_g1 | TRINITY_DN47118_c0_g1 | TRINITY_DN47202_c0_g1 | TRINITY_DN47563_c1_g1 | TRINITY_DN47984_c0_g1 | TRINITY_DN48056…
GO:0099512	supramolecular fiber	1117	489	6	0.48895	< 1e-30	96	393	TRINITY_DN46798_c0_g1 | TRINITY_DN47000_c1_g1 | TRINITY_DN49330_c1_g1 | TRINITY_DN50973_c1_g1 | TRINITY_DN56310_c0_g1 | TRINITY_DN58315_c3_g3 | TRINITY_DN58315_c3_g4 | TRINITY_DN59583_c0_g2 | TRINITY_DN59733_c0_g1 | TRINITY_DN60586_c0_g1 | TRINITY_DN60766_c3_g2 | TRINITY_DN61964_c3_g1 | TRINITY_DN61964_c3_g2 | TRINITY_DN62679_c2_g1 | TRINITY_DN62690_c0_g1 | TRINITY_DN62860_c0_g3 | TRINITY_DN63355…	TRINITY_DN40223_c0_g1 | TRINITY_DN42087_c0_g1 | TRINITY_DN42945_c0_g1 | TRINITY_DN43186_c0_g1 | TRINITY_DN43467_c0_g1 | TRINITY_DN44566_c0_g1 | TRINITY_DN45586_c1_g1 | TRINITY_DN45625_c0_g1 | TRINITY_DN45708_c0_g1 | TRINITY_DN46109_c0_g1 | TRINITY_DN46647_c0_g1 | TRINITY_DN46790_c0_g1 | TRINITY_DN47118_c0_g1 | TRINITY_DN47202_c0_g1 | TRINITY_DN47563_c1_g1 | TRINITY_DN47984_c0_g1 | TRINITY_DN48056…
GO:0099081	supramolecular polymer	1118	489	7	0.51627	< 1e-30	96	393	TRINITY_DN46798_c0_g1 | TRINITY_DN47000_c1_g1 | TRINITY_DN49330_c1_g1 | TRINITY_DN50973_c1_g1 | TRINITY_DN56310_c0_g1 | TRINITY_DN58315_c3_g3 | TRINITY_DN58315_c3_g4 | TRINITY_DN59583_c0_g2 | TRINITY_DN59733_c0_g1 | TRINITY_DN60586_c0_g1 | TRINITY_DN60766_c3_g2 | TRINITY_DN61964_c3_g1 | TRINITY_DN61964_c3_g2 | TRINITY_DN62679_c2_g1 | TRINITY_DN62690_c0_g1 | TRINITY_DN62860_c0_g3 | TRINITY_DN63355…	TRINITY_DN40223_c0_g1 | TRINITY_DN42087_c0_g1 | TRINITY_DN42945_c0_g1 | TRINITY_DN43186_c0_g1 | TRINITY_DN43467_c0_g1 | TRINITY_DN44566_c0_g1 | TRINITY_DN45586_c1_g1 | TRINITY_DN45625_c0_g1 | TRINITY_DN45708_c0_g1 | TRINITY_DN46109_c0_g1 | TRINITY_DN46647_c0_g1 | TRINITY_DN46790_c0_g1 | TRINITY_DN47118_c0_g1 | TRINITY_DN47202_c0_g1 | TRINITY_DN47563_c1_g1 | TRINITY_DN47984_c0_g1 | TRINITY_DN48056…
GO:0099513	polymeric cytoskeletal fiber	1051	464	8	0.27352	< 1e-30	84	380	TRINITY_DN46798_c0_g1 | TRINITY_DN49330_c1_g1 | TRINITY_DN50973_c1_g1 | TRINITY_DN56310_c0_g1 | TRINITY_DN58315_c3_g3 | TRINITY_DN58315_c3_g4 | TRINITY_DN59583_c0_g2 | TRINITY_DN59733_c0_g1 | TRINITY_DN60586_c0_g1 | TRINITY_DN60766_c3_g2 | TRINITY_DN61964_c3_g1 | TRINITY_DN61964_c3_g2 | TRINITY_DN62679_c2_g1 | TRINITY_DN62860_c0_g3 | TRINITY_DN63355_c0_g2 | TRINITY_DN64414_c0_g1 | TRINITY_DN65430…	TRINITY_DN40223_c0_g1 | TRINITY_DN42087_c0_g1 | TRINITY_DN42945_c0_g1 | TRINITY_DN43186_c0_g1 | TRINITY_DN43467_c0_g1 | TRINITY_DN44566_c0_g1 | TRINITY_DN45586_c1_g1 | TRINITY_DN45625_c0_g1 | TRINITY_DN45708_c0_g1 | TRINITY_DN46109_c0_g1 | TRINITY_DN46647_c0_g1 | TRINITY_DN46790_c0_g1 | TRINITY_DN47118_c0_g1 | TRINITY_DN47202_c0_g1 | TRINITY_DN47563_c1_g1 | TRINITY_DN47984_c0_g1 | TRINITY_DN48056…
GO:0005886	plasma membrane	9254	2996	9	4.2e-25	< 1e-30	1501	1495	TRINITY_DN29522_c0_g1 | TRINITY_DN37827_c0_g1 | TRINITY_DN39687_c0_g1 | TRINITY_DN41068_c0_g1 | TRINITY_DN41818_c0_g1 | TRINITY_DN42931_c0_g1 | TRINITY_DN43034_c0_g1 | TRINITY_DN43468_c0_g1 | TRINITY_DN44440_c0_g1 | TRINITY_DN44830_c0_g1 | TRINITY_DN45049_c0_g1 | TRINITY_DN46000_c0_g1 | TRINITY_DN46783_c0_g1 | TRINITY_DN47580_c0_g1 | TRINITY_DN47612_c0_g1 | TRINITY_DN47672_c0_g1 | TRINITY_DN47959…
GO:0015630	microtubule cytoskeleton	1317	552	10	0.01450	7.4e-30	124	428	TRINITY_DN45062_c0_g1 | TRINITY_DN46798_c0_g1 | TRINITY_DN49330_c1_g1 | TRINITY_DN50973_c1_g1 | TRINITY_DN56310_c0_g1 | TRINITY_DN58315_c3_g3 | TRINITY_DN58315_c3_g4 | TRINITY_DN59455_c0_g1 | TRINITY_DN59583_c0_g2 | TRINITY_DN59733_c0_g1 | TRINITY_DN60287_c2_g1 | TRINITY_DN60436_c3_g2 | TRINITY_DN60586_c0_g1 | TRINITY_DN60766_c3_g2 | TRINITY_DN61964_c3_g1 | TRINITY_DN61964_c3_g2 | TRINITY_DN62679…	TRINITY_DN40223_c0_g1 | TRINITY_DN42087_c0_g1 | TRINITY_DN42496_c0_g1 | TRINITY_DN42945_c0_g1 | TRINITY_DN43186_c0_g1 | TRINITY_DN43467_c0_g1 | TRINITY_DN44566_c0_g1 | TRINITY_DN45586_c1_g1 | TRINITY_DN45625_c0_g1 | TRINITY_DN45708_c0_g1 | TRINITY_DN46109_c0_g1 | TRINITY_DN46647_c0_g1 | TRINITY_DN46790_c0_g1 | TRINITY_DN47118_c0_g1 | TRINITY_DN47202_c0_g1 | TRINITY_DN47563_c1_g1 | TRINITY_DN47984…
GO:0005875	microtubule associated complex	437	232	11	0.05172	1.8e-29	31	201	TRINITY_DN59583_c0_g2 | TRINITY_DN62679_c2_g1 | TRINITY_DN65430_c2_g3 | TRINITY_DN67986_c0_g1 | TRINITY_DN68446_c3_g9 | TRINITY_DN70674_c1_g1 | TRINITY_DN72889_c1_g1 | TRINITY_DN75981_c0_g1 | TRINITY_DN77043_c0_g1 | TRINITY_DN77568_c2_g1 | TRINITY_DN77602_c0_g2 | TRINITY_DN78051_c1_g2 | TRINITY_DN78503_c0_g1 | TRINITY_DN78718_c0_g3 | TRINITY_DN81854_c1_g1 | TRINITY_DN82469_c0_g2 | TRINITY_DN83095…	TRINITY_DN42087_c0_g1 | TRINITY_DN42496_c0_g1 | TRINITY_DN42945_c0_g1 | TRINITY_DN43186_c0_g1 | TRINITY_DN45586_c1_g1 | TRINITY_DN45625_c0_g1 | TRINITY_DN46109_c0_g1 | TRINITY_DN47563_c1_g1 | TRINITY_DN49316_c0_g1 | TRINITY_DN49405_c0_g1 | TRINITY_DN49580_c0_g1 | TRINITY_DN49763_c0_g1 | TRINITY_DN50398_c0_g1 | TRINITY_DN50661_c0_g1 | TRINITY_DN50732_c0_g2 | TRINITY_DN50843_c0_g1 | TRINITY_DN50915…
GO:0005618	cell wall	1341	537	12	2.4e-11	1.4e-23	197	340	TRINITY_DN48670_c0_g1 | TRINITY_DN50189_c0_g1 | TRINITY_DN51623_c0_g1 | TRINITY_DN52080_c0_g1 | TRINITY_DN53980_c0_g1 | TRINITY_DN54283_c0_g1 | TRINITY_DN54540_c0_g1 | TRINITY_DN56424_c0_g1 | TRINITY_DN58440_c2_g1 | TRINITY_DN58635_c1_g3 | TRINITY_DN59984_c0_g1 | TRINITY_DN60046_c0_g2 | TRINITY_DN60073_c3_g1 | TRINITY_DN60121_c0_g1 | TRINITY_DN60135_c1_g2 | TRINITY_DN60273_c0_g1 | TRINITY_DN60603…	TRINITY_DN43213_c0_g1 | TRINITY_DN46303_c0_g1 | TRINITY_DN46916_c0_g1 | TRINITY_DN47131_c0_g1 | TRINITY_DN47565_c0_g1 | TRINITY_DN48453_c0_g1 | TRINITY_DN49002_c0_g1 | TRINITY_DN50512_c0_g1 | TRINITY_DN51644_c0_g2 | TRINITY_DN52492_c0_g1 | TRINITY_DN52565_c0_g1 | TRINITY_DN52565_c0_g2 | TRINITY_DN53504_c0_g1 | TRINITY_DN53544_c0_g1 | TRINITY_DN53755_c0_g1 | TRINITY_DN54116_c0_g2 | TRINITY_DN54416…
GO:0030312	external encapsulating structure	1379	548	13	0.46542	3.6e-23	202	346	TRINITY_DN48670_c0_g1 | TRINITY_DN50189_c0_g1 | TRINITY_DN51623_c0_g1 | TRINITY_DN52080_c0_g1 | TRINITY_DN53980_c0_g1 | TRINITY_DN54283_c0_g1 | TRINITY_DN54540_c0_g1 | TRINITY_DN56424_c0_g1 | TRINITY_DN58440_c2_g1 | TRINITY_DN58635_c1_g3 | TRINITY_DN59984_c0_g1 | TRINITY_DN60046_c0_g2 | TRINITY_DN60073_c3_g1 | TRINITY_DN60121_c0_g1 | TRINITY_DN60135_c1_g2 | TRINITY_DN60273_c0_g1 | TRINITY_DN60603…	TRINITY_DN43213_c0_g1 | TRINITY_DN46303_c0_g1 | TRINITY_DN46916_c0_g1 | TRINITY_DN47131_c0_g1 | TRINITY_DN47565_c0_g1 | TRINITY_DN48453_c0_g1 | TRINITY_DN49002_c0_g1 | TRINITY_DN50512_c0_g1 | TRINITY_DN51644_c0_g2 | TRINITY_DN52492_c0_g1 | TRINITY_DN52565_c0_g1 | TRINITY_DN52565_c0_g2 | TRINITY_DN53504_c0_g1 | TRINITY_DN53544_c0_g1 | TRINITY_DN53755_c0_g1 | TRINITY_DN54116_c0_g2 | TRINITY_DN54416…
GO:0044430	cytoskeletal part	1655	635	14	0.58018	2.9e-22	158	477	TRINITY_DN45062_c0_g1 | TRINITY_DN46798_c0_g1 | TRINITY_DN47000_c1_g1 | TRINITY_DN49330_c1_g1 | TRINITY_DN50973_c1_g1 | TRINITY_DN56310_c0_g1 | TRINITY_DN58315_c3_g3 | TRINITY_DN58315_c3_g4 | TRINITY_DN59455_c0_g1 | TRINITY_DN59583_c0_g2 | TRINITY_DN59733_c0_g1 | TRINITY_DN60287_c2_g1 | TRINITY_DN60436_c3_g2 | TRINITY_DN60586_c0_g1 | TRINITY_DN60766_c3_g2 | TRINITY_DN61964_c3_g1 | TRINITY_DN61964…	TRINITY_DN40223_c0_g1 | TRINITY_DN42087_c0_g1 | TRINITY_DN42496_c0_g1 | TRINITY_DN42945_c0_g1 | TRINITY_DN43186_c0_g1 | TRINITY_DN43467_c0_g1 | TRINITY_DN44566_c0_g1 | TRINITY_DN45586_c1_g1 | TRINITY_DN45625_c0_g1 | TRINITY_DN45708_c0_g1 | TRINITY_DN46109_c0_g1 | TRINITY_DN46647_c0_g1 | TRINITY_DN46790_c0_g1 | TRINITY_DN47118_c0_g1 | TRINITY_DN47127_c0_g1 | TRINITY_DN47202_c0_g1 | TRINITY_DN47415…
GO:0048046	apoplast	621	282	15	1.3e-21	1.3e-21	140	142	TRINITY_DN48670_c0_g1 | TRINITY_DN50034_c0_g1 | TRINITY_DN51623_c0_g1 | TRINITY_DN52519_c0_g1 | TRINITY_DN54540_c0_g1 | TRINITY_DN55621_c0_g1 | TRINITY_DN56424_c0_g1 | TRINITY_DN56484_c0_g2 | TRINITY_DN57836_c3_g1 | TRINITY_DN58341_c8_g2 | TRINITY_DN59248_c0_g2 | TRINITY_DN59257_c1_g1 | TRINITY_DN59260_c4_g1 | TRINITY_DN60121_c0_g1 | TRINITY_DN60273_c0_g1 | TRINITY_DN60412_c1_g1 | TRINITY_DN60992…	TRINITY_DN46916_c0_g1 | TRINITY_DN47131_c0_g1 | TRINITY_DN48453_c0_g1 | TRINITY_DN49002_c0_g1 | TRINITY_DN50529_c0_g1 | TRINITY_DN51538_c0_g1 | TRINITY_DN5154_c0_g1 | TRINITY_DN51644_c0_g2 | TRINITY_DN52492_c0_g1 | TRINITY_DN52565_c0_g1 | TRINITY_DN52565_c0_g2 | TRINITY_DN53504_c0_g1 | TRINITY_DN55585_c0_g2 | TRINITY_DN56092_c0_g1 | TRINITY_DN56351_c0_g1 | TRINITY_DN56351_c0_g2 | TRINITY_DN57450_…
GO:0005856	cytoskeleton	2047	744	16	0.48466	7.8e-19	194	550	TRINITY_DN41068_c0_g1 | TRINITY_DN45062_c0_g1 | TRINITY_DN45266_c0_g1 | TRINITY_DN46798_c0_g1 | TRINITY_DN47000_c1_g1 | TRINITY_DN49330_c1_g1 | TRINITY_DN50973_c1_g1 | TRINITY_DN52795_c0_g1 | TRINITY_DN56310_c0_g1 | TRINITY_DN58315_c3_g3 | TRINITY_DN58315_c3_g4 | TRINITY_DN59455_c0_g1 | TRINITY_DN59583_c0_g2 | TRINITY_DN59733_c0_g1 | TRINITY_DN60287_c2_g1 | TRINITY_DN60436_c3_g2 | TRINITY_DN60586…	TRINITY_DN40223_c0_g1 | TRINITY_DN42087_c0_g1 | TRINITY_DN42496_c0_g1 | TRINITY_DN42945_c0_g1 | TRINITY_DN43186_c0_g1 | TRINITY_DN43467_c0_g1 | TRINITY_DN44566_c0_g1 | TRINITY_DN45123_c2_g1 | TRINITY_DN45586_c1_g1 | TRINITY_DN45625_c0_g1 | TRINITY_DN45708_c0_g1 | TRINITY_DN46109_c0_g1 | TRINITY_DN46647_c0_g1 | TRINITY_DN46790_c0_g1 | TRINITY_DN47118_c0_g1 | TRINITY_DN47127_c0_g1 | TRINITY_DN47202…
GO:0031224	intrinsic component of membrane	11794	3588	17	0.78699	5.7e-16	1888	1700	TRINITY_DN38876_c0_g1 | TRINITY_DN39687_c0_g1 | TRINITY_DN41588_c1_g1 | TRINITY_DN41818_c0_g1 | TRINITY_DN42574_c0_g1 | TRINITY_DN42643_c0_g1 | TRINITY_DN42931_c0_g1 | TRINITY_DN43034_c0_g1 | TRINITY_DN43300_c0_g1 | TRINITY_DN43331_c0_g1 | TRINITY_DN43374_c0_g1 | TRINITY_DN43468_c0_g1 | TRINITY_DN44379_c0_g1 | TRINITY_DN44440_c0_g1 | TRINITY_DN45049_c0_g1 | TRINITY_DN45327_c0_g1 | TRINITY_DN45929…
GO:0009505	plant-type cell wall	460	206	18	4.1e-12	2.2e-15	71	135	TRINITY_DN48670_c0_g1 | TRINITY_DN50189_c0_g1 | TRINITY_DN51623_c0_g1 | TRINITY_DN52080_c0_g1 | TRINITY_DN53980_c0_g1 | TRINITY_DN58440_c2_g1 | TRINITY_DN58635_c1_g3 | TRINITY_DN60046_c0_g2 | TRINITY_DN60135_c1_g2 | TRINITY_DN60801_c0_g1 | TRINITY_DN60801_c0_g2 | TRINITY_DN63076_c6_g1 | TRINITY_DN64109_c0_g1 | TRINITY_DN64877_c0_g1 | TRINITY_DN65285_c4_g1 | TRINITY_DN65355_c0_g2 | TRINITY_DN65469…	TRINITY_DN43213_c0_g1 | TRINITY_DN46916_c0_g1 | TRINITY_DN47131_c0_g1 | TRINITY_DN47565_c0_g1 | TRINITY_DN48453_c0_g1 | TRINITY_DN49002_c0_g1 | TRINITY_DN50512_c0_g1 | TRINITY_DN51644_c0_g2 | TRINITY_DN52492_c0_g1 | TRINITY_DN52565_c0_g1 | TRINITY_DN52565_c0_g2 | TRINITY_DN53504_c0_g1 | TRINITY_DN55488_c0_g1 | TRINITY_DN56092_c0_g1 | TRINITY_DN56113_c0_g1 | TRINITY_DN56255_c0_g1 | TRINITY_DN56255…
GO:0009534	chloroplast thylakoid	895	349	19	0.00026	7.2e-14	286	63	TRINITY_DN47702_c0_g1 | TRINITY_DN49326_c0_g1 | TRINITY_DN51830_c0_g1 | TRINITY_DN53732_c0_g1 | TRINITY_DN53872_c0_g1 | TRINITY_DN55697_c0_g1 | TRINITY_DN55970_c0_g1 | TRINITY_DN56021_c0_g1 | TRINITY_DN56484_c0_g2 | TRINITY_DN56765_c0_g1 | TRINITY_DN56827_c0_g2 | TRINITY_DN57174_c0_g1 | TRINITY_DN57760_c0_g1 | TRINITY_DN57760_c2_g1 | TRINITY_DN57760_c3_g1 | TRINITY_DN58220_c1_g7 | TRINITY_DN58289…	TRINITY_DN102016_c0_g1 | TRINITY_DN57760_c2_g2 | TRINITY_DN57760_c3_g2 | TRINITY_DN59245_c1_g1 | TRINITY_DN59877_c1_g6 | TRINITY_DN59882_c3_g2 | TRINITY_DN60305_c0_g1 | TRINITY_DN60506_c1_g2 | TRINITY_DN61895_c1_g2 | TRINITY_DN62654_c0_g1 | TRINITY_DN62737_c4_g1 | TRINITY_DN62752_c0_g1 | TRINITY_DN62909_c0_g1 | TRINITY_DN64368_c0_g1 | TRINITY_DN64582_c0_g1 | TRINITY_DN67981_c4_g2 | TRINITY_DN6819…
GO:0031976	plastid thylakoid	896	349	20	1.00000	8.6e-14	286	63	TRINITY_DN47702_c0_g1 | TRINITY_DN49326_c0_g1 | TRINITY_DN51830_c0_g1 | TRINITY_DN53732_c0_g1 | TRINITY_DN53872_c0_g1 | TRINITY_DN55697_c0_g1 | TRINITY_DN55970_c0_g1 | TRINITY_DN56021_c0_g1 | TRINITY_DN56484_c0_g2 | TRINITY_DN56765_c0_g1 | TRINITY_DN56827_c0_g2 | TRINITY_DN57174_c0_g1 | TRINITY_DN57760_c0_g1 | TRINITY_DN57760_c2_g1 | TRINITY_DN57760_c3_g1 | TRINITY_DN58220_c1_g7 | TRINITY_DN58289…	TRINITY_DN102016_c0_g1 | TRINITY_DN57760_c2_g2 | TRINITY_DN57760_c3_g2 | TRINITY_DN59245_c1_g1 | TRINITY_DN59877_c1_g6 | TRINITY_DN59882_c3_g2 | TRINITY_DN60305_c0_g1 | TRINITY_DN60506_c1_g2 | TRINITY_DN61895_c1_g2 | TRINITY_DN62654_c0_g1 | TRINITY_DN62737_c4_g1 | TRINITY_DN62752_c0_g1 | TRINITY_DN62909_c0_g1 | TRINITY_DN64368_c0_g1 | TRINITY_DN64582_c0_g1 | TRINITY_DN67981_c4_g2 | TRINITY_DN6819…
GO:0009579	thylakoid	982	377	21	0.27693	9.7e-14	300	77	TRINITY_DN47702_c0_g1 | TRINITY_DN49326_c0_g1 | TRINITY_DN51830_c0_g1 | TRINITY_DN53732_c0_g1 | TRINITY_DN53872_c0_g1 | TRINITY_DN55697_c0_g1 | TRINITY_DN55970_c0_g1 | TRINITY_DN56021_c0_g1 | TRINITY_DN56484_c0_g2 | TRINITY_DN56765_c0_g1 | TRINITY_DN56827_c0_g2 | TRINITY_DN57174_c0_g1 | TRINITY_DN57760_c0_g1 | TRINITY_DN57760_c2_g1 | TRINITY_DN57760_c3_g1 | TRINITY_DN58220_c1_g7 | TRINITY_DN58289…	TRINITY_DN102016_c0_g1 | TRINITY_DN52274_c0_g1 | TRINITY_DN57760_c2_g2 | TRINITY_DN57760_c3_g2 | TRINITY_DN59245_c1_g1 | TRINITY_DN59877_c1_g6 | TRINITY_DN59882_c3_g2 | TRINITY_DN60305_c0_g1 | TRINITY_DN60482_c1_g4 | TRINITY_DN60506_c1_g2 | TRINITY_DN61895_c1_g2 | TRINITY_DN62654_c0_g1 | TRINITY_DN62737_c4_g1 | TRINITY_DN62752_c0_g1 | TRINITY_DN62909_c0_g1 | TRINITY_DN64368_c0_g1 | TRINITY_DN6458…
GO:0016021	integral component of membrane	11482	3448	22	1.1e-11	7.4e-12	1848	1600	TRINITY_DN39687_c0_g1 | TRINITY_DN41588_c1_g1 | TRINITY_DN41818_c0_g1 | TRINITY_DN42574_c0_g1 | TRINITY_DN42643_c0_g1 | TRINITY_DN42931_c0_g1 | TRINITY_DN43034_c0_g1 | TRINITY_DN43300_c0_g1 | TRINITY_DN43331_c0_g1 | TRINITY_DN43374_c0_g1 | TRINITY_DN43468_c0_g1 | TRINITY_DN44379_c0_g1 | TRINITY_DN44440_c0_g1 | TRINITY_DN45049_c0_g1 | TRINITY_DN45327_c0_g1 | TRINITY_DN45929_c0_g1 | TRINITY_DN46000…
GO:0031225	anchored component of membrane	353	157	23	0.00378	8.4e-12	52	105	TRINITY_DN38876_c0_g1 | TRINITY_DN53875_c0_g1 | TRINITY_DN57441_c0_g1 | TRINITY_DN59805_c0_g2 | TRINITY_DN60046_c0_g2 | TRINITY_DN60379_c1_g4 | TRINITY_DN60606_c0_g1 | TRINITY_DN61109_c0_g1 | TRINITY_DN61156_c4_g1 | TRINITY_DN61205_c5_g3 | TRINITY_DN61446_c1_g1 | TRINITY_DN63201_c3_g4 | TRINITY_DN63355_c0_g2 | TRINITY_DN63916_c3_g1 | TRINITY_DN65503_c0_g1 | TRINITY_DN65616_c0_g1 | TRINITY_DN68549…	TRINITY_DN105162_c0_g1 | TRINITY_DN105643_c0_g1 | TRINITY_DN45560_c0_g1 | TRINITY_DN49059_c0_g1 | TRINITY_DN50512_c0_g1 | TRINITY_DN52565_c0_g1 | TRINITY_DN52565_c0_g2 | TRINITY_DN54386_c0_g1 | TRINITY_DN54522_c0_g1 | TRINITY_DN55753_c0_g1 | TRINITY_DN56351_c0_g1 | TRINITY_DN56351_c0_g2 | TRINITY_DN57985_c2_g1 | TRINITY_DN59407_c1_g1 | TRINITY_DN59682_c0_g1 | TRINITY_DN59795_c0_g1 | TRINITY_DN598…
GO:0009521	photosystem	153	81	24	1.00000	3.5e-11	72	9	TRINITY_DN56765_c0_g1 | TRINITY_DN58220_c1_g7 | TRINITY_DN58362_c2_g1 | TRINITY_DN58362_c2_g2 | TRINITY_DN60664_c2_g3 | TRINITY_DN60851_c1_g2 | TRINITY_DN61880_c0_g8 | TRINITY_DN62548_c0_g1 | TRINITY_DN64446_c0_g1 | TRINITY_DN64834_c0_g1 | TRINITY_DN65237_c1_g1 | TRINITY_DN65972_c3_g1 | TRINITY_DN66154_c1_g1 | TRINITY_DN66283_c2_g4 | TRINITY_DN66608_c2_g6 | TRINITY_DN66998_c1_g2 | TRINITY_DN67066…	TRINITY_DN64582_c0_g1 | TRINITY_DN67981_c4_g2 | TRINITY_DN72402_c2_g1 | TRINITY_DN74130_c1_g1 | TRINITY_DN76998_c0_g2 | TRINITY_DN83387_c2_g1 | TRINITY_DN85807_c5_g1 | TRINITY_DN88737_c0_g1 | TRINITY_DN93108_c1_g1
GO:0044436	thylakoid part	829	315	25	0.72039	4.2e-11	257	58	TRINITY_DN47702_c0_g1 | TRINITY_DN49326_c0_g1 | TRINITY_DN51830_c0_g1 | TRINITY_DN53732_c0_g1 | TRINITY_DN55697_c0_g1 | TRINITY_DN55970_c0_g1 | TRINITY_DN56021_c0_g1 | TRINITY_DN56484_c0_g2 | TRINITY_DN56765_c0_g1 | TRINITY_DN56827_c0_g2 | TRINITY_DN57174_c0_g1 | TRINITY_DN57760_c0_g1 | TRINITY_DN57760_c2_g1 | TRINITY_DN57760_c3_g1 | TRINITY_DN58220_c1_g7 | TRINITY_DN58289_c0_g1 | TRINITY_DN58341…	TRINITY_DN57760_c2_g2 | TRINITY_DN57760_c3_g2 | TRINITY_DN59877_c1_g6 | TRINITY_DN59882_c3_g2 | TRINITY_DN60305_c0_g1 | TRINITY_DN61895_c1_g2 | TRINITY_DN62654_c0_g1 | TRINITY_DN62737_c4_g1 | TRINITY_DN62752_c0_g1 | TRINITY_DN62909_c0_g1 | TRINITY_DN64368_c0_g1 | TRINITY_DN64582_c0_g1 | TRINITY_DN67981_c4_g2 | TRINITY_DN68196_c0_g1 | TRINITY_DN69590_c0_g1 | TRINITY_DN69592_c0_g1 | TRINITY_DN69793…
GO:0046658	anchored component of plasma membrane	248	115	26	2.3e-10	2.3e-10	35	80	TRINITY_DN60046_c0_g2 | TRINITY_DN61205_c5_g3 | TRINITY_DN61446_c1_g1 | TRINITY_DN63355_c0_g2 | TRINITY_DN63916_c3_g1 | TRINITY_DN65616_c0_g1 | TRINITY_DN70599_c1_g3 | TRINITY_DN71591_c1_g1 | TRINITY_DN74341_c1_g1 | TRINITY_DN74341_c1_g3 | TRINITY_DN74341_c1_g4 | TRINITY_DN74501_c0_g1 | TRINITY_DN74501_c0_g3 | TRINITY_DN74852_c1_g2 | TRINITY_DN75126_c1_g1 | TRINITY_DN75126_c3_g1 | TRINITY_DN76045…	TRINITY_DN105162_c0_g1 | TRINITY_DN45560_c0_g1 | TRINITY_DN49059_c0_g1 | TRINITY_DN50512_c0_g1 | TRINITY_DN52565_c0_g1 | TRINITY_DN52565_c0_g2 | TRINITY_DN54386_c0_g1 | TRINITY_DN54522_c0_g1 | TRINITY_DN55753_c0_g1 | TRINITY_DN56351_c0_g1 | TRINITY_DN56351_c0_g2 | TRINITY_DN57985_c2_g1 | TRINITY_DN59407_c1_g1 | TRINITY_DN59795_c0_g1 | TRINITY_DN60575_c0_g1 | TRINITY_DN61517_c4_g1 | TRINITY_DN6280…
GO:0009522	photosystem I	71	45	27	8.4e-08	3.6e-10	38	7	TRINITY_DN56765_c0_g1 | TRINITY_DN58220_c1_g7 | TRINITY_DN60664_c2_g3 | TRINITY_DN60851_c1_g2 | TRINITY_DN64446_c0_g1 | TRINITY_DN64834_c0_g1 | TRINITY_DN65972_c3_g1 | TRINITY_DN66154_c1_g1 | TRINITY_DN66283_c2_g4 | TRINITY_DN67482_c3_g1 | TRINITY_DN67482_c3_g2 | TRINITY_DN67651_c0_g1 | TRINITY_DN67651_c0_g2 | TRINITY_DN67651_c1_g1 | TRINITY_DN68118_c0_g1 | TRINITY_DN68429_c5_g1 | TRINITY_DN68560…	TRINITY_DN64582_c0_g1 | TRINITY_DN72402_c2_g1 | TRINITY_DN74130_c1_g1 | TRINITY_DN76998_c0_g2 | TRINITY_DN83387_c2_g1 | TRINITY_DN85807_c5_g1 | TRINITY_DN93108_c1_g1
GO:0016020	membrane	18205	5298	28	1.00000	1.0e-09	2734	2564	TRINITY_DN29522_c0_g1 | TRINITY_DN37827_c0_g1 | TRINITY_DN38876_c0_g1 | TRINITY_DN39687_c0_g1 | TRINITY_DN41068_c0_g1 | TRINITY_DN41588_c1_g1 | TRINITY_DN41818_c0_g1 | TRINITY_DN42574_c0_g1 | TRINITY_DN42643_c0_g1 | TRINITY_DN42931_c0_g1 | TRINITY_DN43034_c0_g1 | TRINITY_DN43300_c0_g1 | TRINITY_DN43331_c0_g1 | TRINITY_DN43374_c0_g1 | TRINITY_DN43468_c0_g1 | TRINITY_DN44379_c0_g1 | TRINITY_DN44440…
GO:0009535	chloroplast thylakoid membrane	732	275	29	2.6e-08	2.6e-09	228	47	TRINITY_DN47702_c0_g1 | TRINITY_DN49326_c0_g1 | TRINITY_DN51830_c0_g1 | TRINITY_DN53732_c0_g1 | TRINITY_DN55697_c0_g1 | TRINITY_DN55970_c0_g1 | TRINITY_DN56021_c0_g1 | TRINITY_DN56765_c0_g1 | TRINITY_DN56827_c0_g2 | TRINITY_DN57174_c0_g1 | TRINITY_DN58220_c1_g7 | TRINITY_DN58289_c0_g1 | TRINITY_DN58341_c8_g2 | TRINITY_DN58362_c2_g1 | TRINITY_DN58362_c2_g2 | TRINITY_DN58799_c0_g1 | TRINITY_DN59202…	TRINITY_DN59877_c1_g6 | TRINITY_DN59882_c3_g2 | TRINITY_DN61895_c1_g2 | TRINITY_DN62654_c0_g1 | TRINITY_DN62737_c4_g1 | TRINITY_DN62752_c0_g1 | TRINITY_DN62909_c0_g1 | TRINITY_DN64368_c0_g1 | TRINITY_DN64582_c0_g1 | TRINITY_DN67981_c4_g2 | TRINITY_DN68196_c0_g1 | TRINITY_DN69590_c0_g1 | TRINITY_DN69592_c0_g1 | TRINITY_DN69793_c2_g1 | TRINITY_DN71198_c5_g1 | TRINITY_DN72402_c2_g1 | TRINITY_DN74130…
GO:0055035	plastid thylakoid membrane	733	275	30	1.00000	3.0e-09	228	47	TRINITY_DN47702_c0_g1 | TRINITY_DN49326_c0_g1 | TRINITY_DN51830_c0_g1 | TRINITY_DN53732_c0_g1 | TRINITY_DN55697_c0_g1 | TRINITY_DN55970_c0_g1 | TRINITY_DN56021_c0_g1 | TRINITY_DN56765_c0_g1 | TRINITY_DN56827_c0_g2 | TRINITY_DN57174_c0_g1 | TRINITY_DN58220_c1_g7 | TRINITY_DN58289_c0_g1 | TRINITY_DN58341_c8_g2 | TRINITY_DN58362_c2_g1 | TRINITY_DN58362_c2_g2 | TRINITY_DN58799_c0_g1 | TRINITY_DN59202…	TRINITY_DN59877_c1_g6 | TRINITY_DN59882_c3_g2 | TRINITY_DN61895_c1_g2 | TRINITY_DN62654_c0_g1 | TRINITY_DN62737_c4_g1 | TRINITY_DN62752_c0_g1 | TRINITY_DN62909_c0_g1 | TRINITY_DN64368_c0_g1 | TRINITY_DN64582_c0_g1 | TRINITY_DN67981_c4_g2 | TRINITY_DN68196_c0_g1 | TRINITY_DN69590_c0_g1 | TRINITY_DN69592_c0_g1 | TRINITY_DN69793_c2_g1 | TRINITY_DN71198_c5_g1 | TRINITY_DN72402_c2_g1 | TRINITY_DN74130…
GO:0044425	membrane part	13059	3854	31	1.00000	3.1e-09	2035	1819	TRINITY_DN29522_c0_g1 | TRINITY_DN37827_c0_g1 | TRINITY_DN38876_c0_g1 | TRINITY_DN39687_c0_g1 | TRINITY_DN41588_c1_g1 | TRINITY_DN41818_c0_g1 | TRINITY_DN42574_c0_g1 | TRINITY_DN42643_c0_g1 | TRINITY_DN42931_c0_g1 | TRINITY_DN43034_c0_g1 | TRINITY_DN43300_c0_g1 | TRINITY_DN43331_c0_g1 | TRINITY_DN43374_c0_g1 | TRINITY_DN43468_c0_g1 | TRINITY_DN44379_c0_g1 | TRINITY_DN44440_c0_g1 | TRINITY_DN44830…
GO:0034357	photosynthetic membrane	765	283	32	0.95388	8.6e-09	233	50	TRINITY_DN47702_c0_g1 | TRINITY_DN49326_c0_g1 | TRINITY_DN51830_c0_g1 | TRINITY_DN53732_c0_g1 | TRINITY_DN55697_c0_g1 | TRINITY_DN55970_c0_g1 | TRINITY_DN56021_c0_g1 | TRINITY_DN56765_c0_g1 | TRINITY_DN56827_c0_g2 | TRINITY_DN57174_c0_g1 | TRINITY_DN58220_c1_g7 | TRINITY_DN58289_c0_g1 | TRINITY_DN58341_c8_g2 | TRINITY_DN58362_c2_g1 | TRINITY_DN58362_c2_g2 | TRINITY_DN58799_c0_g1 | TRINITY_DN59202…	TRINITY_DN59877_c1_g6 | TRINITY_DN59882_c3_g2 | TRINITY_DN61895_c1_g2 | TRINITY_DN62654_c0_g1 | TRINITY_DN62737_c4_g1 | TRINITY_DN62752_c0_g1 | TRINITY_DN62909_c0_g1 | TRINITY_DN64368_c0_g1 | TRINITY_DN64582_c0_g1 | TRINITY_DN67981_c4_g2 | TRINITY_DN68196_c0_g1 | TRINITY_DN69590_c0_g1 | TRINITY_DN69592_c0_g1 | TRINITY_DN69793_c2_g1 | TRINITY_DN70736_c0_g1 | TRINITY_DN71198_c5_g1 | TRINITY_DN72402…
GO:0042651	thylakoid membrane	764	282	33	0.92814	1.2e-08	233	49	TRINITY_DN47702_c0_g1 | TRINITY_DN49326_c0_g1 | TRINITY_DN51830_c0_g1 | TRINITY_DN53732_c0_g1 | TRINITY_DN55697_c0_g1 | TRINITY_DN55970_c0_g1 | TRINITY_DN56021_c0_g1 | TRINITY_DN56765_c0_g1 | TRINITY_DN56827_c0_g2 | TRINITY_DN57174_c0_g1 | TRINITY_DN58220_c1_g7 | TRINITY_DN58289_c0_g1 | TRINITY_DN58341_c8_g2 | TRINITY_DN58362_c2_g1 | TRINITY_DN58362_c2_g2 | TRINITY_DN58799_c0_g1 | TRINITY_DN59202…	TRINITY_DN59877_c1_g6 | TRINITY_DN59882_c3_g2 | TRINITY_DN61895_c1_g2 | TRINITY_DN62654_c0_g1 | TRINITY_DN62737_c4_g1 | TRINITY_DN62752_c0_g1 | TRINITY_DN62909_c0_g1 | TRINITY_DN64368_c0_g1 | TRINITY_DN64582_c0_g1 | TRINITY_DN67981_c4_g2 | TRINITY_DN68196_c0_g1 | TRINITY_DN69590_c0_g1 | TRINITY_DN69592_c0_g1 | TRINITY_DN69793_c2_g1 | TRINITY_DN70736_c0_g1 | TRINITY_DN71198_c5_g1 | TRINITY_DN72402…
GO:0031977	thylakoid lumen	127	62	34	0.02939	3.2e-07	52	10	TRINITY_DN56484_c0_g2 | TRINITY_DN57760_c0_g1 | TRINITY_DN57760_c2_g1 | TRINITY_DN57760_c3_g1 | TRINITY_DN59647_c3_g1 | TRINITY_DN59842_c0_g1 | TRINITY_DN60602_c2_g1 | TRINITY_DN65146_c3_g4 | TRINITY_DN65237_c1_g1 | TRINITY_DN65407_c2_g1 | TRINITY_DN66459_c3_g1 | TRINITY_DN66828_c0_g1 | TRINITY_DN67578_c0_g1 | TRINITY_DN69085_c1_g2 | TRINITY_DN72485_c1_g4 | TRINITY_DN72721_c0_g1 | TRINITY_DN73132…	TRINITY_DN57760_c2_g2 | TRINITY_DN57760_c3_g2 | TRINITY_DN60305_c0_g1 | TRINITY_DN71198_c5_g1 | TRINITY_DN83169_c2_g1 | TRINITY_DN86274_c0_g1 | TRINITY_DN86274_c1_g1 | TRINITY_DN90677_c3_g3 | TRINITY_DN94251_c4_g2 | TRINITY_DN94251_c4_g7
GO:0044459	plasma membrane part	1618	537	35	0.07879	3.2e-07	258	279	TRINITY_DN29522_c0_g1 | TRINITY_DN37827_c0_g1 | TRINITY_DN44830_c0_g1 | TRINITY_DN47580_c0_g1 | TRINITY_DN48314_c0_g1 | TRINITY_DN48398_c1_g1 | TRINITY_DN50854_c0_g2 | TRINITY_DN50896_c0_g1 | TRINITY_DN51942_c0_g1 | TRINITY_DN52121_c0_g1 | TRINITY_DN54424_c2_g1 | TRINITY_DN55992_c0_g1 | TRINITY_DN58911_c1_g1 | TRINITY_DN59146_c0_g2 | TRINITY_DN59983_c0_g8 | TRINITY_DN60046_c0_g2 | TRINITY_DN60163…	TRINITY_DN105162_c0_g1 | TRINITY_DN107640_c0_g1 | TRINITY_DN42218_c0_g1 | TRINITY_DN43782_c0_g1 | TRINITY_DN44509_c0_g1 | TRINITY_DN45395_c0_g1 | TRINITY_DN45560_c0_g1 | TRINITY_DN45709_c0_g1 | TRINITY_DN45946_c0_g2 | TRINITY_DN46279_c0_g1 | TRINITY_DN46965_c0_g2 | TRINITY_DN46979_c0_g1 | TRINITY_DN47756_c0_g1 | TRINITY_DN48016_c0_g1 | TRINITY_DN49059_c0_g1 | TRINITY_DN49471_c0_g1 | TRINITY_DN497…
GO:0009523	photosystem II	109	55	36	0.00102	3.7e-07	52	3	TRINITY_DN58220_c1_g7 | TRINITY_DN58362_c2_g1 | TRINITY_DN58362_c2_g2 | TRINITY_DN61880_c0_g8 | TRINITY_DN62548_c0_g1 | TRINITY_DN64446_c0_g1 | TRINITY_DN65237_c1_g1 | TRINITY_DN66154_c1_g1 | TRINITY_DN66608_c2_g6 | TRINITY_DN66998_c1_g2 | TRINITY_DN67066_c0_g1 | TRINITY_DN67482_c3_g1 | TRINITY_DN67482_c3_g2 | TRINITY_DN67578_c0_g1 | TRINITY_DN67651_c0_g1 | TRINITY_DN67651_c0_g2 | TRINITY_DN67651…	TRINITY_DN67981_c4_g2 | TRINITY_DN83387_c2_g1 | TRINITY_DN88737_c0_g1
GO:0005819	spindle	432	167	37	9.9e-06	4.1e-07	40	127	TRINITY_DN50973_c1_g1 | TRINITY_DN58315_c3_g3 | TRINITY_DN58315_c3_g4 | TRINITY_DN59455_c0_g1 | TRINITY_DN60287_c2_g1 | TRINITY_DN62860_c0_g3 | TRINITY_DN63254_c5_g1 | TRINITY_DN64414_c0_g1 | TRINITY_DN65839_c3_g1 | TRINITY_DN67797_c0_g1 | TRINITY_DN67986_c0_g1 | TRINITY_DN69122_c0_g1 | TRINITY_DN69177_c0_g1 | TRINITY_DN69201_c0_g4 | TRINITY_DN70674_c1_g1 | TRINITY_DN72765_c0_g4 | TRINITY_DN74392…	TRINITY_DN43186_c0_g1 | TRINITY_DN44566_c0_g1 | TRINITY_DN47118_c0_g1 | TRINITY_DN47202_c0_g1 | TRINITY_DN47984_c0_g1 | TRINITY_DN48056_c0_g1 | TRINITY_DN48278_c0_g1 | TRINITY_DN48575_c0_g1 | TRINITY_DN48638_c0_g1 | TRINITY_DN49070_c0_g1 | TRINITY_DN50126_c0_g1 | TRINITY_DN50191_c0_g1 | TRINITY_DN50242_c0_g2 | TRINITY_DN50732_c0_g2 | TRINITY_DN50915_c0_g1 | TRINITY_DN52034_c0_g1 | TRINITY_DN53440…
GO:0031226	intrinsic component of plasma membrane	1030	354	38	0.05355	9.9e-07	173	181	TRINITY_DN48314_c0_g1 | TRINITY_DN48398_c1_g1 | TRINITY_DN50854_c0_g2 | TRINITY_DN50896_c0_g1 | TRINITY_DN51942_c0_g1 | TRINITY_DN52121_c0_g1 | TRINITY_DN54424_c2_g1 | TRINITY_DN55992_c0_g1 | TRINITY_DN58911_c1_g1 | TRINITY_DN59146_c0_g2 | TRINITY_DN60046_c0_g2 | TRINITY_DN60163_c2_g4 | TRINITY_DN61167_c1_g1 | TRINITY_DN61205_c5_g3 | TRINITY_DN61446_c1_g1 | TRINITY_DN61696_c1_g2 | TRINITY_DN62021…	TRINITY_DN105162_c0_g1 | TRINITY_DN107640_c0_g1 | TRINITY_DN43782_c0_g1 | TRINITY_DN45395_c0_g1 | TRINITY_DN45560_c0_g1 | TRINITY_DN49059_c0_g1 | TRINITY_DN50512_c0_g1 | TRINITY_DN52565_c0_g1 | TRINITY_DN52565_c0_g2 | TRINITY_DN53618_c1_g1 | TRINITY_DN53639_c0_g1 | TRINITY_DN53782_c0_g1 | TRINITY_DN54386_c0_g1 | TRINITY_DN54522_c0_g1 | TRINITY_DN55366_c0_g1 | TRINITY_DN55753_c0_g1 | TRINITY_DN563…
GO:0009543	chloroplast thylakoid lumen	90	46	39	2.1e-06	2.1e-06	37	9	TRINITY_DN57760_c0_g1 | TRINITY_DN57760_c2_g1 | TRINITY_DN57760_c3_g1 | TRINITY_DN59647_c3_g1 | TRINITY_DN59842_c0_g1 | TRINITY_DN60602_c2_g1 | TRINITY_DN65146_c3_g4 | TRINITY_DN65237_c1_g1 | TRINITY_DN65407_c2_g1 | TRINITY_DN66459_c3_g1 | TRINITY_DN66828_c0_g1 | TRINITY_DN67578_c0_g1 | TRINITY_DN69085_c1_g2 | TRINITY_DN72485_c1_g4 | TRINITY_DN72721_c0_g1 | TRINITY_DN73132_c0_g1 | TRINITY_DN76697…	TRINITY_DN57760_c2_g2 | TRINITY_DN57760_c3_g2 | TRINITY_DN60305_c0_g1 | TRINITY_DN83169_c2_g1 | TRINITY_DN86274_c0_g1 | TRINITY_DN86274_c1_g1 | TRINITY_DN90677_c3_g3 | TRINITY_DN94251_c4_g2 | TRINITY_DN94251_c4_g7
GO:0031978	plastid thylakoid lumen	90	46	40	1.00000	2.1e-06	37	9	TRINITY_DN57760_c0_g1 | TRINITY_DN57760_c2_g1 | TRINITY_DN57760_c3_g1 | TRINITY_DN59647_c3_g1 | TRINITY_DN59842_c0_g1 | TRINITY_DN60602_c2_g1 | TRINITY_DN65146_c3_g4 | TRINITY_DN65237_c1_g1 | TRINITY_DN65407_c2_g1 | TRINITY_DN66459_c3_g1 | TRINITY_DN66828_c0_g1 | TRINITY_DN67578_c0_g1 | TRINITY_DN69085_c1_g2 | TRINITY_DN72485_c1_g4 | TRINITY_DN72721_c0_g1 | TRINITY_DN73132_c0_g1 | TRINITY_DN76697…	TRINITY_DN57760_c2_g2 | TRINITY_DN57760_c3_g2 | TRINITY_DN60305_c0_g1 | TRINITY_DN83169_c2_g1 | TRINITY_DN86274_c0_g1 | TRINITY_DN86274_c1_g1 | TRINITY_DN90677_c3_g3 | TRINITY_DN94251_c4_g2 | TRINITY_DN94251_c4_g7
GO:0000786	nucleosome	127	58	41	1.1e-05	1.1e-05	12	46	TRINITY_DN64533_c5_g1 | TRINITY_DN65898_c5_g3 | TRINITY_DN71265_c0_g2 | TRINITY_DN73412_c1_g2 | TRINITY_DN74779_c4_g3 | TRINITY_DN76876_c2_g2 | TRINITY_DN79148_c1_g2 | TRINITY_DN82301_c0_g1 | TRINITY_DN84454_c1_g1 | TRINITY_DN90577_c0_g1 | TRINITY_DN91925_c1_g2 | TRINITY_DN92894_c2_g3	TRINITY_DN57854_c0_g1 | TRINITY_DN59079_c0_g1 | TRINITY_DN59640_c0_g1 | TRINITY_DN59640_c0_g2 | TRINITY_DN60393_c1_g1 | TRINITY_DN60393_c1_g2 | TRINITY_DN60482_c1_g2 | TRINITY_DN60482_c1_g4 | TRINITY_DN61169_c1_g3 | TRINITY_DN62384_c3_g1 | TRINITY_DN64533_c5_g2 | TRINITY_DN65583_c0_g2 | TRINITY_DN66478_c0_g1 | TRINITY_DN68817_c1_g1 | TRINITY_DN68817_c1_g2 | TRINITY_DN70681_c2_g2 | TRINITY_DN70702…
GO:0009654	photosystem II oxygen evolving complex	33	21	42	1.7e-05	1.7e-05	21	0	TRINITY_DN58362_c2_g1 | TRINITY_DN58362_c2_g2 | TRINITY_DN62548_c0_g1 | TRINITY_DN65237_c1_g1 | TRINITY_DN66608_c2_g6 | TRINITY_DN67066_c0_g1 | TRINITY_DN67578_c0_g1 | TRINITY_DN68069_c2_g1 | TRINITY_DN72276_c2_g1 | TRINITY_DN73899_c0_g1 | TRINITY_DN73899_c0_g2 | TRINITY_DN74848_c7_g4 | TRINITY_DN74848_c7_g5 | TRINITY_DN80265_c0_g1 | TRINITY_DN80346_c0_g1 | TRINITY_DN80991_c0_g2 | TRINITY_DN81110…
GO:0010287	plastoglobule	115	53	43	1.8e-05	1.8e-05	47	6	TRINITY_DN56484_c0_g2 | TRINITY_DN60851_c1_g2 | TRINITY_DN62802_c1_g1 | TRINITY_DN64446_c0_g1 | TRINITY_DN64642_c0_g1 | TRINITY_DN65972_c3_g1 | TRINITY_DN66154_c1_g1 | TRINITY_DN66283_c2_g4 | TRINITY_DN66910_c3_g3 | TRINITY_DN67482_c3_g1 | TRINITY_DN67482_c3_g2 | TRINITY_DN67651_c0_g1 | TRINITY_DN67651_c1_g1 | TRINITY_DN68358_c0_g3 | TRINITY_DN68429_c5_g1 | TRINITY_DN68430_c1_g1 | TRINITY_DN70260…	TRINITY_DN55765_c2_g1 | TRINITY_DN60506_c1_g2 | TRINITY_DN72402_c2_g1 | TRINITY_DN76998_c0_g2 | TRINITY_DN85835_c0_g1 | TRINITY_DN86129_c2_g2
GO:0009360	DNA polymerase III complex	29	19	44	2.4e-05	2.4e-05	0	19		TRINITY_DN43770_c0_g1 | TRINITY_DN46253_c0_g1 | TRINITY_DN46417_c0_g1 | TRINITY_DN47032_c0_g1 | TRINITY_DN47032_c0_g2 | TRINITY_DN47203_c0_g1 | TRINITY_DN48563_c0_g1 | TRINITY_DN49827_c0_g1 | TRINITY_DN51797_c0_g1 | TRINITY_DN55451_c0_g1 | TRINITY_DN55451_c0_g2 | TRINITY_DN60074_c0_g2 | TRINITY_DN60074_c0_g3 | TRINITY_DN68112_c3_g1 | TRINITY_DN80515_c0_g1 | TRINITY_DN93778_c0_g1 | TRINITY_DN93778…
GO:0044815	DNA packaging complex	142	62	45	0.62822	3.0e-05	13	49	TRINITY_DN64533_c5_g1 | TRINITY_DN65898_c5_g3 | TRINITY_DN66908_c3_g3 | TRINITY_DN71265_c0_g2 | TRINITY_DN73412_c1_g2 | TRINITY_DN74779_c4_g3 | TRINITY_DN76876_c2_g2 | TRINITY_DN79148_c1_g2 | TRINITY_DN82301_c0_g1 | TRINITY_DN84454_c1_g1 | TRINITY_DN90577_c0_g1 | TRINITY_DN91925_c1_g2 | TRINITY_DN92894_c2_g3	TRINITY_DN48837_c0_g2 | TRINITY_DN57854_c0_g1 | TRINITY_DN59079_c0_g1 | TRINITY_DN59622_c0_g1 | TRINITY_DN59640_c0_g1 | TRINITY_DN59640_c0_g2 | TRINITY_DN60393_c1_g1 | TRINITY_DN60393_c1_g2 | TRINITY_DN60482_c1_g2 | TRINITY_DN60482_c1_g4 | TRINITY_DN61169_c1_g3 | TRINITY_DN62384_c3_g1 | TRINITY_DN64533_c5_g2 | TRINITY_DN65583_c0_g2 | TRINITY_DN66478_c0_g1 | TRINITY_DN68817_c1_g1 | TRINITY_DN68817…
GO:0009531	secondary cell wall	24	16	46	7.7e-05	7.7e-05	5	11	TRINITY_DN53980_c0_g1 | TRINITY_DN68105_c1_g1 | TRINITY_DN79453_c1_g2 | TRINITY_DN83830_c2_g3 | TRINITY_DN83985_c0_g3	TRINITY_DN47565_c0_g1 | TRINITY_DN56113_c0_g1 | TRINITY_DN64762_c0_g1 | TRINITY_DN68986_c0_g1 | TRINITY_DN88719_c0_g1 | TRINITY_DN88719_c0_g4 | TRINITY_DN92850_c3_g1 | TRINITY_DN94070_c5_g2 | TRINITY_DN94274_c3_g1 | TRINITY_DN94274_c3_g2 | TRINITY_DN94274_c3_g4
GO:0009524	phragmoplast	417	150	47	0.00012	0.00012	25	125	TRINITY_DN45266_c0_g1 | TRINITY_DN50973_c1_g1 | TRINITY_DN52795_c0_g1 | TRINITY_DN56310_c0_g1 | TRINITY_DN59455_c0_g1 | TRINITY_DN60766_c3_g2 | TRINITY_DN64926_c5_g2 | TRINITY_DN65839_c3_g1 | TRINITY_DN70674_c1_g1 | TRINITY_DN78640_c1_g4 | TRINITY_DN78718_c0_g3 | TRINITY_DN78958_c1_g1 | TRINITY_DN80342_c0_g1 | TRINITY_DN81291_c2_g1 | TRINITY_DN84046_c3_g3 | TRINITY_DN84175_c1_g3 | TRINITY_DN85724…	TRINITY_DN43186_c0_g1 | TRINITY_DN46790_c0_g1 | TRINITY_DN47127_c0_g1 | TRINITY_DN47415_c0_g1 | TRINITY_DN47833_c0_g1 | TRINITY_DN48278_c0_g1 | TRINITY_DN48638_c0_g1 | TRINITY_DN49070_c0_g1 | TRINITY_DN50191_c0_g1 | TRINITY_DN50242_c0_g2 | TRINITY_DN50732_c0_g2 | TRINITY_DN50915_c0_g1 | TRINITY_DN52034_c0_g1 | TRINITY_DN54149_c0_g1 | TRINITY_DN54992_c1_g1 | TRINITY_DN55216_c0_g1 | TRINITY_DN55217…
GO:0005615	extracellular space	484	170	48	0.00018	0.00018	90	80	TRINITY_DN50034_c0_g1 | TRINITY_DN52959_c0_g1 | TRINITY_DN59248_c0_g2 | TRINITY_DN59257_c1_g1 | TRINITY_DN59260_c4_g1 | TRINITY_DN60295_c0_g1 | TRINITY_DN60692_c0_g1 | TRINITY_DN60978_c3_g1 | TRINITY_DN61490_c4_g1 | TRINITY_DN61869_c2_g2 | TRINITY_DN65221_c0_g2 | TRINITY_DN65285_c4_g1 | TRINITY_DN65285_c6_g1 | TRINITY_DN65469_c0_g2 | TRINITY_DN65561_c0_g1 | TRINITY_DN65718_c4_g1 | TRINITY_DN66343…	TRINITY_DN44414_c0_g1 | TRINITY_DN52680_c0_g1 | TRINITY_DN53022_c0_g1 | TRINITY_DN55347_c0_g2 | TRINITY_DN55585_c0_g2 | TRINITY_DN56890_c0_g2 | TRINITY_DN57727_c0_g1 | TRINITY_DN57963_c3_g2 | TRINITY_DN58275_c0_g1 | TRINITY_DN58754_c0_g1 | TRINITY_DN59257_c0_g1 | TRINITY_DN59257_c3_g1 | TRINITY_DN59682_c0_g1 | TRINITY_DN60092_c0_g1 | TRINITY_DN60280_c0_g1 | TRINITY_DN61874_c4_g1 | TRINITY_DN61996…
GO:0032993	protein-DNA complex	201	79	49	0.48343	0.00022	20	59	TRINITY_DN64533_c5_g1 | TRINITY_DN65430_c2_g3 | TRINITY_DN65898_c5_g3 | TRINITY_DN71265_c0_g2 | TRINITY_DN71510_c2_g1 | TRINITY_DN73412_c1_g2 | TRINITY_DN74779_c4_g3 | TRINITY_DN76876_c2_g2 | TRINITY_DN78511_c1_g1 | TRINITY_DN79148_c1_g2 | TRINITY_DN80843_c0_g2 | TRINITY_DN81870_c2_g2 | TRINITY_DN82005_c2_g1 | TRINITY_DN82301_c0_g1 | TRINITY_DN84230_c1_g4 | TRINITY_DN84454_c1_g1 | TRINITY_DN90577…	TRINITY_DN50915_c0_g1 | TRINITY_DN57854_c0_g1 | TRINITY_DN59079_c0_g1 | TRINITY_DN59640_c0_g1 | TRINITY_DN59640_c0_g2 | TRINITY_DN60066_c0_g1 | TRINITY_DN60393_c1_g1 | TRINITY_DN60393_c1_g2 | TRINITY_DN60482_c1_g2 | TRINITY_DN60482_c1_g4 | TRINITY_DN61169_c1_g3 | TRINITY_DN62384_c3_g1 | TRINITY_DN63274_c2_g1 | TRINITY_DN64533_c5_g2 | TRINITY_DN65583_c0_g2 | TRINITY_DN66478_c0_g1 | TRINITY_DN68817…
GO:0009574	preprophase band	50	25	50	0.00065	0.00065	7	18	TRINITY_DN50973_c1_g1 | TRINITY_DN56310_c0_g1 | TRINITY_DN60766_c3_g2 | TRINITY_DN81291_c2_g1 | TRINITY_DN84046_c3_g3 | TRINITY_DN87772_c0_g1 | TRINITY_DN91063_c1_g1	TRINITY_DN49070_c0_g1 | TRINITY_DN50191_c0_g1 | TRINITY_DN52034_c0_g1 | TRINITY_DN62913_c2_g1 | TRINITY_DN66970_c10_g2 | TRINITY_DN72433_c5_g5 | TRINITY_DN73367_c0_g1 | TRINITY_DN73984_c0_g1 | TRINITY_DN77810_c5_g3 | TRINITY_DN79712_c0_g1 | TRINITY_DN82878_c5_g1 | TRINITY_DN84694_c0_g1 | TRINITY_DN85159_c1_g1 | TRINITY_DN89866_c0_g2 | TRINITY_DN91258_c3_g1 | TRINITY_DN91461_c2_g2 | TRINITY_DN9297…
GO:0009511	plasmodesmatal endoplasmic reticulum	25	15	51	0.00070	0.00070	4	11	TRINITY_DN72765_c0_g4 | TRINITY_DN73166_c1_g1 | TRINITY_DN81875_c0_g5 | TRINITY_DN90727_c0_g1	TRINITY_DN47756_c0_g1 | TRINITY_DN56336_c0_g1 | TRINITY_DN56427_c0_g1 | TRINITY_DN60088_c0_g1 | TRINITY_DN81985_c3_g1 | TRINITY_DN81985_c3_g2 | TRINITY_DN87769_c1_g2 | TRINITY_DN87769_c1_g4 | TRINITY_DN93557_c5_g1 | TRINITY_DN93557_c5_g6 | TRINITY_DN93557_c5_g7
GO:0009510	plasmodesmatal desmotubule	25	15	52	1.00000	0.00070	4	11	TRINITY_DN72765_c0_g4 | TRINITY_DN73166_c1_g1 | TRINITY_DN81875_c0_g5 | TRINITY_DN90727_c0_g1	TRINITY_DN47756_c0_g1 | TRINITY_DN56336_c0_g1 | TRINITY_DN56427_c0_g1 | TRINITY_DN60088_c0_g1 | TRINITY_DN81985_c3_g1 | TRINITY_DN81985_c3_g2 | TRINITY_DN87769_c1_g2 | TRINITY_DN87769_c1_g4 | TRINITY_DN93557_c5_g1 | TRINITY_DN93557_c5_g6 | TRINITY_DN93557_c5_g7
GO:0019774	proteasome core complex, beta-subunit complex	45	23	53	0.00072	0.00072	4	19	TRINITY_DN54413_c0_g1 | TRINITY_DN60433_c3_g1 | TRINITY_DN66613_c2_g1 | TRINITY_DN94165_c4_g3	TRINITY_DN54950_c1_g1 | TRINITY_DN54950_c1_g2 | TRINITY_DN60511_c0_g1 | TRINITY_DN63583_c1_g2 | TRINITY_DN65553_c0_g1 | TRINITY_DN66566_c2_g2 | TRINITY_DN67444_c1_g1 | TRINITY_DN68275_c1_g4 | TRINITY_DN70069_c4_g1 | TRINITY_DN73137_c0_g3 | TRINITY_DN76781_c0_g2 | TRINITY_DN77340_c0_g1 | TRINITY_DN77340_c0_g2 | TRINITY_DN85384_c1_g3 | TRINITY_DN87588_c3_g3 | TRINITY_DN90841_c1_g1 | TRINITY_DN90841…
GO:0044421	extracellular region part	559	189	54	0.70752	0.00075	98	91	TRINITY_DN50034_c0_g1 | TRINITY_DN52959_c0_g1 | TRINITY_DN59248_c0_g2 | TRINITY_DN59257_c1_g1 | TRINITY_DN59260_c4_g1 | TRINITY_DN59880_c2_g2 | TRINITY_DN60295_c0_g1 | TRINITY_DN60692_c0_g1 | TRINITY_DN60978_c3_g1 | TRINITY_DN61490_c4_g1 | TRINITY_DN61869_c2_g2 | TRINITY_DN62174_c0_g1 | TRINITY_DN63201_c3_g4 | TRINITY_DN65221_c0_g2 | TRINITY_DN65285_c4_g1 | TRINITY_DN65285_c6_g1 | TRINITY_DN65469…	TRINITY_DN44414_c0_g1 | TRINITY_DN52680_c0_g1 | TRINITY_DN53022_c0_g1 | TRINITY_DN53440_c0_g1 | TRINITY_DN55347_c0_g2 | TRINITY_DN55585_c0_g2 | TRINITY_DN56890_c0_g2 | TRINITY_DN57102_c0_g1 | TRINITY_DN57727_c0_g1 | TRINITY_DN57963_c3_g2 | TRINITY_DN58153_c0_g1 | TRINITY_DN58275_c0_g1 | TRINITY_DN58754_c0_g1 | TRINITY_DN59257_c0_g1 | TRINITY_DN59257_c3_g1 | TRINITY_DN59682_c0_g1 | TRINITY_DN59859…
GO:0005960	glycine cleavage complex	10	8	55	0.00087	0.00087	2	6	TRINITY_DN65059_c0_g1 | TRINITY_DN65059_c0_g2	TRINITY_DN46949_c0_g1 | TRINITY_DN62176_c3_g1 | TRINITY_DN62191_c2_g1 | TRINITY_DN67293_c3_g2 | TRINITY_DN85602_c4_g1 | TRINITY_DN94480_c3_g1
GO:0009538	photosystem I reaction center	12	9	56	0.00088	0.00088	9	0	TRINITY_DN56765_c0_g1 | TRINITY_DN66283_c2_g4 | TRINITY_DN68429_c5_g1 | TRINITY_DN70676_c0_g1 | TRINITY_DN70819_c3_g1 | TRINITY_DN70819_c3_g3 | TRINITY_DN81870_c2_g1 | TRINITY_DN81870_c2_g2 | TRINITY_DN81870_c2_g5
Total		104673	34949				16919	18030
							0.484105	0.515895

## Sheet: File_7_CC_PT-SH vs NOC
GO.ID	Term	Annotated	Significant	Rank in Fisher.classic	Fisher.elim	Fisher.classic	GO_upregulated_genes_count	GO_downregulated_genes_count	GO_upregulated_genes	GO_downregulated_genes
GO:0071944	cell periphery	10530	4508	1	0.00014	< 1e-30	1986	2522	TRINITY_DN106017_c0_g1 | TRINITY_DN113615_c0_g1 | TRINITY_DN31329_c0_g1 | TRINITY_DN32707_c0_g1 | TRINITY_DN34454_c0_g2 | TRINITY_DN35098_c0_g1 | TRINITY_DN37482_c0_g1 | TRINITY_DN37827_c0_g1 | TRINITY_DN39296_c0_g1 | TRINITY_DN39687_c0_g1 | TRINITY_DN41886_c0_g1 | TRINITY_DN42931_c0_g1 | TRINITY_DN43034_c0_g1 | TRINITY_DN43468_c0_g1 | TRINITY_DN44440_c0_g1 | TRINITY_DN44841_c0_g1 | TRINITY_DN450…
GO:0099513	polymeric cytoskeletal fiber	1074	583	2	0.01067	2.3e-30	114	469	TRINITY_DN44656_c0_g1 | TRINITY_DN54098_c0_g1 | TRINITY_DN55644_c0_g1 | TRINITY_DN56310_c0_g1 | TRINITY_DN58315_c3_g3 | TRINITY_DN58315_c3_g4 | TRINITY_DN58982_c0_g1 | TRINITY_DN59177_c0_g1 | TRINITY_DN59583_c0_g2 | TRINITY_DN59733_c0_g1 | TRINITY_DN59840_c4_g1 | TRINITY_DN60548_c0_g1 | TRINITY_DN60586_c0_g1 | TRINITY_DN60766_c3_g2 | TRINITY_DN60901_c0_g1 | TRINITY_DN61895_c1_g4 | TRINITY_DN61964…	TRINITY_DN40223_c0_g1 | TRINITY_DN42087_c0_g1 | TRINITY_DN42945_c0_g1 | TRINITY_DN43186_c0_g1 | TRINITY_DN43467_c0_g1 | TRINITY_DN43570_c0_g1 | TRINITY_DN45586_c1_g1 | TRINITY_DN45625_c0_g1 | TRINITY_DN45708_c0_g1 | TRINITY_DN45869_c0_g1 | TRINITY_DN46340_c0_g1 | TRINITY_DN47118_c0_g1 | TRINITY_DN47202_c0_g1 | TRINITY_DN47308_c0_g1 | TRINITY_DN47563_c1_g1 | TRINITY_DN47984_c0_g1 | TRINITY_DN48005…
GO:0005576	extracellular region	2500	1202	3	4.2e-16	6.9e-30	500	702	TRINITY_DN106017_c0_g1 | TRINITY_DN36263_c0_g1 | TRINITY_DN39296_c0_g1 | TRINITY_DN45431_c0_g1 | TRINITY_DN48094_c0_g1 | TRINITY_DN48670_c0_g1 | TRINITY_DN50535_c0_g1 | TRINITY_DN50626_c0_g1 | TRINITY_DN51623_c0_g1 | TRINITY_DN52519_c0_g1 | TRINITY_DN52959_c0_g1 | TRINITY_DN53097_c0_g2 | TRINITY_DN53804_c0_g1 | TRINITY_DN53831_c0_g1 | TRINITY_DN53931_c0_g1 | TRINITY_DN54209_c0_g1 | TRINITY_DN5454…	TRINITY_DN105643_c0_g1 | TRINITY_DN43622_c0_g1 | TRINITY_DN44102_c0_g1 | TRINITY_DN44159_c0_g1 | TRINITY_DN44414_c0_g1 | TRINITY_DN46916_c0_g1 | TRINITY_DN47131_c0_g1 | TRINITY_DN47409_c0_g1 | TRINITY_DN48453_c0_g1 | TRINITY_DN48588_c0_g1 | TRINITY_DN49002_c0_g1 | TRINITY_DN49828_c0_g2 | TRINITY_DN50262_c0_g1 | TRINITY_DN50359_c0_g1 | TRINITY_DN50529_c0_g1 | TRINITY_DN50929_c0_g1 | TRINITY_DN5134…
GO:0005874	microtubule	1008	549	4	4.6e-28	4.0e-29	102	447	TRINITY_DN44656_c0_g1 | TRINITY_DN54098_c0_g1 | TRINITY_DN55644_c0_g1 | TRINITY_DN56310_c0_g1 | TRINITY_DN58315_c3_g3 | TRINITY_DN58315_c3_g4 | TRINITY_DN58982_c0_g1 | TRINITY_DN59177_c0_g1 | TRINITY_DN59583_c0_g2 | TRINITY_DN59733_c0_g1 | TRINITY_DN59840_c4_g1 | TRINITY_DN60548_c0_g1 | TRINITY_DN60586_c0_g1 | TRINITY_DN60766_c3_g2 | TRINITY_DN60901_c0_g1 | TRINITY_DN61895_c1_g4 | TRINITY_DN61964…	TRINITY_DN40223_c0_g1 | TRINITY_DN42087_c0_g1 | TRINITY_DN42945_c0_g1 | TRINITY_DN43186_c0_g1 | TRINITY_DN43467_c0_g1 | TRINITY_DN43570_c0_g1 | TRINITY_DN45586_c1_g1 | TRINITY_DN45625_c0_g1 | TRINITY_DN45708_c0_g1 | TRINITY_DN45869_c0_g1 | TRINITY_DN46340_c0_g1 | TRINITY_DN47118_c0_g1 | TRINITY_DN47202_c0_g1 | TRINITY_DN47308_c0_g1 | TRINITY_DN47563_c1_g1 | TRINITY_DN47984_c0_g1 | TRINITY_DN48056…
GO:0099080	supramolecular complex	1145	611	5	0.17492	4.0e-29	129	482	TRINITY_DN44656_c0_g1 | TRINITY_DN47000_c1_g1 | TRINITY_DN54098_c0_g1 | TRINITY_DN55644_c0_g1 | TRINITY_DN56310_c0_g1 | TRINITY_DN58315_c3_g3 | TRINITY_DN58315_c3_g4 | TRINITY_DN58982_c0_g1 | TRINITY_DN59177_c0_g1 | TRINITY_DN59583_c0_g2 | TRINITY_DN59733_c0_g1 | TRINITY_DN59840_c4_g1 | TRINITY_DN60548_c0_g1 | TRINITY_DN60586_c0_g1 | TRINITY_DN60766_c3_g2 | TRINITY_DN60901_c0_g1 | TRINITY_DN61895…	TRINITY_DN40223_c0_g1 | TRINITY_DN42087_c0_g1 | TRINITY_DN42945_c0_g1 | TRINITY_DN43186_c0_g1 | TRINITY_DN43467_c0_g1 | TRINITY_DN43570_c0_g1 | TRINITY_DN45586_c1_g1 | TRINITY_DN45625_c0_g1 | TRINITY_DN45708_c0_g1 | TRINITY_DN45869_c0_g1 | TRINITY_DN46340_c0_g1 | TRINITY_DN47118_c0_g1 | TRINITY_DN47202_c0_g1 | TRINITY_DN47308_c0_g1 | TRINITY_DN47563_c1_g1 | TRINITY_DN47984_c0_g1 | TRINITY_DN48005…
GO:0099512	supramolecular fiber	1142	609	6	0.22083	6.3e-29	127	482	TRINITY_DN44656_c0_g1 | TRINITY_DN47000_c1_g1 | TRINITY_DN54098_c0_g1 | TRINITY_DN55644_c0_g1 | TRINITY_DN56310_c0_g1 | TRINITY_DN58315_c3_g3 | TRINITY_DN58315_c3_g4 | TRINITY_DN58982_c0_g1 | TRINITY_DN59177_c0_g1 | TRINITY_DN59583_c0_g2 | TRINITY_DN59733_c0_g1 | TRINITY_DN59840_c4_g1 | TRINITY_DN60548_c0_g1 | TRINITY_DN60586_c0_g1 | TRINITY_DN60766_c3_g2 | TRINITY_DN60901_c0_g1 | TRINITY_DN61895…	TRINITY_DN40223_c0_g1 | TRINITY_DN42087_c0_g1 | TRINITY_DN42945_c0_g1 | TRINITY_DN43186_c0_g1 | TRINITY_DN43467_c0_g1 | TRINITY_DN43570_c0_g1 | TRINITY_DN45586_c1_g1 | TRINITY_DN45625_c0_g1 | TRINITY_DN45708_c0_g1 | TRINITY_DN45869_c0_g1 | TRINITY_DN46340_c0_g1 | TRINITY_DN47118_c0_g1 | TRINITY_DN47202_c0_g1 | TRINITY_DN47308_c0_g1 | TRINITY_DN47563_c1_g1 | TRINITY_DN47984_c0_g1 | TRINITY_DN48005…
GO:0005875	microtubule associated complex	444	281	7	0.00028	8.1e-29	47	234	TRINITY_DN59583_c0_g2 | TRINITY_DN60901_c0_g1 | TRINITY_DN62679_c2_g1 | TRINITY_DN65430_c2_g3 | TRINITY_DN67986_c0_g1 | TRINITY_DN68446_c3_g9 | TRINITY_DN70674_c1_g1 | TRINITY_DN70727_c1_g1 | TRINITY_DN72213_c4_g2 | TRINITY_DN72889_c1_g1 | TRINITY_DN73712_c2_g1 | TRINITY_DN75981_c0_g1 | TRINITY_DN76557_c0_g2 | TRINITY_DN76910_c0_g1 | TRINITY_DN77043_c0_g1 | TRINITY_DN77602_c0_g2 | TRINITY_DN78051…	TRINITY_DN42087_c0_g1 | TRINITY_DN42496_c0_g1 | TRINITY_DN42945_c0_g1 | TRINITY_DN43186_c0_g1 | TRINITY_DN45586_c1_g1 | TRINITY_DN45625_c0_g1 | TRINITY_DN45869_c0_g1 | TRINITY_DN47563_c1_g1 | TRINITY_DN49316_c0_g1 | TRINITY_DN49405_c0_g1 | TRINITY_DN49580_c0_g1 | TRINITY_DN49763_c0_g1 | TRINITY_DN50398_c0_g1 | TRINITY_DN50661_c0_g1 | TRINITY_DN50732_c0_g2 | TRINITY_DN50843_c0_g1 | TRINITY_DN50915…
GO:0099081	supramolecular polymer	1143	609	8	0.24435	8.5e-29	127	482	TRINITY_DN44656_c0_g1 | TRINITY_DN47000_c1_g1 | TRINITY_DN54098_c0_g1 | TRINITY_DN55644_c0_g1 | TRINITY_DN56310_c0_g1 | TRINITY_DN58315_c3_g3 | TRINITY_DN58315_c3_g4 | TRINITY_DN58982_c0_g1 | TRINITY_DN59177_c0_g1 | TRINITY_DN59583_c0_g2 | TRINITY_DN59733_c0_g1 | TRINITY_DN59840_c4_g1 | TRINITY_DN60548_c0_g1 | TRINITY_DN60586_c0_g1 | TRINITY_DN60766_c3_g2 | TRINITY_DN60901_c0_g1 | TRINITY_DN61895…	TRINITY_DN40223_c0_g1 | TRINITY_DN42087_c0_g1 | TRINITY_DN42945_c0_g1 | TRINITY_DN43186_c0_g1 | TRINITY_DN43467_c0_g1 | TRINITY_DN43570_c0_g1 | TRINITY_DN45586_c1_g1 | TRINITY_DN45625_c0_g1 | TRINITY_DN45708_c0_g1 | TRINITY_DN45869_c0_g1 | TRINITY_DN46340_c0_g1 | TRINITY_DN47118_c0_g1 | TRINITY_DN47202_c0_g1 | TRINITY_DN47308_c0_g1 | TRINITY_DN47563_c1_g1 | TRINITY_DN47984_c0_g1 | TRINITY_DN48005…
GO:0015630	microtubule cytoskeleton	1343	698	9	0.24885	9.8e-29	159	539	TRINITY_DN44656_c0_g1 | TRINITY_DN45062_c0_g1 | TRINITY_DN54098_c0_g1 | TRINITY_DN55644_c0_g1 | TRINITY_DN56009_c0_g1 | TRINITY_DN56310_c0_g1 | TRINITY_DN58315_c3_g3 | TRINITY_DN58315_c3_g4 | TRINITY_DN58982_c0_g1 | TRINITY_DN59177_c0_g1 | TRINITY_DN59455_c0_g1 | TRINITY_DN59583_c0_g2 | TRINITY_DN59733_c0_g1 | TRINITY_DN59840_c4_g1 | TRINITY_DN60287_c2_g1 | TRINITY_DN60548_c0_g1 | TRINITY_DN60573…	TRINITY_DN40223_c0_g1 | TRINITY_DN42087_c0_g1 | TRINITY_DN42496_c0_g1 | TRINITY_DN42945_c0_g1 | TRINITY_DN43140_c0_g1 | TRINITY_DN43186_c0_g1 | TRINITY_DN43467_c0_g1 | TRINITY_DN43570_c0_g1 | TRINITY_DN45586_c1_g1 | TRINITY_DN45625_c0_g1 | TRINITY_DN45708_c0_g1 | TRINITY_DN45869_c0_g1 | TRINITY_DN46340_c0_g1 | TRINITY_DN46698_c0_g1 | TRINITY_DN47118_c0_g1 | TRINITY_DN47202_c0_g1 | TRINITY_DN47308…
GO:0005871	kinesin complex	305	209	10	1.6e-28	1.6e-28	23	186	TRINITY_DN59583_c0_g2 | TRINITY_DN62679_c2_g1 | TRINITY_DN65430_c2_g3 | TRINITY_DN70674_c1_g1 | TRINITY_DN72213_c4_g2 | TRINITY_DN72889_c1_g1 | TRINITY_DN73712_c2_g1 | TRINITY_DN78051_c1_g2 | TRINITY_DN78503_c0_g1 | TRINITY_DN80157_c1_g1 | TRINITY_DN81854_c1_g1 | TRINITY_DN82469_c0_g2 | TRINITY_DN83095_c0_g1 | TRINITY_DN85503_c1_g1 | TRINITY_DN85538_c1_g1 | TRINITY_DN86996_c0_g1 | TRINITY_DN87071…	TRINITY_DN42087_c0_g1 | TRINITY_DN42945_c0_g1 | TRINITY_DN43186_c0_g1 | TRINITY_DN45586_c1_g1 | TRINITY_DN45625_c0_g1 | TRINITY_DN45869_c0_g1 | TRINITY_DN47563_c1_g1 | TRINITY_DN49316_c0_g1 | TRINITY_DN49405_c0_g1 | TRINITY_DN49580_c0_g1 | TRINITY_DN49763_c0_g1 | TRINITY_DN50398_c0_g1 | TRINITY_DN50661_c0_g1 | TRINITY_DN50843_c0_g1 | TRINITY_DN50915_c0_g1 | TRINITY_DN51781_c0_g1 | TRINITY_DN52059…
GO:0005618	cell wall	1382	699	11	4.3e-14	1.4e-24	233	466	TRINITY_DN106017_c0_g1 | TRINITY_DN39296_c0_g1 | TRINITY_DN48094_c0_g1 | TRINITY_DN48670_c0_g1 | TRINITY_DN51623_c0_g1 | TRINITY_DN52858_c0_g1 | TRINITY_DN53980_c0_g1 | TRINITY_DN54283_c0_g1 | TRINITY_DN54540_c0_g1 | TRINITY_DN56424_c0_g1 | TRINITY_DN56958_c0_g1 | TRINITY_DN58440_c2_g1 | TRINITY_DN58635_c1_g3 | TRINITY_DN59357_c1_g2 | TRINITY_DN59476_c0_g1 | TRINITY_DN59719_c1_g1 | TRINITY_DN5998…	TRINITY_DN46303_c0_g1 | TRINITY_DN46916_c0_g1 | TRINITY_DN47131_c0_g1 | TRINITY_DN47565_c0_g1 | TRINITY_DN48453_c0_g1 | TRINITY_DN48588_c0_g1 | TRINITY_DN49002_c0_g1 | TRINITY_DN50359_c0_g1 | TRINITY_DN50512_c0_g1 | TRINITY_DN51024_c0_g1 | TRINITY_DN51044_c0_g1 | TRINITY_DN51644_c0_g2 | TRINITY_DN52492_c0_g1 | TRINITY_DN52565_c0_g2 | TRINITY_DN52858_c0_g2 | TRINITY_DN53504_c0_g1 | TRINITY_DN53544…
GO:0030312	external encapsulating structure	1421	712	12	0.73000	1.3e-23	239	473	TRINITY_DN106017_c0_g1 | TRINITY_DN39296_c0_g1 | TRINITY_DN48094_c0_g1 | TRINITY_DN48670_c0_g1 | TRINITY_DN51623_c0_g1 | TRINITY_DN52858_c0_g1 | TRINITY_DN53980_c0_g1 | TRINITY_DN54283_c0_g1 | TRINITY_DN54540_c0_g1 | TRINITY_DN56424_c0_g1 | TRINITY_DN56958_c0_g1 | TRINITY_DN58440_c2_g1 | TRINITY_DN58635_c1_g3 | TRINITY_DN59357_c1_g2 | TRINITY_DN59476_c0_g1 | TRINITY_DN59719_c1_g1 | TRINITY_DN5998…	TRINITY_DN46303_c0_g1 | TRINITY_DN46916_c0_g1 | TRINITY_DN47131_c0_g1 | TRINITY_DN47565_c0_g1 | TRINITY_DN48453_c0_g1 | TRINITY_DN48588_c0_g1 | TRINITY_DN49002_c0_g1 | TRINITY_DN50359_c0_g1 | TRINITY_DN50512_c0_g1 | TRINITY_DN51024_c0_g1 | TRINITY_DN51044_c0_g1 | TRINITY_DN51644_c0_g2 | TRINITY_DN52492_c0_g1 | TRINITY_DN52565_c0_g2 | TRINITY_DN52858_c0_g2 | TRINITY_DN53504_c0_g1 | TRINITY_DN53544…
GO:0005886	plasma membrane	9463	3944	13	1.4e-18	1.4e-23	1796	2148	TRINITY_DN106017_c0_g1 | TRINITY_DN113615_c0_g1 | TRINITY_DN31329_c0_g1 | TRINITY_DN32707_c0_g1 | TRINITY_DN34454_c0_g2 | TRINITY_DN35098_c0_g1 | TRINITY_DN37482_c0_g1 | TRINITY_DN37827_c0_g1 | TRINITY_DN39687_c0_g1 | TRINITY_DN41886_c0_g1 | TRINITY_DN42931_c0_g1 | TRINITY_DN43034_c0_g1 | TRINITY_DN43468_c0_g1 | TRINITY_DN44440_c0_g1 | TRINITY_DN44841_c0_g1 | TRINITY_DN45049_c0_g1 | TRINITY_DN455…
GO:0044430	cytoskeletal part	1697	818	14	0.85524	6.9e-21	204	614	TRINITY_DN44656_c0_g1 | TRINITY_DN45062_c0_g1 | TRINITY_DN47000_c1_g1 | TRINITY_DN54098_c0_g1 | TRINITY_DN55644_c0_g1 | TRINITY_DN56009_c0_g1 | TRINITY_DN56310_c0_g1 | TRINITY_DN58315_c3_g3 | TRINITY_DN58315_c3_g4 | TRINITY_DN58982_c0_g1 | TRINITY_DN59177_c0_g1 | TRINITY_DN59455_c0_g1 | TRINITY_DN59583_c0_g2 | TRINITY_DN59733_c0_g1 | TRINITY_DN59840_c4_g1 | TRINITY_DN60287_c2_g1 | TRINITY_DN60502…	TRINITY_DN40223_c0_g1 | TRINITY_DN42087_c0_g1 | TRINITY_DN42496_c0_g1 | TRINITY_DN42945_c0_g1 | TRINITY_DN43140_c0_g1 | TRINITY_DN43186_c0_g1 | TRINITY_DN43467_c0_g1 | TRINITY_DN43570_c0_g1 | TRINITY_DN45586_c1_g1 | TRINITY_DN45625_c0_g1 | TRINITY_DN45708_c0_g1 | TRINITY_DN45869_c0_g1 | TRINITY_DN46340_c0_g1 | TRINITY_DN46698_c0_g1 | TRINITY_DN47118_c0_g1 | TRINITY_DN47127_c0_g1 | TRINITY_DN47202…
GO:0005856	cytoskeleton	2088	978	15	0.36065	5.2e-20	249	729	TRINITY_DN44656_c0_g1 | TRINITY_DN45062_c0_g1 | TRINITY_DN45266_c0_g1 | TRINITY_DN47000_c1_g1 | TRINITY_DN53282_c0_g1 | TRINITY_DN54098_c0_g1 | TRINITY_DN55644_c0_g1 | TRINITY_DN56009_c0_g1 | TRINITY_DN56310_c0_g1 | TRINITY_DN58315_c3_g3 | TRINITY_DN58315_c3_g4 | TRINITY_DN58982_c0_g1 | TRINITY_DN59177_c0_g1 | TRINITY_DN59455_c0_g1 | TRINITY_DN59583_c0_g2 | TRINITY_DN59733_c0_g1 | TRINITY_DN59840…	TRINITY_DN10576_c0_g1 | TRINITY_DN37972_c0_g1 | TRINITY_DN40223_c0_g1 | TRINITY_DN42087_c0_g1 | TRINITY_DN42496_c0_g1 | TRINITY_DN42945_c0_g1 | TRINITY_DN43140_c0_g1 | TRINITY_DN43186_c0_g1 | TRINITY_DN43467_c0_g1 | TRINITY_DN43570_c0_g1 | TRINITY_DN45586_c1_g1 | TRINITY_DN45625_c0_g1 | TRINITY_DN45708_c0_g1 | TRINITY_DN45869_c0_g1 | TRINITY_DN46340_c0_g1 | TRINITY_DN46698_c0_g1 | TRINITY_DN47118…
GO:0048046	apoplast	654	353	16	2.3e-18	2.3e-18	166	187	TRINITY_DN106017_c0_g1 | TRINITY_DN45431_c0_g1 | TRINITY_DN48670_c0_g1 | TRINITY_DN51623_c0_g1 | TRINITY_DN52519_c0_g1 | TRINITY_DN54540_c0_g1 | TRINITY_DN55621_c0_g1 | TRINITY_DN56424_c0_g1 | TRINITY_DN56484_c0_g2 | TRINITY_DN57836_c3_g1 | TRINITY_DN59248_c0_g1 | TRINITY_DN59257_c1_g1 | TRINITY_DN59257_c2_g1 | TRINITY_DN59260_c4_g1 | TRINITY_DN60121_c0_g1 | TRINITY_DN60273_c0_g1 | TRINITY_DN6041…	TRINITY_DN43622_c0_g1 | TRINITY_DN46916_c0_g1 | TRINITY_DN47131_c0_g1 | TRINITY_DN48453_c0_g1 | TRINITY_DN49002_c0_g1 | TRINITY_DN50262_c0_g1 | TRINITY_DN50359_c0_g1 | TRINITY_DN50529_c0_g1 | TRINITY_DN5154_c0_g1 | TRINITY_DN51644_c0_g2 | TRINITY_DN52440_c0_g1 | TRINITY_DN52492_c0_g1 | TRINITY_DN52565_c0_g2 | TRINITY_DN53504_c0_g1 | TRINITY_DN53555_c0_g1 | TRINITY_DN55585_c0_g1 | TRINITY_DN55585_…
GO:0031224	intrinsic component of membrane	12104	4861	17	0.82048	8.8e-15	2362	2499	TRINITY_DN113615_c0_g1 | TRINITY_DN12923_c0_g1 | TRINITY_DN19098_c0_g1 | TRINITY_DN31329_c0_g1 | TRINITY_DN32707_c0_g1 | TRINITY_DN34454_c0_g2 | TRINITY_DN34988_c0_g1 | TRINITY_DN35098_c0_g1 | TRINITY_DN38876_c0_g1 | TRINITY_DN39687_c0_g1 | TRINITY_DN42294_c0_g1 | TRINITY_DN42931_c0_g1 | TRINITY_DN43034_c0_g1 | TRINITY_DN43331_c0_g1 | TRINITY_DN43374_c0_g1 | TRINITY_DN43468_c0_g1 | TRINITY_DN4431…
GO:0009505	plant-type cell wall	476	253	18	1.3e-12	1.3e-12	73	180	TRINITY_DN106017_c0_g1 | TRINITY_DN48670_c0_g1 | TRINITY_DN51623_c0_g1 | TRINITY_DN53980_c0_g1 | TRINITY_DN58440_c2_g1 | TRINITY_DN58635_c1_g3 | TRINITY_DN60046_c0_g2 | TRINITY_DN60135_c1_g2 | TRINITY_DN60801_c0_g1 | TRINITY_DN60801_c0_g2 | TRINITY_DN60865_c2_g2 | TRINITY_DN63845_c0_g1 | TRINITY_DN63947_c2_g2 | TRINITY_DN64109_c0_g1 | TRINITY_DN64877_c0_g1 | TRINITY_DN65285_c4_g1 | TRINITY_DN6535…	TRINITY_DN46916_c0_g1 | TRINITY_DN47131_c0_g1 | TRINITY_DN47565_c0_g1 | TRINITY_DN48453_c0_g1 | TRINITY_DN49002_c0_g1 | TRINITY_DN50359_c0_g1 | TRINITY_DN50512_c0_g1 | TRINITY_DN51044_c0_g1 | TRINITY_DN51644_c0_g2 | TRINITY_DN52492_c0_g1 | TRINITY_DN52565_c0_g2 | TRINITY_DN53504_c0_g1 | TRINITY_DN55488_c0_g1 | TRINITY_DN56092_c0_g1 | TRINITY_DN56113_c0_g1 | TRINITY_DN56255_c0_g1 | TRINITY_DN56255…
GO:0016021	integral component of membrane	11782	4707	19	3.4e-10	1.7e-12	2319	2388	TRINITY_DN113615_c0_g1 | TRINITY_DN12923_c0_g1 | TRINITY_DN19098_c0_g1 | TRINITY_DN31329_c0_g1 | TRINITY_DN32707_c0_g1 | TRINITY_DN34454_c0_g2 | TRINITY_DN34988_c0_g1 | TRINITY_DN35098_c0_g1 | TRINITY_DN39687_c0_g1 | TRINITY_DN42294_c0_g1 | TRINITY_DN42931_c0_g1 | TRINITY_DN43034_c0_g1 | TRINITY_DN43331_c0_g1 | TRINITY_DN43374_c0_g1 | TRINITY_DN43468_c0_g1 | TRINITY_DN44312_c0_g1 | TRINITY_DN4444…
GO:0009579	thylakoid	1012	481	20	0.23434	1.3e-11	372	109	TRINITY_DN12923_c0_g1 | TRINITY_DN47702_c0_g1 | TRINITY_DN48993_c0_g1 | TRINITY_DN49326_c0_g1 | TRINITY_DN51830_c0_g1 | TRINITY_DN53732_c0_g1 | TRINITY_DN53872_c0_g1 | TRINITY_DN55158_c0_g1 | TRINITY_DN55697_c0_g1 | TRINITY_DN55970_c0_g1 | TRINITY_DN56021_c0_g1 | TRINITY_DN56484_c0_g2 | TRINITY_DN56765_c0_g1 | TRINITY_DN56827_c0_g2 | TRINITY_DN57174_c0_g1 | TRINITY_DN57467_c1_g1 | TRINITY_DN57760…	TRINITY_DN102016_c0_g1 | TRINITY_DN47308_c0_g1 | TRINITY_DN48005_c0_g1 | TRINITY_DN48221_c0_g1 | TRINITY_DN52274_c0_g1 | TRINITY_DN53916_c0_g1 | TRINITY_DN57760_c2_g2 | TRINITY_DN57760_c3_g2 | TRINITY_DN59062_c0_g2 | TRINITY_DN59245_c1_g1 | TRINITY_DN59520_c3_g1 | TRINITY_DN59877_c1_g6 | TRINITY_DN59882_c3_g2 | TRINITY_DN60305_c0_g1 | TRINITY_DN60482_c1_g4 | TRINITY_DN60482_c3_g4 | TRINITY_DN6050…
GO:0009534	chloroplast thylakoid	919	441	21	0.00240	1.7e-11	355	86	TRINITY_DN12923_c0_g1 | TRINITY_DN47702_c0_g1 | TRINITY_DN48993_c0_g1 | TRINITY_DN49326_c0_g1 | TRINITY_DN51830_c0_g1 | TRINITY_DN53732_c0_g1 | TRINITY_DN53872_c0_g1 | TRINITY_DN55158_c0_g1 | TRINITY_DN55697_c0_g1 | TRINITY_DN55970_c0_g1 | TRINITY_DN56021_c0_g1 | TRINITY_DN56484_c0_g2 | TRINITY_DN56765_c0_g1 | TRINITY_DN56827_c0_g2 | TRINITY_DN57174_c0_g1 | TRINITY_DN57467_c1_g1 | TRINITY_DN57760…	TRINITY_DN102016_c0_g1 | TRINITY_DN47308_c0_g1 | TRINITY_DN48221_c0_g1 | TRINITY_DN53916_c0_g1 | TRINITY_DN57760_c2_g2 | TRINITY_DN57760_c3_g2 | TRINITY_DN59062_c0_g2 | TRINITY_DN59245_c1_g1 | TRINITY_DN59520_c3_g1 | TRINITY_DN59877_c1_g6 | TRINITY_DN59882_c3_g2 | TRINITY_DN60305_c0_g1 | TRINITY_DN60506_c1_g2 | TRINITY_DN60851_c1_g1 | TRINITY_DN61523_c2_g1 | TRINITY_DN61721_c0_g1 | TRINITY_DN6189…
GO:0031976	plastid thylakoid	921	441	22	1.00000	2.5e-11	355	86	TRINITY_DN12923_c0_g1 | TRINITY_DN47702_c0_g1 | TRINITY_DN48993_c0_g1 | TRINITY_DN49326_c0_g1 | TRINITY_DN51830_c0_g1 | TRINITY_DN53732_c0_g1 | TRINITY_DN53872_c0_g1 | TRINITY_DN55158_c0_g1 | TRINITY_DN55697_c0_g1 | TRINITY_DN55970_c0_g1 | TRINITY_DN56021_c0_g1 | TRINITY_DN56484_c0_g2 | TRINITY_DN56765_c0_g1 | TRINITY_DN56827_c0_g2 | TRINITY_DN57174_c0_g1 | TRINITY_DN57467_c1_g1 | TRINITY_DN57760…	TRINITY_DN102016_c0_g1 | TRINITY_DN47308_c0_g1 | TRINITY_DN48221_c0_g1 | TRINITY_DN53916_c0_g1 | TRINITY_DN57760_c2_g2 | TRINITY_DN57760_c3_g2 | TRINITY_DN59062_c0_g2 | TRINITY_DN59245_c1_g1 | TRINITY_DN59520_c3_g1 | TRINITY_DN59877_c1_g6 | TRINITY_DN59882_c3_g2 | TRINITY_DN60305_c0_g1 | TRINITY_DN60506_c1_g2 | TRINITY_DN60851_c1_g1 | TRINITY_DN61523_c2_g1 | TRINITY_DN61721_c0_g1 | TRINITY_DN6189…
GO:0009522	photosystem I	72	53	23	3.5e-08	4.2e-10	43	10	TRINITY_DN12923_c0_g1 | TRINITY_DN56765_c0_g1 | TRINITY_DN58220_c1_g7 | TRINITY_DN60664_c2_g3 | TRINITY_DN60851_c1_g2 | TRINITY_DN64446_c0_g1 | TRINITY_DN64834_c0_g1 | TRINITY_DN65070_c1_g3 | TRINITY_DN65972_c3_g1 | TRINITY_DN66154_c1_g1 | TRINITY_DN66283_c2_g4 | TRINITY_DN67482_c3_g1 | TRINITY_DN67482_c3_g2 | TRINITY_DN67651_c0_g1 | TRINITY_DN67651_c0_g2 | TRINITY_DN67651_c1_g1 | TRINITY_DN68118…	TRINITY_DN60851_c1_g1 | TRINITY_DN64582_c0_g1 | TRINITY_DN65936_c5_g3 | TRINITY_DN72402_c2_g1 | TRINITY_DN74130_c1_g1 | TRINITY_DN76998_c0_g2 | TRINITY_DN81128_c5_g3 | TRINITY_DN83387_c2_g1 | TRINITY_DN85807_c5_g1 | TRINITY_DN93108_c1_g1
GO:0044425	membrane part	13389	5275	24	0.99998	8.0e-10	2542	2733	TRINITY_DN113615_c0_g1 | TRINITY_DN12923_c0_g1 | TRINITY_DN19098_c0_g1 | TRINITY_DN31329_c0_g1 | TRINITY_DN32707_c0_g1 | TRINITY_DN34454_c0_g2 | TRINITY_DN34988_c0_g1 | TRINITY_DN35098_c0_g1 | TRINITY_DN37827_c0_g1 | TRINITY_DN38876_c0_g1 | TRINITY_DN39687_c0_g1 | TRINITY_DN41884_c0_g1 | TRINITY_DN42294_c0_g1 | TRINITY_DN42931_c0_g1 | TRINITY_DN43034_c0_g1 | TRINITY_DN43331_c0_g1 | TRINITY_DN4337…
GO:0009521	photosystem	159	97	25	1.00000	1.2e-09	84	13	TRINITY_DN12923_c0_g1 | TRINITY_DN56765_c0_g1 | TRINITY_DN58220_c1_g7 | TRINITY_DN58362_c2_g1 | TRINITY_DN58362_c2_g2 | TRINITY_DN59996_c0_g1 | TRINITY_DN60664_c2_g3 | TRINITY_DN60851_c1_g2 | TRINITY_DN61880_c0_g8 | TRINITY_DN62548_c0_g1 | TRINITY_DN63581_c1_g1 | TRINITY_DN64446_c0_g1 | TRINITY_DN64834_c0_g1 | TRINITY_DN65070_c1_g3 | TRINITY_DN65237_c1_g1 | TRINITY_DN65972_c3_g1 | TRINITY_DN66154…	TRINITY_DN60851_c1_g1 | TRINITY_DN64582_c0_g1 | TRINITY_DN65936_c5_g3 | TRINITY_DN72402_c2_g1 | TRINITY_DN74130_c1_g1 | TRINITY_DN76998_c0_g2 | TRINITY_DN81128_c5_g3 | TRINITY_DN83387_c2_g1 | TRINITY_DN85807_c5_g1 | TRINITY_DN86349_c0_g1 | TRINITY_DN88737_c0_g1 | TRINITY_DN93108_c1_g1 | TRINITY_DN93417_c5_g1
GO:0016020	membrane	18649	7249	26	0.99990	1.5e-09	3410	3839	TRINITY_DN106017_c0_g1 | TRINITY_DN113615_c0_g1 | TRINITY_DN12923_c0_g1 | TRINITY_DN19098_c0_g1 | TRINITY_DN31329_c0_g1 | TRINITY_DN32707_c0_g1 | TRINITY_DN34454_c0_g2 | TRINITY_DN34988_c0_g1 | TRINITY_DN35098_c0_g1 | TRINITY_DN37482_c0_g1 | TRINITY_DN37827_c0_g1 | TRINITY_DN38876_c0_g1 | TRINITY_DN39687_c0_g1 | TRINITY_DN41884_c0_g1 | TRINITY_DN41886_c0_g1 | TRINITY_DN42294_c0_g1 | TRINITY_DN429…
GO:0009535	chloroplast thylakoid membrane	751	357	27	5.3e-09	5.3e-09	288	69	TRINITY_DN12923_c0_g1 | TRINITY_DN47702_c0_g1 | TRINITY_DN48993_c0_g1 | TRINITY_DN49326_c0_g1 | TRINITY_DN51830_c0_g1 | TRINITY_DN53732_c0_g1 | TRINITY_DN55697_c0_g1 | TRINITY_DN55970_c0_g1 | TRINITY_DN56021_c0_g1 | TRINITY_DN56765_c0_g1 | TRINITY_DN56827_c0_g2 | TRINITY_DN57174_c0_g1 | TRINITY_DN57467_c1_g1 | TRINITY_DN58220_c1_g7 | TRINITY_DN58240_c1_g1 | TRINITY_DN58289_c0_g1 | TRINITY_DN58315…	TRINITY_DN47308_c0_g1 | TRINITY_DN48221_c0_g1 | TRINITY_DN53916_c0_g1 | TRINITY_DN59062_c0_g2 | TRINITY_DN59520_c3_g1 | TRINITY_DN59877_c1_g6 | TRINITY_DN59882_c3_g2 | TRINITY_DN60851_c1_g1 | TRINITY_DN61523_c2_g1 | TRINITY_DN61721_c0_g1 | TRINITY_DN61895_c1_g2 | TRINITY_DN62654_c0_g1 | TRINITY_DN62752_c0_g1 | TRINITY_DN62863_c0_g3 | TRINITY_DN62909_c0_g1 | TRINITY_DN64368_c0_g1 | TRINITY_DN64582…
GO:0044436	thylakoid part	856	401	28	0.96420	5.8e-09	319	82	TRINITY_DN12923_c0_g1 | TRINITY_DN47702_c0_g1 | TRINITY_DN48993_c0_g1 | TRINITY_DN49326_c0_g1 | TRINITY_DN51830_c0_g1 | TRINITY_DN53732_c0_g1 | TRINITY_DN55158_c0_g1 | TRINITY_DN55697_c0_g1 | TRINITY_DN55970_c0_g1 | TRINITY_DN56021_c0_g1 | TRINITY_DN56484_c0_g2 | TRINITY_DN56765_c0_g1 | TRINITY_DN56827_c0_g2 | TRINITY_DN57174_c0_g1 | TRINITY_DN57467_c1_g1 | TRINITY_DN57760_c0_g1 | TRINITY_DN57760…	TRINITY_DN47308_c0_g1 | TRINITY_DN48221_c0_g1 | TRINITY_DN53916_c0_g1 | TRINITY_DN57760_c2_g2 | TRINITY_DN57760_c3_g2 | TRINITY_DN59062_c0_g2 | TRINITY_DN59520_c3_g1 | TRINITY_DN59877_c1_g6 | TRINITY_DN59882_c3_g2 | TRINITY_DN60305_c0_g1 | TRINITY_DN60851_c1_g1 | TRINITY_DN61523_c2_g1 | TRINITY_DN61721_c0_g1 | TRINITY_DN61895_c1_g2 | TRINITY_DN62654_c0_g1 | TRINITY_DN62752_c0_g1 | TRINITY_DN62863…
GO:0055035	plastid thylakoid membrane	753	357	29	1.00000	7.7e-09	288	69	TRINITY_DN12923_c0_g1 | TRINITY_DN47702_c0_g1 | TRINITY_DN48993_c0_g1 | TRINITY_DN49326_c0_g1 | TRINITY_DN51830_c0_g1 | TRINITY_DN53732_c0_g1 | TRINITY_DN55697_c0_g1 | TRINITY_DN55970_c0_g1 | TRINITY_DN56021_c0_g1 | TRINITY_DN56765_c0_g1 | TRINITY_DN56827_c0_g2 | TRINITY_DN57174_c0_g1 | TRINITY_DN57467_c1_g1 | TRINITY_DN58220_c1_g7 | TRINITY_DN58240_c1_g1 | TRINITY_DN58289_c0_g1 | TRINITY_DN58315…	TRINITY_DN47308_c0_g1 | TRINITY_DN48221_c0_g1 | TRINITY_DN53916_c0_g1 | TRINITY_DN59062_c0_g2 | TRINITY_DN59520_c3_g1 | TRINITY_DN59877_c1_g6 | TRINITY_DN59882_c3_g2 | TRINITY_DN60851_c1_g1 | TRINITY_DN61523_c2_g1 | TRINITY_DN61721_c0_g1 | TRINITY_DN61895_c1_g2 | TRINITY_DN62654_c0_g1 | TRINITY_DN62752_c0_g1 | TRINITY_DN62863_c0_g3 | TRINITY_DN62909_c0_g1 | TRINITY_DN64368_c0_g1 | TRINITY_DN64582…
GO:0034357	photosynthetic membrane	788	368	30	0.99458	3.6e-08	294	74	TRINITY_DN12923_c0_g1 | TRINITY_DN47702_c0_g1 | TRINITY_DN48993_c0_g1 | TRINITY_DN49326_c0_g1 | TRINITY_DN51830_c0_g1 | TRINITY_DN53732_c0_g1 | TRINITY_DN55697_c0_g1 | TRINITY_DN55970_c0_g1 | TRINITY_DN56021_c0_g1 | TRINITY_DN56765_c0_g1 | TRINITY_DN56827_c0_g2 | TRINITY_DN57174_c0_g1 | TRINITY_DN57467_c1_g1 | TRINITY_DN58220_c1_g7 | TRINITY_DN58240_c1_g1 | TRINITY_DN58289_c0_g1 | TRINITY_DN58315…	TRINITY_DN47308_c0_g1 | TRINITY_DN48221_c0_g1 | TRINITY_DN53916_c0_g1 | TRINITY_DN59062_c0_g2 | TRINITY_DN59520_c3_g1 | TRINITY_DN59877_c1_g6 | TRINITY_DN59882_c3_g2 | TRINITY_DN60851_c1_g1 | TRINITY_DN61523_c2_g1 | TRINITY_DN61721_c0_g1 | TRINITY_DN61895_c1_g2 | TRINITY_DN62654_c0_g1 | TRINITY_DN62752_c0_g1 | TRINITY_DN62863_c0_g3 | TRINITY_DN62909_c0_g1 | TRINITY_DN64368_c0_g1 | TRINITY_DN64582…
GO:0031226	intrinsic component of plasma membrane	1058	480	31	0.63164	3.6e-08	233	247	TRINITY_DN35098_c0_g1 | TRINITY_DN48314_c0_g1 | TRINITY_DN48811_c1_g1 | TRINITY_DN48973_c0_g1 | TRINITY_DN50854_c0_g2 | TRINITY_DN50896_c0_g1 | TRINITY_DN51942_c0_g1 | TRINITY_DN52121_c0_g1 | TRINITY_DN52803_c0_g1 | TRINITY_DN54061_c1_g1 | TRINITY_DN54424_c2_g1 | TRINITY_DN54424_c2_g2 | TRINITY_DN55468_c0_g1 | TRINITY_DN55992_c0_g1 | TRINITY_DN56719_c0_g1 | TRINITY_DN56955_c0_g1 | TRINITY_DN58139…	TRINITY_DN105162_c0_g1 | TRINITY_DN107640_c0_g1 | TRINITY_DN43782_c0_g1 | TRINITY_DN45395_c0_g1 | TRINITY_DN45560_c0_g1 | TRINITY_DN49059_c0_g1 | TRINITY_DN50512_c0_g1 | TRINITY_DN50802_c0_g1 | TRINITY_DN51347_c0_g1 | TRINITY_DN51693_c0_g1 | TRINITY_DN52374_c0_g1 | TRINITY_DN52565_c0_g2 | TRINITY_DN53618_c1_g1 | TRINITY_DN53639_c0_g1 | TRINITY_DN53782_c0_g1 | TRINITY_DN54386_c0_g1 | TRINITY_DN545…
GO:0042651	thylakoid membrane	787	367	32	0.97650	4.6e-08	294	73	TRINITY_DN12923_c0_g1 | TRINITY_DN47702_c0_g1 | TRINITY_DN48993_c0_g1 | TRINITY_DN49326_c0_g1 | TRINITY_DN51830_c0_g1 | TRINITY_DN53732_c0_g1 | TRINITY_DN55697_c0_g1 | TRINITY_DN55970_c0_g1 | TRINITY_DN56021_c0_g1 | TRINITY_DN56765_c0_g1 | TRINITY_DN56827_c0_g2 | TRINITY_DN57174_c0_g1 | TRINITY_DN57467_c1_g1 | TRINITY_DN58220_c1_g7 | TRINITY_DN58240_c1_g1 | TRINITY_DN58289_c0_g1 | TRINITY_DN58315…	TRINITY_DN47308_c0_g1 | TRINITY_DN48221_c0_g1 | TRINITY_DN53916_c0_g1 | TRINITY_DN59062_c0_g2 | TRINITY_DN59520_c3_g1 | TRINITY_DN59877_c1_g6 | TRINITY_DN59882_c3_g2 | TRINITY_DN60851_c1_g1 | TRINITY_DN61523_c2_g1 | TRINITY_DN61721_c0_g1 | TRINITY_DN61895_c1_g2 | TRINITY_DN62654_c0_g1 | TRINITY_DN62752_c0_g1 | TRINITY_DN62863_c0_g3 | TRINITY_DN62909_c0_g1 | TRINITY_DN64368_c0_g1 | TRINITY_DN64582…
GO:0044459	plasma membrane part	1665	724	33	0.06459	8.6e-08	340	384	TRINITY_DN35098_c0_g1 | TRINITY_DN37827_c0_g1 | TRINITY_DN47580_c0_g1 | TRINITY_DN48314_c0_g1 | TRINITY_DN48811_c1_g1 | TRINITY_DN48973_c0_g1 | TRINITY_DN50854_c0_g2 | TRINITY_DN50896_c0_g1 | TRINITY_DN51942_c0_g1 | TRINITY_DN52121_c0_g1 | TRINITY_DN52803_c0_g1 | TRINITY_DN53862_c0_g1 | TRINITY_DN54061_c1_g1 | TRINITY_DN54424_c2_g1 | TRINITY_DN54424_c2_g2 | TRINITY_DN55468_c0_g1 | TRINITY_DN55992…	TRINITY_DN105162_c0_g1 | TRINITY_DN107640_c0_g1 | TRINITY_DN43782_c0_g1 | TRINITY_DN44509_c0_g1 | TRINITY_DN44907_c0_g2 | TRINITY_DN45395_c0_g1 | TRINITY_DN45560_c0_g1 | TRINITY_DN45709_c0_g1 | TRINITY_DN45946_c0_g2 | TRINITY_DN46225_c0_g1 | TRINITY_DN46279_c0_g1 | TRINITY_DN46965_c0_g2 | TRINITY_DN46979_c0_g1 | TRINITY_DN47439_c0_g1 | TRINITY_DN47756_c0_g1 | TRINITY_DN48016_c0_g1 | TRINITY_DN490…
GO:0009524	phragmoplast	427	206	34	2.4e-06	2.4e-06	36	170	TRINITY_DN45266_c0_g1 | TRINITY_DN56009_c0_g1 | TRINITY_DN56310_c0_g1 | TRINITY_DN59455_c0_g1 | TRINITY_DN60766_c3_g2 | TRINITY_DN61895_c1_g4 | TRINITY_DN64623_c0_g1 | TRINITY_DN64926_c5_g2 | TRINITY_DN65839_c3_g1 | TRINITY_DN67085_c4_g1 | TRINITY_DN67536_c0_g3 | TRINITY_DN67536_c0_g4 | TRINITY_DN70674_c1_g1 | TRINITY_DN72213_c4_g2 | TRINITY_DN73367_c0_g4 | TRINITY_DN73840_c1_g1 | TRINITY_DN76557…	TRINITY_DN43186_c0_g1 | TRINITY_DN43570_c0_g1 | TRINITY_DN46340_c0_g1 | TRINITY_DN47127_c0_g1 | TRINITY_DN47308_c0_g1 | TRINITY_DN47415_c0_g1 | TRINITY_DN47833_c0_g1 | TRINITY_DN48278_c0_g1 | TRINITY_DN48588_c0_g1 | TRINITY_DN48638_c0_g1 | TRINITY_DN49070_c0_g1 | TRINITY_DN50191_c0_g1 | TRINITY_DN50242_c0_g2 | TRINITY_DN50732_c0_g2 | TRINITY_DN50915_c0_g1 | TRINITY_DN51273_c0_g1 | TRINITY_DN51859…
GO:0009523	photosystem II	116	68	35	0.00199	2.6e-06	63	5	TRINITY_DN58220_c1_g7 | TRINITY_DN58362_c2_g1 | TRINITY_DN58362_c2_g2 | TRINITY_DN59996_c0_g1 | TRINITY_DN61880_c0_g8 | TRINITY_DN62548_c0_g1 | TRINITY_DN63581_c1_g1 | TRINITY_DN64446_c0_g1 | TRINITY_DN65070_c1_g3 | TRINITY_DN65237_c1_g1 | TRINITY_DN66154_c1_g1 | TRINITY_DN66608_c2_g6 | TRINITY_DN66998_c1_g2 | TRINITY_DN67066_c0_g1 | TRINITY_DN67482_c3_g1 | TRINITY_DN67482_c3_g2 | TRINITY_DN67578…	TRINITY_DN60851_c1_g1 | TRINITY_DN83387_c2_g1 | TRINITY_DN86349_c0_g1 | TRINITY_DN88737_c0_g1 | TRINITY_DN93417_c5_g1
GO:0031225	anchored component of membrane	367	179	36	0.00097	4.6e-06	56	123	TRINITY_DN38876_c0_g1 | TRINITY_DN53875_c0_g1 | TRINITY_DN57441_c0_g1 | TRINITY_DN58359_c0_g1 | TRINITY_DN59805_c0_g2 | TRINITY_DN60046_c0_g2 | TRINITY_DN60379_c1_g4 | TRINITY_DN60606_c0_g1 | TRINITY_DN60865_c2_g1 | TRINITY_DN61109_c0_g1 | TRINITY_DN61156_c4_g1 | TRINITY_DN61205_c5_g3 | TRINITY_DN61446_c1_g1 | TRINITY_DN63201_c3_g4 | TRINITY_DN63355_c0_g2 | TRINITY_DN63916_c3_g1 | TRINITY_DN63947…	TRINITY_DN105162_c0_g1 | TRINITY_DN105643_c0_g1 | TRINITY_DN45560_c0_g1 | TRINITY_DN49059_c0_g1 | TRINITY_DN49134_c0_g1 | TRINITY_DN50512_c0_g1 | TRINITY_DN52565_c0_g2 | TRINITY_DN54386_c0_g1 | TRINITY_DN54522_c0_g1 | TRINITY_DN55753_c0_g1 | TRINITY_DN56351_c0_g1 | TRINITY_DN56351_c0_g2 | TRINITY_DN57096_c0_g1 | TRINITY_DN57985_c2_g1 | TRINITY_DN59682_c0_g1 | TRINITY_DN59805_c0_g1 | TRINITY_DN599…
GO:0005819	spindle	441	210	37	5.9e-06	5.9e-06	51	159	TRINITY_DN56009_c0_g1 | TRINITY_DN58315_c3_g3 | TRINITY_DN58315_c3_g4 | TRINITY_DN59455_c0_g1 | TRINITY_DN60287_c2_g1 | TRINITY_DN60573_c0_g4 | TRINITY_DN60901_c0_g1 | TRINITY_DN62913_c1_g2 | TRINITY_DN63254_c5_g1 | TRINITY_DN64936_c0_g1 | TRINITY_DN65839_c3_g1 | TRINITY_DN67085_c4_g1 | TRINITY_DN67797_c0_g1 | TRINITY_DN67986_c0_g1 | TRINITY_DN69122_c0_g1 | TRINITY_DN69177_c0_g1 | TRINITY_DN69201…	TRINITY_DN43186_c0_g1 | TRINITY_DN43570_c0_g1 | TRINITY_DN46340_c0_g1 | TRINITY_DN46698_c0_g1 | TRINITY_DN47118_c0_g1 | TRINITY_DN47202_c0_g1 | TRINITY_DN47984_c0_g1 | TRINITY_DN48056_c0_g1 | TRINITY_DN48278_c0_g1 | TRINITY_DN48437_c0_g1 | TRINITY_DN48575_c0_g1 | TRINITY_DN48638_c0_g1 | TRINITY_DN49070_c0_g1 | TRINITY_DN50126_c0_g1 | TRINITY_DN50191_c0_g1 | TRINITY_DN50242_c0_g2 | TRINITY_DN50732…
GO:0019774	proteasome core complex, beta-subunit complex	44	31	38	8.4e-06	8.4e-06	3	28	TRINITY_DN54413_c0_g1 | TRINITY_DN60433_c3_g1 | TRINITY_DN94165_c4_g3	TRINITY_DN54950_c1_g1 | TRINITY_DN54950_c1_g2 | TRINITY_DN60511_c0_g1 | TRINITY_DN63171_c1_g1 | TRINITY_DN63583_c1_g2 | TRINITY_DN65553_c0_g1 | TRINITY_DN66566_c2_g2 | TRINITY_DN66765_c1_g1 | TRINITY_DN67444_c1_g1 | TRINITY_DN70069_c4_g1 | TRINITY_DN72332_c0_g4 | TRINITY_DN73137_c0_g3 | TRINITY_DN74858_c2_g1 | TRINITY_DN74858_c2_g2 | TRINITY_DN76781_c0_g2 | TRINITY_DN77340_c0_g1 | TRINITY_DN77340…
GO:0005887	integral component of plasma membrane	792	354	39	1.1e-05	1.1e-05	197	157	TRINITY_DN35098_c0_g1 | TRINITY_DN48314_c0_g1 | TRINITY_DN48811_c1_g1 | TRINITY_DN48973_c0_g1 | TRINITY_DN50854_c0_g2 | TRINITY_DN50896_c0_g1 | TRINITY_DN51942_c0_g1 | TRINITY_DN52121_c0_g1 | TRINITY_DN52803_c0_g1 | TRINITY_DN54061_c1_g1 | TRINITY_DN54424_c2_g1 | TRINITY_DN54424_c2_g2 | TRINITY_DN55468_c0_g1 | TRINITY_DN55992_c0_g1 | TRINITY_DN56719_c0_g1 | TRINITY_DN56955_c0_g1 | TRINITY_DN58139…	TRINITY_DN107640_c0_g1 | TRINITY_DN43782_c0_g1 | TRINITY_DN45395_c0_g1 | TRINITY_DN50802_c0_g1 | TRINITY_DN51347_c0_g1 | TRINITY_DN51693_c0_g1 | TRINITY_DN52374_c0_g1 | TRINITY_DN53618_c1_g1 | TRINITY_DN53639_c0_g1 | TRINITY_DN53782_c0_g1 | TRINITY_DN55279_c0_g1 | TRINITY_DN55366_c0_g1 | TRINITY_DN57096_c0_g1 | TRINITY_DN60237_c2_g5 | TRINITY_DN60436_c3_g3 | TRINITY_DN60675_c5_g1 | TRINITY_DN6099…
GO:0005839	proteasome core complex	84	51	40	0.06864	1.1e-05	7	44	TRINITY_DN54335_c0_g1 | TRINITY_DN54413_c0_g1 | TRINITY_DN60433_c3_g1 | TRINITY_DN60939_c2_g1 | TRINITY_DN82822_c4_g1 | TRINITY_DN92618_c1_g4 | TRINITY_DN94165_c4_g3	TRINITY_DN38597_c0_g1 | TRINITY_DN51442_c0_g1 | TRINITY_DN54950_c1_g1 | TRINITY_DN54950_c1_g2 | TRINITY_DN60511_c0_g1 | TRINITY_DN61567_c0_g1 | TRINITY_DN63171_c1_g1 | TRINITY_DN63583_c1_g2 | TRINITY_DN64506_c0_g1 | TRINITY_DN65553_c0_g1 | TRINITY_DN66566_c2_g2 | TRINITY_DN66765_c1_g1 | TRINITY_DN67444_c1_g1 | TRINITY_DN69575_c0_g2 | TRINITY_DN70069_c4_g1 | TRINITY_DN72332_c0_g4 | TRINITY_DN73137…
GO:0008250	oligosaccharyltransferase complex	41	28	41	5.6e-05	5.6e-05	2	26	TRINITY_DN90727_c0_g1 | TRINITY_DN91423_c2_g4	TRINITY_DN60641_c3_g6 | TRINITY_DN62359_c0_g1 | TRINITY_DN62359_c0_g2 | TRINITY_DN62359_c0_g3 | TRINITY_DN66556_c1_g1 | TRINITY_DN70517_c0_g1 | TRINITY_DN70930_c2_g1 | TRINITY_DN70930_c3_g2 | TRINITY_DN72078_c2_g1 | TRINITY_DN72977_c1_g1 | TRINITY_DN73909_c4_g1 | TRINITY_DN77217_c2_g2 | TRINITY_DN80175_c0_g2 | TRINITY_DN80812_c0_g2 | TRINITY_DN82462_c1_g3 | TRINITY_DN84869_c0_g1 | TRINITY_DN86486…
GO:0009654	photosystem II oxygen evolving complex	36	25	42	9.3e-05	9.3e-05	24	1	TRINITY_DN58362_c2_g1 | TRINITY_DN58362_c2_g2 | TRINITY_DN59996_c0_g1 | TRINITY_DN62548_c0_g1 | TRINITY_DN65237_c1_g1 | TRINITY_DN66608_c2_g6 | TRINITY_DN67066_c0_g1 | TRINITY_DN67578_c0_g1 | TRINITY_DN68069_c2_g1 | TRINITY_DN72276_c2_g1 | TRINITY_DN73899_c0_g1 | TRINITY_DN73899_c0_g2 | TRINITY_DN74848_c7_g4 | TRINITY_DN74848_c7_g5 | TRINITY_DN75919_c5_g3 | TRINITY_DN76344_c0_g1 | TRINITY_DN80265…	TRINITY_DN86349_c0_g1
GO:0030054	cell junction	2609	1064	43	0.02460	9.7e-05	392	672	TRINITY_DN42931_c0_g1 | TRINITY_DN43034_c0_g1 | TRINITY_DN43374_c0_g1 | TRINITY_DN45929_c0_g1 | TRINITY_DN46000_c0_g1 | TRINITY_DN48811_c1_g1 | TRINITY_DN48973_c0_g1 | TRINITY_DN49299_c0_g1 | TRINITY_DN51071_c1_g1 | TRINITY_DN51206_c0_g1 | TRINITY_DN51623_c0_g1 | TRINITY_DN51889_c0_g1 | TRINITY_DN52519_c0_g1 | TRINITY_DN54283_c0_g1 | TRINITY_DN55034_c0_g1 | TRINITY_DN56359_c0_g1 | TRINITY_DN56931…	TRINITY_DN107640_c0_g1 | TRINITY_DN33240_c0_g1 | TRINITY_DN39597_c0_g1 | TRINITY_DN41743_c0_g1 | TRINITY_DN42766_c0_g1 | TRINITY_DN43570_c0_g1 | TRINITY_DN43622_c0_g1 | TRINITY_DN43885_c0_g1 | TRINITY_DN44502_c0_g1 | TRINITY_DN44731_c0_g1 | TRINITY_DN44881_c0_g1 | TRINITY_DN44907_c0_g2 | TRINITY_DN45395_c0_g1 | TRINITY_DN45586_c1_g1 | TRINITY_DN45625_c0_g1 | TRINITY_DN45709_c0_g1 | TRINITY_DN4605…
GO:0016602	CCAAT-binding factor complex	15	13	44	0.00012	0.00012	13	0	TRINITY_DN61798_c2_g1 | TRINITY_DN71475_c1_g1 | TRINITY_DN75348_c1_g1 | TRINITY_DN75348_c3_g1 | TRINITY_DN80314_c1_g1 | TRINITY_DN83233_c4_g1 | TRINITY_DN84340_c2_g1 | TRINITY_DN84938_c1_g3 | TRINITY_DN86217_c0_g2 | TRINITY_DN87351_c0_g1 | TRINITY_DN88541_c2_g1 | TRINITY_DN92178_c0_g1 | TRINITY_DN92178_c0_g2
GO:0000786	nucleosome	126	67	45	0.00483	0.00021	14	53	TRINITY_DN64533_c5_g1 | TRINITY_DN71265_c0_g2 | TRINITY_DN71548_c2_g2 | TRINITY_DN72217_c2_g1 | TRINITY_DN75338_c1_g6 | TRINITY_DN79148_c1_g2 | TRINITY_DN80657_c0_g1 | TRINITY_DN82301_c0_g1 | TRINITY_DN84454_c1_g1 | TRINITY_DN85708_c2_g1 | TRINITY_DN90259_c1_g3 | TRINITY_DN90577_c0_g1 | TRINITY_DN91925_c1_g2 | TRINITY_DN92894_c2_g3	TRINITY_DN57854_c0_g1 | TRINITY_DN59079_c0_g1 | TRINITY_DN59640_c0_g1 | TRINITY_DN59640_c0_g2 | TRINITY_DN60393_c1_g1 | TRINITY_DN60393_c1_g2 | TRINITY_DN60482_c1_g2 | TRINITY_DN60482_c1_g4 | TRINITY_DN60482_c3_g2 | TRINITY_DN60482_c3_g4 | TRINITY_DN61169_c1_g3 | TRINITY_DN62384_c3_g1 | TRINITY_DN64533_c5_g2 | TRINITY_DN65583_c0_g2 | TRINITY_DN66478_c0_g1 | TRINITY_DN68817_c1_g1 | TRINITY_DN68817…
GO:0031977	thylakoid lumen	133	70	46	0.16349	0.00023	57	13	TRINITY_DN55158_c0_g1 | TRINITY_DN56484_c0_g2 | TRINITY_DN57760_c0_g1 | TRINITY_DN57760_c2_g1 | TRINITY_DN57760_c3_g1 | TRINITY_DN59647_c3_g1 | TRINITY_DN59842_c0_g1 | TRINITY_DN59996_c0_g1 | TRINITY_DN60602_c2_g1 | TRINITY_DN62299_c3_g3 | TRINITY_DN65146_c3_g4 | TRINITY_DN65237_c1_g1 | TRINITY_DN65407_c2_g1 | TRINITY_DN65613_c0_g1 | TRINITY_DN66459_c3_g1 | TRINITY_DN66828_c0_g1 | TRINITY_DN67578…	TRINITY_DN57760_c2_g2 | TRINITY_DN57760_c3_g2 | TRINITY_DN60305_c0_g1 | TRINITY_DN71198_c5_g1 | TRINITY_DN73368_c0_g2 | TRINITY_DN83169_c2_g1 | TRINITY_DN86274_c0_g1 | TRINITY_DN86274_c1_g1 | TRINITY_DN86349_c0_g1 | TRINITY_DN87761_c2_g1 | TRINITY_DN90677_c3_g3 | TRINITY_DN94251_c4_g2 | TRINITY_DN94251_c4_g7
GO:0005911	cell-cell junction	2462	1000	47	0.12496	0.00029	358	642	TRINITY_DN42931_c0_g1 | TRINITY_DN43034_c0_g1 | TRINITY_DN43374_c0_g1 | TRINITY_DN45929_c0_g1 | TRINITY_DN46000_c0_g1 | TRINITY_DN48811_c1_g1 | TRINITY_DN48973_c0_g1 | TRINITY_DN49299_c0_g1 | TRINITY_DN51071_c1_g1 | TRINITY_DN51206_c0_g1 | TRINITY_DN51623_c0_g1 | TRINITY_DN51889_c0_g1 | TRINITY_DN52519_c0_g1 | TRINITY_DN54283_c0_g1 | TRINITY_DN55034_c0_g1 | TRINITY_DN56359_c0_g1 | TRINITY_DN56931…	TRINITY_DN107640_c0_g1 | TRINITY_DN33240_c0_g1 | TRINITY_DN39597_c0_g1 | TRINITY_DN41743_c0_g1 | TRINITY_DN42766_c0_g1 | TRINITY_DN43570_c0_g1 | TRINITY_DN43622_c0_g1 | TRINITY_DN43885_c0_g1 | TRINITY_DN44502_c0_g1 | TRINITY_DN44731_c0_g1 | TRINITY_DN44881_c0_g1 | TRINITY_DN44907_c0_g2 | TRINITY_DN45395_c0_g1 | TRINITY_DN45586_c1_g1 | TRINITY_DN45625_c0_g1 | TRINITY_DN45709_c0_g1 | TRINITY_DN4605…
GO:0009543	chloroplast thylakoid lumen	94	52	48	0.00029	0.00029	41	11	TRINITY_DN55158_c0_g1 | TRINITY_DN57760_c0_g1 | TRINITY_DN57760_c2_g1 | TRINITY_DN57760_c3_g1 | TRINITY_DN59647_c3_g1 | TRINITY_DN59842_c0_g1 | TRINITY_DN59996_c0_g1 | TRINITY_DN60602_c2_g1 | TRINITY_DN65146_c3_g4 | TRINITY_DN65237_c1_g1 | TRINITY_DN65407_c2_g1 | TRINITY_DN66459_c3_g1 | TRINITY_DN66828_c0_g1 | TRINITY_DN67578_c0_g1 | TRINITY_DN69085_c1_g2 | TRINITY_DN72485_c1_g4 | TRINITY_DN72721…	TRINITY_DN57760_c2_g2 | TRINITY_DN57760_c3_g2 | TRINITY_DN60305_c0_g1 | TRINITY_DN73368_c0_g2 | TRINITY_DN83169_c2_g1 | TRINITY_DN86274_c0_g1 | TRINITY_DN86274_c1_g1 | TRINITY_DN86349_c0_g1 | TRINITY_DN90677_c3_g3 | TRINITY_DN94251_c4_g2 | TRINITY_DN94251_c4_g7
GO:0031978	plastid thylakoid lumen	94	52	49	1.00000	0.00029	41	11	TRINITY_DN55158_c0_g1 | TRINITY_DN57760_c0_g1 | TRINITY_DN57760_c2_g1 | TRINITY_DN57760_c3_g1 | TRINITY_DN59647_c3_g1 | TRINITY_DN59842_c0_g1 | TRINITY_DN59996_c0_g1 | TRINITY_DN60602_c2_g1 | TRINITY_DN65146_c3_g4 | TRINITY_DN65237_c1_g1 | TRINITY_DN65407_c2_g1 | TRINITY_DN66459_c3_g1 | TRINITY_DN66828_c0_g1 | TRINITY_DN67578_c0_g1 | TRINITY_DN69085_c1_g2 | TRINITY_DN72485_c1_g4 | TRINITY_DN72721…	TRINITY_DN57760_c2_g2 | TRINITY_DN57760_c3_g2 | TRINITY_DN60305_c0_g1 | TRINITY_DN73368_c0_g2 | TRINITY_DN83169_c2_g1 | TRINITY_DN86274_c0_g1 | TRINITY_DN86274_c1_g1 | TRINITY_DN86349_c0_g1 | TRINITY_DN90677_c3_g3 | TRINITY_DN94251_c4_g2 | TRINITY_DN94251_c4_g7
GO:0009574	preprophase band	52	32	50	0.00034	0.00034	7	25	TRINITY_DN56310_c0_g1 | TRINITY_DN60766_c3_g2 | TRINITY_DN81291_c2_g1 | TRINITY_DN84046_c3_g3 | TRINITY_DN87772_c0_g1 | TRINITY_DN91063_c1_g1 | TRINITY_DN93151_c1_g1	TRINITY_DN46340_c0_g1 | TRINITY_DN49070_c0_g1 | TRINITY_DN50191_c0_g1 | TRINITY_DN51273_c0_g1 | TRINITY_DN52034_c0_g1 | TRINITY_DN59914_c2_g1 | TRINITY_DN62913_c2_g1 | TRINITY_DN66970_c10_g2 | TRINITY_DN67093_c1_g2 | TRINITY_DN71838_c0_g3 | TRINITY_DN72433_c5_g5 | TRINITY_DN73367_c0_g1 | TRINITY_DN73984_c0_g1 | TRINITY_DN79712_c0_g1 | TRINITY_DN82183_c1_g1 | TRINITY_DN82878_c5_g1 | TRINITY_DN8469…
GO:0030426	growth cone	38	25	51	0.00035	0.00035	9	16	TRINITY_DN60401_c0_g3 | TRINITY_DN69177_c0_g1 | TRINITY_DN73067_c3_g2 | TRINITY_DN77514_c2_g1 | TRINITY_DN81070_c0_g1 | TRINITY_DN81970_c2_g2 | TRINITY_DN86702_c0_g1 | TRINITY_DN92677_c0_g1 | TRINITY_DN94355_c9_g1	TRINITY_DN55122_c0_g1 | TRINITY_DN59972_c2_g2 | TRINITY_DN60906_c3_g1 | TRINITY_DN69209_c0_g1 | TRINITY_DN69963_c0_g1 | TRINITY_DN72848_c0_g1 | TRINITY_DN73737_c1_g1 | TRINITY_DN73737_c1_g2 | TRINITY_DN77576_c6_g5 | TRINITY_DN80273_c3_g1 | TRINITY_DN81427_c1_g1 | TRINITY_DN82452_c0_g1 | TRINITY_DN88486_c2_g1 | TRINITY_DN88516_c1_g1 | TRINITY_DN89710_c3_g1 | TRINITY_DN90717_c2_g2
GO:0000788	nuclear nucleosome	11	10	52	0.00038	0.00038	1	9	TRINITY_DN71265_c0_g2	TRINITY_DN60482_c1_g4 | TRINITY_DN60482_c3_g4 | TRINITY_DN70911_c0_g2 | TRINITY_DN70911_c0_g4 | TRINITY_DN70911_c0_g5 | TRINITY_DN71265_c0_g1 | TRINITY_DN78436_c2_g5 | TRINITY_DN82892_c1_g5 | TRINITY_DN87405_c1_g1
GO:0009506	plasmodesma	2370	960	53	0.00057	0.00057	337	623	TRINITY_DN42931_c0_g1 | TRINITY_DN43034_c0_g1 | TRINITY_DN43374_c0_g1 | TRINITY_DN45929_c0_g1 | TRINITY_DN46000_c0_g1 | TRINITY_DN48811_c1_g1 | TRINITY_DN48973_c0_g1 | TRINITY_DN49299_c0_g1 | TRINITY_DN51071_c1_g1 | TRINITY_DN51206_c0_g1 | TRINITY_DN51623_c0_g1 | TRINITY_DN51889_c0_g1 | TRINITY_DN52519_c0_g1 | TRINITY_DN54283_c0_g1 | TRINITY_DN55034_c0_g1 | TRINITY_DN56359_c0_g1 | TRINITY_DN56931…	TRINITY_DN107640_c0_g1 | TRINITY_DN33240_c0_g1 | TRINITY_DN39597_c0_g1 | TRINITY_DN41743_c0_g1 | TRINITY_DN42766_c0_g1 | TRINITY_DN43570_c0_g1 | TRINITY_DN43622_c0_g1 | TRINITY_DN43885_c0_g1 | TRINITY_DN44502_c0_g1 | TRINITY_DN44731_c0_g1 | TRINITY_DN44881_c0_g1 | TRINITY_DN44907_c0_g2 | TRINITY_DN45395_c0_g1 | TRINITY_DN45586_c1_g1 | TRINITY_DN45625_c0_g1 | TRINITY_DN45709_c0_g1 | TRINITY_DN4605…
GO:0055044	symplast	2370	960	54	1.00000	0.00057	337	623	TRINITY_DN42931_c0_g1 | TRINITY_DN43034_c0_g1 | TRINITY_DN43374_c0_g1 | TRINITY_DN45929_c0_g1 | TRINITY_DN46000_c0_g1 | TRINITY_DN48811_c1_g1 | TRINITY_DN48973_c0_g1 | TRINITY_DN49299_c0_g1 | TRINITY_DN51071_c1_g1 | TRINITY_DN51206_c0_g1 | TRINITY_DN51623_c0_g1 | TRINITY_DN51889_c0_g1 | TRINITY_DN52519_c0_g1 | TRINITY_DN54283_c0_g1 | TRINITY_DN55034_c0_g1 | TRINITY_DN56359_c0_g1 | TRINITY_DN56931…	TRINITY_DN107640_c0_g1 | TRINITY_DN33240_c0_g1 | TRINITY_DN39597_c0_g1 | TRINITY_DN41743_c0_g1 | TRINITY_DN42766_c0_g1 | TRINITY_DN43570_c0_g1 | TRINITY_DN43622_c0_g1 | TRINITY_DN43885_c0_g1 | TRINITY_DN44502_c0_g1 | TRINITY_DN44731_c0_g1 | TRINITY_DN44881_c0_g1 | TRINITY_DN44907_c0_g2 | TRINITY_DN45395_c0_g1 | TRINITY_DN45586_c1_g1 | TRINITY_DN45625_c0_g1 | TRINITY_DN45709_c0_g1 | TRINITY_DN4605…
GO:0044815	DNA packaging complex	141	72	55	0.71402	0.00060	14	58	TRINITY_DN64533_c5_g1 | TRINITY_DN71265_c0_g2 | TRINITY_DN71548_c2_g2 | TRINITY_DN72217_c2_g1 | TRINITY_DN75338_c1_g6 | TRINITY_DN79148_c1_g2 | TRINITY_DN80657_c0_g1 | TRINITY_DN82301_c0_g1 | TRINITY_DN84454_c1_g1 | TRINITY_DN85708_c2_g1 | TRINITY_DN90259_c1_g3 | TRINITY_DN90577_c0_g1 | TRINITY_DN91925_c1_g2 | TRINITY_DN92894_c2_g3	TRINITY_DN48837_c0_g2 | TRINITY_DN52051_c0_g1 | TRINITY_DN57854_c0_g1 | TRINITY_DN59079_c0_g1 | TRINITY_DN59640_c0_g1 | TRINITY_DN59640_c0_g2 | TRINITY_DN60393_c1_g1 | TRINITY_DN60393_c1_g2 | TRINITY_DN60482_c1_g2 | TRINITY_DN60482_c1_g4 | TRINITY_DN60482_c3_g2 | TRINITY_DN60482_c3_g4 | TRINITY_DN61169_c1_g3 | TRINITY_DN62384_c3_g1 | TRINITY_DN64533_c5_g2 | TRINITY_DN65583_c0_g2 | TRINITY_DN66478…
GO:0046658	anchored component of plasma membrane	258	122	56	0.00066	0.00066	35	87	TRINITY_DN58359_c0_g1 | TRINITY_DN60046_c0_g2 | TRINITY_DN61205_c5_g3 | TRINITY_DN61446_c1_g1 | TRINITY_DN63355_c0_g2 | TRINITY_DN63916_c3_g1 | TRINITY_DN63947_c2_g2 | TRINITY_DN65371_c1_g1 | TRINITY_DN65616_c0_g1 | TRINITY_DN70599_c1_g3 | TRINITY_DN74341_c1_g1 | TRINITY_DN74341_c1_g3 | TRINITY_DN74341_c1_g4 | TRINITY_DN74501_c0_g1 | TRINITY_DN74501_c0_g3 | TRINITY_DN75126_c1_g1 | TRINITY_DN75126…	TRINITY_DN105162_c0_g1 | TRINITY_DN45560_c0_g1 | TRINITY_DN49059_c0_g1 | TRINITY_DN50512_c0_g1 | TRINITY_DN52565_c0_g2 | TRINITY_DN54386_c0_g1 | TRINITY_DN54522_c0_g1 | TRINITY_DN55753_c0_g1 | TRINITY_DN56351_c0_g1 | TRINITY_DN56351_c0_g2 | TRINITY_DN57985_c2_g1 | TRINITY_DN60575_c0_g1 | TRINITY_DN61517_c4_g1 | TRINITY_DN62770_c0_g1 | TRINITY_DN62804_c2_g2 | TRINITY_DN64360_c1_g1 | TRINITY_DN6477…
GO:0005960	glycine cleavage complex	10	9	57	0.00093	0.00093	2	7	TRINITY_DN65059_c0_g1 | TRINITY_DN65059_c0_g2	TRINITY_DN46949_c0_g1 | TRINITY_DN57096_c0_g1 | TRINITY_DN62176_c3_g1 | TRINITY_DN62191_c2_g1 | TRINITY_DN67293_c3_g2 | TRINITY_DN85602_c4_g1 | TRINITY_DN94480_c3_g1

## Sheet: File_8_CC_PT-SH vs OC
GO.ID	Term	Annotated	Significant	Expected	Rank in Fisher.classic	Fisher.elim	Fisher.classic	GO_upregulated_genes_count	GO_downregulated_genes_count	GO_upregulated_genes	GO_downregulated_genes
GO:0005576	extracellular region	2277	121	49.73	1	1.0e-10	1.0e-19	71	50	TRINITY_DN106017_c0_g1 | TRINITY_DN39296_c0_g1 | TRINITY_DN48094_c0_g1 | TRINITY_DN50535_c0_g1 | TRINITY_DN52519_c0_g1 | TRINITY_DN53831_c0_g1 | TRINITY_DN58066_c0_g1 | TRINITY_DN58645_c0_g1 | TRINITY_DN59880_c2_g1 | TRINITY_DN59883_c0_g1 | TRINITY_DN60162_c3_g1 | TRINITY_DN60273_c0_g1 | TRINITY_DN60801_c0_g1 | TRINITY_DN60801_c0_g2 | TRINITY_DN60992_c1_g2 | TRINITY_DN61353_c1_g1 | TRINITY_DN6140…	TRINITY_DN53504_c0_g1 | TRINITY_DN56738_c1_g1 | TRINITY_DN56738_c2_g2 | TRINITY_DN58434_c0_g1 | TRINITY_DN64817_c4_g1 | TRINITY_DN66296_c0_g2 | TRINITY_DN66748_c1_g1 | TRINITY_DN67703_c1_g1 | TRINITY_DN68039_c0_g1 | TRINITY_DN68770_c2_g2 | TRINITY_DN69013_c3_g1 | TRINITY_DN70102_c2_g5 | TRINITY_DN70622_c2_g1 | TRINITY_DN70648_c6_g3 | TRINITY_DN71115_c7_g3 | TRINITY_DN71142_c1_g1 | TRINITY_DN72616…
GO:0030312	external encapsulating structure	1283	77	2020-02-28	2	0.17582	1.7e-15	37	40	TRINITY_DN106017_c0_g1 | TRINITY_DN39296_c0_g1 | TRINITY_DN48094_c0_g1 | TRINITY_DN53980_c0_g1 | TRINITY_DN60273_c0_g1 | TRINITY_DN60801_c0_g1 | TRINITY_DN60801_c0_g2 | TRINITY_DN60992_c1_g2 | TRINITY_DN61353_c1_g1 | TRINITY_DN61869_c2_g2 | TRINITY_DN62174_c0_g1 | TRINITY_DN63404_c2_g3 | TRINITY_DN63845_c0_g1 | TRINITY_DN64110_c1_g1 | TRINITY_DN66533_c3_g1 | TRINITY_DN67062_c0_g1 | TRINITY_DN6768…	TRINITY_DN51024_c0_g1 | TRINITY_DN53504_c0_g1 | TRINITY_DN56738_c1_g1 | TRINITY_DN56738_c2_g2 | TRINITY_DN67343_c0_g1 | TRINITY_DN67703_c1_g1 | TRINITY_DN68770_c2_g2 | TRINITY_DN68770_c2_g3 | TRINITY_DN70648_c6_g3 | TRINITY_DN71115_c7_g3 | TRINITY_DN71575_c0_g5 | TRINITY_DN72759_c0_g2 | TRINITY_DN73931_c0_g3 | TRINITY_DN74097_c0_g1 | TRINITY_DN75284_c0_g1 | TRINITY_DN77166_c2_g1 | TRINITY_DN78223…
GO:0005618	cell wall	1246	75	27.21	3	1.7e-12	3.4e-15	36	39	TRINITY_DN106017_c0_g1 | TRINITY_DN39296_c0_g1 | TRINITY_DN48094_c0_g1 | TRINITY_DN53980_c0_g1 | TRINITY_DN60273_c0_g1 | TRINITY_DN60801_c0_g1 | TRINITY_DN60801_c0_g2 | TRINITY_DN60992_c1_g2 | TRINITY_DN61353_c1_g1 | TRINITY_DN61869_c2_g2 | TRINITY_DN62174_c0_g1 | TRINITY_DN63404_c2_g3 | TRINITY_DN63845_c0_g1 | TRINITY_DN64110_c1_g1 | TRINITY_DN66533_c3_g1 | TRINITY_DN67062_c0_g1 | TRINITY_DN6768…	TRINITY_DN51024_c0_g1 | TRINITY_DN53504_c0_g1 | TRINITY_DN56738_c1_g1 | TRINITY_DN56738_c2_g2 | TRINITY_DN67703_c1_g1 | TRINITY_DN68770_c2_g2 | TRINITY_DN68770_c2_g3 | TRINITY_DN70648_c6_g3 | TRINITY_DN71115_c7_g3 | TRINITY_DN71575_c0_g5 | TRINITY_DN72759_c0_g2 | TRINITY_DN73931_c0_g3 | TRINITY_DN74097_c0_g1 | TRINITY_DN75284_c0_g1 | TRINITY_DN77166_c2_g1 | TRINITY_DN78223_c1_g1 | TRINITY_DN78377…
GO:0071944	cell periphery	9923	318	216.71	4	9.6e-05	4.4e-15	174	144	TRINITY_DN106017_c0_g1 | TRINITY_DN35098_c0_g1 | TRINITY_DN39296_c0_g1 | TRINITY_DN46000_c0_g1 | TRINITY_DN48094_c0_g1 | TRINITY_DN49448_c0_g1 | TRINITY_DN53800_c0_g1 | TRINITY_DN53980_c0_g1 | TRINITY_DN55354_c0_g1 | TRINITY_DN55991_c0_g1 | TRINITY_DN56907_c1_g1 | TRINITY_DN57189_c0_g1 | TRINITY_DN57441_c0_g1 | TRINITY_DN58118_c0_g1 | TRINITY_DN58645_c0_g1 | TRINITY_DN58734_c1_g2 | TRINITY_DN5919…	TRINITY_DN39408_c0_g1 | TRINITY_DN43140_c0_g1 | TRINITY_DN45395_c0_g1 | TRINITY_DN47296_c0_g1 | TRINITY_DN50725_c0_g1 | TRINITY_DN51024_c0_g1 | TRINITY_DN52374_c0_g1 | TRINITY_DN53504_c0_g1 | TRINITY_DN53639_c0_g1 | TRINITY_DN56738_c1_g1 | TRINITY_DN56738_c2_g2 | TRINITY_DN59787_c0_g1 | TRINITY_DN60096_c1_g1 | TRINITY_DN60259_c2_g1 | TRINITY_DN61110_c0_g3 | TRINITY_DN61458_c3_g1 | TRINITY_DN61900…
GO:0042807	central vacuole	15	9	0.33	5	4.8e-12	4.8e-12	1	8	TRINITY_DN67435_c5_g1	TRINITY_DN52374_c0_g1 | TRINITY_DN65005_c1_g1 | TRINITY_DN65005_c1_g2 | TRINITY_DN67041_c0_g1 | TRINITY_DN71575_c0_g5 | TRINITY_DN75360_c1_g1 | TRINITY_DN81021_c7_g4 | TRINITY_DN93719_c7_g1
GO:0048046	apoplast	612	44	13.37	6	7.4e-12	7.4e-12	25	19	TRINITY_DN106017_c0_g1 | TRINITY_DN52519_c0_g1 | TRINITY_DN60273_c0_g1 | TRINITY_DN60992_c1_g2 | TRINITY_DN62109_c0_g1 | TRINITY_DN62109_c0_g7 | TRINITY_DN62109_c1_g1 | TRINITY_DN62174_c0_g1 | TRINITY_DN63404_c2_g3 | TRINITY_DN67062_c0_g1 | TRINITY_DN68835_c2_g1 | TRINITY_DN68992_c1_g1 | TRINITY_DN72514_c2_g1 | TRINITY_DN74870_c1_g1 | TRINITY_DN77522_c0_g1 | TRINITY_DN79218_c3_g3 | TRINITY_DN7978…	TRINITY_DN53504_c0_g1 | TRINITY_DN64817_c4_g1 | TRINITY_DN66748_c1_g1 | TRINITY_DN68770_c2_g2 | TRINITY_DN70102_c2_g5 | TRINITY_DN71115_c7_g3 | TRINITY_DN73931_c0_g3 | TRINITY_DN78223_c1_g1 | TRINITY_DN78783_c3_g2 | TRINITY_DN83061_c3_g5 | TRINITY_DN84708_c0_g4 | TRINITY_DN87094_c2_g1 | TRINITY_DN87383_c1_g1 | TRINITY_DN88987_c0_g1 | TRINITY_DN89414_c1_g2 | TRINITY_DN93268_c6_g2 | TRINITY_DN93417…
GO:0031226	intrinsic component of plasma membrane	986	56	21.53	7	0.07094	1.1e-10	30	26	TRINITY_DN35098_c0_g1 | TRINITY_DN64148_c5_g3 | TRINITY_DN64682_c2_g1 | TRINITY_DN64785_c0_g4 | TRINITY_DN65371_c1_g1 | TRINITY_DN65561_c0_g1 | TRINITY_DN67435_c5_g1 | TRINITY_DN67713_c2_g1 | TRINITY_DN71574_c2_g2 | TRINITY_DN74341_c1_g3 | TRINITY_DN74341_c1_g4 | TRINITY_DN74605_c2_g3 | TRINITY_DN74645_c2_g2 | TRINITY_DN76089_c3_g1 | TRINITY_DN77541_c2_g2 | TRINITY_DN77763_c2_g1 | TRINITY_DN78745…	TRINITY_DN45395_c0_g1 | TRINITY_DN52374_c0_g1 | TRINITY_DN53639_c0_g1 | TRINITY_DN61458_c3_g1 | TRINITY_DN62856_c0_g3 | TRINITY_DN65005_c1_g1 | TRINITY_DN65005_c1_g2 | TRINITY_DN65658_c1_g2 | TRINITY_DN67041_c0_g1 | TRINITY_DN67302_c6_g1 | TRINITY_DN69725_c0_g3 | TRINITY_DN71575_c0_g5 | TRINITY_DN75360_c1_g1 | TRINITY_DN76073_c0_g1 | TRINITY_DN78783_c3_g2 | TRINITY_DN80916_c5_g1 | TRINITY_DN81021…
GO:0005887	integral component of plasma membrane	744	47	16.25	8	1.2e-10	1.2e-10	21	26	TRINITY_DN35098_c0_g1 | TRINITY_DN64148_c5_g3 | TRINITY_DN64682_c2_g1 | TRINITY_DN64785_c0_g4 | TRINITY_DN65561_c0_g1 | TRINITY_DN67435_c5_g1 | TRINITY_DN67713_c2_g1 | TRINITY_DN71574_c2_g2 | TRINITY_DN74605_c2_g3 | TRINITY_DN74645_c2_g2 | TRINITY_DN76089_c3_g1 | TRINITY_DN77763_c2_g1 | TRINITY_DN78745_c1_g1 | TRINITY_DN80999_c0_g1 | TRINITY_DN81043_c0_g5 | TRINITY_DN81503_c0_g1 | TRINITY_DN89293…	TRINITY_DN45395_c0_g1 | TRINITY_DN52374_c0_g1 | TRINITY_DN53639_c0_g1 | TRINITY_DN61458_c3_g1 | TRINITY_DN62856_c0_g3 | TRINITY_DN65005_c1_g1 | TRINITY_DN65005_c1_g2 | TRINITY_DN65658_c1_g2 | TRINITY_DN67041_c0_g1 | TRINITY_DN67302_c6_g1 | TRINITY_DN69725_c0_g3 | TRINITY_DN71575_c0_g5 | TRINITY_DN75360_c1_g1 | TRINITY_DN76073_c0_g1 | TRINITY_DN78783_c3_g2 | TRINITY_DN80916_c5_g1 | TRINITY_DN81021…
GO:0044459	plasma membrane part	1561	72	34.09	9	0.04095	2.6e-09	41	31	TRINITY_DN35098_c0_g1 | TRINITY_DN62206_c0_g2 | TRINITY_DN64148_c5_g3 | TRINITY_DN64682_c2_g1 | TRINITY_DN64785_c0_g4 | TRINITY_DN65371_c1_g1 | TRINITY_DN65561_c0_g1 | TRINITY_DN67435_c5_g1 | TRINITY_DN67651_c0_g2 | TRINITY_DN67713_c2_g1 | TRINITY_DN68073_c1_g1 | TRINITY_DN69614_c1_g1 | TRINITY_DN71574_c2_g2 | TRINITY_DN73638_c1_g1 | TRINITY_DN74341_c1_g3 | TRINITY_DN74341_c1_g4 | TRINITY_DN74605…	TRINITY_DN45395_c0_g1 | TRINITY_DN52374_c0_g1 | TRINITY_DN53639_c0_g1 | TRINITY_DN61458_c3_g1 | TRINITY_DN62856_c0_g3 | TRINITY_DN65005_c1_g1 | TRINITY_DN65005_c1_g2 | TRINITY_DN65658_c1_g2 | TRINITY_DN66767_c5_g6 | TRINITY_DN67041_c0_g1 | TRINITY_DN67302_c6_g1 | TRINITY_DN69725_c0_g3 | TRINITY_DN71575_c0_g5 | TRINITY_DN73457_c0_g1 | TRINITY_DN75360_c1_g1 | TRINITY_DN76073_c0_g1 | TRINITY_DN78783…
GO:0000326	protein storage vacuole	60	8	1931-01-01	10	4.7e-05	4.7e-05	2	6	TRINITY_DN67435_c5_g1 | TRINITY_DN69767_c1_g3	TRINITY_DN65005_c1_g1 | TRINITY_DN67041_c0_g1 | TRINITY_DN71575_c0_g5 | TRINITY_DN75360_c1_g1 | TRINITY_DN81021_c7_g4 | TRINITY_DN93719_c7_g1
GO:0005886	plasma membrane	8972	243	195.94	11	0.02542	8.3e-05	138	105	TRINITY_DN106017_c0_g1 | TRINITY_DN35098_c0_g1 | TRINITY_DN46000_c0_g1 | TRINITY_DN48094_c0_g1 | TRINITY_DN49448_c0_g1 | TRINITY_DN53800_c0_g1 | TRINITY_DN55354_c0_g1 | TRINITY_DN55991_c0_g1 | TRINITY_DN56907_c1_g1 | TRINITY_DN57189_c0_g1 | TRINITY_DN57441_c0_g1 | TRINITY_DN58118_c0_g1 | TRINITY_DN58734_c1_g2 | TRINITY_DN59192_c0_g2 | TRINITY_DN59201_c0_g1 | TRINITY_DN59345_c0_g1 | TRINITY_DN5934…	TRINITY_DN39408_c0_g1 | TRINITY_DN43140_c0_g1 | TRINITY_DN45395_c0_g1 | TRINITY_DN47296_c0_g1 | TRINITY_DN50725_c0_g1 | TRINITY_DN52374_c0_g1 | TRINITY_DN53639_c0_g1 | TRINITY_DN59787_c0_g1 | TRINITY_DN60096_c1_g1 | TRINITY_DN60259_c2_g1 | TRINITY_DN61110_c0_g3 | TRINITY_DN61458_c3_g1 | TRINITY_DN61900_c0_g1 | TRINITY_DN62743_c4_g1 | TRINITY_DN62832_c1_g2 | TRINITY_DN62856_c0_g3 | TRINITY_DN64213…
GO:0031224	intrinsic component of membrane	11439	300	249.81	12	0.03736	8.9e-05	177	123	TRINITY_DN35098_c0_g1 | TRINITY_DN46000_c0_g1 | TRINITY_DN49351_c0_g1 | TRINITY_DN49448_c0_g1 | TRINITY_DN50535_c0_g1 | TRINITY_DN52967_c1_g1 | TRINITY_DN53800_c0_g1 | TRINITY_DN55354_c0_g1 | TRINITY_DN55633_c0_g1 | TRINITY_DN55991_c0_g1 | TRINITY_DN56765_c0_g1 | TRINITY_DN56907_c1_g1 | TRINITY_DN57189_c0_g1 | TRINITY_DN57441_c0_g1 | TRINITY_DN58113_c0_g1 | TRINITY_DN58118_c0_g1 | TRINITY_DN58588…	TRINITY_DN44795_c0_g1 | TRINITY_DN45395_c0_g1 | TRINITY_DN47296_c0_g1 | TRINITY_DN50725_c0_g1 | TRINITY_DN52374_c0_g1 | TRINITY_DN52817_c0_g1 | TRINITY_DN53639_c0_g1 | TRINITY_DN55019_c0_g1 | TRINITY_DN56708_c0_g2 | TRINITY_DN58458_c1_g2 | TRINITY_DN60259_c2_g1 | TRINITY_DN60338_c1_g3 | TRINITY_DN60638_c0_g1 | TRINITY_DN61110_c0_g3 | TRINITY_DN61458_c3_g1 | TRINITY_DN62743_c4_g1 | TRINITY_DN62832…
GO:0009505	plant-type cell wall	426	22	2020-03-09	13	0.00021	0.00021	9	13	TRINITY_DN106017_c0_g1 | TRINITY_DN53980_c0_g1 | TRINITY_DN60801_c0_g1 | TRINITY_DN60801_c0_g2 | TRINITY_DN63845_c0_g1 | TRINITY_DN74870_c1_g1 | TRINITY_DN85778_c1_g1 | TRINITY_DN91058_c1_g5 | TRINITY_DN91305_c2_g2	TRINITY_DN53504_c0_g1 | TRINITY_DN67703_c1_g1 | TRINITY_DN71115_c7_g3 | TRINITY_DN71575_c0_g5 | TRINITY_DN75284_c0_g1 | TRINITY_DN84708_c0_g4 | TRINITY_DN87094_c2_g1 | TRINITY_DN87383_c1_g1 | TRINITY_DN89975_c1_g1 | TRINITY_DN93268_c6_g2 | TRINITY_DN93417_c3_g1 | TRINITY_DN93417_c5_g1 | TRINITY_DN93719_c7_g1
GO:0009522	photosystem I	63	7	1938-01-01	14	0.00044	0.00044	7	0	TRINITY_DN56765_c0_g1 | TRINITY_DN66154_c1_g1 | TRINITY_DN67651_c0_g2 | TRINITY_DN71673_c1_g1 | TRINITY_DN72106_c1_g3 | TRINITY_DN76730_c0_g1 | TRINITY_DN81041_c0_g4
GO:0016021	integral component of membrane	11144	287	243.37	15	0.04606	0.00051	166	121	TRINITY_DN35098_c0_g1 | TRINITY_DN46000_c0_g1 | TRINITY_DN49351_c0_g1 | TRINITY_DN49448_c0_g1 | TRINITY_DN50535_c0_g1 | TRINITY_DN52967_c1_g1 | TRINITY_DN53800_c0_g1 | TRINITY_DN55354_c0_g1 | TRINITY_DN55633_c0_g1 | TRINITY_DN55991_c0_g1 | TRINITY_DN56765_c0_g1 | TRINITY_DN56907_c1_g1 | TRINITY_DN57189_c0_g1 | TRINITY_DN58113_c0_g1 | TRINITY_DN58118_c0_g1 | TRINITY_DN58588_c0_g1 | TRINITY_DN58734…	TRINITY_DN44795_c0_g1 | TRINITY_DN45395_c0_g1 | TRINITY_DN47296_c0_g1 | TRINITY_DN50725_c0_g1 | TRINITY_DN52374_c0_g1 | TRINITY_DN52817_c0_g1 | TRINITY_DN53639_c0_g1 | TRINITY_DN55019_c0_g1 | TRINITY_DN56708_c0_g2 | TRINITY_DN58458_c1_g2 | TRINITY_DN60259_c2_g1 | TRINITY_DN60338_c1_g3 | TRINITY_DN60638_c0_g1 | TRINITY_DN61110_c0_g3 | TRINITY_DN61458_c3_g1 | TRINITY_DN62743_c4_g1 | TRINITY_DN62832…
GO:0034426	etioplast membrane	8	3	0.17	16	0.00054	0.00054	3	0	TRINITY_DN67941_c0_g1 | TRINITY_DN73359_c3_g2 | TRINITY_DN91785_c5_g2
GO:0034425	etioplast envelope	8	3	0.17	17	1.00000	0.00054	3	0	TRINITY_DN67941_c0_g1 | TRINITY_DN73359_c3_g2 | TRINITY_DN91785_c5_g2
GO:0010007	magnesium chelatase complex	9	3	0.2	18	0.00079	0.00079	3	0	TRINITY_DN45510_c0_g1 | TRINITY_DN49493_c0_g1 | TRINITY_DN93626_c7_g1
GO:0000322	storage vacuole	115	9	1951-02-01	19	0.70041	0.00097	2	7	TRINITY_DN67435_c5_g1 | TRINITY_DN69767_c1_g3	TRINITY_DN65005_c1_g1 | TRINITY_DN67041_c0_g1 | TRINITY_DN71575_c0_g5 | TRINITY_DN75360_c1_g1 | TRINITY_DN81021_c7_g4 | TRINITY_DN84192_c1_g1 | TRINITY_DN93719_c7_g1
GO:0044425	membrane part	12673	316	276.76	20	0.24970	0.00210	187	129	TRINITY_DN35098_c0_g1 | TRINITY_DN46000_c0_g1 | TRINITY_DN49351_c0_g1 | TRINITY_DN49448_c0_g1 | TRINITY_DN50535_c0_g1 | TRINITY_DN52967_c1_g1 | TRINITY_DN53027_c0_g1 | TRINITY_DN53800_c0_g1 | TRINITY_DN55354_c0_g1 | TRINITY_DN55633_c0_g1 | TRINITY_DN55991_c0_g1 | TRINITY_DN56765_c0_g1 | TRINITY_DN56907_c1_g1 | TRINITY_DN57189_c0_g1 | TRINITY_DN57441_c0_g1 | TRINITY_DN58113_c0_g1 | TRINITY_DN58118…	TRINITY_DN44795_c0_g1 | TRINITY_DN45395_c0_g1 | TRINITY_DN47296_c0_g1 | TRINITY_DN50725_c0_g1 | TRINITY_DN52374_c0_g1 | TRINITY_DN52817_c0_g1 | TRINITY_DN53639_c0_g1 | TRINITY_DN55019_c0_g1 | TRINITY_DN56708_c0_g2 | TRINITY_DN58458_c1_g2 | TRINITY_DN59062_c0_g2 | TRINITY_DN60259_c2_g1 | TRINITY_DN60338_c1_g3 | TRINITY_DN60638_c0_g1 | TRINITY_DN61110_c0_g3 | TRINITY_DN61458_c3_g1 | TRINITY_DN61721…
GO:0009705	plant-type vacuole membrane	342	16	1947-07-01	21	0.00382	0.00382	2	14	TRINITY_DN67435_c5_g1 | TRINITY_DN69767_c1_g3	TRINITY_DN52374_c0_g1 | TRINITY_DN62743_c4_g1 | TRINITY_DN65005_c1_g1 | TRINITY_DN65005_c1_g2 | TRINITY_DN67041_c0_g1 | TRINITY_DN69105_c0_g1 | TRINITY_DN71575_c0_g5 | TRINITY_DN72313_c2_g3 | TRINITY_DN75360_c1_g1 | TRINITY_DN81021_c7_g4 | TRINITY_DN84202_c2_g2 | TRINITY_DN89187_c1_g2 | TRINITY_DN91771_c5_g2 | TRINITY_DN93719_c7_g1
GO:0009501	amyloplast	116	8	1953-02-01	22	0.00402	0.00402	8	0	TRINITY_DN51371_c0_g1 | TRINITY_DN54751_c0_g1 | TRINITY_DN55769_c0_g1 | TRINITY_DN61378_c1_g1 | TRINITY_DN83578_c0_g1 | TRINITY_DN86179_c0_g1 | TRINITY_DN90636_c2_g1 | TRINITY_DN91358_c3_g1
GO:0009543	chloroplast thylakoid lumen	92	7	2020-01-02	23	0.00407	0.00407	5	2	TRINITY_DN57760_c2_g1 | TRINITY_DN57760_c3_g1 | TRINITY_DN91087_c0_g1 | TRINITY_DN92677_c0_g1 | TRINITY_DN92677_c1_g1	TRINITY_DN60305_c0_g1 | TRINITY_DN86274_c1_g1
GO:0031978	plastid thylakoid lumen	92	7	2020-01-02	24	1.00000	0.00407	5	2	TRINITY_DN57760_c2_g1 | TRINITY_DN57760_c3_g1 | TRINITY_DN91087_c0_g1 | TRINITY_DN92677_c0_g1 | TRINITY_DN92677_c1_g1	TRINITY_DN60305_c0_g1 | TRINITY_DN86274_c1_g1
GO:0009513	etioplast	16	3	0.35	25	1.00000	0.00470	3	0	TRINITY_DN67941_c0_g1 | TRINITY_DN73359_c3_g2 | TRINITY_DN91785_c5_g2
GO:0010330	cellulose synthase complex	34	4	0.74	26	0.00622	0.00622	4	0	TRINITY_DN64785_c0_g4 | TRINITY_DN67713_c2_g1 | TRINITY_DN94115_c1_g4 | TRINITY_DN94115_c2_g1
GO:0031225	anchored component of membrane	337	15	1936-07-01	27	0.00778	0.00778	13	2	TRINITY_DN57441_c0_g1 | TRINITY_DN60606_c0_g1 | TRINITY_DN65371_c1_g1 | TRINITY_DN74341_c1_g3 | TRINITY_DN74341_c1_g4 | TRINITY_DN77541_c2_g2 | TRINITY_DN81057_c2_g2 | TRINITY_DN83632_c1_g4 | TRINITY_DN83732_c1_g2 | TRINITY_DN85778_c1_g1 | TRINITY_DN86665_c3_g1 | TRINITY_DN91058_c1_g5 | TRINITY_DN91305_c2_g2	TRINITY_DN78466_c2_g1 | TRINITY_DN92046_c0_g2
GO:0009930	longitudinal side of cell surface	7	2	0.15	28	0.00930	0.00930	2	0	TRINITY_DN91058_c1_g5 | TRINITY_DN91305_c2_g2
GO:0000325	plant-type vacuole	548	21	1997-11-01	29	0.40523	0.00995	5	16	TRINITY_DN65700_c3_g1 | TRINITY_DN67435_c5_g1 | TRINITY_DN69767_c1_g3 | TRINITY_DN80733_c2_g2 | TRINITY_DN84293_c1_g1	TRINITY_DN50725_c0_g1 | TRINITY_DN52374_c0_g1 | TRINITY_DN62743_c4_g1 | TRINITY_DN65005_c1_g1 | TRINITY_DN65005_c1_g2 | TRINITY_DN67041_c0_g1 | TRINITY_DN69105_c0_g1 | TRINITY_DN71575_c0_g5 | TRINITY_DN72313_c2_g3 | TRINITY_DN75360_c1_g1 | TRINITY_DN81021_c7_g4 | TRINITY_DN84202_c2_g2 | TRINITY_DN86094_c1_g2 | TRINITY_DN89187_c1_g2 | TRINITY_DN91771_c5_g2 | TRINITY_DN93719_c7_g1
GO:0009897	external side of plasma membrane	64	5	2020-04-01	30	0.01297	0.01297	5	0	TRINITY_DN81503_c0_g1 | TRINITY_DN89263_c0_g2 | TRINITY_DN89263_c0_g3 | TRINITY_DN91058_c1_g5 | TRINITY_DN91305_c2_g2
GO:0009523	photosystem II	115	7	1951-02-01	31	0.01329	0.01329	6	1	TRINITY_DN66154_c1_g1 | TRINITY_DN67651_c0_g2 | TRINITY_DN71673_c1_g1 | TRINITY_DN72106_c1_g3 | TRINITY_DN76730_c0_g1 | TRINITY_DN81041_c0_g4	TRINITY_DN93417_c5_g1
GO:0016020	membrane	17698	418	386.5	32	0.36511	0.01445	246	172	TRINITY_DN106017_c0_g1 | TRINITY_DN117113_c0_g1 | TRINITY_DN35098_c0_g1 | TRINITY_DN45510_c0_g1 | TRINITY_DN46000_c0_g1 | TRINITY_DN48094_c0_g1 | TRINITY_DN48971_c0_g1 | TRINITY_DN49351_c0_g1 | TRINITY_DN49448_c0_g1 | TRINITY_DN49493_c0_g1 | TRINITY_DN50535_c0_g1 | TRINITY_DN52967_c1_g1 | TRINITY_DN53027_c0_g1 | TRINITY_DN53800_c0_g1 | TRINITY_DN55354_c0_g1 | TRINITY_DN55633_c0_g1 | TRINITY_DN559…	TRINITY_DN39408_c0_g1 | TRINITY_DN43140_c0_g1 | TRINITY_DN44795_c0_g1 | TRINITY_DN45395_c0_g1 | TRINITY_DN47296_c0_g1 | TRINITY_DN50725_c0_g1 | TRINITY_DN52374_c0_g1 | TRINITY_DN52817_c0_g1 | TRINITY_DN53639_c0_g1 | TRINITY_DN55019_c0_g1 | TRINITY_DN56708_c0_g2 | TRINITY_DN58458_c1_g2 | TRINITY_DN59062_c0_g2 | TRINITY_DN59787_c0_g1 | TRINITY_DN60096_c1_g1 | TRINITY_DN60259_c2_g1 | TRINITY_DN60338…
GO:0012511	monolayer-surrounded lipid storage body	10	2	0.22	33	0.01908	0.01908	2	0	TRINITY_DN61407_c0_g1 | TRINITY_DN91470_c1_g3
GO:0031091	platelet alpha granule	10	2	0.22	34	0.01908	0.01908	2	0	TRINITY_DN74720_c1_g1 | TRINITY_DN76597_c0_g1
GO:0009521	photosystem	154	8	1936-03-01	35	0.86438	0.02025	7	1	TRINITY_DN56765_c0_g1 | TRINITY_DN66154_c1_g1 | TRINITY_DN67651_c0_g2 | TRINITY_DN71673_c1_g1 | TRINITY_DN72106_c1_g3 | TRINITY_DN76730_c0_g1 | TRINITY_DN81041_c0_g4	TRINITY_DN93417_c5_g1
GO:0031305	integral component of mitochondrial inner membrane	27	3	0.59	36	0.02056	0.02056	3	0	TRINITY_DN68300_c0_g1 | TRINITY_DN73359_c3_g2 | TRINITY_DN91785_c5_g2
GO:0031304	intrinsic component of mitochondrial inner membrane	28	3	0.61	37	0.02266	0.02266	3	0	TRINITY_DN68300_c0_g1 | TRINITY_DN73359_c3_g2 | TRINITY_DN91785_c5_g2
GO:0000788	nuclear nucleosome	11	2	0.24	38	0.02299	0.02299	0	2		TRINITY_DN70911_c0_g4 | TRINITY_DN71265_c0_g1
GO:0071782	endoplasmic reticulum tubular network	29	3	0.63	39	0.02487	0.02487	2	1	TRINITY_DN74237_c1_g1 | TRINITY_DN74546_c0_g1	TRINITY_DN89809_c1_g1
GO:0031977	thylakoid lumen	131	7	1986-02-01	40	1.00000	0.02525	5	2	TRINITY_DN57760_c2_g1 | TRINITY_DN57760_c3_g1 | TRINITY_DN91087_c0_g1 | TRINITY_DN92677_c0_g1 | TRINITY_DN92677_c1_g1	TRINITY_DN60305_c0_g1 | TRINITY_DN86274_c1_g1
GO:0032541	cortical endoplasmic reticulum	13	2	0.28	41	0.03168	0.03168	2	0	TRINITY_DN74237_c1_g1 | TRINITY_DN74546_c0_g1
GO:0045335	phagocytic vesicle	33	3	0.72	42	0.03484	0.03484	3	0	TRINITY_DN66590_c3_g1 | TRINITY_DN76597_c0_g1 | TRINITY_DN91036_c1_g1
GO:0009986	cell surface	205	9	1948-04-01	43	0.14315	0.03701	7	2	TRINITY_DN81215_c0_g2 | TRINITY_DN81503_c0_g1 | TRINITY_DN88892_c2_g1 | TRINITY_DN89263_c0_g2 | TRINITY_DN89263_c0_g3 | TRINITY_DN91058_c1_g5 | TRINITY_DN91305_c2_g2	TRINITY_DN75284_c0_g1 | TRINITY_DN87094_c2_g1
GO:0016323	basolateral plasma membrane	58	4	2027-01-01	44	0.03789	0.03789	1	3	TRINITY_DN76597_c0_g1	TRINITY_DN80916_c5_g1 | TRINITY_DN87516_c1_g1 | TRINITY_DN93918_c3_g2
GO:0005859	muscle myosin complex	17	2	0.37	45	0.05217	0.05217	2	0	TRINITY_DN65561_c0_g1 | TRINITY_DN69055_c2_g3
GO:0005773	vacuole	2477	66	54.09	46	0.28360	0.05554	21	45	TRINITY_DN54001_c0_g1 | TRINITY_DN65700_c3_g1 | TRINITY_DN66649_c3_g3 | TRINITY_DN67435_c5_g1 | TRINITY_DN69767_c1_g3 | TRINITY_DN69945_c5_g2 | TRINITY_DN71237_c5_g1 | TRINITY_DN71340_c1_g1 | TRINITY_DN73359_c3_g2 | TRINITY_DN74341_c1_g3 | TRINITY_DN74341_c1_g4 | TRINITY_DN80263_c1_g1 | TRINITY_DN80733_c2_g2 | TRINITY_DN83732_c1_g2 | TRINITY_DN84293_c1_g1 | TRINITY_DN86665_c3_g1 | TRINITY_DN86679…	TRINITY_DN43140_c0_g1 | TRINITY_DN45395_c0_g1 | TRINITY_DN50725_c0_g1 | TRINITY_DN51024_c0_g1 | TRINITY_DN52374_c0_g1 | TRINITY_DN62743_c4_g1 | TRINITY_DN65005_c1_g1 | TRINITY_DN65005_c1_g2 | TRINITY_DN67041_c0_g1 | TRINITY_DN67302_c6_g1 | TRINITY_DN68021_c3_g2 | TRINITY_DN68770_c2_g2 | TRINITY_DN68770_c2_g3 | TRINITY_DN69105_c0_g1 | TRINITY_DN70911_c0_g4 | TRINITY_DN71115_c7_g3 | TRINITY_DN71265…
GO:0005902	microvillus	18	2	0.39	47	0.05786	0.05786	1	1	TRINITY_DN73638_c1_g1	TRINITY_DN87516_c1_g1
GO:0016460	myosin II complex	19	2	0.41	48	0.06376	0.06376	2	0	TRINITY_DN65561_c0_g1 | TRINITY_DN69055_c2_g3
GO:0005891	voltage-gated calcium channel complex	19	2	0.41	49	0.06376	0.06376	0	2		TRINITY_DN82331_c3_g1 | TRINITY_DN87629_c1_g1
GO:0017133	mitochondrial electron transfer flavoprotein complex	3	1	0.07	50	0.06410	0.06410	1	0	TRINITY_DN68300_c0_g1
GO:0000800	lateral element	3	1	0.07	51	0.06410	0.06410	1	0	TRINITY_DN71104_c0_g1
GO:0045251	electron transfer flavoprotein complex	3	1	0.07	52	0.06410	0.06410	1	0	TRINITY_DN68300_c0_g1
GO:0005833	hemoglobin complex	3	1	0.07	53	0.06410	0.06410	0	1		TRINITY_DN80568_c1_g2
GO:0032578	aleurone grain membrane	3	1	0.07	54	0.06410	0.06410	1	0	TRINITY_DN83732_c1_g2
GO:0009338	exodeoxyribonuclease V complex	3	1	0.07	55	0.06410	0.06410	1	0	TRINITY_DN88857_c1_g1
GO:0030089	phycobilisome	3	1	0.07	56	0.06410	0.06410	0	1		TRINITY_DN61721_c0_g1
GO:0016324	apical plasma membrane	131	6	1986-02-01	57	0.06805	0.06805	3	3	TRINITY_DN69614_c1_g1 | TRINITY_DN73638_c1_g1 | TRINITY_DN76597_c0_g1	TRINITY_DN66767_c5_g6 | TRINITY_DN73457_c0_g1 | TRINITY_DN87516_c1_g1
GO:0042734	presynaptic membrane	20	2	0.44	58	0.06984	0.06984	1	1	TRINITY_DN67651_c0_g2	TRINITY_DN87516_c1_g1
GO:0046658	anchored component of plasma membrane	236	9	2015-05-01	59	0.07573	0.07573	9	0	TRINITY_DN65371_c1_g1 | TRINITY_DN74341_c1_g3 | TRINITY_DN74341_c1_g4 | TRINITY_DN77541_c2_g2 | TRINITY_DN83632_c1_g4 | TRINITY_DN85778_c1_g1 | TRINITY_DN86665_c3_g1 | TRINITY_DN91058_c1_g5 | TRINITY_DN91305_c2_g2
GO:0000015	phosphopyruvate hydratase complex	21	2	0.46	60	0.07611	0.07611	1	1	TRINITY_DN88892_c2_g1	TRINITY_DN75284_c0_g1
GO:0046930	pore complex	46	3	1	61	0.07898	0.07898	3	0	TRINITY_DN67941_c0_g1 | TRINITY_DN73359_c3_g2 | TRINITY_DN91785_c5_g2
GO:0019005	SCF ubiquitin ligase complex	137	6	1999-02-01	62	0.08051	0.08051	1	5	TRINITY_DN56487_c1_g1	TRINITY_DN59062_c0_g2 | TRINITY_DN67343_c0_g3 | TRINITY_DN84456_c2_g1 | TRINITY_DN84542_c0_g1 | TRINITY_DN84542_c0_g2
GO:1990124	messenger ribonucleoprotein complex	4	1	0.09	63	0.08454	0.08454	1	0	TRINITY_DN73932_c1_g1
GO:0005971	ribonucleoside-diphosphate reductase complex	4	1	0.09	64	0.08454	0.08454	1	0	TRINITY_DN76597_c0_g1
GO:1990578	perinuclear endoplasmic reticulum membrane	4	1	0.09	65	0.08454	0.08454	1	0	TRINITY_DN74237_c1_g1
GO:0032391	photoreceptor connecting cilium	4	1	0.09	66	0.08454	0.08454	0	1		TRINITY_DN86682_c2_g1
GO:0042824	MHC class I peptide loading complex	4	1	0.09	67	0.08454	0.08454	0	1		TRINITY_DN92261_c2_g2
GO:0033270	paranode region of axon	4	1	0.09	68	0.08454	0.08454	0	1		TRINITY_DN87516_c1_g1
GO:0030991	intraciliary transport particle A	4	1	0.09	69	0.08454	0.08454	0	1		TRINITY_DN86682_c2_g1
GO:0034464	BBSome	4	1	0.09	70	0.08454	0.08454	1	0	TRINITY_DN85048_c1_g1
GO:0044292	dendrite terminus	4	1	0.09	71	0.08454	0.08454	1	0	TRINITY_DN92677_c0_g1
GO:0044294	dendritic growth cone	4	1	0.09	72	0.08454	0.08454	1	0	TRINITY_DN92677_c0_g1
GO:0032592	integral component of mitochondrial membrane	76	4	1966-01-01	73	0.08491	0.08491	4	0	TRINITY_DN68300_c0_g1 | TRINITY_DN73359_c3_g2 | TRINITY_DN87605_c1_g1 | TRINITY_DN91785_c5_g2
GO:0098573	intrinsic component of mitochondrial membrane	77	4	1968-01-01	74	0.08809	0.08809	4	0	TRINITY_DN68300_c0_g1 | TRINITY_DN73359_c3_g2 | TRINITY_DN87605_c1_g1 | TRINITY_DN91785_c5_g2
GO:0030139	endocytic vesicle	80	4	1975-01-01	75	0.09799	0.09799	4	0	TRINITY_DN56907_c1_g1 | TRINITY_DN66590_c3_g1 | TRINITY_DN76597_c0_g1 | TRINITY_DN91036_c1_g1
GO:0045177	apical part of cell	146	6	2019-03-01	76	0.10142	0.10142	3	3	TRINITY_DN69614_c1_g1 | TRINITY_DN73638_c1_g1 | TRINITY_DN76597_c0_g1	TRINITY_DN66767_c5_g6 | TRINITY_DN73457_c0_g1 | TRINITY_DN87516_c1_g1
GO:0034704	calcium channel complex	25	2	0.55	77	0.10278	0.10278	0	2		TRINITY_DN82331_c3_g1 | TRINITY_DN87629_c1_g1
GO:0031430	M band	25	2	0.55	78	0.10278	0.10278	2	0	TRINITY_DN65561_c0_g1 | TRINITY_DN69055_c2_g3
GO:0098590	plasma membrane region	289	10	1931-06-01	79	0.10384	0.10384	5	5	TRINITY_DN67651_c0_g2 | TRINITY_DN69614_c1_g1 | TRINITY_DN73638_c1_g1 | TRINITY_DN76597_c0_g1 | TRINITY_DN85048_c1_g1	TRINITY_DN66767_c5_g6 | TRINITY_DN73457_c0_g1 | TRINITY_DN80916_c5_g1 | TRINITY_DN87516_c1_g1 | TRINITY_DN93918_c3_g2
GO:0033095	aleurone grain	5	1	0.11	80	0.10453	0.10453	1	0	TRINITY_DN83732_c1_g2
GO:0045179	apical cortex	5	1	0.11	81	0.10453	0.10453	1	0	TRINITY_DN69614_c1_g1
GO:0060076	excitatory synapse	5	1	0.11	82	0.10453	0.10453	1	0	TRINITY_DN67651_c0_g2
GO:0120025	plasma membrane bounded cell projection	598	18	2020-06-13	83	0.10864	0.10864	11	7	TRINITY_DN60401_c0_g3 | TRINITY_DN65036_c3_g2 | TRINITY_DN67651_c0_g2 | TRINITY_DN73638_c1_g1 | TRINITY_DN73932_c1_g1 | TRINITY_DN74720_c1_g1 | TRINITY_DN75546_c1_g1 | TRINITY_DN78777_c1_g2 | TRINITY_DN85048_c1_g1 | TRINITY_DN89263_c0_g2 | TRINITY_DN92677_c0_g1	TRINITY_DN66767_c5_g6 | TRINITY_DN67041_c0_g1 | TRINITY_DN72616_c0_g1 | TRINITY_DN73457_c0_g1 | TRINITY_DN86682_c2_g1 | TRINITY_DN87516_c1_g1 | TRINITY_DN93641_c4_g1
GO:0005929	cilium	150	6	2028-03-01	84	0.11155	0.11155	4	2	TRINITY_DN65036_c3_g2 | TRINITY_DN74720_c1_g1 | TRINITY_DN78777_c1_g2 | TRINITY_DN85048_c1_g1	TRINITY_DN72616_c0_g1 | TRINITY_DN86682_c2_g1
GO:0031672	A band	27	2	0.59	85	0.11694	0.11694	2	0	TRINITY_DN65561_c0_g1 | TRINITY_DN69055_c2_g3
GO:0034703	cation channel complex	55	3	2020-02-01	86	0.11869	0.11869	0	3		TRINITY_DN80916_c5_g1 | TRINITY_DN82331_c3_g1 | TRINITY_DN87629_c1_g1
GO:0016592	mediator complex	153	6	1934-03-01	87	0.11947	0.11947	5	1	TRINITY_DN55776_c1_g1 | TRINITY_DN58758_c0_g1 | TRINITY_DN70198_c1_g2 | TRINITY_DN72408_c0_g1 | TRINITY_DN82939_c0_g1	TRINITY_DN73932_c0_g2
GO:0009530	primary cell wall	6	1	0.13	88	0.12409	0.12409	0	1		TRINITY_DN67703_c1_g1
GO:0030076	light-harvesting complex	6	1	0.13	89	0.12409	0.12409	0	1		TRINITY_DN61721_c0_g1
GO:0033267	axon part	57	3	2024-01-01	90	0.12836	0.12836	2	1	TRINITY_DN67651_c0_g2 | TRINITY_DN92677_c0_g1	TRINITY_DN87516_c1_g1
GO:0016328	lateral plasma membrane	29	2	0.63	91	0.13155	0.13155	2	0	TRINITY_DN91058_c1_g5 | TRINITY_DN91305_c2_g2
GO:0120038	plasma membrane bounded cell projection part	309	10	1975-06-01	92	0.14169	0.14169	6	4	TRINITY_DN60401_c0_g3 | TRINITY_DN67651_c0_g2 | TRINITY_DN73638_c1_g1 | TRINITY_DN85048_c1_g1 | TRINITY_DN89263_c0_g2 | TRINITY_DN92677_c0_g1	TRINITY_DN67041_c0_g1 | TRINITY_DN73457_c0_g1 | TRINITY_DN86682_c2_g1 | TRINITY_DN87516_c1_g1
GO:0031526	brush border membrane	7	1	0.15	93	0.14322	0.14322	0	1		TRINITY_DN73457_c0_g1
GO:0031528	microvillus membrane	7	1	0.15	94	0.14322	0.14322	1	0	TRINITY_DN73638_c1_g1
GO:0035869	ciliary transition zone	7	1	0.15	95	0.14322	0.14322	0	1		TRINITY_DN86682_c2_g1
GO:0031093	platelet alpha granule lumen	7	1	0.15	96	0.14322	0.14322	1	0	TRINITY_DN74720_c1_g1
GO:0031462	Cul2-RING ubiquitin ligase complex	7	1	0.15	97	0.14322	0.14322	1	0	TRINITY_DN65036_c3_g2
GO:0009341	beta-galactosidase complex	7	1	0.15	98	0.14322	0.14322	0	1		TRINITY_DN68770_c2_g2
GO:0097546	ciliary base	7	1	0.15	99	0.14322	0.14322	0	1		TRINITY_DN86682_c2_g1
GO:0043679	axon terminus	32	2	0.7	100	0.15417	0.15417	1	1	TRINITY_DN67651_c0_g2	TRINITY_DN67041_c0_g1
GO:0005744	mitochondrial inner membrane presequence translocase complex	33	2	0.72	101	0.16187	0.16187	2	0	TRINITY_DN73359_c3_g2 | TRINITY_DN91785_c5_g2
GO:0000417	HIR complex	8	1	0.17	102	0.16194	0.16194	0	1		TRINITY_DN90741_c3_g2
GO:0070938	contractile ring	8	1	0.17	103	0.16194	0.16194	1	0	TRINITY_DN91305_c2_g2
GO:0008076	voltage-gated potassium channel complex	8	1	0.17	104	0.16194	0.16194	0	1		TRINITY_DN80916_c5_g1
GO:0034705	potassium channel complex	8	1	0.17	105	0.16194	0.16194	0	1		TRINITY_DN80916_c5_g1
GO:0070820	tertiary granule	8	1	0.17	106	0.16194	0.16194	1	0	TRINITY_DN76597_c0_g1
GO:0001650	fibrillar center	8	1	0.17	107	0.16194	0.16194	1	0	TRINITY_DN69939_c0_g2
GO:0044463	cell projection part	320	10	1999-06-01	108	0.16519	0.16519	6	4	TRINITY_DN60401_c0_g3 | TRINITY_DN67651_c0_g2 | TRINITY_DN73638_c1_g1 | TRINITY_DN85048_c1_g1 | TRINITY_DN89263_c0_g2 | TRINITY_DN92677_c0_g1	TRINITY_DN67041_c0_g1 | TRINITY_DN73457_c0_g1 | TRINITY_DN86682_c2_g1 | TRINITY_DN87516_c1_g1
GO:0031253	cell projection membrane	65	3	1942-01-01	109	0.16953	0.16953	2	1	TRINITY_DN73638_c1_g1 | TRINITY_DN85048_c1_g1	TRINITY_DN73457_c0_g1
GO:0043005	neuron projection	245	8	1935-05-01	110	0.16963	0.16963	4	4	TRINITY_DN60401_c0_g3 | TRINITY_DN67651_c0_g2 | TRINITY_DN73932_c1_g1 | TRINITY_DN92677_c0_g1	TRINITY_DN66767_c5_g6 | TRINITY_DN67041_c0_g1 | TRINITY_DN86682_c2_g1 | TRINITY_DN87516_c1_g1
GO:0035097	histone methyltransferase complex	34	2	0.74	111	0.16964	0.16964	1	1	TRINITY_DN69939_c0_g2	TRINITY_DN80916_c5_g1
GO:0042995	cell projection	642	18	2020-02-14	112	0.17005	0.17005	11	7	TRINITY_DN60401_c0_g3 | TRINITY_DN65036_c3_g2 | TRINITY_DN67651_c0_g2 | TRINITY_DN73638_c1_g1 | TRINITY_DN73932_c1_g1 | TRINITY_DN74720_c1_g1 | TRINITY_DN75546_c1_g1 | TRINITY_DN78777_c1_g2 | TRINITY_DN85048_c1_g1 | TRINITY_DN89263_c0_g2 | TRINITY_DN92677_c0_g1	TRINITY_DN66767_c5_g6 | TRINITY_DN67041_c0_g1 | TRINITY_DN72616_c0_g1 | TRINITY_DN73457_c0_g1 | TRINITY_DN86682_c2_g1 | TRINITY_DN87516_c1_g1 | TRINITY_DN93641_c4_g1
GO:0030426	growth cone	35	2	0.76	113	0.17746	0.17746	2	0	TRINITY_DN60401_c0_g3 | TRINITY_DN92677_c0_g1
GO:0009579	thylakoid	980	26	2020-04-21	114	0.94349	0.18023	18	8	TRINITY_DN117113_c0_g1 | TRINITY_DN56765_c0_g1 | TRINITY_DN57760_c2_g1 | TRINITY_DN57760_c3_g1 | TRINITY_DN61376_c2_g3 | TRINITY_DN66154_c1_g1 | TRINITY_DN67598_c3_g2 | TRINITY_DN67651_c0_g2 | TRINITY_DN68992_c1_g1 | TRINITY_DN69032_c0_g1 | TRINITY_DN71673_c1_g1 | TRINITY_DN72106_c1_g3 | TRINITY_DN76730_c0_g1 | TRINITY_DN81041_c0_g4 | TRINITY_DN91087_c0_g1 | TRINITY_DN92677_c0_g1 | TRINITY_DN9267…	TRINITY_DN59062_c0_g2 | TRINITY_DN60305_c0_g1 | TRINITY_DN61721_c0_g1 | TRINITY_DN70911_c0_g4 | TRINITY_DN71265_c0_g1 | TRINITY_DN80213_c5_g1 | TRINITY_DN86274_c1_g1 | TRINITY_DN93417_c5_g1
GO:0097038	perinuclear endoplasmic reticulum	9	1	0.2	115	0.18024	0.18024	1	0	TRINITY_DN74237_c1_g1
GO:0042581	specific granule	9	1	0.2	116	0.18024	0.18024	1	0	TRINITY_DN76597_c0_g1
GO:0044306	neuron projection terminus	36	2	0.79	117	0.18534	0.18534	1	1	TRINITY_DN67651_c0_g2	TRINITY_DN67041_c0_g1
GO:0098793	presynapse	70	3	1953-01-01	118	0.19694	0.19694	1	2	TRINITY_DN67651_c0_g2	TRINITY_DN67041_c0_g1 | TRINITY_DN87516_c1_g1
GO:0030990	intraciliary transport particle	10	1	0.22	119	0.19815	0.19815	0	1		TRINITY_DN86682_c2_g1
GO:0030315	T-tubule	10	1	0.22	120	0.19815	0.19815	0	1		TRINITY_DN87516_c1_g1
GO:0009279	cell outer membrane	39	2	0.85	121	0.20926	0.20926	1	1	TRINITY_DN93217_c2_g1	TRINITY_DN67343_c0_g1
GO:0009574	preprophase band	39	2	0.85	122	0.20926	0.20926	1	1	TRINITY_DN81291_c2_g1	TRINITY_DN84816_c11_g1
GO:0045202	synapse	183	6	4	123	0.21218	0.21218	3	3	TRINITY_DN67651_c0_g2 | TRINITY_DN73932_c1_g1 | TRINITY_DN92677_c0_g1	TRINITY_DN66767_c5_g6 | TRINITY_DN67041_c0_g1 | TRINITY_DN87516_c1_g1
GO:0005965	protein farnesyltransferase complex	11	1	0.24	124	0.21567	0.21567	0	1		TRINITY_DN94443_c1_g2
GO:0035098	ESC/E(Z) complex	11	1	0.24	125	0.21567	0.21567	1	0	TRINITY_DN69939_c0_g2
GO:0009277	fungal-type cell wall	11	1	0.24	126	0.21567	0.21567	0	1		TRINITY_DN83932_c0_g2
GO:0044295	axonal growth cone	11	1	0.24	127	0.21567	0.21567	1	0	TRINITY_DN92677_c0_g1
GO:0009538	photosystem I reaction center	11	1	0.24	128	0.21567	0.21567	1	0	TRINITY_DN56765_c0_g1
GO:0044448	cell cortex part	264	8	1977-05-01	129	0.22201	0.22201	6	2	TRINITY_DN69614_c1_g1 | TRINITY_DN74237_c1_g1 | TRINITY_DN74546_c0_g1 | TRINITY_DN81020_c5_g1 | TRINITY_DN81291_c2_g1 | TRINITY_DN91036_c1_g1	TRINITY_DN84816_c11_g1 | TRINITY_DN91446_c1_g1
GO:0000786	nucleosome	112	4	1945-02-01	130	0.22944	0.22944	0	4		TRINITY_DN70911_c0_g4 | TRINITY_DN71265_c0_g1 | TRINITY_DN79181_c0_g1 | TRINITY_DN91001_c2_g1
GO:0031594	neuromuscular junction	12	1	0.26	131	0.23280	0.23280	1	0	TRINITY_DN67651_c0_g2
GO:0035102	PRC1 complex	12	1	0.26	132	0.23280	0.23280	1	0	TRINITY_DN69939_c0_g2
GO:0043332	mating projection tip	12	1	0.26	133	0.23280	0.23280	1	0	TRINITY_DN89263_c0_g2
GO:0005937	mating projection	12	1	0.26	134	0.23280	0.23280	1	0	TRINITY_DN89263_c0_g2
GO:0048226	Casparian strip	12	1	0.26	135	0.23280	0.23280	1	0	TRINITY_DN53980_c0_g1
GO:0005667	transcription factor complex	229	7	5	136	0.23589	0.23589	7	0	TRINITY_DN55776_c1_g1 | TRINITY_DN58546_c0_g2 | TRINITY_DN69939_c0_g2 | TRINITY_DN73749_c0_g1 | TRINITY_DN84340_c2_g1 | TRINITY_DN88861_c1_g3 | TRINITY_DN91358_c3_g1
GO:1902554	serine/threonine protein kinase complex	77	3	1968-01-01	137	0.23689	0.23689	3	0	TRINITY_DN54001_c0_g1 | TRINITY_DN72408_c0_g1 | TRINITY_DN84977_c1_g1
GO:1903561	extracellular vesicle	152	5	1932-03-01	138	0.23931	0.23931	4	1	TRINITY_DN65561_c0_g1 | TRINITY_DN72378_c1_g1 | TRINITY_DN74720_c1_g1 | TRINITY_DN86081_c4_g1	TRINITY_DN93918_c3_g2
GO:0043230	extracellular organelle	153	5	1934-03-01	139	0.24336	0.24336	4	1	TRINITY_DN65561_c0_g1 | TRINITY_DN72378_c1_g1 | TRINITY_DN74720_c1_g1 | TRINITY_DN86081_c4_g1	TRINITY_DN93918_c3_g2
GO:0097060	synaptic membrane	79	3	1973-01-01	140	0.24855	0.24855	1	2	TRINITY_DN67651_c0_g2	TRINITY_DN66767_c5_g6 | TRINITY_DN87516_c1_g1
GO:0030672	synaptic vesicle membrane	13	1	0.28	141	0.24956	0.24956	1	0	TRINITY_DN67651_c0_g2
GO:0099501	exocytic vesicle membrane	13	1	0.28	142	0.24956	0.24956	1	0	TRINITY_DN67651_c0_g2
GO:0005763	mitochondrial small ribosomal subunit	13	1	0.28	143	0.24956	0.24956	1	0	TRINITY_DN90636_c2_g1
GO:0005811	lipid droplet	44	2	0.96	144	0.24967	0.24967	2	0	TRINITY_DN61407_c0_g1 | TRINITY_DN91470_c1_g3
GO:0030018	Z disc	44	2	0.96	145	0.24967	0.24967	2	0	TRINITY_DN65561_c0_g1 | TRINITY_DN69055_c2_g3
GO:0030425	dendrite	117	4	1956-02-01	146	0.25304	0.25304	1	3	TRINITY_DN92677_c0_g1	TRINITY_DN66767_c5_g6 | TRINITY_DN67041_c0_g1 | TRINITY_DN87516_c1_g1
GO:0005938	cell cortex	358	10	1982-07-01	147	0.25880	0.25880	8	2	TRINITY_DN62206_c0_g2 | TRINITY_DN69614_c1_g1 | TRINITY_DN74237_c1_g1 | TRINITY_DN74546_c0_g1 | TRINITY_DN81020_c5_g1 | TRINITY_DN81291_c2_g1 | TRINITY_DN91036_c1_g1 | TRINITY_DN91668_c3_g1	TRINITY_DN84816_c11_g1 | TRINITY_DN91446_c1_g1
GO:0030427	site of polarized growth	81	3	1977-01-01	148	0.26031	0.26031	3	0	TRINITY_DN60401_c0_g3 | TRINITY_DN89263_c0_g2 | TRINITY_DN92677_c0_g1
GO:0031674	I band	46	2	1	149	0.26593	0.26593	2	0	TRINITY_DN65561_c0_g1 | TRINITY_DN69055_c2_g3
GO:0008305	integrin complex	14	1	0.31	150	0.26595	0.26595	1	0	TRINITY_DN81503_c0_g1
GO:0048786	presynaptic active zone	14	1	0.31	151	0.26595	0.26595	1	0	TRINITY_DN67651_c0_g2
GO:0009360	DNA polymerase III complex	14	1	0.31	152	0.26595	0.26595	0	1		TRINITY_DN80561_c0_g1
GO:0044304	main axon	14	1	0.31	153	0.26595	0.26595	0	1		TRINITY_DN87516_c1_g1
GO:0098636	protein complex involved in cell adhesion	14	1	0.31	154	0.26595	0.26595	1	0	TRINITY_DN81503_c0_g1
GO:0097731	9+0 non-motile cilium	14	1	0.31	155	0.26595	0.26595	0	1		TRINITY_DN86682_c2_g1
GO:0097733	photoreceptor cell cilium	14	1	0.31	156	0.26595	0.26595	0	1		TRINITY_DN86682_c2_g1
GO:0034708	methyltransferase complex	47	2	2020-03-01	157	0.27405	0.27405	1	1	TRINITY_DN69939_c0_g2	TRINITY_DN80916_c5_g1
GO:0005815	microtubule organizing center	241	7	2026-05-01	158	0.27558	0.27558	4	3	TRINITY_DN60901_c0_g1 | TRINITY_DN80189_c2_g1 | TRINITY_DN85048_c1_g1 | TRINITY_DN92677_c0_g1	TRINITY_DN43140_c0_g1 | TRINITY_DN80916_c5_g1 | TRINITY_DN86682_c2_g1
GO:0044421	extracellular region part	532	14	1962-11-01	159	0.27629	0.27629	11	3	TRINITY_DN53831_c0_g1 | TRINITY_DN61869_c2_g2 | TRINITY_DN62174_c0_g1 | TRINITY_DN65561_c0_g1 | TRINITY_DN68190_c4_g1 | TRINITY_DN72378_c1_g1 | TRINITY_DN73638_c1_g1 | TRINITY_DN74720_c1_g1 | TRINITY_DN76795_c3_g6 | TRINITY_DN86081_c4_g1 | TRINITY_DN87438_c3_g1	TRINITY_DN77166_c2_g1 | TRINITY_DN87094_c2_g1 | TRINITY_DN93918_c3_g2
GO:0044436	thylakoid part	831	21	18.15	160	0.99104	0.27780	16	5	TRINITY_DN117113_c0_g1 | TRINITY_DN56765_c0_g1 | TRINITY_DN57760_c2_g1 | TRINITY_DN57760_c3_g1 | TRINITY_DN61376_c2_g3 | TRINITY_DN66154_c1_g1 | TRINITY_DN67598_c3_g2 | TRINITY_DN67651_c0_g2 | TRINITY_DN69032_c0_g1 | TRINITY_DN71673_c1_g1 | TRINITY_DN72106_c1_g3 | TRINITY_DN76730_c0_g1 | TRINITY_DN81041_c0_g4 | TRINITY_DN91087_c0_g1 | TRINITY_DN92677_c0_g1 | TRINITY_DN92677_c1_g1	TRINITY_DN59062_c0_g2 | TRINITY_DN60305_c0_g1 | TRINITY_DN61721_c0_g1 | TRINITY_DN86274_c1_g1 | TRINITY_DN93417_c5_g1
GO:0099568	cytoplasmic region	366	10	1999-07-01	161	0.28048	0.28048	8	2	TRINITY_DN62206_c0_g2 | TRINITY_DN69614_c1_g1 | TRINITY_DN74237_c1_g1 | TRINITY_DN74546_c0_g1 | TRINITY_DN81020_c5_g1 | TRINITY_DN81291_c2_g1 | TRINITY_DN91036_c1_g1 | TRINITY_DN91668_c3_g1	TRINITY_DN84816_c11_g1 | TRINITY_DN91446_c1_g1
GO:0034774	secretory granule lumen	15	1	0.33	162	0.28199	0.28199	1	0	TRINITY_DN74720_c1_g1
GO:0005865	striated muscle thin filament	15	1	0.33	163	0.28199	0.28199	1	0	TRINITY_DN65561_c0_g1
GO:0016602	CCAAT-binding factor complex	15	1	0.33	164	0.28199	0.28199	1	0	TRINITY_DN84340_c2_g1
GO:0010598	NAD(P)H dehydrogenase complex (plastoquinone)	15	1	0.33	165	0.28199	0.28199	0	1		TRINITY_DN59062_c0_g2
GO:0030313	cell envelope	48	2	2020-05-01	166	0.28218	0.28218	1	1	TRINITY_DN93217_c2_g1	TRINITY_DN67343_c0_g1
GO:0098858	actin-based cell projection	48	2	2020-05-01	167	0.28218	0.28218	1	1	TRINITY_DN73638_c1_g1	TRINITY_DN87516_c1_g1
GO:0034702	ion channel complex	124	4	1971-02-01	168	0.28683	0.28683	1	3	TRINITY_DN72378_c1_g1	TRINITY_DN80916_c5_g1 | TRINITY_DN82331_c3_g1 | TRINITY_DN87629_c1_g1
GO:0098552	side of membrane	204	6	1946-04-01	169	0.28812	0.28812	5	1	TRINITY_DN81503_c0_g1 | TRINITY_DN89263_c0_g2 | TRINITY_DN89263_c0_g3 | TRINITY_DN91058_c1_g5 | TRINITY_DN91305_c2_g2	TRINITY_DN89809_c1_g1
GO:1902911	protein kinase complex	86	3	1988-01-01	170	0.28996	0.28996	3	0	TRINITY_DN54001_c0_g1 | TRINITY_DN72408_c0_g1 | TRINITY_DN84977_c1_g1
GO:0000307	cyclin-dependent protein kinase holoenzyme complex	49	2	2020-07-01	171	0.29029	0.29029	2	0	TRINITY_DN72408_c0_g1 | TRINITY_DN84977_c1_g1
GO:0044815	DNA packaging complex	126	4	1975-02-01	172	0.29661	0.29661	0	4		TRINITY_DN70911_c0_g4 | TRINITY_DN71265_c0_g1 | TRINITY_DN79181_c0_g1 | TRINITY_DN91001_c2_g1
GO:1990316	ATG1/ULK1 kinase complex	16	1	0.35	173	0.29768	0.29768	1	0	TRINITY_DN54001_c0_g1
GO:0048188	Set1C/COMPASS complex	16	1	0.35	174	0.29768	0.29768	0	1		TRINITY_DN80916_c5_g1
GO:0061645	endocytic patch	16	1	0.35	175	0.29768	0.29768	0	1		TRINITY_DN91446_c1_g1
GO:0017119	Golgi transport complex	16	1	0.35	176	0.29768	0.29768	1	0	TRINITY_DN76597_c0_g1
GO:0008074	guanylate cyclase complex, soluble	16	1	0.35	177	0.29768	0.29768	1	0	TRINITY_DN78777_c1_g2
GO:0070847	core mediator complex	16	1	0.35	178	0.29768	0.29768	1	0	TRINITY_DN55776_c1_g1
GO:0019033	viral tegument	16	1	0.35	179	0.29768	0.29768	1	0	TRINITY_DN77522_c0_g1
GO:0070772	PAS complex	16	1	0.35	180	0.29768	0.29768	0	1		TRINITY_DN84192_c1_g1
GO:0030479	actin cortical patch	16	1	0.35	181	0.29768	0.29768	0	1		TRINITY_DN91446_c1_g1
GO:0014069	postsynaptic density	51	2	2020-11-01	182	0.30648	0.30648	0	2		TRINITY_DN66767_c5_g6 | TRINITY_DN87516_c1_g1
GO:0099572	postsynaptic specialization	51	2	2020-11-01	183	0.30648	0.30648	0	2		TRINITY_DN66767_c5_g6 | TRINITY_DN87516_c1_g1
GO:0005615	extracellular space	460	12	2020-05-10	184	0.30654	0.30654	9	3	TRINITY_DN53831_c0_g1 | TRINITY_DN61869_c2_g2 | TRINITY_DN65561_c0_g1 | TRINITY_DN68190_c4_g1 | TRINITY_DN72378_c1_g1 | TRINITY_DN73638_c1_g1 | TRINITY_DN74720_c1_g1 | TRINITY_DN76795_c3_g6 | TRINITY_DN87438_c3_g1	TRINITY_DN77166_c2_g1 | TRINITY_DN87094_c2_g1 | TRINITY_DN93918_c3_g2
GO:0060205	cytoplasmic vesicle lumen	17	1	0.37	185	0.31302	0.31302	1	0	TRINITY_DN74720_c1_g1
GO:0000314	organellar small ribosomal subunit	17	1	0.37	186	0.31302	0.31302	1	0	TRINITY_DN90636_c2_g1
GO:0060170	ciliary membrane	17	1	0.37	187	0.31302	0.31302	1	0	TRINITY_DN85048_c1_g1
GO:0032279	asymmetric synapse	52	2	2014-01-01	188	0.31455	0.31455	0	2		TRINITY_DN66767_c5_g6 | TRINITY_DN87516_c1_g1
GO:0098984	neuron to neuron synapse	52	2	2014-01-01	189	0.31455	0.31455	0	2		TRINITY_DN66767_c5_g6 | TRINITY_DN87516_c1_g1
GO:0019867	outer membrane	421	11	2019-09-01	190	0.31560	0.31560	9	2	TRINITY_DN67683_c1_g4 | TRINITY_DN67941_c0_g1 | TRINITY_DN71773_c3_g2 | TRINITY_DN73359_c3_g2 | TRINITY_DN73932_c1_g1 | TRINITY_DN87605_c1_g1 | TRINITY_DN89505_c0_g2 | TRINITY_DN91785_c5_g2 | TRINITY_DN93217_c2_g1	TRINITY_DN67343_c0_g1 | TRINITY_DN80213_c5_g1
GO:0005758	mitochondrial intermembrane space	53	2	2016-01-01	191	0.32260	0.32260	2	0	TRINITY_DN74253_c2_g1 | TRINITY_DN80665_c0_g1
GO:0036379	myofilament	18	1	0.39	192	0.32803	0.32803	1	0	TRINITY_DN65561_c0_g1
GO:0005903	brush border	18	1	0.39	193	0.32803	0.32803	0	1		TRINITY_DN73457_c0_g1
GO:0097458	neuron part	299	8	1953-06-01	194	0.33054	0.33054	4	4	TRINITY_DN60401_c0_g3 | TRINITY_DN67651_c0_g2 | TRINITY_DN73932_c1_g1 | TRINITY_DN92677_c0_g1	TRINITY_DN66767_c5_g6 | TRINITY_DN67041_c0_g1 | TRINITY_DN86682_c2_g1 | TRINITY_DN87516_c1_g1
GO:0099503	secretory vesicle	93	3	2020-03-02	195	0.33180	0.33180	3	0	TRINITY_DN67651_c0_g2 | TRINITY_DN74720_c1_g1 | TRINITY_DN76597_c0_g1
GO:0045121	membrane raft	55	2	2020-02-01	196	0.33862	0.33862	1	1	TRINITY_DN82637_c3_g1	TRINITY_DN80916_c5_g1
GO:0098857	membrane microdomain	55	2	2020-02-01	197	0.33862	0.33862	1	1	TRINITY_DN82637_c3_g1	TRINITY_DN80916_c5_g1
GO:0099738	cell cortex region	19	1	0.41	198	0.34271	0.34271	1	0	TRINITY_DN69614_c1_g1
GO:0008021	synaptic vesicle	19	1	0.41	199	0.34271	0.34271	1	0	TRINITY_DN67651_c0_g2
GO:0031983	vesicle lumen	19	1	0.41	200	0.34271	0.34271	1	0	TRINITY_DN74720_c1_g1
GO:0009925	basal plasma membrane	19	1	0.41	201	0.34271	0.34271	0	1		TRINITY_DN87516_c1_g1
GO:0005882	intermediate filament	20	1	0.44	202	0.35707	0.35707	1	0	TRINITY_DN67683_c1_g4
GO:0044732	mitotic spindle pole body	20	1	0.44	203	0.35707	0.35707	1	0	TRINITY_DN80189_c2_g1
GO:0044462	external encapsulating structure part	139	4	2020-04-03	204	0.36082	0.36082	3	1	TRINITY_DN53980_c0_g1 | TRINITY_DN68933_c0_g1 | TRINITY_DN93217_c2_g1	TRINITY_DN67343_c0_g1
GO:0016363	nuclear matrix	59	2	2029-01-01	205	0.37029	0.37029	2	0	TRINITY_DN65494_c3_g1 | TRINITY_DN71104_c0_g1
GO:0030017	sarcomere	59	2	2029-01-01	206	0.37029	0.37029	2	0	TRINITY_DN65561_c0_g1 | TRINITY_DN69055_c2_g3
GO:0044177	host cell Golgi apparatus	21	1	0.46	207	0.37112	0.37112	1	0	TRINITY_DN77522_c0_g1
GO:0000153	cytoplasmic ubiquitin ligase complex	21	1	0.46	208	0.37112	0.37112	1	0	TRINITY_DN65036_c3_g2
GO:0036064	ciliary basal body	21	1	0.46	209	0.37112	0.37112	0	1		TRINITY_DN86682_c2_g1
GO:0097730	non-motile cilium	21	1	0.46	210	0.37112	0.37112	0	1		TRINITY_DN86682_c2_g1
GO:0031970	organelle envelope lumen	61	2	1933-01-01	211	0.38590	0.38590	2	0	TRINITY_DN74253_c2_g1 | TRINITY_DN80665_c0_g1
GO:0044449	contractile fiber part	61	2	1933-01-01	212	0.38590	0.38590	2	0	TRINITY_DN65561_c0_g1 | TRINITY_DN69055_c2_g3
GO:0070062	extracellular exosome	145	4	2017-03-01	213	0.39051	0.39051	3	1	TRINITY_DN65561_c0_g1 | TRINITY_DN72378_c1_g1 | TRINITY_DN74720_c1_g1	TRINITY_DN93918_c3_g2
GO:0032580	Golgi cisterna membrane	104	3	2027-02-01	214	0.39720	0.39720	0	3		TRINITY_DN91083_c2_g2 | TRINITY_DN91735_c0_g2 | TRINITY_DN93953_c0_g3
GO:0045178	basal part of cell	23	1	0.5	215	0.39831	0.39831	0	1		TRINITY_DN87516_c1_g1
GO:0009531	secondary cell wall	23	1	0.5	216	0.39831	0.39831	1	0	TRINITY_DN53980_c0_g1
GO:0009509	chromoplast	23	1	0.5	217	0.39831	0.39831	0	1		TRINITY_DN64000_c3_g1
GO:0009534	chloroplast thylakoid	896	21	19.57	218	0.83300	0.40162	17	4	TRINITY_DN117113_c0_g1 | TRINITY_DN56765_c0_g1 | TRINITY_DN57760_c2_g1 | TRINITY_DN57760_c3_g1 | TRINITY_DN61376_c2_g3 | TRINITY_DN66154_c1_g1 | TRINITY_DN67598_c3_g2 | TRINITY_DN67651_c0_g2 | TRINITY_DN69032_c0_g1 | TRINITY_DN71673_c1_g1 | TRINITY_DN72106_c1_g3 | TRINITY_DN76730_c0_g1 | TRINITY_DN81041_c0_g4 | TRINITY_DN91087_c0_g1 | TRINITY_DN92677_c0_g1 | TRINITY_DN92677_c1_g1 | TRINITY_DN9327…	TRINITY_DN59062_c0_g2 | TRINITY_DN60305_c0_g1 | TRINITY_DN61721_c0_g1 | TRINITY_DN86274_c1_g1
GO:0090575	RNA polymerase II transcription factor complex	105	3	2029-02-01	219	0.40308	0.40308	3	0	TRINITY_DN55776_c1_g1 | TRINITY_DN69939_c0_g2 | TRINITY_DN84340_c2_g1
GO:0031976	plastid thylakoid	898	21	19.61	220	0.83554	0.40557	17	4	TRINITY_DN117113_c0_g1 | TRINITY_DN56765_c0_g1 | TRINITY_DN57760_c2_g1 | TRINITY_DN57760_c3_g1 | TRINITY_DN61376_c2_g3 | TRINITY_DN66154_c1_g1 | TRINITY_DN67598_c3_g2 | TRINITY_DN67651_c0_g2 | TRINITY_DN69032_c0_g1 | TRINITY_DN71673_c1_g1 | TRINITY_DN72106_c1_g3 | TRINITY_DN76730_c0_g1 | TRINITY_DN81041_c0_g4 | TRINITY_DN91087_c0_g1 | TRINITY_DN92677_c0_g1 | TRINITY_DN92677_c1_g1 | TRINITY_DN9327…	TRINITY_DN59062_c0_g2 | TRINITY_DN60305_c0_g1 | TRINITY_DN61721_c0_g1 | TRINITY_DN86274_c1_g1
GO:0043292	contractile fiber	64	2	2020-04-01	221	0.40899	0.40899	2	0	TRINITY_DN65561_c0_g1 | TRINITY_DN69055_c2_g3
GO:0045211	postsynaptic membrane	64	2	2020-04-01	222	0.40899	0.40899	0	2		TRINITY_DN66767_c5_g6 | TRINITY_DN87516_c1_g1
GO:0030016	myofibril	64	2	2020-04-01	223	0.40899	0.40899	2	0	TRINITY_DN65561_c0_g1 | TRINITY_DN69055_c2_g3
GO:0043195	terminal bouton	24	1	0.52	224	0.41145	0.41145	1	0	TRINITY_DN67651_c0_g2
GO:0031301	integral component of organelle membrane	193	5	2021-04-01	225	0.41362	0.41362	5	0	TRINITY_DN67651_c0_g2 | TRINITY_DN68300_c0_g1 | TRINITY_DN73359_c3_g2 | TRINITY_DN87605_c1_g1 | TRINITY_DN91785_c5_g2
GO:0031300	intrinsic component of organelle membrane	194	5	2024-04-01	226	0.41791	0.41791	5	0	TRINITY_DN67651_c0_g2 | TRINITY_DN68300_c0_g1 | TRINITY_DN73359_c3_g2 | TRINITY_DN87605_c1_g1 | TRINITY_DN91785_c5_g2
GO:0009707	chloroplast outer membrane	194	5	2024-04-01	227	0.41791	0.41791	4	1	TRINITY_DN67683_c1_g4 | TRINITY_DN67941_c0_g1 | TRINITY_DN73359_c3_g2 | TRINITY_DN91785_c5_g2	TRINITY_DN80213_c5_g1
GO:0044456	synapse part	151	4	2020-03-03	228	0.41999	0.41999	1	3	TRINITY_DN67651_c0_g2	TRINITY_DN66767_c5_g6 | TRINITY_DN67041_c0_g1 | TRINITY_DN87516_c1_g1
GO:0009527	plastid outer membrane	195	5	2026-04-01	229	0.42221	0.42221	4	1	TRINITY_DN67683_c1_g4 | TRINITY_DN67941_c0_g1 | TRINITY_DN73359_c3_g2 | TRINITY_DN91785_c5_g2	TRINITY_DN80213_c5_g1
GO:0042383	sarcolemma	25	1	0.55	230	0.42431	0.42431	0	1		TRINITY_DN87516_c1_g1
GO:0030424	axon	109	3	1938-02-01	231	0.42640	0.42640	2	1	TRINITY_DN67651_c0_g2 | TRINITY_DN92677_c0_g1	TRINITY_DN87516_c1_g1
GO:0030981	cortical microtubule cytoskeleton	109	3	1938-02-01	232	0.42640	0.42640	2	1	TRINITY_DN81020_c5_g1 | TRINITY_DN81291_c2_g1	TRINITY_DN84816_c11_g1
GO:0030141	secretory granule	67	2	1946-01-01	233	0.43164	0.43164	2	0	TRINITY_DN74720_c1_g1 | TRINITY_DN76597_c0_g1
GO:0031968	organelle outer membrane	378	9	2026-08-01	234	0.44356	0.44356	8	1	TRINITY_DN67683_c1_g4 | TRINITY_DN67941_c0_g1 | TRINITY_DN71773_c3_g2 | TRINITY_DN73359_c3_g2 | TRINITY_DN73932_c1_g1 | TRINITY_DN87605_c1_g1 | TRINITY_DN89505_c0_g2 | TRINITY_DN91785_c5_g2	TRINITY_DN80213_c5_g1
GO:0045111	intermediate filament cytoskeleton	27	1	0.59	235	0.44920	0.44920	1	0	TRINITY_DN67683_c1_g4
GO:0005761	mitochondrial ribosome	28	1	0.61	236	0.46124	0.46124	1	0	TRINITY_DN90636_c2_g1
GO:0005794	Golgi apparatus	3018	67	65.91	237	0.46255	0.46255	38	29	TRINITY_DN106017_c0_g1 | TRINITY_DN53027_c0_g1 | TRINITY_DN55633_c0_g1 | TRINITY_DN56907_c1_g1 | TRINITY_DN57189_c0_g1 | TRINITY_DN58588_c0_g1 | TRINITY_DN59345_c0_g1 | TRINITY_DN59345_c1_g1 | TRINITY_DN59578_c3_g1 | TRINITY_DN60365_c0_g1 | TRINITY_DN61072_c0_g2 | TRINITY_DN64785_c0_g4 | TRINITY_DN65494_c3_g1 | TRINITY_DN66533_c3_g1 | TRINITY_DN67435_c5_g1 | TRINITY_DN67713_c2_g1 | TRINITY_DN6976…	TRINITY_DN45395_c0_g1 | TRINITY_DN62856_c0_g3 | TRINITY_DN67302_c6_g1 | TRINITY_DN67538_c2_g1 | TRINITY_DN68021_c2_g1 | TRINITY_DN68021_c3_g2 | TRINITY_DN68392_c1_g4 | TRINITY_DN71575_c0_g5 | TRINITY_DN73068_c3_g2 | TRINITY_DN74094_c1_g1 | TRINITY_DN75888_c4_g3 | TRINITY_DN77171_c0_g1 | TRINITY_DN78783_c3_g2 | TRINITY_DN79558_c1_g1 | TRINITY_DN80145_c2_g2 | TRINITY_DN82026_c1_g1 | TRINITY_DN83055…
GO:0010287	plastoglobule	117	3	1956-02-01	238	0.47201	0.47201	3	0	TRINITY_DN66154_c1_g1 | TRINITY_DN69032_c0_g1 | TRINITY_DN81041_c0_g4
GO:0016605	PML body	29	1	0.63	239	0.47301	0.47301	1	0	TRINITY_DN71104_c0_g1
GO:0045239	tricarboxylic acid cycle enzyme complex	29	1	0.63	240	0.47301	0.47301	1	0	TRINITY_DN79781_c0_g1
GO:0036477	somatodendritic compartment	162	4	1954-03-01	241	0.47303	0.47303	1	3	TRINITY_DN92677_c0_g1	TRINITY_DN66767_c5_g6 | TRINITY_DN67041_c0_g1 | TRINITY_DN87516_c1_g1
GO:0031012	extracellular matrix	74	2	1962-01-01	242	0.48262	0.48262	2	0	TRINITY_DN62174_c0_g1 | TRINITY_DN86081_c4_g1
GO:0022627	cytosolic small ribosomal subunit	119	3	2020-06-02	243	0.48316	0.48316	1	2	TRINITY_DN90636_c2_g1	TRINITY_DN73457_c0_g1 | TRINITY_DN94278_c1_g1
GO:0005923	bicellular tight junction	30	1	0.66	244	0.48453	0.48453	0	1		TRINITY_DN66767_c5_g6
GO:0098862	cluster of actin-based cell projections	30	1	0.66	245	0.48453	0.48453	0	1		TRINITY_DN73457_c0_g1
GO:0032588	trans-Golgi network membrane	30	1	0.66	246	0.48453	0.48453	1	0	TRINITY_DN75976_c2_g1
GO:0070160	occluding junction	30	1	0.66	247	0.48453	0.48453	0	1		TRINITY_DN66767_c5_g6
GO:0030863	cortical cytoskeleton	166	4	1963-03-01	248	0.49188	0.49188	2	2	TRINITY_DN81020_c5_g1 | TRINITY_DN81291_c2_g1	TRINITY_DN84816_c11_g1 | TRINITY_DN91446_c1_g1
GO:0005814	centriole	31	1	0.68	249	0.49580	0.49580	1	0	TRINITY_DN92677_c0_g1
GO:0005816	spindle pole body	31	1	0.68	250	0.49580	0.49580	1	0	TRINITY_DN80189_c2_g1
GO:0070382	exocytic vesicle	31	1	0.68	251	0.49580	0.49580	1	0	TRINITY_DN67651_c0_g2
GO:0044798	nuclear transcription factor complex	123	3	1969-02-01	252	0.50511	0.50511	3	0	TRINITY_DN55776_c1_g1 | TRINITY_DN69939_c0_g2 | TRINITY_DN84340_c2_g1
GO:0045259	proton-transporting ATP synthase complex	123	3	1969-02-01	253	0.50511	0.50511	2	1	TRINITY_DN76795_c3_g6 | TRINITY_DN77541_c2_g2	TRINITY_DN64850_c4_g1
GO:1902495	transmembrane transporter complex	171	4	1973-03-01	254	0.51503	0.51503	1	3	TRINITY_DN72378_c1_g1	TRINITY_DN80916_c5_g1 | TRINITY_DN82331_c3_g1 | TRINITY_DN87629_c1_g1
GO:0000922	spindle pole	125	3	1973-02-01	255	0.51590	0.51590	3	0	TRINITY_DN60901_c0_g1 | TRINITY_DN81291_c2_g1 | TRINITY_DN91305_c2_g2
GO:0043235	receptor complex	80	2	1975-01-01	256	0.52399	0.52399	2	0	TRINITY_DN81503_c0_g1 | TRINITY_DN82637_c3_g1
GO:0043296	apical junction complex	34	1	0.74	257	0.52814	0.52814	0	1		TRINITY_DN66767_c5_g6
GO:0045261	proton-transporting ATP synthase complex, catalytic core F(1)	82	2	1979-01-01	258	0.53727	0.53727	1	1	TRINITY_DN76795_c3_g6	TRINITY_DN64850_c4_g1
GO:0046540	U4/U6 x U5 tri-snRNP complex	35	1	0.76	259	0.53845	0.53845	0	1		TRINITY_DN56738_c2_g2
GO:0005741	mitochondrial outer membrane	179	4	1991-03-01	260	0.55101	0.55101	4	0	TRINITY_DN71773_c3_g2 | TRINITY_DN73932_c1_g1 | TRINITY_DN87605_c1_g1 | TRINITY_DN89505_c0_g2
GO:0000795	synaptonemal complex	37	1	0.81	261	0.55841	0.55841	1	0	TRINITY_DN71104_c0_g1
GO:0005663	DNA replication factor C complex	37	1	0.81	262	0.55841	0.55841	0	1		TRINITY_DN80561_c0_g1
GO:0032586	protein storage vacuole membrane	37	1	0.81	263	0.55841	0.55841	1	0	TRINITY_DN69767_c1_g3
GO:1990351	transporter complex	181	4	1995-03-01	264	0.55978	0.55978	1	3	TRINITY_DN72378_c1_g1	TRINITY_DN80916_c5_g1 | TRINITY_DN82331_c3_g1 | TRINITY_DN87629_c1_g1
GO:0005871	kinesin complex	182	4	1997-03-01	265	0.56413	0.56413	1	3	TRINITY_DN81020_c5_g1	TRINITY_DN55984_c0_g3 | TRINITY_DN64213_c0_g6 | TRINITY_DN87262_c0_g2
GO:0071458	integral component of cytoplasmic side of endoplasmic reticulum membrane	38	1	0.83	266	0.56807	0.56807	0	1		TRINITY_DN89809_c1_g1
GO:0099086	synaptonemal structure	38	1	0.83	267	0.56807	0.56807	1	0	TRINITY_DN71104_c0_g1
GO:0000313	organellar ribosome	38	1	0.83	268	0.56807	0.56807	1	0	TRINITY_DN90636_c2_g1
GO:0044220	host cell perinuclear region of cytoplasm	38	1	0.83	269	0.56807	0.56807	0	1		TRINITY_DN82026_c1_g1
GO:0032993	protein-DNA complex	185	4	2020-04-04	270	0.57705	0.57705	0	4		TRINITY_DN70911_c0_g4 | TRINITY_DN71265_c0_g1 | TRINITY_DN79181_c0_g1 | TRINITY_DN91001_c2_g1
GO:0098554	cytoplasmic side of endoplasmic reticulum membrane	39	1	0.85	271	0.57751	0.57751	0	1		TRINITY_DN89809_c1_g1
GO:0031519	PcG protein complex	39	1	0.85	272	0.57751	0.57751	1	0	TRINITY_DN69939_c0_g2
GO:0042575	DNA polymerase complex	40	1	0.87	273	0.58674	0.58674	0	1		TRINITY_DN80561_c0_g1
GO:0005774	vacuolar membrane	1602	34	34.99	274	0.97799	0.59308	11	23	TRINITY_DN66649_c3_g3 | TRINITY_DN67435_c5_g1 | TRINITY_DN69767_c1_g3 | TRINITY_DN71340_c1_g1 | TRINITY_DN74341_c1_g3 | TRINITY_DN74341_c1_g4 | TRINITY_DN80733_c2_g2 | TRINITY_DN84293_c1_g1 | TRINITY_DN86665_c3_g1 | TRINITY_DN90362_c2_g1 | TRINITY_DN91636_c2_g1	TRINITY_DN50725_c0_g1 | TRINITY_DN52374_c0_g1 | TRINITY_DN62743_c4_g1 | TRINITY_DN65005_c1_g1 | TRINITY_DN65005_c1_g2 | TRINITY_DN67041_c0_g1 | TRINITY_DN69105_c0_g1 | TRINITY_DN70911_c0_g4 | TRINITY_DN71265_c0_g1 | TRINITY_DN71575_c0_g5 | TRINITY_DN72313_c2_g3 | TRINITY_DN75360_c1_g1 | TRINITY_DN80145_c2_g2 | TRINITY_DN81021_c7_g4 | TRINITY_DN84192_c1_g1 | TRINITY_DN84202_c2_g2 | TRINITY_DN86094…
GO:0000329	fungal-type vacuole membrane	41	1	0.9	275	0.59578	0.59578	0	1		TRINITY_DN84192_c1_g1
GO:0045263	proton-transporting ATP synthase complex, coupling factor F(o)	41	1	0.9	276	0.59578	0.59578	1	0	TRINITY_DN77541_c2_g2
GO:0030127	COPII vesicle coat	42	1	0.92	277	0.60462	0.60462	1	0	TRINITY_DN53027_c0_g1
GO:0044441	ciliary part	93	2	2020-03-02	278	0.60569	0.60569	1	1	TRINITY_DN85048_c1_g1	TRINITY_DN86682_c2_g1
GO:0031985	Golgi cisterna	143	3	2020-12-03	279	0.60690	0.60690	0	3		TRINITY_DN91083_c2_g2 | TRINITY_DN91735_c0_g2 | TRINITY_DN93953_c0_g3
GO:0098802	plasma membrane receptor complex	43	1	0.94	280	0.61326	0.61326	1	0	TRINITY_DN81503_c0_g1
GO:0035327	transcriptionally active chromatin	43	1	0.94	281	0.61326	0.61326	1	0	TRINITY_DN70628_c0_g6
GO:0048471	perinuclear region of cytoplasm	195	4	2026-04-01	282	0.61847	0.61847	4	0	TRINITY_DN65494_c3_g1 | TRINITY_DN74237_c1_g1 | TRINITY_DN81215_c0_g2 | TRINITY_DN92677_c0_g1
GO:0044437	vacuolar part	1621	34	35.4	283	0.98166	0.62069	11	23	TRINITY_DN66649_c3_g3 | TRINITY_DN67435_c5_g1 | TRINITY_DN69767_c1_g3 | TRINITY_DN71340_c1_g1 | TRINITY_DN74341_c1_g3 | TRINITY_DN74341_c1_g4 | TRINITY_DN80733_c2_g2 | TRINITY_DN84293_c1_g1 | TRINITY_DN86665_c3_g1 | TRINITY_DN90362_c2_g1 | TRINITY_DN91636_c2_g1	TRINITY_DN50725_c0_g1 | TRINITY_DN52374_c0_g1 | TRINITY_DN62743_c4_g1 | TRINITY_DN65005_c1_g1 | TRINITY_DN65005_c1_g2 | TRINITY_DN67041_c0_g1 | TRINITY_DN69105_c0_g1 | TRINITY_DN70911_c0_g4 | TRINITY_DN71265_c0_g1 | TRINITY_DN71575_c0_g5 | TRINITY_DN72313_c2_g3 | TRINITY_DN75360_c1_g1 | TRINITY_DN80145_c2_g2 | TRINITY_DN81021_c7_g4 | TRINITY_DN84192_c1_g1 | TRINITY_DN84202_c2_g2 | TRINITY_DN86094…
GO:0035032	phosphatidylinositol 3-kinase complex, class III	44	1	0.96	284	0.62172	0.62172	0	1		TRINITY_DN84192_c1_g1
GO:0055028	cortical microtubule	96	2	2020-01-02	285	0.62296	0.62296	1	1	TRINITY_DN81020_c5_g1	TRINITY_DN84816_c11_g1
GO:0031463	Cul3-RING ubiquitin ligase complex	45	1	0.98	286	0.62999	0.62999	0	1		TRINITY_DN93647_c7_g1
GO:0005942	phosphatidylinositol 3-kinase complex	46	1	1	287	0.63808	0.63808	0	1		TRINITY_DN84192_c1_g1
GO:0097526	spliceosomal tri-snRNP complex	46	1	1	288	0.63808	0.63808	0	1		TRINITY_DN56738_c2_g2
GO:0044426	cell wall part	100	2	2018-02-01	289	0.64508	0.64508	2	0	TRINITY_DN53980_c0_g1 | TRINITY_DN68933_c0_g1
GO:0031306	intrinsic component of mitochondrial outer membrane	47	1	2020-03-01	290	0.64599	0.64599	1	0	TRINITY_DN87605_c1_g1
GO:0031307	integral component of mitochondrial outer membrane	47	1	2020-03-01	291	0.64599	0.64599	1	0	TRINITY_DN87605_c1_g1
GO:0030496	midbody	47	1	2020-03-01	292	0.64599	0.64599	1	0	TRINITY_DN91305_c2_g2
GO:0098794	postsynapse	103	2	2025-02-01	293	0.66098	0.66098	0	2		TRINITY_DN66767_c5_g6 | TRINITY_DN87516_c1_g1
GO:0005770	late endosome	360	7	1986-07-01	294	0.67320	0.67320	2	5	TRINITY_DN69767_c1_g3 | TRINITY_DN76597_c0_g1	TRINITY_DN64405_c1_g5 | TRINITY_DN74058_c1_g1 | TRINITY_DN80561_c0_g1 | TRINITY_DN92261_c1_g1 | TRINITY_DN92261_c2_g2
GO:0009295	nucleoid	106	2	1931-02-01	295	0.67630	0.67630	1	1	TRINITY_DN58758_c0_g1	TRINITY_DN67343_c0_g1
GO:0031965	nuclear membrane	263	5	1974-05-01	296	0.68283	0.68283	3	2	TRINITY_DN69055_c2_g3 | TRINITY_DN71019_c0_g3 | TRINITY_DN81929_c0_g3	TRINITY_DN71019_c0_g1 | TRINITY_DN71176_c3_g1
GO:0000324	fungal-type vacuole	52	1	2014-01-01	297	0.68304	0.68304	0	1		TRINITY_DN84192_c1_g1
GO:0030864	cortical actin cytoskeleton	52	1	2014-01-01	298	0.68304	0.68304	0	1		TRINITY_DN91446_c1_g1
GO:0044445	cytosolic part	611	12	13.34	299	0.68506	0.68506	7	5	TRINITY_DN66533_c3_g1 | TRINITY_DN76597_c0_g1 | TRINITY_DN78777_c1_g2 | TRINITY_DN82637_c3_g1 | TRINITY_DN88892_c2_g1 | TRINITY_DN90636_c2_g1 | TRINITY_DN94609_c8_g2	TRINITY_DN73457_c0_g1 | TRINITY_DN75284_c0_g1 | TRINITY_DN80568_c1_g2 | TRINITY_DN90741_c3_g2 | TRINITY_DN94278_c1_g1
GO:0019897	extrinsic component of plasma membrane	108	2	1936-02-01	300	0.68620	0.68620	2	0	TRINITY_DN62206_c0_g2 | TRINITY_DN91668_c3_g1
GO:0031514	motile cilium	53	1	2016-01-01	301	0.68997	0.68997	0	1		TRINITY_DN72616_c0_g1
GO:0044297	cell body	109	2	1938-02-01	302	0.69106	0.69106	1	1	TRINITY_DN92677_c0_g1	TRINITY_DN67041_c0_g1
GO:0042025	host cell nucleus	110	2	2020-04-02	303	0.69585	0.69585	2	0	TRINITY_DN61512_c0_g1 | TRINITY_DN77522_c0_g1
GO:0005657	replication fork	110	2	2020-04-02	304	0.69585	0.69585	1	1	TRINITY_DN71104_c0_g1	TRINITY_DN80561_c0_g1
GO:0005911	cell-cell junction	2342	48	51.15	305	0.69759	0.69759	21	27	TRINITY_DN46000_c0_g1 | TRINITY_DN52519_c0_g1 | TRINITY_DN59345_c1_g1 | TRINITY_DN59578_c3_g1 | TRINITY_DN63845_c0_g1 | TRINITY_DN65745_c1_g2 | TRINITY_DN67683_c1_g4 | TRINITY_DN68933_c0_g1 | TRINITY_DN69614_c1_g1 | TRINITY_DN71237_c5_g1 | TRINITY_DN77541_c2_g2 | TRINITY_DN77763_c2_g1 | TRINITY_DN79218_c3_g3 | TRINITY_DN79395_c0_g1 | TRINITY_DN80733_c2_g2 | TRINITY_DN81291_c2_g1 | TRINITY_DN83632…	TRINITY_DN45395_c0_g1 | TRINITY_DN51650_c0_g1 | TRINITY_DN53504_c0_g1 | TRINITY_DN60259_c2_g1 | TRINITY_DN61900_c0_g1 | TRINITY_DN66767_c5_g6 | TRINITY_DN67302_c6_g1 | TRINITY_DN68021_c3_g2 | TRINITY_DN70911_c0_g4 | TRINITY_DN71115_c7_g3 | TRINITY_DN71219_c0_g1 | TRINITY_DN71265_c0_g1 | TRINITY_DN71575_c0_g5 | TRINITY_DN75284_c0_g1 | TRINITY_DN79654_c0_g1 | TRINITY_DN83055_c2_g1 | TRINITY_DN84708…
GO:0005881	cytoplasmic microtubule	111	2	1942-02-01	306	0.70059	0.70059	1	1	TRINITY_DN81020_c5_g1	TRINITY_DN84816_c11_g1
GO:0042651	thylakoid membrane	767	15	16.75	307	0.70366	0.70366	12	3	TRINITY_DN117113_c0_g1 | TRINITY_DN56765_c0_g1 | TRINITY_DN61376_c2_g3 | TRINITY_DN66154_c1_g1 | TRINITY_DN67598_c3_g2 | TRINITY_DN67651_c0_g2 | TRINITY_DN69032_c0_g1 | TRINITY_DN71673_c1_g1 | TRINITY_DN72106_c1_g3 | TRINITY_DN76730_c0_g1 | TRINITY_DN81041_c0_g4 | TRINITY_DN91087_c0_g1	TRINITY_DN59062_c0_g2 | TRINITY_DN61721_c0_g1 | TRINITY_DN93417_c5_g1
GO:0034357	photosynthetic membrane	768	15	16.77	308	0.98624	0.70550	12	3	TRINITY_DN117113_c0_g1 | TRINITY_DN56765_c0_g1 | TRINITY_DN61376_c2_g3 | TRINITY_DN66154_c1_g1 | TRINITY_DN67598_c3_g2 | TRINITY_DN67651_c0_g2 | TRINITY_DN69032_c0_g1 | TRINITY_DN71673_c1_g1 | TRINITY_DN72106_c1_g3 | TRINITY_DN76730_c0_g1 | TRINITY_DN81041_c0_g4 | TRINITY_DN91087_c0_g1	TRINITY_DN59062_c0_g2 | TRINITY_DN61721_c0_g1 | TRINITY_DN93417_c5_g1
GO:0042597	periplasmic space	56	1	2022-01-01	309	0.70987	0.70987	0	1		TRINITY_DN72759_c0_g2
GO:0033655	host cell cytoplasm part	116	2	1953-02-01	310	0.72334	0.72334	1	1	TRINITY_DN77522_c0_g1	TRINITY_DN82026_c1_g1
GO:0005852	eukaryotic translation initiation factor 3 complex	59	1	2029-01-01	311	0.72849	0.72849	1	0	TRINITY_DN72512_c0_g1
GO:0090406	pollen tube	118	2	1958-02-01	312	0.73202	0.73202	1	1	TRINITY_DN75546_c1_g1	TRINITY_DN93641_c4_g1
GO:0009535	chloroplast thylakoid membrane	734	14	2020-03-16	313	0.73301	0.73301	12	2	TRINITY_DN117113_c0_g1 | TRINITY_DN56765_c0_g1 | TRINITY_DN61376_c2_g3 | TRINITY_DN66154_c1_g1 | TRINITY_DN67598_c3_g2 | TRINITY_DN67651_c0_g2 | TRINITY_DN69032_c0_g1 | TRINITY_DN71673_c1_g1 | TRINITY_DN72106_c1_g3 | TRINITY_DN76730_c0_g1 | TRINITY_DN81041_c0_g4 | TRINITY_DN91087_c0_g1	TRINITY_DN59062_c0_g2 | TRINITY_DN61721_c0_g1
GO:0034707	chloride channel complex	60	1	1931-01-01	314	0.73443	0.73443	1	0	TRINITY_DN72378_c1_g1
GO:0055035	plastid thylakoid membrane	736	14	2020-07-16	315	0.73657	0.73657	12	2	TRINITY_DN117113_c0_g1 | TRINITY_DN56765_c0_g1 | TRINITY_DN61376_c2_g3 | TRINITY_DN66154_c1_g1 | TRINITY_DN67598_c3_g2 | TRINITY_DN67651_c0_g2 | TRINITY_DN69032_c0_g1 | TRINITY_DN71673_c1_g1 | TRINITY_DN72106_c1_g3 | TRINITY_DN76730_c0_g1 | TRINITY_DN81041_c0_g4 | TRINITY_DN91087_c0_g1	TRINITY_DN59062_c0_g2 | TRINITY_DN61721_c0_g1
GO:0016607	nuclear speck	282	5	2016-06-01	316	0.73964	0.73964	2	3	TRINITY_DN70371_c0_g1 | TRINITY_DN82977_c0_g1	TRINITY_DN64884_c1_g1 | TRINITY_DN70648_c6_g3 | TRINITY_DN72806_c0_g1
GO:0030054	cell junction	2479	50	54.14	317	0.74156	0.74156	22	28	TRINITY_DN46000_c0_g1 | TRINITY_DN52519_c0_g1 | TRINITY_DN59345_c1_g1 | TRINITY_DN59578_c3_g1 | TRINITY_DN63845_c0_g1 | TRINITY_DN65745_c1_g2 | TRINITY_DN67651_c0_g2 | TRINITY_DN67683_c1_g4 | TRINITY_DN68933_c0_g1 | TRINITY_DN69614_c1_g1 | TRINITY_DN71237_c5_g1 | TRINITY_DN77541_c2_g2 | TRINITY_DN77763_c2_g1 | TRINITY_DN79218_c3_g3 | TRINITY_DN79395_c0_g1 | TRINITY_DN80733_c2_g2 | TRINITY_DN81291…	TRINITY_DN45395_c0_g1 | TRINITY_DN51650_c0_g1 | TRINITY_DN53504_c0_g1 | TRINITY_DN60259_c2_g1 | TRINITY_DN61900_c0_g1 | TRINITY_DN66767_c5_g6 | TRINITY_DN67302_c6_g1 | TRINITY_DN68021_c3_g2 | TRINITY_DN70911_c0_g4 | TRINITY_DN71115_c7_g3 | TRINITY_DN71219_c0_g1 | TRINITY_DN71265_c0_g1 | TRINITY_DN71575_c0_g5 | TRINITY_DN75284_c0_g1 | TRINITY_DN79654_c0_g1 | TRINITY_DN83055_c2_g1 | TRINITY_DN84708…
GO:0043189	H4/H2A histone acetyltransferase complex	62	1	1935-01-01	318	0.74592	0.74592	0	1		TRINITY_DN94584_c5_g3
GO:0035267	NuA4 histone acetyltransferase complex	62	1	1935-01-01	319	0.74592	0.74592	0	1		TRINITY_DN94584_c5_g3
GO:0005759	mitochondrial matrix	389	7	2020-05-08	320	0.74763	0.74763	5	2	TRINITY_DN58066_c0_g1 | TRINITY_DN68300_c0_g1 | TRINITY_DN74253_c2_g1 | TRINITY_DN84977_c1_g1 | TRINITY_DN90636_c2_g1	TRINITY_DN76297_c2_g1 | TRINITY_DN90234_c1_g2
GO:0034399	nuclear periphery	123	2	1969-02-01	321	0.75272	0.75272	2	0	TRINITY_DN65494_c3_g1 | TRINITY_DN71104_c0_g1
GO:0031966	mitochondrial membrane	845	16	18.45	322	0.75323	0.75323	15	1	TRINITY_DN55633_c0_g1 | TRINITY_DN68300_c0_g1 | TRINITY_DN68616_c2_g2 | TRINITY_DN70198_c1_g4 | TRINITY_DN71773_c3_g2 | TRINITY_DN73359_c3_g2 | TRINITY_DN73932_c1_g1 | TRINITY_DN74253_c2_g1 | TRINITY_DN80665_c0_g1 | TRINITY_DN87086_c1_g1 | TRINITY_DN87605_c1_g1 | TRINITY_DN89046_c2_g2 | TRINITY_DN89505_c0_g2 | TRINITY_DN91785_c5_g2 | TRINITY_DN92677_c0_g1	TRINITY_DN78557_c0_g1
GO:0005795	Golgi stack	180	3	1993-03-01	323	0.75553	0.75553	0	3		TRINITY_DN91083_c2_g2 | TRINITY_DN91735_c0_g2 | TRINITY_DN93953_c0_g3
GO:0033178	proton-transporting two-sector ATPase complex, catalytic domain	124	2	1971-02-01	324	0.75669	0.75669	1	1	TRINITY_DN76795_c3_g6	TRINITY_DN64850_c4_g1
GO:0098797	plasma membrane protein complex	124	2	1971-02-01	325	0.75669	0.75669	2	0	TRINITY_DN81503_c0_g1 | TRINITY_DN82637_c3_g1
GO:0055044	symplast	2257	45	49.29	326	0.75838	0.75838	19	26	TRINITY_DN46000_c0_g1 | TRINITY_DN52519_c0_g1 | TRINITY_DN59345_c1_g1 | TRINITY_DN59578_c3_g1 | TRINITY_DN63845_c0_g1 | TRINITY_DN65745_c1_g2 | TRINITY_DN67683_c1_g4 | TRINITY_DN68933_c0_g1 | TRINITY_DN71237_c5_g1 | TRINITY_DN77541_c2_g2 | TRINITY_DN77763_c2_g1 | TRINITY_DN79218_c3_g3 | TRINITY_DN79395_c0_g1 | TRINITY_DN80733_c2_g2 | TRINITY_DN81291_c2_g1 | TRINITY_DN83632_c1_g4 | TRINITY_DN84293…	TRINITY_DN45395_c0_g1 | TRINITY_DN51650_c0_g1 | TRINITY_DN53504_c0_g1 | TRINITY_DN60259_c2_g1 | TRINITY_DN61900_c0_g1 | TRINITY_DN67302_c6_g1 | TRINITY_DN68021_c3_g2 | TRINITY_DN70911_c0_g4 | TRINITY_DN71115_c7_g3 | TRINITY_DN71219_c0_g1 | TRINITY_DN71265_c0_g1 | TRINITY_DN71575_c0_g5 | TRINITY_DN75284_c0_g1 | TRINITY_DN79654_c0_g1 | TRINITY_DN83055_c2_g1 | TRINITY_DN84708_c0_g4 | TRINITY_DN86094…
GO:0009506	plasmodesma	2257	45	49.29	327	0.75838	0.75838	19	26	TRINITY_DN46000_c0_g1 | TRINITY_DN52519_c0_g1 | TRINITY_DN59345_c1_g1 | TRINITY_DN59578_c3_g1 | TRINITY_DN63845_c0_g1 | TRINITY_DN65745_c1_g2 | TRINITY_DN67683_c1_g4 | TRINITY_DN68933_c0_g1 | TRINITY_DN71237_c5_g1 | TRINITY_DN77541_c2_g2 | TRINITY_DN77763_c2_g1 | TRINITY_DN79218_c3_g3 | TRINITY_DN79395_c0_g1 | TRINITY_DN80733_c2_g2 | TRINITY_DN81291_c2_g1 | TRINITY_DN83632_c1_g4 | TRINITY_DN84293…	TRINITY_DN45395_c0_g1 | TRINITY_DN51650_c0_g1 | TRINITY_DN53504_c0_g1 | TRINITY_DN60259_c2_g1 | TRINITY_DN61900_c0_g1 | TRINITY_DN67302_c6_g1 | TRINITY_DN68021_c3_g2 | TRINITY_DN70911_c0_g4 | TRINITY_DN71115_c7_g3 | TRINITY_DN71219_c0_g1 | TRINITY_DN71265_c0_g1 | TRINITY_DN71575_c0_g5 | TRINITY_DN75284_c0_g1 | TRINITY_DN79654_c0_g1 | TRINITY_DN83055_c2_g1 | TRINITY_DN84708_c0_g4 | TRINITY_DN86094…
GO:0000152	nuclear ubiquitin ligase complex	125	2	1973-02-01	328	0.76060	0.76060	1	1	TRINITY_DN69939_c0_g2	TRINITY_DN66858_c0_g1
GO:0005743	mitochondrial inner membrane	600	11	2020-01-13	329	0.76203	0.76203	10	1	TRINITY_DN55633_c0_g1 | TRINITY_DN68300_c0_g1 | TRINITY_DN68616_c2_g2 | TRINITY_DN73359_c3_g2 | TRINITY_DN74253_c2_g1 | TRINITY_DN80665_c0_g1 | TRINITY_DN87086_c1_g1 | TRINITY_DN89046_c2_g2 | TRINITY_DN89505_c0_g2 | TRINITY_DN91785_c5_g2	TRINITY_DN78557_c0_g1
GO:0012507	ER to Golgi transport vesicle membrane	65	1	1942-01-01	330	0.76224	0.76224	1	0	TRINITY_DN53027_c0_g1
GO:1902562	H4 histone acetyltransferase complex	65	1	1942-01-01	331	0.76224	0.76224	0	1		TRINITY_DN94584_c5_g3
GO:0030532	small nuclear ribonucleoprotein complex	127	2	1977-02-01	332	0.76827	0.76827	1	1	TRINITY_DN65494_c3_g1	TRINITY_DN56738_c2_g2
GO:0042788	polysomal ribosome	128	2	2020-08-02	333	0.77202	0.77202	1	1	TRINITY_DN66533_c3_g1	TRINITY_DN94278_c1_g1
GO:0005912	adherens junction	67	1	1946-01-01	334	0.77252	0.77252	1	0	TRINITY_DN69614_c1_g1
GO:0019898	extrinsic component of membrane	296	5	1946-06-01	335	0.77648	0.77648	4	1	TRINITY_DN62206_c0_g2 | TRINITY_DN65745_c1_g2 | TRINITY_DN65745_c1_g5 | TRINITY_DN91668_c3_g1	TRINITY_DN84192_c1_g1
GO:0098589	membrane region	187	3	2020-08-04	336	0.77787	0.77787	2	1	TRINITY_DN56907_c1_g1 | TRINITY_DN82637_c3_g1	TRINITY_DN80916_c5_g1
GO:0031461	cullin-RING ubiquitin ligase complex	510	9	2014-11-01	337	0.78479	0.78479	2	7	TRINITY_DN56487_c1_g1 | TRINITY_DN65036_c3_g2	TRINITY_DN59062_c0_g2 | TRINITY_DN66858_c0_g1 | TRINITY_DN67343_c0_g3 | TRINITY_DN84456_c2_g1 | TRINITY_DN84542_c0_g1 | TRINITY_DN84542_c0_g2 | TRINITY_DN93647_c7_g1
GO:0070161	anchoring junction	70	1	1953-01-01	338	0.78713	0.78713	1	0	TRINITY_DN69614_c1_g1
GO:0005740	mitochondrial envelope	868	16	18.96	339	0.78821	0.78821	15	1	TRINITY_DN55633_c0_g1 | TRINITY_DN68300_c0_g1 | TRINITY_DN68616_c2_g2 | TRINITY_DN70198_c1_g4 | TRINITY_DN71773_c3_g2 | TRINITY_DN73359_c3_g2 | TRINITY_DN73932_c1_g1 | TRINITY_DN74253_c2_g1 | TRINITY_DN80665_c0_g1 | TRINITY_DN87086_c1_g1 | TRINITY_DN87605_c1_g1 | TRINITY_DN89046_c2_g2 | TRINITY_DN89505_c0_g2 | TRINITY_DN91785_c5_g2 | TRINITY_DN92677_c0_g1	TRINITY_DN78557_c0_g1
GO:0000145	exocyst	71	1	1955-01-01	340	0.79179	0.79179	1	0	TRINITY_DN91036_c1_g1
GO:0009941	chloroplast envelope	1419	27	30.99	341	0.79475	0.79475	20	7	TRINITY_DN117113_c0_g1 | TRINITY_DN45510_c0_g1 | TRINITY_DN48971_c0_g1 | TRINITY_DN49493_c0_g1 | TRINITY_DN61376_c2_g3 | TRINITY_DN66154_c1_g1 | TRINITY_DN67435_c5_g1 | TRINITY_DN67683_c1_g4 | TRINITY_DN67941_c0_g1 | TRINITY_DN68992_c1_g1 | TRINITY_DN72567_c1_g1 | TRINITY_DN73306_c1_g4 | TRINITY_DN73359_c3_g2 | TRINITY_DN75819_c1_g2 | TRINITY_DN80531_c0_g3 | TRINITY_DN81041_c0_g4 | TRINITY_DN9108…	TRINITY_DN65005_c1_g1 | TRINITY_DN67041_c0_g1 | TRINITY_DN71575_c0_g5 | TRINITY_DN75360_c1_g1 | TRINITY_DN80213_c5_g1 | TRINITY_DN81021_c7_g4 | TRINITY_DN93719_c7_g1
GO:0034045	pre-autophagosomal structure membrane	72	1	1957-01-01	342	0.79634	0.79634	0	1		TRINITY_DN74094_c1_g1
GO:0005875	microtubule associated complex	305	5	1966-06-01	343	0.79796	0.79796	2	3	TRINITY_DN60901_c0_g1 | TRINITY_DN81020_c5_g1	TRINITY_DN55984_c0_g3 | TRINITY_DN64213_c0_g6 | TRINITY_DN87262_c0_g2
GO:0015935	small ribosomal subunit	195	3	2026-04-01	344	0.80132	0.80132	1	2	TRINITY_DN90636_c2_g1	TRINITY_DN73457_c0_g1 | TRINITY_DN94278_c1_g1
GO:0016604	nuclear body	421	7	2019-09-01	345	0.81485	0.81485	3	4	TRINITY_DN70371_c0_g1 | TRINITY_DN71104_c0_g1 | TRINITY_DN82977_c0_g1	TRINITY_DN64884_c1_g1 | TRINITY_DN68232_c1_g1 | TRINITY_DN70648_c6_g3 | TRINITY_DN72806_c0_g1
GO:0000794	condensed nuclear chromosome	141	2	2020-08-03	346	0.81616	0.81616	2	0	TRINITY_DN65561_c0_g1 | TRINITY_DN71104_c0_g1
GO:0030134	COPII-coated ER to Golgi transport vesicle	77	1	1968-01-01	347	0.81767	0.81767	1	0	TRINITY_DN53027_c0_g1
GO:0043680	filiform apparatus	77	1	1968-01-01	348	0.81767	0.81767	1	0	TRINITY_DN68933_c0_g1
GO:0005776	autophagosome	77	1	1968-01-01	349	0.81767	0.81767	1	0	TRINITY_DN54001_c0_g1
GO:0000139	Golgi membrane	1444	27	31.54	350	0.82152	0.82152	17	10	TRINITY_DN55633_c0_g1 | TRINITY_DN58588_c0_g1 | TRINITY_DN60365_c0_g1 | TRINITY_DN61072_c0_g2 | TRINITY_DN65494_c3_g1 | TRINITY_DN67435_c5_g1 | TRINITY_DN69767_c1_g3 | TRINITY_DN75850_c0_g1 | TRINITY_DN75976_c2_g1 | TRINITY_DN76597_c0_g1 | TRINITY_DN80964_c1_g2 | TRINITY_DN83596_c0_g2 | TRINITY_DN83670_c3_g3 | TRINITY_DN90703_c1_g1 | TRINITY_DN92422_c1_g1 | TRINITY_DN93094_c2_g3 | TRINITY_DN93117…	TRINITY_DN62856_c0_g3 | TRINITY_DN74094_c1_g1 | TRINITY_DN77171_c0_g1 | TRINITY_DN78783_c3_g2 | TRINITY_DN79558_c1_g1 | TRINITY_DN82026_c1_g1 | TRINITY_DN87071_c2_g1 | TRINITY_DN91083_c2_g2 | TRINITY_DN91735_c0_g2 | TRINITY_DN93953_c0_g3
GO:0044450	microtubule organizing center part	79	1	1973-01-01	351	0.82556	0.82556	1	0	TRINITY_DN92677_c0_g1
GO:0009526	plastid envelope	1450	27	31.67	352	0.93138	0.82757	20	7	TRINITY_DN117113_c0_g1 | TRINITY_DN45510_c0_g1 | TRINITY_DN48971_c0_g1 | TRINITY_DN49493_c0_g1 | TRINITY_DN61376_c2_g3 | TRINITY_DN66154_c1_g1 | TRINITY_DN67435_c5_g1 | TRINITY_DN67683_c1_g4 | TRINITY_DN67941_c0_g1 | TRINITY_DN68992_c1_g1 | TRINITY_DN72567_c1_g1 | TRINITY_DN73306_c1_g4 | TRINITY_DN73359_c3_g2 | TRINITY_DN75819_c1_g2 | TRINITY_DN80531_c0_g3 | TRINITY_DN81041_c0_g4 | TRINITY_DN9108…	TRINITY_DN65005_c1_g1 | TRINITY_DN67041_c0_g1 | TRINITY_DN71575_c0_g5 | TRINITY_DN75360_c1_g1 | TRINITY_DN80213_c5_g1 | TRINITY_DN81021_c7_g4 | TRINITY_DN93719_c7_g1
GO:0016459	myosin complex	206	3	2020-05-04	353	0.83014	0.83014	2	1	TRINITY_DN65561_c0_g1 | TRINITY_DN69055_c2_g3	TRINITY_DN91446_c1_g1
GO:0000151	ubiquitin ligase complex	642	11	2020-02-14	354	0.83085	0.83085	4	7	TRINITY_DN56487_c1_g1 | TRINITY_DN59578_c3_g1 | TRINITY_DN65036_c3_g2 | TRINITY_DN69939_c0_g2	TRINITY_DN59062_c0_g2 | TRINITY_DN66858_c0_g1 | TRINITY_DN67343_c0_g3 | TRINITY_DN84456_c2_g1 | TRINITY_DN84542_c0_g1 | TRINITY_DN84542_c0_g2 | TRINITY_DN93647_c7_g1
GO:0009514	glyoxysome	81	1	1977-01-01	355	0.83312	0.83312	1	0	TRINITY_DN62519_c3_g1
GO:0005789	endoplasmic reticulum membrane	1657	31	36.19	356	0.83577	0.83577	12	19	TRINITY_DN53027_c0_g1 | TRINITY_DN68675_c1_g2 | TRINITY_DN72137_c0_g1 | TRINITY_DN72973_c1_g1 | TRINITY_DN73932_c1_g1 | TRINITY_DN74237_c1_g1 | TRINITY_DN74546_c0_g1 | TRINITY_DN80115_c4_g1 | TRINITY_DN81043_c0_g5 | TRINITY_DN84770_c0_g3 | TRINITY_DN86209_c0_g2 | TRINITY_DN92677_c0_g1	TRINITY_DN44795_c0_g1 | TRINITY_DN52817_c0_g1 | TRINITY_DN56708_c0_g2 | TRINITY_DN60338_c1_g3 | TRINITY_DN60638_c0_g1 | TRINITY_DN64648_c0_g1 | TRINITY_DN66917_c1_g1 | TRINITY_DN74094_c1_g1 | TRINITY_DN75289_c1_g1 | TRINITY_DN76073_c0_g1 | TRINITY_DN77376_c3_g1 | TRINITY_DN78783_c3_g2 | TRINITY_DN79558_c1_g1 | TRINITY_DN86537_c0_g1 | TRINITY_DN87516_c1_g1 | TRINITY_DN87629_c1_g1 | TRINITY_DN88015…
GO:0033177	proton-transporting two-sector ATPase complex, proton-transporting domain	82	1	1979-01-01	357	0.83677	0.83677	1	0	TRINITY_DN77541_c2_g2
GO:0098827	endoplasmic reticulum subcompartment	1660	31	36.25	358	0.83847	0.83847	12	19	TRINITY_DN53027_c0_g1 | TRINITY_DN68675_c1_g2 | TRINITY_DN72137_c0_g1 | TRINITY_DN72973_c1_g1 | TRINITY_DN73932_c1_g1 | TRINITY_DN74237_c1_g1 | TRINITY_DN74546_c0_g1 | TRINITY_DN80115_c4_g1 | TRINITY_DN81043_c0_g5 | TRINITY_DN84770_c0_g3 | TRINITY_DN86209_c0_g2 | TRINITY_DN92677_c0_g1	TRINITY_DN44795_c0_g1 | TRINITY_DN52817_c0_g1 | TRINITY_DN56708_c0_g2 | TRINITY_DN60338_c1_g3 | TRINITY_DN60638_c0_g1 | TRINITY_DN64648_c0_g1 | TRINITY_DN66917_c1_g1 | TRINITY_DN74094_c1_g1 | TRINITY_DN75289_c1_g1 | TRINITY_DN76073_c0_g1 | TRINITY_DN77376_c3_g1 | TRINITY_DN78783_c3_g2 | TRINITY_DN79558_c1_g1 | TRINITY_DN86537_c0_g1 | TRINITY_DN87516_c1_g1 | TRINITY_DN87629_c1_g1 | TRINITY_DN88015…
GO:0042175	nuclear outer membrane-endoplasmic reticulum membrane network	1665	31	36.36	359	0.84290	0.84290	12	19	TRINITY_DN53027_c0_g1 | TRINITY_DN68675_c1_g2 | TRINITY_DN72137_c0_g1 | TRINITY_DN72973_c1_g1 | TRINITY_DN73932_c1_g1 | TRINITY_DN74237_c1_g1 | TRINITY_DN74546_c0_g1 | TRINITY_DN80115_c4_g1 | TRINITY_DN81043_c0_g5 | TRINITY_DN84770_c0_g3 | TRINITY_DN86209_c0_g2 | TRINITY_DN92677_c0_g1	TRINITY_DN44795_c0_g1 | TRINITY_DN52817_c0_g1 | TRINITY_DN56708_c0_g2 | TRINITY_DN60338_c1_g3 | TRINITY_DN60638_c0_g1 | TRINITY_DN64648_c0_g1 | TRINITY_DN66917_c1_g1 | TRINITY_DN74094_c1_g1 | TRINITY_DN75289_c1_g1 | TRINITY_DN76073_c0_g1 | TRINITY_DN77376_c3_g1 | TRINITY_DN78783_c3_g2 | TRINITY_DN79558_c1_g1 | TRINITY_DN86537_c0_g1 | TRINITY_DN87516_c1_g1 | TRINITY_DN87629_c1_g1 | TRINITY_DN88015…
GO:0016469	proton-transporting two-sector ATPase complex	212	3	1963-04-01	360	0.84429	0.84429	2	1	TRINITY_DN76795_c3_g6 | TRINITY_DN77541_c2_g2	TRINITY_DN64850_c4_g1
GO:0030176	integral component of endoplasmic reticulum membrane	152	2	1932-03-01	361	0.84737	0.84737	0	2		TRINITY_DN89809_c1_g1 | TRINITY_DN92261_c2_g2
GO:0031984	organelle subcompartment	4105	81	89.65	362	0.94318	0.84991	48	33	TRINITY_DN117113_c0_g1 | TRINITY_DN53027_c0_g1 | TRINITY_DN55633_c0_g1 | TRINITY_DN56765_c0_g1 | TRINITY_DN57760_c2_g1 | TRINITY_DN57760_c3_g1 | TRINITY_DN58588_c0_g1 | TRINITY_DN59345_c1_g1 | TRINITY_DN60365_c0_g1 | TRINITY_DN61072_c0_g2 | TRINITY_DN61376_c2_g3 | TRINITY_DN65494_c3_g1 | TRINITY_DN66154_c1_g1 | TRINITY_DN67435_c5_g1 | TRINITY_DN67598_c3_g2 | TRINITY_DN67651_c0_g2 | TRINITY_DN6867…	TRINITY_DN44795_c0_g1 | TRINITY_DN52817_c0_g1 | TRINITY_DN56708_c0_g2 | TRINITY_DN59062_c0_g2 | TRINITY_DN60305_c0_g1 | TRINITY_DN60338_c1_g3 | TRINITY_DN60638_c0_g1 | TRINITY_DN61721_c0_g1 | TRINITY_DN62856_c0_g3 | TRINITY_DN64648_c0_g1 | TRINITY_DN66917_c1_g1 | TRINITY_DN74094_c1_g1 | TRINITY_DN75289_c1_g1 | TRINITY_DN75888_c4_g3 | TRINITY_DN76073_c0_g1 | TRINITY_DN77171_c0_g1 | TRINITY_DN77376…
GO:0031227	intrinsic component of endoplasmic reticulum membrane	153	2	1934-03-01	363	0.84996	0.84996	0	2		TRINITY_DN89809_c1_g1 | TRINITY_DN92261_c2_g2
GO:0098798	mitochondrial protein complex	215	3	2020-07-04	364	0.85098	0.85098	3	0	TRINITY_DN68300_c0_g1 | TRINITY_DN73359_c3_g2 | TRINITY_DN91785_c5_g2
GO:0061695	transferase complex, transferring phosphorus-containing groups	444	7	2020-07-09	365	0.85395	0.85395	4	3	TRINITY_DN54001_c0_g1 | TRINITY_DN55776_c1_g1 | TRINITY_DN72408_c0_g1 | TRINITY_DN84977_c1_g1	TRINITY_DN80561_c0_g1 | TRINITY_DN84192_c1_g1 | TRINITY_DN90741_c3_g2
GO:0009706	chloroplast inner membrane	276	4	2020-03-06	366	0.85513	0.85513	4	0	TRINITY_DN45510_c0_g1 | TRINITY_DN49493_c0_g1 | TRINITY_DN73306_c1_g4 | TRINITY_DN93626_c7_g1
GO:0009528	plastid inner membrane	277	4	2020-05-06	367	0.85703	0.85703	4	0	TRINITY_DN45510_c0_g1 | TRINITY_DN49493_c0_g1 | TRINITY_DN73306_c1_g4 | TRINITY_DN93626_c7_g1
GO:0099023	tethering complex	158	2	1945-03-01	368	0.86229	0.86229	2	0	TRINITY_DN76597_c0_g1 | TRINITY_DN91036_c1_g1
GO:0000148	1,3-beta-D-glucan synthase complex	90	1	1997-01-01	369	0.86325	0.86325	1	0	TRINITY_DN68073_c1_g1
GO:0012505	endomembrane system	6286	126	137.28	370	0.86777	0.86777	70	56	TRINITY_DN106017_c0_g1 | TRINITY_DN52519_c0_g1 | TRINITY_DN53027_c0_g1 | TRINITY_DN55633_c0_g1 | TRINITY_DN56907_c1_g1 | TRINITY_DN57189_c0_g1 | TRINITY_DN58118_c0_g1 | TRINITY_DN58588_c0_g1 | TRINITY_DN59345_c0_g1 | TRINITY_DN59345_c1_g1 | TRINITY_DN59578_c3_g1 | TRINITY_DN60365_c0_g1 | TRINITY_DN61072_c0_g2 | TRINITY_DN63307_c2_g2 | TRINITY_DN64785_c0_g4 | TRINITY_DN65494_c3_g1 | TRINITY_DN6653…	TRINITY_DN44795_c0_g1 | TRINITY_DN45395_c0_g1 | TRINITY_DN52817_c0_g1 | TRINITY_DN56708_c0_g2 | TRINITY_DN60338_c1_g3 | TRINITY_DN60638_c0_g1 | TRINITY_DN62856_c0_g3 | TRINITY_DN64405_c1_g5 | TRINITY_DN64648_c0_g1 | TRINITY_DN66767_c5_g6 | TRINITY_DN66917_c1_g1 | TRINITY_DN67302_c6_g1 | TRINITY_DN67538_c2_g1 | TRINITY_DN68021_c2_g1 | TRINITY_DN68021_c3_g2 | TRINITY_DN68392_c1_g4 | TRINITY_DN69824…
GO:0044455	mitochondrial membrane part	285	4	2022-06-01	371	0.87148	0.87148	4	0	TRINITY_DN68300_c0_g1 | TRINITY_DN73359_c3_g2 | TRINITY_DN87605_c1_g1 | TRINITY_DN91785_c5_g2
GO:0019866	organelle inner membrane	888	15	19.39	372	0.87506	0.87506	14	1	TRINITY_DN45510_c0_g1 | TRINITY_DN49493_c0_g1 | TRINITY_DN55633_c0_g1 | TRINITY_DN68300_c0_g1 | TRINITY_DN68616_c2_g2 | TRINITY_DN73306_c1_g4 | TRINITY_DN73359_c3_g2 | TRINITY_DN74253_c2_g1 | TRINITY_DN80665_c0_g1 | TRINITY_DN87086_c1_g1 | TRINITY_DN89046_c2_g2 | TRINITY_DN89505_c0_g2 | TRINITY_DN91785_c5_g2 | TRINITY_DN93626_c7_g1	TRINITY_DN78557_c0_g1
GO:0033648	host intracellular membrane-bounded organelle	166	2	1963-03-01	373	0.88010	0.88010	2	0	TRINITY_DN61512_c0_g1 | TRINITY_DN77522_c0_g1
GO:0009504	cell plate	96	1	2020-01-02	374	0.88026	0.88026	1	0	TRINITY_DN81929_c0_g3
GO:0031969	chloroplast membrane	789	13	17.23	375	0.88147	0.88147	12	1	TRINITY_DN45510_c0_g1 | TRINITY_DN48971_c0_g1 | TRINITY_DN49493_c0_g1 | TRINITY_DN61376_c2_g3 | TRINITY_DN67683_c1_g4 | TRINITY_DN67941_c0_g1 | TRINITY_DN68992_c1_g1 | TRINITY_DN73306_c1_g4 | TRINITY_DN73359_c3_g2 | TRINITY_DN80531_c0_g3 | TRINITY_DN91785_c5_g2 | TRINITY_DN93626_c7_g1	TRINITY_DN80213_c5_g1
GO:0000785	chromatin	574	9	1954-12-01	376	0.88160	0.88160	4	5	TRINITY_DN69939_c0_g2 | TRINITY_DN70628_c0_g6 | TRINITY_DN72273_c1_g4 | TRINITY_DN81215_c0_g2	TRINITY_DN70911_c0_g4 | TRINITY_DN71265_c0_g1 | TRINITY_DN79181_c0_g1 | TRINITY_DN90741_c3_g2 | TRINITY_DN91001_c2_g1
GO:0033647	host intracellular organelle	167	2	1965-03-01	377	0.88217	0.88217	2	0	TRINITY_DN61512_c0_g1 | TRINITY_DN77522_c0_g1
GO:1990234	transferase complex	1466	26	32.02	378	0.96807	0.88512	13	13	TRINITY_DN54001_c0_g1 | TRINITY_DN55776_c1_g1 | TRINITY_DN56487_c1_g1 | TRINITY_DN59578_c3_g1 | TRINITY_DN64785_c0_g4 | TRINITY_DN65036_c3_g2 | TRINITY_DN67713_c2_g1 | TRINITY_DN68073_c1_g1 | TRINITY_DN69939_c0_g2 | TRINITY_DN72408_c0_g1 | TRINITY_DN84977_c1_g1 | TRINITY_DN94115_c1_g4 | TRINITY_DN94115_c2_g1	TRINITY_DN59062_c0_g2 | TRINITY_DN66858_c0_g1 | TRINITY_DN67343_c0_g3 | TRINITY_DN80561_c0_g1 | TRINITY_DN80916_c5_g1 | TRINITY_DN84192_c1_g1 | TRINITY_DN84456_c2_g1 | TRINITY_DN84542_c0_g1 | TRINITY_DN84542_c0_g2 | TRINITY_DN90741_c3_g2 | TRINITY_DN93647_c7_g1 | TRINITY_DN94443_c1_g2 | TRINITY_DN94584_c5_g3
GO:0071013	catalytic step 2 spliceosome	98	1	2014-02-01	379	0.88545	0.88545	0	1		TRINITY_DN56738_c2_g2
GO:0030659	cytoplasmic vesicle membrane	412	6	9	380	0.88814	0.88814	4	2	TRINITY_DN53027_c0_g1 | TRINITY_DN67651_c0_g2 | TRINITY_DN76721_c1_g1 | TRINITY_DN83732_c1_g2	TRINITY_DN74094_c1_g1 | TRINITY_DN80916_c5_g1
GO:0044429	mitochondrial part	1218	21	2020-06-26	381	0.89121	0.89121	18	3	TRINITY_DN55633_c0_g1 | TRINITY_DN58066_c0_g1 | TRINITY_DN68300_c0_g1 | TRINITY_DN68616_c2_g2 | TRINITY_DN70198_c1_g4 | TRINITY_DN71773_c3_g2 | TRINITY_DN73359_c3_g2 | TRINITY_DN73932_c1_g1 | TRINITY_DN74253_c2_g1 | TRINITY_DN80665_c0_g1 | TRINITY_DN84977_c1_g1 | TRINITY_DN87086_c1_g1 | TRINITY_DN87605_c1_g1 | TRINITY_DN89046_c2_g2 | TRINITY_DN89505_c0_g2 | TRINITY_DN90636_c2_g1 | TRINITY_DN91785…	TRINITY_DN76297_c2_g1 | TRINITY_DN78557_c0_g1 | TRINITY_DN90234_c1_g2
GO:0042170	plastid membrane	799	13	17.45	382	0.97874	0.89129	12	1	TRINITY_DN45510_c0_g1 | TRINITY_DN48971_c0_g1 | TRINITY_DN49493_c0_g1 | TRINITY_DN61376_c2_g3 | TRINITY_DN67683_c1_g4 | TRINITY_DN67941_c0_g1 | TRINITY_DN68992_c1_g1 | TRINITY_DN73306_c1_g4 | TRINITY_DN73359_c3_g2 | TRINITY_DN80531_c0_g3 | TRINITY_DN91785_c5_g2 | TRINITY_DN93626_c7_g1	TRINITY_DN80213_c5_g1
GO:0005680	anaphase-promoting complex	101	1	2021-02-01	383	0.89281	0.89281	0	1		TRINITY_DN66858_c0_g1
GO:0000790	nuclear chromatin	299	4	1953-06-01	384	0.89374	0.89374	1	3	TRINITY_DN69939_c0_g2	TRINITY_DN70911_c0_g4 | TRINITY_DN71265_c0_g1 | TRINITY_DN90741_c3_g2
GO:0030658	transport vesicle membrane	173	2	1978-03-01	385	0.89392	0.89392	2	0	TRINITY_DN53027_c0_g1 | TRINITY_DN67651_c0_g2
GO:0033646	host intracellular part	238	3	2020-02-05	386	0.89440	0.89440	2	1	TRINITY_DN61512_c0_g1 | TRINITY_DN77522_c0_g1	TRINITY_DN82026_c1_g1
GO:0043656	intracellular region of host	238	3	2020-02-05	387	0.89440	0.89440	2	1	TRINITY_DN61512_c0_g1 | TRINITY_DN77522_c0_g1	TRINITY_DN82026_c1_g1
GO:0043025	neuronal cell body	102	1	2023-02-01	388	0.89516	0.89516	0	1		TRINITY_DN67041_c0_g1
GO:0005813	centrosome	103	1	2025-02-01	389	0.89745	0.89745	1	0	TRINITY_DN60901_c0_g1
GO:0044432	endoplasmic reticulum part	1790	32	39.09	390	0.89869	0.89869	13	19	TRINITY_DN53027_c0_g1 | TRINITY_DN68675_c1_g2 | TRINITY_DN72137_c0_g1 | TRINITY_DN72973_c1_g1 | TRINITY_DN73932_c1_g1 | TRINITY_DN74237_c1_g1 | TRINITY_DN74546_c0_g1 | TRINITY_DN80115_c4_g1 | TRINITY_DN80923_c2_g1 | TRINITY_DN81043_c0_g5 | TRINITY_DN84770_c0_g3 | TRINITY_DN86209_c0_g2 | TRINITY_DN92677_c0_g1	TRINITY_DN44795_c0_g1 | TRINITY_DN52817_c0_g1 | TRINITY_DN56708_c0_g2 | TRINITY_DN60338_c1_g3 | TRINITY_DN60638_c0_g1 | TRINITY_DN64648_c0_g1 | TRINITY_DN66917_c1_g1 | TRINITY_DN74094_c1_g1 | TRINITY_DN75289_c1_g1 | TRINITY_DN76073_c0_g1 | TRINITY_DN77376_c3_g1 | TRINITY_DN78783_c3_g2 | TRINITY_DN79558_c1_g1 | TRINITY_DN86537_c0_g1 | TRINITY_DN87516_c1_g1 | TRINITY_DN87629_c1_g1 | TRINITY_DN88015…
GO:0005844	polysome	177	2	1987-03-01	391	0.90113	0.90113	1	1	TRINITY_DN66533_c3_g1	TRINITY_DN94278_c1_g1
GO:0098791	Golgi subcompartment	1847	33	40.34	392	0.90262	0.90262	20	13	TRINITY_DN55633_c0_g1 | TRINITY_DN58588_c0_g1 | TRINITY_DN59345_c1_g1 | TRINITY_DN60365_c0_g1 | TRINITY_DN61072_c0_g2 | TRINITY_DN65494_c3_g1 | TRINITY_DN67435_c5_g1 | TRINITY_DN69767_c1_g3 | TRINITY_DN75850_c0_g1 | TRINITY_DN75976_c2_g1 | TRINITY_DN76597_c0_g1 | TRINITY_DN80531_c0_g3 | TRINITY_DN80964_c1_g2 | TRINITY_DN83596_c0_g2 | TRINITY_DN83670_c3_g3 | TRINITY_DN90703_c1_g1 | TRINITY_DN92250…	TRINITY_DN62856_c0_g3 | TRINITY_DN74094_c1_g1 | TRINITY_DN75888_c4_g3 | TRINITY_DN77171_c0_g1 | TRINITY_DN78783_c3_g2 | TRINITY_DN79558_c1_g1 | TRINITY_DN82026_c1_g1 | TRINITY_DN87071_c2_g1 | TRINITY_DN87262_c0_g1 | TRINITY_DN87262_c0_g2 | TRINITY_DN91083_c2_g2 | TRINITY_DN91735_c0_g2 | TRINITY_DN93953_c0_g3
GO:0098800	inner mitochondrial membrane protein complex	180	2	1993-03-01	393	0.90624	0.90624	2	0	TRINITY_DN73359_c3_g2 | TRINITY_DN91785_c5_g2
GO:0005783	endoplasmic reticulum	2706	50	59.1	394	0.90740	0.90740	26	24	TRINITY_DN52519_c0_g1 | TRINITY_DN53027_c0_g1 | TRINITY_DN58118_c0_g1 | TRINITY_DN59578_c3_g1 | TRINITY_DN63307_c2_g2 | TRINITY_DN66590_c3_g1 | TRINITY_DN67683_c1_g4 | TRINITY_DN68675_c1_g2 | TRINITY_DN72137_c0_g1 | TRINITY_DN72810_c0_g7 | TRINITY_DN72973_c1_g1 | TRINITY_DN73932_c1_g1 | TRINITY_DN74237_c1_g1 | TRINITY_DN74546_c0_g1 | TRINITY_DN76518_c3_g1 | TRINITY_DN78984_c0_g2 | TRINITY_DN79218…	TRINITY_DN44795_c0_g1 | TRINITY_DN52817_c0_g1 | TRINITY_DN56708_c0_g2 | TRINITY_DN60338_c1_g3 | TRINITY_DN60638_c0_g1 | TRINITY_DN64648_c0_g1 | TRINITY_DN66917_c1_g1 | TRINITY_DN69824_c1_g1 | TRINITY_DN74094_c1_g1 | TRINITY_DN75284_c0_g1 | TRINITY_DN75289_c1_g1 | TRINITY_DN76073_c0_g1 | TRINITY_DN77376_c3_g1 | TRINITY_DN78783_c3_g2 | TRINITY_DN79558_c1_g1 | TRINITY_DN80145_c2_g2 | TRINITY_DN80916…
GO:0012506	vesicle membrane	428	6	1935-09-01	395	0.90755	0.90755	4	2	TRINITY_DN53027_c0_g1 | TRINITY_DN67651_c0_g2 | TRINITY_DN76721_c1_g1 | TRINITY_DN83732_c1_g2	TRINITY_DN74094_c1_g1 | TRINITY_DN80916_c5_g1
GO:0044423	virion part	181	2	1995-03-01	396	0.90789	0.90789	2	0	TRINITY_DN77522_c0_g1 | TRINITY_DN90290_c1_g1
GO:0005802	trans-Golgi network	873	14	2020-07-19	397	0.90909	0.90909	6	8	TRINITY_DN59345_c1_g1 | TRINITY_DN65494_c3_g1 | TRINITY_DN75976_c2_g1 | TRINITY_DN80531_c0_g3 | TRINITY_DN80964_c1_g2 | TRINITY_DN92250_c2_g1	TRINITY_DN62856_c0_g3 | TRINITY_DN75888_c4_g3 | TRINITY_DN77171_c0_g1 | TRINITY_DN87071_c2_g1 | TRINITY_DN87262_c0_g1 | TRINITY_DN87262_c0_g2 | TRINITY_DN91735_c0_g2 | TRINITY_DN93953_c0_g3
GO:0005634	nucleus	13170	270	287.62	398	0.91007	0.91007	171	99	TRINITY_DN49905_c0_g1 | TRINITY_DN51147_c0_g1 | TRINITY_DN53526_c0_g1 | TRINITY_DN53746_c0_g1 | TRINITY_DN55320_c0_g1 | TRINITY_DN55775_c0_g1 | TRINITY_DN55776_c1_g1 | TRINITY_DN56137_c0_g1 | TRINITY_DN56281_c1_g1 | TRINITY_DN56487_c1_g1 | TRINITY_DN56907_c1_g1 | TRINITY_DN57295_c0_g3 | TRINITY_DN57762_c0_g1 | TRINITY_DN58330_c0_g1 | TRINITY_DN58546_c0_g2 | TRINITY_DN58758_c0_g1 | TRINITY_DN59201…	TRINITY_DN40629_c0_g1 | TRINITY_DN40971_c0_g1 | TRINITY_DN43140_c0_g1 | TRINITY_DN44795_c0_g1 | TRINITY_DN45395_c0_g1 | TRINITY_DN51015_c0_g1 | TRINITY_DN51650_c0_g1 | TRINITY_DN56738_c2_g2 | TRINITY_DN58265_c4_g1 | TRINITY_DN59062_c0_g2 | TRINITY_DN60096_c1_g1 | TRINITY_DN61380_c0_g1 | TRINITY_DN61721_c0_g1 | TRINITY_DN63226_c0_g2 | TRINITY_DN63333_c1_g1 | TRINITY_DN63863_c0_g1 | TRINITY_DN64213…
GO:0000776	kinetochore	110	1	2020-04-02	399	0.91218	0.91218	1	0	TRINITY_DN81291_c2_g1
GO:0030430	host cell cytoplasm	184	2	2020-02-04	400	0.91267	0.91267	1	1	TRINITY_DN77522_c0_g1	TRINITY_DN82026_c1_g1
GO:0000407	pre-autophagosomal structure	112	1	1945-02-01	401	0.91598	0.91598	0	1		TRINITY_DN74094_c1_g1
GO:0015630	microtubule cytoskeleton	1098	18	23.98	402	0.91773	0.91773	11	7	TRINITY_DN59177_c0_g1 | TRINITY_DN60901_c0_g1 | TRINITY_DN65118_c4_g1 | TRINITY_DN79457_c1_g4 | TRINITY_DN80189_c2_g1 | TRINITY_DN81020_c5_g1 | TRINITY_DN81291_c2_g1 | TRINITY_DN85048_c1_g1 | TRINITY_DN89888_c1_g2 | TRINITY_DN91305_c2_g2 | TRINITY_DN92677_c0_g1	TRINITY_DN43140_c0_g1 | TRINITY_DN55984_c0_g3 | TRINITY_DN64213_c0_g6 | TRINITY_DN80916_c5_g1 | TRINITY_DN84816_c11_g1 | TRINITY_DN86682_c2_g1 | TRINITY_DN87262_c0_g2
GO:0000123	histone acetyltransferase complex	113	1	1947-02-01	403	0.91782	0.91782	0	1		TRINITY_DN94584_c5_g3
GO:0000781	chromosome, telomeric region	117	1	1956-02-01	404	0.92479	0.92479	0	1		TRINITY_DN80916_c5_g1
GO:0019028	viral capsid	123	1	1969-02-01	405	0.93415	0.93415	1	0	TRINITY_DN90290_c1_g1
GO:0099512	supramolecular fiber	911	14	2020-09-19	406	0.93541	0.93541	10	4	TRINITY_DN59177_c0_g1 | TRINITY_DN60901_c0_g1 | TRINITY_DN65118_c4_g1 | TRINITY_DN65561_c0_g1 | TRINITY_DN67683_c1_g4 | TRINITY_DN69055_c2_g3 | TRINITY_DN79457_c1_g4 | TRINITY_DN81020_c5_g1 | TRINITY_DN81291_c2_g1 | TRINITY_DN91305_c2_g2	TRINITY_DN55984_c0_g3 | TRINITY_DN64213_c0_g6 | TRINITY_DN84816_c11_g1 | TRINITY_DN87262_c0_g2
GO:0008023	transcription elongation factor complex	124	1	1971-02-01	407	0.93559	0.93559	1	0	TRINITY_DN70628_c0_g6
GO:0099081	supramolecular polymer	912	14	19.92	408	0.93600	0.93600	10	4	TRINITY_DN59177_c0_g1 | TRINITY_DN60901_c0_g1 | TRINITY_DN65118_c4_g1 | TRINITY_DN65561_c0_g1 | TRINITY_DN67683_c1_g4 | TRINITY_DN69055_c2_g3 | TRINITY_DN79457_c1_g4 | TRINITY_DN81020_c5_g1 | TRINITY_DN81291_c2_g1 | TRINITY_DN91305_c2_g2	TRINITY_DN55984_c0_g3 | TRINITY_DN64213_c0_g6 | TRINITY_DN84816_c11_g1 | TRINITY_DN87262_c0_g2
GO:0097525	spliceosomal snRNP complex	125	1	1973-02-01	409	0.93700	0.93700	0	1		TRINITY_DN56738_c2_g2
GO:0099080	supramolecular complex	914	14	19.96	410	0.93717	0.93717	10	4	TRINITY_DN59177_c0_g1 | TRINITY_DN60901_c0_g1 | TRINITY_DN65118_c4_g1 | TRINITY_DN65561_c0_g1 | TRINITY_DN67683_c1_g4 | TRINITY_DN69055_c2_g3 | TRINITY_DN79457_c1_g4 | TRINITY_DN81020_c5_g1 | TRINITY_DN81291_c2_g1 | TRINITY_DN91305_c2_g2	TRINITY_DN55984_c0_g3 | TRINITY_DN64213_c0_g6 | TRINITY_DN84816_c11_g1 | TRINITY_DN87262_c0_g2
GO:0044431	Golgi apparatus part	1975	34	43.13	411	0.94032	0.94032	21	13	TRINITY_DN53027_c0_g1 | TRINITY_DN55633_c0_g1 | TRINITY_DN58588_c0_g1 | TRINITY_DN59345_c1_g1 | TRINITY_DN60365_c0_g1 | TRINITY_DN61072_c0_g2 | TRINITY_DN65494_c3_g1 | TRINITY_DN67435_c5_g1 | TRINITY_DN69767_c1_g3 | TRINITY_DN75850_c0_g1 | TRINITY_DN75976_c2_g1 | TRINITY_DN76597_c0_g1 | TRINITY_DN80531_c0_g3 | TRINITY_DN80964_c1_g2 | TRINITY_DN83596_c0_g2 | TRINITY_DN83670_c3_g3 | TRINITY_DN90703…	TRINITY_DN62856_c0_g3 | TRINITY_DN74094_c1_g1 | TRINITY_DN75888_c4_g3 | TRINITY_DN77171_c0_g1 | TRINITY_DN78783_c3_g2 | TRINITY_DN79558_c1_g1 | TRINITY_DN82026_c1_g1 | TRINITY_DN87071_c2_g1 | TRINITY_DN87262_c0_g1 | TRINITY_DN87262_c0_g2 | TRINITY_DN91083_c2_g2 | TRINITY_DN91735_c0_g2 | TRINITY_DN93953_c0_g3
GO:0010494	cytoplasmic stress granule	128	1	2020-08-02	412	0.94105	0.94105	0	1		TRINITY_DN74158_c2_g1
GO:0005905	clathrin-coated pit	129	1	1982-02-01	413	0.94235	0.94235	1	0	TRINITY_DN56907_c1_g1
GO:0022626	cytosolic ribosome	405	5	1984-08-01	414	0.94245	0.94245	3	2	TRINITY_DN66533_c3_g1 | TRINITY_DN90636_c2_g1 | TRINITY_DN94609_c8_g2	TRINITY_DN73457_c0_g1 | TRINITY_DN94278_c1_g1
GO:0098562	cytoplasmic side of membrane	130	1	1984-02-01	415	0.94361	0.94361	0	1		TRINITY_DN89809_c1_g1
GO:1902493	acetyltransferase complex	130	1	1984-02-01	416	0.94361	0.94361	0	1		TRINITY_DN94584_c5_g3
GO:0031248	protein acetyltransferase complex	130	1	1984-02-01	417	0.94361	0.94361	0	1		TRINITY_DN94584_c5_g3
GO:0098588	bounding membrane of organelle	3946	73	86.18	418	0.99630	0.94493	39	34	TRINITY_DN53027_c0_g1 | TRINITY_DN55633_c0_g1 | TRINITY_DN58588_c0_g1 | TRINITY_DN60365_c0_g1 | TRINITY_DN61072_c0_g2 | TRINITY_DN65494_c3_g1 | TRINITY_DN66649_c3_g3 | TRINITY_DN67435_c5_g1 | TRINITY_DN67651_c0_g2 | TRINITY_DN67683_c1_g4 | TRINITY_DN67941_c0_g1 | TRINITY_DN69767_c1_g3 | TRINITY_DN71340_c1_g1 | TRINITY_DN71773_c3_g2 | TRINITY_DN73359_c3_g2 | TRINITY_DN73932_c1_g1 | TRINITY_DN74341…	TRINITY_DN50725_c0_g1 | TRINITY_DN52374_c0_g1 | TRINITY_DN62743_c4_g1 | TRINITY_DN62856_c0_g3 | TRINITY_DN65005_c1_g1 | TRINITY_DN65005_c1_g2 | TRINITY_DN67041_c0_g1 | TRINITY_DN69105_c0_g1 | TRINITY_DN70911_c0_g4 | TRINITY_DN71265_c0_g1 | TRINITY_DN71575_c0_g5 | TRINITY_DN72313_c2_g3 | TRINITY_DN74094_c1_g1 | TRINITY_DN75360_c1_g1 | TRINITY_DN77171_c0_g1 | TRINITY_DN78783_c3_g2 | TRINITY_DN79558…
GO:0005788	endoplasmic reticulum lumen	132	1	1988-02-01	419	0.94605	0.94605	1	0	TRINITY_DN80923_c2_g1
GO:0098852	lytic vacuole membrane	133	1	2020-09-02	420	0.94724	0.94724	0	1		TRINITY_DN84192_c1_g1
GO:0033643	host cell part	288	3	2029-06-01	421	0.95208	0.95208	2	1	TRINITY_DN61512_c0_g1 | TRINITY_DN77522_c0_g1	TRINITY_DN82026_c1_g1
GO:0031975	envelope	2828	50	61.76	422	0.98018	0.95297	38	12	TRINITY_DN117113_c0_g1 | TRINITY_DN45510_c0_g1 | TRINITY_DN48971_c0_g1 | TRINITY_DN49493_c0_g1 | TRINITY_DN55633_c0_g1 | TRINITY_DN61376_c2_g3 | TRINITY_DN66154_c1_g1 | TRINITY_DN67435_c5_g1 | TRINITY_DN67683_c1_g4 | TRINITY_DN67941_c0_g1 | TRINITY_DN68300_c0_g1 | TRINITY_DN68616_c2_g2 | TRINITY_DN68992_c1_g1 | TRINITY_DN69055_c2_g3 | TRINITY_DN70198_c1_g4 | TRINITY_DN71019_c0_g3 | TRINITY_DN7177…	TRINITY_DN65005_c1_g1 | TRINITY_DN67041_c0_g1 | TRINITY_DN67343_c0_g1 | TRINITY_DN71019_c0_g1 | TRINITY_DN71176_c3_g1 | TRINITY_DN71575_c0_g5 | TRINITY_DN75360_c1_g1 | TRINITY_DN78557_c0_g1 | TRINITY_DN80213_c5_g1 | TRINITY_DN81021_c7_g4 | TRINITY_DN86537_c0_g1 | TRINITY_DN93719_c7_g1
GO:1990204	oxidoreductase complex	221	2	1983-04-01	423	0.95534	0.95534	2	0	TRINITY_DN68300_c0_g1 | TRINITY_DN76597_c0_g1
GO:0019012	virion	223	2	1987-04-01	424	0.95695	0.95695	2	0	TRINITY_DN77522_c0_g1 | TRINITY_DN90290_c1_g1
GO:0005874	microtubule	786	11	17.17	425	0.95779	0.95779	7	4	TRINITY_DN59177_c0_g1 | TRINITY_DN60901_c0_g1 | TRINITY_DN65118_c4_g1 | TRINITY_DN79457_c1_g4 | TRINITY_DN81020_c5_g1 | TRINITY_DN81291_c2_g1 | TRINITY_DN91305_c2_g2	TRINITY_DN55984_c0_g3 | TRINITY_DN64213_c0_g6 | TRINITY_DN84816_c11_g1 | TRINITY_DN87262_c0_g2
GO:0098796	membrane protein complex	1288	20	28.13	426	0.99897	0.95873	15	5	TRINITY_DN53027_c0_g1 | TRINITY_DN56765_c0_g1 | TRINITY_DN66154_c1_g1 | TRINITY_DN67651_c0_g2 | TRINITY_DN67941_c0_g1 | TRINITY_DN71673_c1_g1 | TRINITY_DN72106_c1_g3 | TRINITY_DN73359_c3_g2 | TRINITY_DN76730_c0_g1 | TRINITY_DN76795_c3_g6 | TRINITY_DN77541_c2_g2 | TRINITY_DN81041_c0_g4 | TRINITY_DN81503_c0_g1 | TRINITY_DN82637_c3_g1 | TRINITY_DN91785_c5_g2	TRINITY_DN59062_c0_g2 | TRINITY_DN61721_c0_g1 | TRINITY_DN64850_c4_g1 | TRINITY_DN92261_c2_g2 | TRINITY_DN93417_c5_g1
GO:0099513	polymeric cytoskeletal fiber	847	12	2020-05-18	427	0.95949	0.95949	8	4	TRINITY_DN59177_c0_g1 | TRINITY_DN60901_c0_g1 | TRINITY_DN65118_c4_g1 | TRINITY_DN67683_c1_g4 | TRINITY_DN79457_c1_g4 | TRINITY_DN81020_c5_g1 | TRINITY_DN81291_c2_g1 | TRINITY_DN91305_c2_g2	TRINITY_DN55984_c0_g3 | TRINITY_DN64213_c0_g6 | TRINITY_DN84816_c11_g1 | TRINITY_DN87262_c0_g2
GO:0044391	ribosomal subunit	431	5	1941-09-01	428	0.95984	0.95984	3	2	TRINITY_DN90636_c2_g1 | TRINITY_DN93847_c2_g1 | TRINITY_DN94609_c8_g2	TRINITY_DN73457_c0_g1 | TRINITY_DN94278_c1_g1
GO:0000793	condensed chromosome	228	2	1998-04-01	429	0.96075	0.96075	2	0	TRINITY_DN65561_c0_g1 | TRINITY_DN71104_c0_g1
GO:0005635	nuclear envelope	558	7	2019-12-01	430	0.96130	0.96130	4	3	TRINITY_DN69055_c2_g3 | TRINITY_DN71019_c0_g3 | TRINITY_DN72783_c2_g2 | TRINITY_DN81929_c0_g3	TRINITY_DN71019_c0_g1 | TRINITY_DN71176_c3_g1 | TRINITY_DN86537_c0_g1
GO:0031902	late endosome membrane	231	2	2020-04-05	431	0.96288	0.96288	2	0	TRINITY_DN69767_c1_g3 | TRINITY_DN76597_c0_g1
GO:0005819	spindle	372	4	2020-12-08	432	0.96317	0.96317	4	0	TRINITY_DN60901_c0_g1 | TRINITY_DN81291_c2_g1 | TRINITY_DN89888_c1_g2 | TRINITY_DN91305_c2_g2
GO:0044451	nucleoplasm part	1137	17	24.83	433	0.96326	0.96326	10	7	TRINITY_DN55776_c1_g1 | TRINITY_DN58758_c0_g1 | TRINITY_DN69939_c0_g2 | TRINITY_DN70198_c1_g2 | TRINITY_DN70371_c0_g1 | TRINITY_DN70628_c0_g6 | TRINITY_DN71104_c0_g1 | TRINITY_DN72408_c0_g1 | TRINITY_DN82939_c0_g1 | TRINITY_DN82977_c0_g1	TRINITY_DN64884_c1_g1 | TRINITY_DN68232_c1_g1 | TRINITY_DN70648_c6_g3 | TRINITY_DN72806_c0_g1 | TRINITY_DN73932_c0_g2 | TRINITY_DN80916_c5_g1 | TRINITY_DN94584_c5_g3
GO:0018995	host	305	3	1966-06-01	434	0.96376	0.96376	2	1	TRINITY_DN61512_c0_g1 | TRINITY_DN77522_c0_g1	TRINITY_DN82026_c1_g1
GO:0043657	host cell	305	3	1966-06-01	435	0.96376	0.96376	2	1	TRINITY_DN61512_c0_g1 | TRINITY_DN77522_c0_g1	TRINITY_DN82026_c1_g1
GO:0015934	large ribosomal subunit	235	2	2013-05-01	436	0.96554	0.96554	2	0	TRINITY_DN93847_c2_g1 | TRINITY_DN94609_c8_g2
GO:0098805	whole membrane	2986	52	65.21	437	0.99928	0.96654	26	26	TRINITY_DN53027_c0_g1 | TRINITY_DN56907_c1_g1 | TRINITY_DN66649_c3_g3 | TRINITY_DN67435_c5_g1 | TRINITY_DN67651_c0_g2 | TRINITY_DN67683_c1_g4 | TRINITY_DN67941_c0_g1 | TRINITY_DN69767_c1_g3 | TRINITY_DN71340_c1_g1 | TRINITY_DN71773_c3_g2 | TRINITY_DN73359_c3_g2 | TRINITY_DN73932_c1_g1 | TRINITY_DN74341_c1_g3 | TRINITY_DN74341_c1_g4 | TRINITY_DN76597_c0_g1 | TRINITY_DN80733_c2_g2 | TRINITY_DN82637…	TRINITY_DN50725_c0_g1 | TRINITY_DN52374_c0_g1 | TRINITY_DN62743_c4_g1 | TRINITY_DN65005_c1_g1 | TRINITY_DN65005_c1_g2 | TRINITY_DN67041_c0_g1 | TRINITY_DN69105_c0_g1 | TRINITY_DN70911_c0_g4 | TRINITY_DN71265_c0_g1 | TRINITY_DN71575_c0_g5 | TRINITY_DN72313_c2_g3 | TRINITY_DN74094_c1_g1 | TRINITY_DN75360_c1_g1 | TRINITY_DN80145_c2_g2 | TRINITY_DN80213_c5_g1 | TRINITY_DN80916_c5_g1 | TRINITY_DN81021…
GO:0031967	organelle envelope	2784	48	60.8	438	0.98705	0.96694	37	11	TRINITY_DN117113_c0_g1 | TRINITY_DN45510_c0_g1 | TRINITY_DN48971_c0_g1 | TRINITY_DN49493_c0_g1 | TRINITY_DN55633_c0_g1 | TRINITY_DN61376_c2_g3 | TRINITY_DN66154_c1_g1 | TRINITY_DN67435_c5_g1 | TRINITY_DN67683_c1_g4 | TRINITY_DN67941_c0_g1 | TRINITY_DN68300_c0_g1 | TRINITY_DN68616_c2_g2 | TRINITY_DN68992_c1_g1 | TRINITY_DN69055_c2_g3 | TRINITY_DN70198_c1_g4 | TRINITY_DN71019_c0_g3 | TRINITY_DN7177…	TRINITY_DN65005_c1_g1 | TRINITY_DN67041_c0_g1 | TRINITY_DN71019_c0_g1 | TRINITY_DN71176_c3_g1 | TRINITY_DN71575_c0_g5 | TRINITY_DN75360_c1_g1 | TRINITY_DN78557_c0_g1 | TRINITY_DN80213_c5_g1 | TRINITY_DN81021_c7_g4 | TRINITY_DN86537_c0_g1 | TRINITY_DN93719_c7_g1
GO:0044430	cytoskeletal part	1428	22	31.19	439	0.96851	0.96851	14	8	TRINITY_DN59177_c0_g1 | TRINITY_DN60901_c0_g1 | TRINITY_DN65118_c4_g1 | TRINITY_DN65561_c0_g1 | TRINITY_DN67683_c1_g4 | TRINITY_DN69055_c2_g3 | TRINITY_DN79457_c1_g4 | TRINITY_DN80189_c2_g1 | TRINITY_DN81020_c5_g1 | TRINITY_DN81291_c2_g1 | TRINITY_DN85048_c1_g1 | TRINITY_DN89888_c1_g2 | TRINITY_DN91305_c2_g2 | TRINITY_DN92677_c0_g1	TRINITY_DN43140_c0_g1 | TRINITY_DN55984_c0_g3 | TRINITY_DN64213_c0_g6 | TRINITY_DN80916_c5_g1 | TRINITY_DN84816_c11_g1 | TRINITY_DN86682_c2_g1 | TRINITY_DN87262_c0_g2 | TRINITY_DN91446_c1_g1
GO:1905368	peptidase complex	315	3	1988-06-01	440	0.96932	0.96932	1	2	TRINITY_DN93016_c2_g1	TRINITY_DN70017_c1_g1 | TRINITY_DN92388_c1_g5
GO:0044215	other organism	315	3	1988-06-01	441	0.96932	0.96932	2	1	TRINITY_DN61512_c0_g1 | TRINITY_DN77522_c0_g1	TRINITY_DN82026_c1_g1
GO:0044216	other organism cell	315	3	1988-06-01	442	0.96932	0.96932	2	1	TRINITY_DN61512_c0_g1 | TRINITY_DN77522_c0_g1	TRINITY_DN82026_c1_g1
GO:0044217	other organism part	315	3	1988-06-01	443	0.96932	0.96932	2	1	TRINITY_DN61512_c0_g1 | TRINITY_DN77522_c0_g1	TRINITY_DN82026_c1_g1
GO:0030120	vesicle coat	160	1	1949-03-01	444	0.97100	0.97100	1	0	TRINITY_DN53027_c0_g1
GO:0044452	nucleolar part	161	1	1952-03-01	445	0.97164	0.97164	1	0	TRINITY_DN69939_c0_g2
GO:0042579	microbody	526	6	1949-11-01	446	0.97401	0.97401	4	2	TRINITY_DN62519_c3_g1 | TRINITY_DN66590_c3_g1 | TRINITY_DN77546_c2_g4 | TRINITY_DN80665_c0_g1	TRINITY_DN59199_c2_g2 | TRINITY_DN65989_c3_g2
GO:0005777	peroxisome	526	6	1949-11-01	447	0.97401	0.97401	4	2	TRINITY_DN62519_c3_g1 | TRINITY_DN66590_c3_g1 | TRINITY_DN77546_c2_g4 | TRINITY_DN80665_c0_g1	TRINITY_DN59199_c2_g2 | TRINITY_DN65989_c3_g2
GO:0033644	host cell membrane	165	1	2020-06-03	448	0.97404	0.97404	0	1		TRINITY_DN82026_c1_g1
GO:0000228	nuclear chromosome	531	6	2020-06-11	449	0.97574	0.97574	3	3	TRINITY_DN65561_c0_g1 | TRINITY_DN69939_c0_g2 | TRINITY_DN71104_c0_g1	TRINITY_DN70911_c0_g4 | TRINITY_DN71265_c0_g1 | TRINITY_DN90741_c3_g2
GO:0044279	other organism membrane	175	1	1982-03-01	450	0.97921	0.97921	0	1		TRINITY_DN82026_c1_g1
GO:0044218	other organism cell membrane	175	1	1982-03-01	451	0.97921	0.97921	0	1		TRINITY_DN82026_c1_g1
GO:0044454	nuclear chromosome part	478	5	1944-10-01	452	0.97962	0.97962	2	3	TRINITY_DN69939_c0_g2 | TRINITY_DN71104_c0_g1	TRINITY_DN70911_c0_g4 | TRINITY_DN71265_c0_g1 | TRINITY_DN90741_c3_g2
GO:0015629	actin cytoskeleton	346	3	1956-07-01	453	0.98187	0.98187	2	1	TRINITY_DN65561_c0_g1 | TRINITY_DN69055_c2_g3	TRINITY_DN91446_c1_g1
GO:1905369	endopeptidase complex	271	2	1992-05-01	454	0.98251	0.98251	0	2		TRINITY_DN70017_c1_g1 | TRINITY_DN92388_c1_g5
GO:0000502	proteasome complex	271	2	1992-05-01	455	0.98251	0.98251	0	2		TRINITY_DN70017_c1_g1 | TRINITY_DN92388_c1_g5
GO:0044434	chloroplast part	2991	50	65.32	456	0.99941	0.98330	35	15	TRINITY_DN117113_c0_g1 | TRINITY_DN45510_c0_g1 | TRINITY_DN48971_c0_g1 | TRINITY_DN49493_c0_g1 | TRINITY_DN56765_c0_g1 | TRINITY_DN57760_c2_g1 | TRINITY_DN57760_c3_g1 | TRINITY_DN61376_c2_g3 | TRINITY_DN66154_c1_g1 | TRINITY_DN67435_c5_g1 | TRINITY_DN67598_c3_g2 | TRINITY_DN67651_c0_g2 | TRINITY_DN67683_c1_g4 | TRINITY_DN67941_c0_g1 | TRINITY_DN68215_c0_g1 | TRINITY_DN68992_c1_g1 | TRINITY_DN6903…	TRINITY_DN59062_c0_g2 | TRINITY_DN60305_c0_g1 | TRINITY_DN61721_c0_g1 | TRINITY_DN65005_c1_g1 | TRINITY_DN67041_c0_g1 | TRINITY_DN67615_c1_g3 | TRINITY_DN71575_c0_g5 | TRINITY_DN73942_c1_g4 | TRINITY_DN74276_c2_g1 | TRINITY_DN75360_c1_g1 | TRINITY_DN76070_c1_g1 | TRINITY_DN80213_c5_g1 | TRINITY_DN81021_c7_g4 | TRINITY_DN86274_c1_g1 | TRINITY_DN93719_c7_g1
GO:0016591	DNA-directed RNA polymerase II, holoenzyme	185	1	2020-04-04	457	0.98334	0.98334	1	0	TRINITY_DN55776_c1_g1
GO:0022625	cytosolic large ribosomal subunit	185	1	2020-04-04	458	0.98334	0.98334	1	0	TRINITY_DN94609_c8_g2
GO:0044435	plastid part	3022	50	66	459	0.99991	0.98651	35	15	TRINITY_DN117113_c0_g1 | TRINITY_DN45510_c0_g1 | TRINITY_DN48971_c0_g1 | TRINITY_DN49493_c0_g1 | TRINITY_DN56765_c0_g1 | TRINITY_DN57760_c2_g1 | TRINITY_DN57760_c3_g1 | TRINITY_DN61376_c2_g3 | TRINITY_DN66154_c1_g1 | TRINITY_DN67435_c5_g1 | TRINITY_DN67598_c3_g2 | TRINITY_DN67651_c0_g2 | TRINITY_DN67683_c1_g4 | TRINITY_DN67941_c0_g1 | TRINITY_DN68215_c0_g1 | TRINITY_DN68992_c1_g1 | TRINITY_DN6903…	TRINITY_DN59062_c0_g2 | TRINITY_DN60305_c0_g1 | TRINITY_DN61721_c0_g1 | TRINITY_DN65005_c1_g1 | TRINITY_DN67041_c0_g1 | TRINITY_DN67615_c1_g3 | TRINITY_DN71575_c0_g5 | TRINITY_DN73942_c1_g4 | TRINITY_DN74276_c2_g1 | TRINITY_DN75360_c1_g1 | TRINITY_DN76070_c1_g1 | TRINITY_DN80213_c5_g1 | TRINITY_DN81021_c7_g4 | TRINITY_DN86274_c1_g1 | TRINITY_DN93719_c7_g1
GO:0005739	mitochondrion	3190	53	69.67	460	0.98760	0.98760	41	12	TRINITY_DN45510_c0_g1 | TRINITY_DN49493_c0_g1 | TRINITY_DN55633_c0_g1 | TRINITY_DN58066_c0_g1 | TRINITY_DN58118_c0_g1 | TRINITY_DN58758_c0_g1 | TRINITY_DN61376_c2_g3 | TRINITY_DN63307_c2_g2 | TRINITY_DN63420_c5_g2 | TRINITY_DN65036_c3_g2 | TRINITY_DN68073_c1_g1 | TRINITY_DN68300_c0_g1 | TRINITY_DN68616_c2_g2 | TRINITY_DN69614_c1_g1 | TRINITY_DN69770_c0_g1 | TRINITY_DN70198_c1_g4 | TRINITY_DN70371…	TRINITY_DN52817_c0_g1 | TRINITY_DN54322_c1_g1 | TRINITY_DN57155_c7_g2 | TRINITY_DN64477_c1_g1 | TRINITY_DN65943_c1_g6 | TRINITY_DN76297_c2_g1 | TRINITY_DN78557_c0_g1 | TRINITY_DN86340_c1_g1 | TRINITY_DN86389_c3_g3 | TRINITY_DN90234_c1_g2 | TRINITY_DN90267_c0_g1 | TRINITY_DN91001_c2_g1
GO:0030133	transport vesicle	292	2	1938-06-01	461	0.98830	0.98830	2	0	TRINITY_DN53027_c0_g1 | TRINITY_DN67651_c0_g2
GO:0005694	chromosome	1312	18	28.65	462	0.98845	0.98845	8	10	TRINITY_DN58758_c0_g1 | TRINITY_DN65561_c0_g1 | TRINITY_DN69939_c0_g2 | TRINITY_DN70628_c0_g6 | TRINITY_DN71104_c0_g1 | TRINITY_DN72273_c1_g4 | TRINITY_DN81215_c0_g2 | TRINITY_DN81291_c2_g1	TRINITY_DN40971_c0_g1 | TRINITY_DN51650_c0_g1 | TRINITY_DN70189_c0_g1 | TRINITY_DN70911_c0_g4 | TRINITY_DN71265_c0_g1 | TRINITY_DN79181_c0_g1 | TRINITY_DN80561_c0_g1 | TRINITY_DN80916_c5_g1 | TRINITY_DN90741_c3_g2 | TRINITY_DN91001_c2_g1
GO:0000932	P-body	295	2	1944-06-01	463	0.98896	0.98896	1	1	TRINITY_DN58758_c0_g1	TRINITY_DN74158_c2_g1
GO:0000775	chromosome, centromeric region	207	1	1952-04-01	464	0.98978	0.98978	1	0	TRINITY_DN81291_c2_g1
GO:0070469	respiratory chain	218	1	1976-04-01	465	0.99199	0.99199	1	0	TRINITY_DN87086_c1_g1
GO:0044427	chromosomal part	1054	13	2020-02-23	466	0.99219	0.99219	6	7	TRINITY_DN69939_c0_g2 | TRINITY_DN70628_c0_g6 | TRINITY_DN71104_c0_g1 | TRINITY_DN72273_c1_g4 | TRINITY_DN81215_c0_g2 | TRINITY_DN81291_c2_g1	TRINITY_DN70911_c0_g4 | TRINITY_DN71265_c0_g1 | TRINITY_DN79181_c0_g1 | TRINITY_DN80561_c0_g1 | TRINITY_DN80916_c5_g1 | TRINITY_DN90741_c3_g2 | TRINITY_DN91001_c2_g1
GO:0031090	organelle membrane	5512	97	120.37	467	0.99986	0.99264	59	38	TRINITY_DN45510_c0_g1 | TRINITY_DN48971_c0_g1 | TRINITY_DN49493_c0_g1 | TRINITY_DN53027_c0_g1 | TRINITY_DN55633_c0_g1 | TRINITY_DN58588_c0_g1 | TRINITY_DN60365_c0_g1 | TRINITY_DN61072_c0_g2 | TRINITY_DN61376_c2_g3 | TRINITY_DN65494_c3_g1 | TRINITY_DN66649_c3_g3 | TRINITY_DN67435_c5_g1 | TRINITY_DN67651_c0_g2 | TRINITY_DN67683_c1_g4 | TRINITY_DN67941_c0_g1 | TRINITY_DN68300_c0_g1 | TRINITY_DN68616…	TRINITY_DN50725_c0_g1 | TRINITY_DN52374_c0_g1 | TRINITY_DN62743_c4_g1 | TRINITY_DN62856_c0_g3 | TRINITY_DN65005_c1_g1 | TRINITY_DN65005_c1_g2 | TRINITY_DN67041_c0_g1 | TRINITY_DN69105_c0_g1 | TRINITY_DN70911_c0_g4 | TRINITY_DN71019_c0_g1 | TRINITY_DN71176_c3_g1 | TRINITY_DN71265_c0_g1 | TRINITY_DN71575_c0_g5 | TRINITY_DN72313_c2_g3 | TRINITY_DN74094_c1_g1 | TRINITY_DN75360_c1_g1 | TRINITY_DN77171…
GO:1902494	catalytic complex	2592	40	56.61	468	0.99970	0.99356	22	18	TRINITY_DN45510_c0_g1 | TRINITY_DN49493_c0_g1 | TRINITY_DN54001_c0_g1 | TRINITY_DN55776_c1_g1 | TRINITY_DN56487_c1_g1 | TRINITY_DN59578_c3_g1 | TRINITY_DN64785_c0_g4 | TRINITY_DN65036_c3_g2 | TRINITY_DN67713_c2_g1 | TRINITY_DN68073_c1_g1 | TRINITY_DN68300_c0_g1 | TRINITY_DN69939_c0_g2 | TRINITY_DN72408_c0_g1 | TRINITY_DN76597_c0_g1 | TRINITY_DN82637_c3_g1 | TRINITY_DN84977_c1_g1 | TRINITY_DN88857…	TRINITY_DN56738_c2_g2 | TRINITY_DN59062_c0_g2 | TRINITY_DN66858_c0_g1 | TRINITY_DN67343_c0_g3 | TRINITY_DN68770_c2_g2 | TRINITY_DN70017_c1_g1 | TRINITY_DN75284_c0_g1 | TRINITY_DN80561_c0_g1 | TRINITY_DN80916_c5_g1 | TRINITY_DN84192_c1_g1 | TRINITY_DN84456_c2_g1 | TRINITY_DN84542_c0_g1 | TRINITY_DN84542_c0_g2 | TRINITY_DN90741_c3_g2 | TRINITY_DN92388_c1_g5 | TRINITY_DN93647_c7_g1 | TRINITY_DN94443…
GO:0030660	Golgi-associated vesicle membrane	231	1	2020-04-05	469	0.99400	0.99400	1	0	TRINITY_DN53027_c0_g1
GO:0005654	nucleoplasm	1621	22	35.4	470	0.99486	0.99486	14	8	TRINITY_DN55776_c1_g1 | TRINITY_DN58758_c0_g1 | TRINITY_DN61407_c0_g1 | TRINITY_DN65036_c3_g2 | TRINITY_DN69939_c0_g2 | TRINITY_DN70198_c1_g2 | TRINITY_DN70371_c0_g1 | TRINITY_DN70628_c0_g6 | TRINITY_DN71104_c0_g1 | TRINITY_DN72408_c0_g1 | TRINITY_DN72783_c2_g2 | TRINITY_DN82939_c0_g1 | TRINITY_DN82977_c0_g1 | TRINITY_DN83732_c1_g2	TRINITY_DN64884_c1_g1 | TRINITY_DN68232_c1_g1 | TRINITY_DN70648_c6_g3 | TRINITY_DN72806_c0_g1 | TRINITY_DN73932_c0_g2 | TRINITY_DN80916_c5_g1 | TRINITY_DN86682_c2_g1 | TRINITY_DN94584_c5_g3
GO:0031982	vesicle	2413	36	52.7	471	0.99531	0.99531	19	17	TRINITY_DN53027_c0_g1 | TRINITY_DN54001_c0_g1 | TRINITY_DN56907_c1_g1 | TRINITY_DN59345_c1_g1 | TRINITY_DN65561_c0_g1 | TRINITY_DN66590_c3_g1 | TRINITY_DN67651_c0_g2 | TRINITY_DN69767_c1_g3 | TRINITY_DN72378_c1_g1 | TRINITY_DN74720_c1_g1 | TRINITY_DN76597_c0_g1 | TRINITY_DN76721_c1_g1 | TRINITY_DN80531_c0_g3 | TRINITY_DN80964_c1_g2 | TRINITY_DN83732_c1_g2 | TRINITY_DN86081_c4_g1 | TRINITY_DN91036…	TRINITY_DN62856_c0_g3 | TRINITY_DN64405_c1_g5 | TRINITY_DN73457_c0_g1 | TRINITY_DN74058_c1_g1 | TRINITY_DN74094_c1_g1 | TRINITY_DN75888_c4_g3 | TRINITY_DN77171_c0_g1 | TRINITY_DN80561_c0_g1 | TRINITY_DN80916_c5_g1 | TRINITY_DN87071_c2_g1 | TRINITY_DN87262_c0_g1 | TRINITY_DN87262_c0_g2 | TRINITY_DN91735_c0_g2 | TRINITY_DN92261_c1_g1 | TRINITY_DN92261_c2_g2 | TRINITY_DN93918_c3_g2 | TRINITY_DN93953…
GO:0005768	endosome	1515	20	33.09	472	0.99534	0.99534	7	13	TRINITY_DN59345_c1_g1 | TRINITY_DN69767_c1_g3 | TRINITY_DN76597_c0_g1 | TRINITY_DN80531_c0_g3 | TRINITY_DN80964_c1_g2 | TRINITY_DN92250_c2_g1 | TRINITY_DN92677_c1_g1	TRINITY_DN62856_c0_g3 | TRINITY_DN64405_c1_g5 | TRINITY_DN74058_c1_g1 | TRINITY_DN75888_c4_g3 | TRINITY_DN77171_c0_g1 | TRINITY_DN80561_c0_g1 | TRINITY_DN87071_c2_g1 | TRINITY_DN87262_c0_g1 | TRINITY_DN87262_c0_g2 | TRINITY_DN91735_c0_g2 | TRINITY_DN92261_c1_g1 | TRINITY_DN92261_c2_g2 | TRINITY_DN93953_c0_g3
GO:0009524	phragmoplast	340	2	1943-07-01	473	0.99541	0.99541	1	1	TRINITY_DN81291_c2_g1	TRINITY_DN84816_c11_g1
GO:0000323	lytic vacuole	244	1	1933-05-01	474	0.99551	0.99551	0	1		TRINITY_DN84192_c1_g1
GO:0055029	nuclear DNA-directed RNA polymerase complex	249	1	1944-05-01	475	0.99598	0.99598	1	0	TRINITY_DN55776_c1_g1
GO:0005643	nuclear pore	253	1	1953-05-01	476	0.99632	0.99632	1	0	TRINITY_DN72783_c2_g2
GO:0030117	membrane coat	255	1	1957-05-01	477	0.99648	0.99648	1	0	TRINITY_DN53027_c0_g1
GO:0048475	coated membrane	255	1	1957-05-01	478	0.99648	0.99648	1	0	TRINITY_DN53027_c0_g1
GO:0030662	coated vesicle membrane	255	1	1957-05-01	479	0.99648	0.99648	1	0	TRINITY_DN53027_c0_g1
GO:0098687	chromosomal region	366	2	1999-07-01	480	0.99725	0.99725	1	1	TRINITY_DN81291_c2_g1	TRINITY_DN80916_c5_g1
GO:0036464	cytoplasmic ribonucleoprotein granule	372	2	2020-12-08	481	0.99756	0.99756	1	1	TRINITY_DN58758_c0_g1	TRINITY_DN74158_c2_g1
GO:0005798	Golgi-associated vesicle	272	1	1994-05-01	482	0.99759	0.99759	1	0	TRINITY_DN53027_c0_g1
GO:0005840	ribosome	959	10	20.94	483	0.99760	0.99760	8	2	TRINITY_DN59883_c0_g1 | TRINITY_DN66533_c3_g1 | TRINITY_DN69939_c0_g1 | TRINITY_DN72512_c0_g1 | TRINITY_DN82921_c1_g1 | TRINITY_DN90636_c2_g1 | TRINITY_DN93847_c2_g1 | TRINITY_DN94609_c8_g2	TRINITY_DN73457_c0_g1 | TRINITY_DN94278_c1_g1
GO:0000428	DNA-directed RNA polymerase complex	277	1	2020-05-06	484	0.99784	0.99784	1	0	TRINITY_DN55776_c1_g1
GO:0035770	ribonucleoprotein granule	379	2	2028-08-01	485	0.99788	0.99788	1	1	TRINITY_DN58758_c0_g1	TRINITY_DN74158_c2_g1
GO:0030880	RNA polymerase complex	278	1	2020-07-06	486	0.99789	0.99789	1	0	TRINITY_DN55776_c1_g1
GO:0005856	cytoskeleton	1777	23	38.81	487	0.99815	0.99815	15	8	TRINITY_DN59177_c0_g1 | TRINITY_DN60901_c0_g1 | TRINITY_DN65118_c4_g1 | TRINITY_DN65561_c0_g1 | TRINITY_DN67683_c1_g4 | TRINITY_DN69055_c2_g3 | TRINITY_DN69614_c1_g1 | TRINITY_DN79457_c1_g4 | TRINITY_DN80189_c2_g1 | TRINITY_DN81020_c5_g1 | TRINITY_DN81291_c2_g1 | TRINITY_DN85048_c1_g1 | TRINITY_DN89888_c1_g2 | TRINITY_DN91305_c2_g2 | TRINITY_DN92677_c0_g1	TRINITY_DN43140_c0_g1 | TRINITY_DN55984_c0_g3 | TRINITY_DN64213_c0_g6 | TRINITY_DN80916_c5_g1 | TRINITY_DN84816_c11_g1 | TRINITY_DN86682_c2_g1 | TRINITY_DN87262_c0_g2 | TRINITY_DN91446_c1_g1
GO:0031410	cytoplasmic vesicle	2240	31	48.92	488	0.99821	0.99821	16	15	TRINITY_DN53027_c0_g1 | TRINITY_DN54001_c0_g1 | TRINITY_DN56907_c1_g1 | TRINITY_DN59345_c1_g1 | TRINITY_DN66590_c3_g1 | TRINITY_DN67651_c0_g2 | TRINITY_DN69767_c1_g3 | TRINITY_DN74720_c1_g1 | TRINITY_DN76597_c0_g1 | TRINITY_DN76721_c1_g1 | TRINITY_DN80531_c0_g3 | TRINITY_DN80964_c1_g2 | TRINITY_DN83732_c1_g2 | TRINITY_DN91036_c1_g1 | TRINITY_DN92250_c2_g1 | TRINITY_DN92677_c1_g1	TRINITY_DN62856_c0_g3 | TRINITY_DN64405_c1_g5 | TRINITY_DN74058_c1_g1 | TRINITY_DN74094_c1_g1 | TRINITY_DN75888_c4_g3 | TRINITY_DN77171_c0_g1 | TRINITY_DN80561_c0_g1 | TRINITY_DN80916_c5_g1 | TRINITY_DN87071_c2_g1 | TRINITY_DN87262_c0_g1 | TRINITY_DN87262_c0_g2 | TRINITY_DN91735_c0_g2 | TRINITY_DN92261_c1_g1 | TRINITY_DN92261_c2_g2 | TRINITY_DN93953_c0_g3
GO:0009570	chloroplast stroma	1422	17	2020-05-31	489	0.99821	0.99821	13	4	TRINITY_DN45510_c0_g1 | TRINITY_DN48971_c0_g1 | TRINITY_DN49493_c0_g1 | TRINITY_DN66154_c1_g1 | TRINITY_DN68215_c0_g1 | TRINITY_DN68992_c1_g1 | TRINITY_DN69032_c0_g1 | TRINITY_DN71104_c0_g1 | TRINITY_DN77106_c0_g4 | TRINITY_DN81041_c0_g4 | TRINITY_DN91087_c0_g1 | TRINITY_DN93276_c5_g3 | TRINITY_DN93626_c7_g1	TRINITY_DN67615_c1_g3 | TRINITY_DN73942_c1_g4 | TRINITY_DN74276_c2_g1 | TRINITY_DN76070_c1_g1
GO:0005730	nucleolus	1240	14	2020-08-27	490	0.99828	0.99828	6	8	TRINITY_DN65036_c3_g2 | TRINITY_DN65494_c3_g1 | TRINITY_DN69939_c0_g2 | TRINITY_DN71104_c0_g1 | TRINITY_DN72783_c2_g2 | TRINITY_DN92677_c0_g1	TRINITY_DN43140_c0_g1 | TRINITY_DN51650_c0_g1 | TRINITY_DN68232_c1_g1 | TRINITY_DN70189_c0_g1 | TRINITY_DN70911_c0_g4 | TRINITY_DN71265_c0_g1 | TRINITY_DN87241_c1_g4 | TRINITY_DN91001_c2_g1
GO:0097708	intracellular vesicle	2250	31	49.14	491	0.99837	0.99837	16	15	TRINITY_DN53027_c0_g1 | TRINITY_DN54001_c0_g1 | TRINITY_DN56907_c1_g1 | TRINITY_DN59345_c1_g1 | TRINITY_DN66590_c3_g1 | TRINITY_DN67651_c0_g2 | TRINITY_DN69767_c1_g3 | TRINITY_DN74720_c1_g1 | TRINITY_DN76597_c0_g1 | TRINITY_DN76721_c1_g1 | TRINITY_DN80531_c0_g3 | TRINITY_DN80964_c1_g2 | TRINITY_DN83732_c1_g2 | TRINITY_DN91036_c1_g1 | TRINITY_DN92250_c2_g1 | TRINITY_DN92677_c1_g1	TRINITY_DN62856_c0_g3 | TRINITY_DN64405_c1_g5 | TRINITY_DN74058_c1_g1 | TRINITY_DN74094_c1_g1 | TRINITY_DN75888_c4_g3 | TRINITY_DN77171_c0_g1 | TRINITY_DN80561_c0_g1 | TRINITY_DN80916_c5_g1 | TRINITY_DN87071_c2_g1 | TRINITY_DN87262_c0_g1 | TRINITY_DN87262_c0_g2 | TRINITY_DN91735_c0_g2 | TRINITY_DN92261_c1_g1 | TRINITY_DN92261_c2_g2 | TRINITY_DN93953_c0_g3
GO:0005829	cytosol	5259	87	114.85	492	0.99856	0.99856	48	39	TRINITY_DN48094_c0_g1 | TRINITY_DN53027_c0_g1 | TRINITY_DN55991_c0_g1 | TRINITY_DN56137_c0_g1 | TRINITY_DN60401_c0_g3 | TRINITY_DN60787_c0_g1 | TRINITY_DN64387_c0_g2 | TRINITY_DN65036_c3_g2 | TRINITY_DN65234_c0_g2 | TRINITY_DN65494_c3_g1 | TRINITY_DN65561_c0_g1 | TRINITY_DN65745_c1_g2 | TRINITY_DN65745_c1_g5 | TRINITY_DN66533_c3_g1 | TRINITY_DN68073_c1_g1 | TRINITY_DN68211_c1_g1 | TRINITY_DN68300…	TRINITY_DN59787_c0_g1 | TRINITY_DN60638_c0_g1 | TRINITY_DN60968_c1_g1 | TRINITY_DN61089_c0_g3 | TRINITY_DN61250_c3_g1 | TRINITY_DN64884_c1_g1 | TRINITY_DN66363_c3_g1 | TRINITY_DN67005_c1_g1 | TRINITY_DN67025_c0_g1 | TRINITY_DN68783_c0_g1 | TRINITY_DN70359_c1_g2 | TRINITY_DN70911_c0_g4 | TRINITY_DN71219_c0_g1 | TRINITY_DN71265_c0_g1 | TRINITY_DN71596_c1_g1 | TRINITY_DN73281_c3_g3 | TRINITY_DN73457…
GO:0009532	plastid stroma	1445	17	31.56	493	0.99864	0.99864	13	4	TRINITY_DN45510_c0_g1 | TRINITY_DN48971_c0_g1 | TRINITY_DN49493_c0_g1 | TRINITY_DN66154_c1_g1 | TRINITY_DN68215_c0_g1 | TRINITY_DN68992_c1_g1 | TRINITY_DN69032_c0_g1 | TRINITY_DN71104_c0_g1 | TRINITY_DN77106_c0_g4 | TRINITY_DN81041_c0_g4 | TRINITY_DN91087_c0_g1 | TRINITY_DN93276_c5_g3 | TRINITY_DN93626_c7_g1	TRINITY_DN67615_c1_g3 | TRINITY_DN73942_c1_g4 | TRINITY_DN74276_c2_g1 | TRINITY_DN76070_c1_g1
GO:0044433	cytoplasmic vesicle part	1100	10	2020-02-24	494	0.99968	0.99968	8	2	TRINITY_DN53027_c0_g1 | TRINITY_DN67651_c0_g2 | TRINITY_DN69767_c1_g3 | TRINITY_DN74720_c1_g1 | TRINITY_DN76597_c0_g1 | TRINITY_DN76721_c1_g1 | TRINITY_DN83732_c1_g2 | TRINITY_DN92677_c1_g1	TRINITY_DN74094_c1_g1 | TRINITY_DN80916_c5_g1
GO:0030135	coated vesicle	378	1	2026-08-01	495	0.99977	0.99977	1	0	TRINITY_DN53027_c0_g1
GO:0005681	spliceosomal complex	426	1	2020-03-09	496	0.99992	0.99992	0	1		TRINITY_DN56738_c2_g2
GO:0010008	endosome membrane	662	3	14.46	497	0.99995	0.99995	3	0	TRINITY_DN69767_c1_g3 | TRINITY_DN76597_c0_g1 | TRINITY_DN92677_c1_g1
GO:0044440	endosomal part	696	3	2020-02-15	498	0.99997	0.99997	3	0	TRINITY_DN69767_c1_g3 | TRINITY_DN76597_c0_g1 | TRINITY_DN92677_c1_g1
GO:0009507	chloroplast	5626	84	122.86	499	1.00000	0.99998	58	26	TRINITY_DN117113_c0_g1 | TRINITY_DN45510_c0_g1 | TRINITY_DN48971_c0_g1 | TRINITY_DN49493_c0_g1 | TRINITY_DN50535_c0_g1 | TRINITY_DN51371_c0_g1 | TRINITY_DN53148_c0_g1 | TRINITY_DN54751_c0_g1 | TRINITY_DN55769_c0_g1 | TRINITY_DN56765_c0_g1 | TRINITY_DN57760_c2_g1 | TRINITY_DN57760_c3_g1 | TRINITY_DN58758_c0_g1 | TRINITY_DN59087_c0_g1 | TRINITY_DN61376_c2_g3 | TRINITY_DN61378_c1_g1 | TRINITY_DN6574…	TRINITY_DN44265_c0_g1 | TRINITY_DN53504_c0_g1 | TRINITY_DN59062_c0_g2 | TRINITY_DN60305_c0_g1 | TRINITY_DN61104_c2_g1 | TRINITY_DN61721_c0_g1 | TRINITY_DN64000_c3_g1 | TRINITY_DN65005_c1_g1 | TRINITY_DN67041_c0_g1 | TRINITY_DN67615_c1_g3 | TRINITY_DN69013_c3_g1 | TRINITY_DN70911_c0_g4 | TRINITY_DN71265_c0_g1 | TRINITY_DN71575_c0_g5 | TRINITY_DN73942_c1_g4 | TRINITY_DN74276_c2_g1 | TRINITY_DN75360…
GO:0009536	plastid	5741	84	125.38	500	1.00000	0.99999	58	26	TRINITY_DN117113_c0_g1 | TRINITY_DN45510_c0_g1 | TRINITY_DN48971_c0_g1 | TRINITY_DN49493_c0_g1 | TRINITY_DN50535_c0_g1 | TRINITY_DN51371_c0_g1 | TRINITY_DN53148_c0_g1 | TRINITY_DN54751_c0_g1 | TRINITY_DN55769_c0_g1 | TRINITY_DN56765_c0_g1 | TRINITY_DN57760_c2_g1 | TRINITY_DN57760_c3_g1 | TRINITY_DN58758_c0_g1 | TRINITY_DN59087_c0_g1 | TRINITY_DN61376_c2_g3 | TRINITY_DN61378_c1_g1 | TRINITY_DN6574…	TRINITY_DN44265_c0_g1 | TRINITY_DN53504_c0_g1 | TRINITY_DN59062_c0_g2 | TRINITY_DN60305_c0_g1 | TRINITY_DN61104_c2_g1 | TRINITY_DN61721_c0_g1 | TRINITY_DN64000_c3_g1 | TRINITY_DN65005_c1_g1 | TRINITY_DN67041_c0_g1 | TRINITY_DN67615_c1_g3 | TRINITY_DN69013_c3_g1 | TRINITY_DN70911_c0_g4 | TRINITY_DN71265_c0_g1 | TRINITY_DN71575_c0_g5 | TRINITY_DN73942_c1_g4 | TRINITY_DN74276_c2_g1 | TRINITY_DN75360…
GO:0044464	cell part	35788	751	781.56	501	1.00000	1.00000	446	305	TRINITY_DN106017_c0_g1 | TRINITY_DN117113_c0_g1 | TRINITY_DN35098_c0_g1 | TRINITY_DN39296_c0_g1 | TRINITY_DN44990_c0_g1 | TRINITY_DN45510_c0_g1 | TRINITY_DN46000_c0_g1 | TRINITY_DN48094_c0_g1 | TRINITY_DN48971_c0_g1 | TRINITY_DN49448_c0_g1 | TRINITY_DN49493_c0_g1 | TRINITY_DN49905_c0_g1 | TRINITY_DN50535_c0_g1 | TRINITY_DN51147_c0_g1 | TRINITY_DN51371_c0_g1 | TRINITY_DN52519_c0_g1 | TRINITY_DN530…	TRINITY_DN39408_c0_g1 | TRINITY_DN40629_c0_g1 | TRINITY_DN40971_c0_g1 | TRINITY_DN43140_c0_g1 | TRINITY_DN44265_c0_g1 | TRINITY_DN44795_c0_g1 | TRINITY_DN45395_c0_g1 | TRINITY_DN47296_c0_g1 | TRINITY_DN50725_c0_g1 | TRINITY_DN51015_c0_g1 | TRINITY_DN51024_c0_g1 | TRINITY_DN51650_c0_g1 | TRINITY_DN52374_c0_g1 | TRINITY_DN52817_c0_g1 | TRINITY_DN53504_c0_g1 | TRINITY_DN53639_c0_g1 | TRINITY_DN54322…
GO:0005623	cell	35825	752	782.37	502	1.00000	1.00000	446	306	TRINITY_DN106017_c0_g1 | TRINITY_DN117113_c0_g1 | TRINITY_DN35098_c0_g1 | TRINITY_DN39296_c0_g1 | TRINITY_DN44990_c0_g1 | TRINITY_DN45510_c0_g1 | TRINITY_DN46000_c0_g1 | TRINITY_DN48094_c0_g1 | TRINITY_DN48971_c0_g1 | TRINITY_DN49448_c0_g1 | TRINITY_DN49493_c0_g1 | TRINITY_DN49905_c0_g1 | TRINITY_DN50535_c0_g1 | TRINITY_DN51147_c0_g1 | TRINITY_DN51371_c0_g1 | TRINITY_DN52519_c0_g1 | TRINITY_DN530…	TRINITY_DN39408_c0_g1 | TRINITY_DN40629_c0_g1 | TRINITY_DN40971_c0_g1 | TRINITY_DN43140_c0_g1 | TRINITY_DN44265_c0_g1 | TRINITY_DN44795_c0_g1 | TRINITY_DN45395_c0_g1 | TRINITY_DN47296_c0_g1 | TRINITY_DN50725_c0_g1 | TRINITY_DN51015_c0_g1 | TRINITY_DN51024_c0_g1 | TRINITY_DN51650_c0_g1 | TRINITY_DN52374_c0_g1 | TRINITY_DN52817_c0_g1 | TRINITY_DN53504_c0_g1 | TRINITY_DN53639_c0_g1 | TRINITY_DN54322…
GO:0043234	protein complex	4517	60	98.65	503	1.00000	1.00000	43	17	TRINITY_DN53027_c0_g1 | TRINITY_DN54001_c0_g1 | TRINITY_DN55776_c1_g1 | TRINITY_DN56765_c0_g1 | TRINITY_DN58546_c0_g2 | TRINITY_DN58758_c0_g1 | TRINITY_DN60901_c0_g1 | TRINITY_DN65561_c0_g1 | TRINITY_DN66154_c1_g1 | TRINITY_DN67651_c0_g2 | TRINITY_DN67941_c0_g1 | TRINITY_DN68300_c0_g1 | TRINITY_DN69055_c2_g3 | TRINITY_DN69614_c1_g1 | TRINITY_DN69939_c0_g2 | TRINITY_DN70198_c1_g2 | TRINITY_DN70628…	TRINITY_DN55984_c0_g3 | TRINITY_DN59062_c0_g2 | TRINITY_DN61721_c0_g1 | TRINITY_DN64213_c0_g6 | TRINITY_DN64850_c4_g1 | TRINITY_DN70017_c1_g1 | TRINITY_DN73932_c0_g2 | TRINITY_DN80561_c0_g1 | TRINITY_DN80568_c1_g2 | TRINITY_DN86682_c2_g1 | TRINITY_DN87262_c0_g2 | TRINITY_DN90741_c3_g2 | TRINITY_DN91446_c1_g1 | TRINITY_DN92261_c2_g2 | TRINITY_DN92388_c1_g5 | TRINITY_DN93417_c5_g1 | TRINITY_DN94584…
GO:0070013	intracellular organelle lumen	3677	43	80.3	504	1.00000	1.00000	25	18	TRINITY_DN55776_c1_g1 | TRINITY_DN58066_c0_g1 | TRINITY_DN58758_c0_g1 | TRINITY_DN61407_c0_g1 | TRINITY_DN65036_c3_g2 | TRINITY_DN65494_c3_g1 | TRINITY_DN65561_c0_g1 | TRINITY_DN68300_c0_g1 | TRINITY_DN69939_c0_g2 | TRINITY_DN70198_c1_g2 | TRINITY_DN70371_c0_g1 | TRINITY_DN70628_c0_g6 | TRINITY_DN71104_c0_g1 | TRINITY_DN72408_c0_g1 | TRINITY_DN72783_c2_g2 | TRINITY_DN74253_c2_g1 | TRINITY_DN74720…	TRINITY_DN43140_c0_g1 | TRINITY_DN51650_c0_g1 | TRINITY_DN64884_c1_g1 | TRINITY_DN68232_c1_g1 | TRINITY_DN70189_c0_g1 | TRINITY_DN70648_c6_g3 | TRINITY_DN70911_c0_g4 | TRINITY_DN71265_c0_g1 | TRINITY_DN72806_c0_g1 | TRINITY_DN73932_c0_g2 | TRINITY_DN76297_c2_g1 | TRINITY_DN80916_c5_g1 | TRINITY_DN86682_c2_g1 | TRINITY_DN87241_c1_g4 | TRINITY_DN90234_c1_g2 | TRINITY_DN90741_c3_g2 | TRINITY_DN91001…
GO:0031974	membrane-enclosed lumen	3678	43	80.32	505	1.00000	1.00000	25	18	TRINITY_DN55776_c1_g1 | TRINITY_DN58066_c0_g1 | TRINITY_DN58758_c0_g1 | TRINITY_DN61407_c0_g1 | TRINITY_DN65036_c3_g2 | TRINITY_DN65494_c3_g1 | TRINITY_DN65561_c0_g1 | TRINITY_DN68300_c0_g1 | TRINITY_DN69939_c0_g2 | TRINITY_DN70198_c1_g2 | TRINITY_DN70371_c0_g1 | TRINITY_DN70628_c0_g6 | TRINITY_DN71104_c0_g1 | TRINITY_DN72408_c0_g1 | TRINITY_DN72783_c2_g2 | TRINITY_DN74253_c2_g1 | TRINITY_DN74720…	TRINITY_DN43140_c0_g1 | TRINITY_DN51650_c0_g1 | TRINITY_DN64884_c1_g1 | TRINITY_DN68232_c1_g1 | TRINITY_DN70189_c0_g1 | TRINITY_DN70648_c6_g3 | TRINITY_DN70911_c0_g4 | TRINITY_DN71265_c0_g1 | TRINITY_DN72806_c0_g1 | TRINITY_DN73932_c0_g2 | TRINITY_DN76297_c2_g1 | TRINITY_DN80916_c5_g1 | TRINITY_DN86682_c2_g1 | TRINITY_DN87241_c1_g4 | TRINITY_DN90234_c1_g2 | TRINITY_DN90741_c3_g2 | TRINITY_DN91001…
GO:0043233	organelle lumen	3678	43	80.32	506	1.00000	1.00000	25	18	TRINITY_DN55776_c1_g1 | TRINITY_DN58066_c0_g1 | TRINITY_DN58758_c0_g1 | TRINITY_DN61407_c0_g1 | TRINITY_DN65036_c3_g2 | TRINITY_DN65494_c3_g1 | TRINITY_DN65561_c0_g1 | TRINITY_DN68300_c0_g1 | TRINITY_DN69939_c0_g2 | TRINITY_DN70198_c1_g2 | TRINITY_DN70371_c0_g1 | TRINITY_DN70628_c0_g6 | TRINITY_DN71104_c0_g1 | TRINITY_DN72408_c0_g1 | TRINITY_DN72783_c2_g2 | TRINITY_DN74253_c2_g1 | TRINITY_DN74720…	TRINITY_DN43140_c0_g1 | TRINITY_DN51650_c0_g1 | TRINITY_DN64884_c1_g1 | TRINITY_DN68232_c1_g1 | TRINITY_DN70189_c0_g1 | TRINITY_DN70648_c6_g3 | TRINITY_DN70911_c0_g4 | TRINITY_DN71265_c0_g1 | TRINITY_DN72806_c0_g1 | TRINITY_DN73932_c0_g2 | TRINITY_DN76297_c2_g1 | TRINITY_DN80916_c5_g1 | TRINITY_DN86682_c2_g1 | TRINITY_DN87241_c1_g4 | TRINITY_DN90234_c1_g2 | TRINITY_DN90741_c3_g2 | TRINITY_DN91001…
GO:0043231	intracellular membrane-bounded organelle	25750	497	562.35	507	1.00000	1.00000	304	193	TRINITY_DN106017_c0_g1 | TRINITY_DN117113_c0_g1 | TRINITY_DN45510_c0_g1 | TRINITY_DN48971_c0_g1 | TRINITY_DN49493_c0_g1 | TRINITY_DN49905_c0_g1 | TRINITY_DN50535_c0_g1 | TRINITY_DN51147_c0_g1 | TRINITY_DN51371_c0_g1 | TRINITY_DN52519_c0_g1 | TRINITY_DN53027_c0_g1 | TRINITY_DN53148_c0_g1 | TRINITY_DN53526_c0_g1 | TRINITY_DN53746_c0_g1 | TRINITY_DN54001_c0_g1 | TRINITY_DN54751_c0_g1 | TRINITY_DN553…	TRINITY_DN40629_c0_g1 | TRINITY_DN40971_c0_g1 | TRINITY_DN43140_c0_g1 | TRINITY_DN44265_c0_g1 | TRINITY_DN44795_c0_g1 | TRINITY_DN45395_c0_g1 | TRINITY_DN50725_c0_g1 | TRINITY_DN51015_c0_g1 | TRINITY_DN51024_c0_g1 | TRINITY_DN51650_c0_g1 | TRINITY_DN52374_c0_g1 | TRINITY_DN52817_c0_g1 | TRINITY_DN53504_c0_g1 | TRINITY_DN54322_c1_g1 | TRINITY_DN56708_c0_g2 | TRINITY_DN56738_c2_g2 | TRINITY_DN57155…
GO:0031981	nuclear lumen	3078	33	67.22	508	1.00000	1.00000	17	16	TRINITY_DN55776_c1_g1 | TRINITY_DN58758_c0_g1 | TRINITY_DN61407_c0_g1 | TRINITY_DN65036_c3_g2 | TRINITY_DN65494_c3_g1 | TRINITY_DN65561_c0_g1 | TRINITY_DN69939_c0_g2 | TRINITY_DN70198_c1_g2 | TRINITY_DN70371_c0_g1 | TRINITY_DN70628_c0_g6 | TRINITY_DN71104_c0_g1 | TRINITY_DN72408_c0_g1 | TRINITY_DN72783_c2_g2 | TRINITY_DN82939_c0_g1 | TRINITY_DN82977_c0_g1 | TRINITY_DN83732_c1_g2 | TRINITY_DN92677…	TRINITY_DN43140_c0_g1 | TRINITY_DN51650_c0_g1 | TRINITY_DN64884_c1_g1 | TRINITY_DN68232_c1_g1 | TRINITY_DN70189_c0_g1 | TRINITY_DN70648_c6_g3 | TRINITY_DN70911_c0_g4 | TRINITY_DN71265_c0_g1 | TRINITY_DN72806_c0_g1 | TRINITY_DN73932_c0_g2 | TRINITY_DN80916_c5_g1 | TRINITY_DN86682_c2_g1 | TRINITY_DN87241_c1_g4 | TRINITY_DN90741_c3_g2 | TRINITY_DN91001_c2_g1 | TRINITY_DN94584_c5_g3
GO:0005737	cytoplasm	24179	459	528.04	509	1.00000	1.00000	262	197	TRINITY_DN106017_c0_g1 | TRINITY_DN117113_c0_g1 | TRINITY_DN44990_c0_g1 | TRINITY_DN45510_c0_g1 | TRINITY_DN48094_c0_g1 | TRINITY_DN48971_c0_g1 | TRINITY_DN49493_c0_g1 | TRINITY_DN50535_c0_g1 | TRINITY_DN51371_c0_g1 | TRINITY_DN52519_c0_g1 | TRINITY_DN53027_c0_g1 | TRINITY_DN53148_c0_g1 | TRINITY_DN53526_c0_g1 | TRINITY_DN53585_c0_g1 | TRINITY_DN54001_c0_g1 | TRINITY_DN54751_c0_g1 | TRINITY_DN556…	TRINITY_DN43140_c0_g1 | TRINITY_DN44265_c0_g1 | TRINITY_DN44795_c0_g1 | TRINITY_DN45395_c0_g1 | TRINITY_DN50725_c0_g1 | TRINITY_DN51015_c0_g1 | TRINITY_DN51024_c0_g1 | TRINITY_DN52374_c0_g1 | TRINITY_DN52817_c0_g1 | TRINITY_DN53504_c0_g1 | TRINITY_DN54322_c1_g1 | TRINITY_DN56708_c0_g2 | TRINITY_DN57155_c7_g2 | TRINITY_DN58265_c4_g1 | TRINITY_DN59062_c0_g2 | TRINITY_DN59199_c2_g2 | TRINITY_DN59787…
GO:0043227	membrane-bounded organelle	26266	504	573.61	510	1.00000	1.00000	306	198	TRINITY_DN106017_c0_g1 | TRINITY_DN117113_c0_g1 | TRINITY_DN45510_c0_g1 | TRINITY_DN48971_c0_g1 | TRINITY_DN49493_c0_g1 | TRINITY_DN49905_c0_g1 | TRINITY_DN50535_c0_g1 | TRINITY_DN51147_c0_g1 | TRINITY_DN51371_c0_g1 | TRINITY_DN52519_c0_g1 | TRINITY_DN53027_c0_g1 | TRINITY_DN53148_c0_g1 | TRINITY_DN53526_c0_g1 | TRINITY_DN53746_c0_g1 | TRINITY_DN54001_c0_g1 | TRINITY_DN54751_c0_g1 | TRINITY_DN553…	TRINITY_DN40629_c0_g1 | TRINITY_DN40971_c0_g1 | TRINITY_DN43140_c0_g1 | TRINITY_DN44265_c0_g1 | TRINITY_DN44795_c0_g1 | TRINITY_DN45395_c0_g1 | TRINITY_DN50725_c0_g1 | TRINITY_DN51015_c0_g1 | TRINITY_DN51024_c0_g1 | TRINITY_DN51650_c0_g1 | TRINITY_DN52374_c0_g1 | TRINITY_DN52817_c0_g1 | TRINITY_DN53504_c0_g1 | TRINITY_DN54322_c1_g1 | TRINITY_DN56708_c0_g2 | TRINITY_DN56738_c2_g2 | TRINITY_DN57155…
GO:0044444	cytoplasmic part	19303	346	421.55	511	1.00000	1.00000	198	148	TRINITY_DN106017_c0_g1 | TRINITY_DN117113_c0_g1 | TRINITY_DN45510_c0_g1 | TRINITY_DN48094_c0_g1 | TRINITY_DN48971_c0_g1 | TRINITY_DN49493_c0_g1 | TRINITY_DN50535_c0_g1 | TRINITY_DN51371_c0_g1 | TRINITY_DN52519_c0_g1 | TRINITY_DN53027_c0_g1 | TRINITY_DN53148_c0_g1 | TRINITY_DN54001_c0_g1 | TRINITY_DN54751_c0_g1 | TRINITY_DN55633_c0_g1 | TRINITY_DN55769_c0_g1 | TRINITY_DN55991_c0_g1 | TRINITY_DN561…	TRINITY_DN43140_c0_g1 | TRINITY_DN44265_c0_g1 | TRINITY_DN44795_c0_g1 | TRINITY_DN45395_c0_g1 | TRINITY_DN50725_c0_g1 | TRINITY_DN51024_c0_g1 | TRINITY_DN52374_c0_g1 | TRINITY_DN52817_c0_g1 | TRINITY_DN53504_c0_g1 | TRINITY_DN54322_c1_g1 | TRINITY_DN56708_c0_g2 | TRINITY_DN57155_c7_g2 | TRINITY_DN59062_c0_g2 | TRINITY_DN59199_c2_g2 | TRINITY_DN59787_c0_g1 | TRINITY_DN60305_c0_g1 | TRINITY_DN60338…
GO:0030529	intracellular ribonucleoprotein complex	2048	15	44.73	512	1.00000	1.00000	11	4	TRINITY_DN58758_c0_g1 | TRINITY_DN59883_c0_g1 | TRINITY_DN65494_c3_g1 | TRINITY_DN66533_c3_g1 | TRINITY_DN69939_c0_g1 | TRINITY_DN72512_c0_g1 | TRINITY_DN73932_c1_g1 | TRINITY_DN82921_c1_g1 | TRINITY_DN90636_c2_g1 | TRINITY_DN93847_c2_g1 | TRINITY_DN94609_c8_g2	TRINITY_DN56738_c2_g2 | TRINITY_DN73457_c0_g1 | TRINITY_DN74158_c2_g1 | TRINITY_DN94278_c1_g1
GO:1990904	ribonucleoprotein complex	2062	15	45.03	513	1.00000	1.00000	11	4	TRINITY_DN58758_c0_g1 | TRINITY_DN59883_c0_g1 | TRINITY_DN65494_c3_g1 | TRINITY_DN66533_c3_g1 | TRINITY_DN69939_c0_g1 | TRINITY_DN72512_c0_g1 | TRINITY_DN73932_c1_g1 | TRINITY_DN82921_c1_g1 | TRINITY_DN90636_c2_g1 | TRINITY_DN93847_c2_g1 | TRINITY_DN94609_c8_g2	TRINITY_DN56738_c2_g2 | TRINITY_DN73457_c0_g1 | TRINITY_DN74158_c2_g1 | TRINITY_DN94278_c1_g1
GO:0044428	nuclear part	3990	42	87.14	514	1.00000	1.00000	21	21	TRINITY_DN55776_c1_g1 | TRINITY_DN58758_c0_g1 | TRINITY_DN61407_c0_g1 | TRINITY_DN65036_c3_g2 | TRINITY_DN65494_c3_g1 | TRINITY_DN65561_c0_g1 | TRINITY_DN69055_c2_g3 | TRINITY_DN69939_c0_g2 | TRINITY_DN70198_c1_g2 | TRINITY_DN70371_c0_g1 | TRINITY_DN70628_c0_g6 | TRINITY_DN71019_c0_g3 | TRINITY_DN71104_c0_g1 | TRINITY_DN72408_c0_g1 | TRINITY_DN72783_c2_g2 | TRINITY_DN81929_c0_g3 | TRINITY_DN82939…	TRINITY_DN43140_c0_g1 | TRINITY_DN51650_c0_g1 | TRINITY_DN56738_c2_g2 | TRINITY_DN64884_c1_g1 | TRINITY_DN66858_c0_g1 | TRINITY_DN68232_c1_g1 | TRINITY_DN70189_c0_g1 | TRINITY_DN70648_c6_g3 | TRINITY_DN70911_c0_g4 | TRINITY_DN71019_c0_g1 | TRINITY_DN71176_c3_g1 | TRINITY_DN71265_c0_g1 | TRINITY_DN72806_c0_g1 | TRINITY_DN73932_c0_g2 | TRINITY_DN80916_c5_g1 | TRINITY_DN86537_c0_g1 | TRINITY_DN86682…
GO:0032991	macromolecular complex	8056	108	175.93	515	1.00000	1.00000	69	39	TRINITY_DN45510_c0_g1 | TRINITY_DN49493_c0_g1 | TRINITY_DN53027_c0_g1 | TRINITY_DN54001_c0_g1 | TRINITY_DN55776_c1_g1 | TRINITY_DN56487_c1_g1 | TRINITY_DN56765_c0_g1 | TRINITY_DN58546_c0_g2 | TRINITY_DN58758_c0_g1 | TRINITY_DN59578_c3_g1 | TRINITY_DN59883_c0_g1 | TRINITY_DN60901_c0_g1 | TRINITY_DN64785_c0_g4 | TRINITY_DN65036_c3_g2 | TRINITY_DN65494_c3_g1 | TRINITY_DN65561_c0_g1 | TRINITY_DN66154…	TRINITY_DN55984_c0_g3 | TRINITY_DN56738_c2_g2 | TRINITY_DN59062_c0_g2 | TRINITY_DN61721_c0_g1 | TRINITY_DN64213_c0_g6 | TRINITY_DN64850_c4_g1 | TRINITY_DN66858_c0_g1 | TRINITY_DN67343_c0_g3 | TRINITY_DN68770_c2_g2 | TRINITY_DN70017_c1_g1 | TRINITY_DN70911_c0_g4 | TRINITY_DN71265_c0_g1 | TRINITY_DN73457_c0_g1 | TRINITY_DN73932_c0_g2 | TRINITY_DN74158_c2_g1 | TRINITY_DN75284_c0_g1 | TRINITY_DN79181…
GO:0043232	intracellular non-membrane-bounded organelle	5217	56	113.93	516	1.00000	1.00000	34	22	TRINITY_DN58758_c0_g1 | TRINITY_DN59177_c0_g1 | TRINITY_DN59883_c0_g1 | TRINITY_DN60901_c0_g1 | TRINITY_DN61407_c0_g1 | TRINITY_DN65036_c3_g2 | TRINITY_DN65118_c4_g1 | TRINITY_DN65494_c3_g1 | TRINITY_DN65561_c0_g1 | TRINITY_DN66533_c3_g1 | TRINITY_DN67683_c1_g4 | TRINITY_DN69055_c2_g3 | TRINITY_DN69614_c1_g1 | TRINITY_DN69939_c0_g1 | TRINITY_DN69939_c0_g2 | TRINITY_DN70628_c0_g6 | TRINITY_DN71104…	TRINITY_DN40971_c0_g1 | TRINITY_DN43140_c0_g1 | TRINITY_DN51650_c0_g1 | TRINITY_DN55984_c0_g3 | TRINITY_DN64213_c0_g6 | TRINITY_DN68232_c1_g1 | TRINITY_DN70189_c0_g1 | TRINITY_DN70911_c0_g4 | TRINITY_DN71265_c0_g1 | TRINITY_DN73457_c0_g1 | TRINITY_DN74158_c2_g1 | TRINITY_DN79181_c0_g1 | TRINITY_DN80561_c0_g1 | TRINITY_DN80916_c5_g1 | TRINITY_DN84816_c11_g1 | TRINITY_DN86682_c2_g1 | TRINITY_DN8724…
GO:0043228	non-membrane-bounded organelle	5228	56	114.17	517	1.00000	1.00000	34	22	TRINITY_DN58758_c0_g1 | TRINITY_DN59177_c0_g1 | TRINITY_DN59883_c0_g1 | TRINITY_DN60901_c0_g1 | TRINITY_DN61407_c0_g1 | TRINITY_DN65036_c3_g2 | TRINITY_DN65118_c4_g1 | TRINITY_DN65494_c3_g1 | TRINITY_DN65561_c0_g1 | TRINITY_DN66533_c3_g1 | TRINITY_DN67683_c1_g4 | TRINITY_DN69055_c2_g3 | TRINITY_DN69614_c1_g1 | TRINITY_DN69939_c0_g1 | TRINITY_DN69939_c0_g2 | TRINITY_DN70628_c0_g6 | TRINITY_DN71104…	TRINITY_DN40971_c0_g1 | TRINITY_DN43140_c0_g1 | TRINITY_DN51650_c0_g1 | TRINITY_DN55984_c0_g3 | TRINITY_DN64213_c0_g6 | TRINITY_DN68232_c1_g1 | TRINITY_DN70189_c0_g1 | TRINITY_DN70911_c0_g4 | TRINITY_DN71265_c0_g1 | TRINITY_DN73457_c0_g1 | TRINITY_DN74158_c2_g1 | TRINITY_DN79181_c0_g1 | TRINITY_DN80561_c0_g1 | TRINITY_DN80916_c5_g1 | TRINITY_DN84816_c11_g1 | TRINITY_DN86682_c2_g1 | TRINITY_DN8724…
GO:0043229	intracellular organelle	27569	516	602.07	518	1.00000	1.00000	316	200	TRINITY_DN106017_c0_g1 | TRINITY_DN117113_c0_g1 | TRINITY_DN45510_c0_g1 | TRINITY_DN48971_c0_g1 | TRINITY_DN49493_c0_g1 | TRINITY_DN49905_c0_g1 | TRINITY_DN50535_c0_g1 | TRINITY_DN51147_c0_g1 | TRINITY_DN51371_c0_g1 | TRINITY_DN52519_c0_g1 | TRINITY_DN53027_c0_g1 | TRINITY_DN53148_c0_g1 | TRINITY_DN53526_c0_g1 | TRINITY_DN53746_c0_g1 | TRINITY_DN54001_c0_g1 | TRINITY_DN54751_c0_g1 | TRINITY_DN553…	TRINITY_DN40629_c0_g1 | TRINITY_DN40971_c0_g1 | TRINITY_DN43140_c0_g1 | TRINITY_DN44265_c0_g1 | TRINITY_DN44795_c0_g1 | TRINITY_DN45395_c0_g1 | TRINITY_DN50725_c0_g1 | TRINITY_DN51015_c0_g1 | TRINITY_DN51024_c0_g1 | TRINITY_DN51650_c0_g1 | TRINITY_DN52374_c0_g1 | TRINITY_DN52817_c0_g1 | TRINITY_DN53504_c0_g1 | TRINITY_DN54322_c1_g1 | TRINITY_DN55984_c0_g3 | TRINITY_DN56708_c0_g2 | TRINITY_DN56738…
GO:0043226	organelle	27660	518	604.06	519	1.00000	1.00000	316	202	TRINITY_DN106017_c0_g1 | TRINITY_DN117113_c0_g1 | TRINITY_DN45510_c0_g1 | TRINITY_DN48971_c0_g1 | TRINITY_DN49493_c0_g1 | TRINITY_DN49905_c0_g1 | TRINITY_DN50535_c0_g1 | TRINITY_DN51147_c0_g1 | TRINITY_DN51371_c0_g1 | TRINITY_DN52519_c0_g1 | TRINITY_DN53027_c0_g1 | TRINITY_DN53148_c0_g1 | TRINITY_DN53526_c0_g1 | TRINITY_DN53746_c0_g1 | TRINITY_DN54001_c0_g1 | TRINITY_DN54751_c0_g1 | TRINITY_DN553…	TRINITY_DN40629_c0_g1 | TRINITY_DN40971_c0_g1 | TRINITY_DN43140_c0_g1 | TRINITY_DN44265_c0_g1 | TRINITY_DN44795_c0_g1 | TRINITY_DN45395_c0_g1 | TRINITY_DN50725_c0_g1 | TRINITY_DN51015_c0_g1 | TRINITY_DN51024_c0_g1 | TRINITY_DN51650_c0_g1 | TRINITY_DN52374_c0_g1 | TRINITY_DN52817_c0_g1 | TRINITY_DN53504_c0_g1 | TRINITY_DN54322_c1_g1 | TRINITY_DN55984_c0_g3 | TRINITY_DN56708_c0_g2 | TRINITY_DN56738…
GO:0044424	intracellular part	31457	605	686.98	520	1.00000	1.00000	359	246	TRINITY_DN106017_c0_g1 | TRINITY_DN117113_c0_g1 | TRINITY_DN44990_c0_g1 | TRINITY_DN45510_c0_g1 | TRINITY_DN48094_c0_g1 | TRINITY_DN48971_c0_g1 | TRINITY_DN49493_c0_g1 | TRINITY_DN49905_c0_g1 | TRINITY_DN50535_c0_g1 | TRINITY_DN51147_c0_g1 | TRINITY_DN51371_c0_g1 | TRINITY_DN52519_c0_g1 | TRINITY_DN53027_c0_g1 | TRINITY_DN53148_c0_g1 | TRINITY_DN53526_c0_g1 | TRINITY_DN53585_c0_g1 | TRINITY_DN537…	TRINITY_DN40629_c0_g1 | TRINITY_DN40971_c0_g1 | TRINITY_DN43140_c0_g1 | TRINITY_DN44265_c0_g1 | TRINITY_DN44795_c0_g1 | TRINITY_DN45395_c0_g1 | TRINITY_DN50725_c0_g1 | TRINITY_DN51015_c0_g1 | TRINITY_DN51024_c0_g1 | TRINITY_DN51650_c0_g1 | TRINITY_DN52374_c0_g1 | TRINITY_DN52817_c0_g1 | TRINITY_DN53504_c0_g1 | TRINITY_DN54322_c1_g1 | TRINITY_DN55984_c0_g3 | TRINITY_DN56708_c0_g2 | TRINITY_DN56738…
GO:0044446	intracellular organelle part	14106	210	308.06	521	1.00000	1.00000	121	89	TRINITY_DN117113_c0_g1 | TRINITY_DN45510_c0_g1 | TRINITY_DN48971_c0_g1 | TRINITY_DN49493_c0_g1 | TRINITY_DN53027_c0_g1 | TRINITY_DN55633_c0_g1 | TRINITY_DN55776_c1_g1 | TRINITY_DN56765_c0_g1 | TRINITY_DN57760_c2_g1 | TRINITY_DN57760_c3_g1 | TRINITY_DN58066_c0_g1 | TRINITY_DN58588_c0_g1 | TRINITY_DN58758_c0_g1 | TRINITY_DN59177_c0_g1 | TRINITY_DN59345_c1_g1 | TRINITY_DN60365_c0_g1 | TRINITY_DN6090…	TRINITY_DN43140_c0_g1 | TRINITY_DN44795_c0_g1 | TRINITY_DN50725_c0_g1 | TRINITY_DN51650_c0_g1 | TRINITY_DN52374_c0_g1 | TRINITY_DN52817_c0_g1 | TRINITY_DN55984_c0_g3 | TRINITY_DN56708_c0_g2 | TRINITY_DN56738_c2_g2 | TRINITY_DN59062_c0_g2 | TRINITY_DN60305_c0_g1 | TRINITY_DN60338_c1_g3 | TRINITY_DN60638_c0_g1 | TRINITY_DN61721_c0_g1 | TRINITY_DN62743_c4_g1 | TRINITY_DN62856_c0_g3 | TRINITY_DN64213…
GO:0044422	organelle part	14195	210	310	522	1.00000	1.00000	121	89	TRINITY_DN117113_c0_g1 | TRINITY_DN45510_c0_g1 | TRINITY_DN48971_c0_g1 | TRINITY_DN49493_c0_g1 | TRINITY_DN53027_c0_g1 | TRINITY_DN55633_c0_g1 | TRINITY_DN55776_c1_g1 | TRINITY_DN56765_c0_g1 | TRINITY_DN57760_c2_g1 | TRINITY_DN57760_c3_g1 | TRINITY_DN58066_c0_g1 | TRINITY_DN58588_c0_g1 | TRINITY_DN58758_c0_g1 | TRINITY_DN59177_c0_g1 | TRINITY_DN59345_c1_g1 | TRINITY_DN60365_c0_g1 | TRINITY_DN6090…	TRINITY_DN43140_c0_g1 | TRINITY_DN44795_c0_g1 | TRINITY_DN50725_c0_g1 | TRINITY_DN51650_c0_g1 | TRINITY_DN52374_c0_g1 | TRINITY_DN52817_c0_g1 | TRINITY_DN55984_c0_g3 | TRINITY_DN56708_c0_g2 | TRINITY_DN56738_c2_g2 | TRINITY_DN59062_c0_g2 | TRINITY_DN60305_c0_g1 | TRINITY_DN60338_c1_g3 | TRINITY_DN60638_c0_g1 | TRINITY_DN61721_c0_g1 | TRINITY_DN62743_c4_g1 | TRINITY_DN62856_c0_g3 | TRINITY_DN64213…
GO:0005622	intracellular	31825	610	695.02	523	1.00000	1.00000	363	247	TRINITY_DN106017_c0_g1 | TRINITY_DN117113_c0_g1 | TRINITY_DN44990_c0_g1 | TRINITY_DN45510_c0_g1 | TRINITY_DN48094_c0_g1 | TRINITY_DN48971_c0_g1 | TRINITY_DN49493_c0_g1 | TRINITY_DN49905_c0_g1 | TRINITY_DN50535_c0_g1 | TRINITY_DN51147_c0_g1 | TRINITY_DN51371_c0_g1 | TRINITY_DN52519_c0_g1 | TRINITY_DN53027_c0_g1 | TRINITY_DN53148_c0_g1 | TRINITY_DN53526_c0_g1 | TRINITY_DN53585_c0_g1 | TRINITY_DN537…	TRINITY_DN40629_c0_g1 | TRINITY_DN40971_c0_g1 | TRINITY_DN43140_c0_g1 | TRINITY_DN44265_c0_g1 | TRINITY_DN44795_c0_g1 | TRINITY_DN45395_c0_g1 | TRINITY_DN50725_c0_g1 | TRINITY_DN51015_c0_g1 | TRINITY_DN51024_c0_g1 | TRINITY_DN51650_c0_g1 | TRINITY_DN52374_c0_g1 | TRINITY_DN52817_c0_g1 | TRINITY_DN53504_c0_g1 | TRINITY_DN54322_c1_g1 | TRINITY_DN55984_c0_g3 | TRINITY_DN56708_c0_g2 | TRINITY_DN56738…
GO:0005575	cellular_component	37777	825	825	524	1.00000	1.00000	491	334	TRINITY_DN106017_c0_g1 | TRINITY_DN117113_c0_g1 | TRINITY_DN35098_c0_g1 | TRINITY_DN39296_c0_g1 | TRINITY_DN44990_c0_g1 | TRINITY_DN45510_c0_g1 | TRINITY_DN46000_c0_g1 | TRINITY_DN48094_c0_g1 | TRINITY_DN48971_c0_g1 | TRINITY_DN49351_c0_g1 | TRINITY_DN49448_c0_g1 | TRINITY_DN49493_c0_g1 | TRINITY_DN49905_c0_g1 | TRINITY_DN50535_c0_g1 | TRINITY_DN51147_c0_g1 | TRINITY_DN51371_c0_g1 | TRINITY_DN525…	TRINITY_DN39408_c0_g1 | TRINITY_DN40629_c0_g1 | TRINITY_DN40971_c0_g1 | TRINITY_DN43140_c0_g1 | TRINITY_DN44265_c0_g1 | TRINITY_DN44795_c0_g1 | TRINITY_DN45395_c0_g1 | TRINITY_DN47296_c0_g1 | TRINITY_DN50725_c0_g1 | TRINITY_DN51015_c0_g1 | TRINITY_DN51024_c0_g1 | TRINITY_DN51650_c0_g1 | TRINITY_DN52374_c0_g1 | TRINITY_DN52817_c0_g1 | TRINITY_DN53504_c0_g1 | TRINITY_DN53639_c0_g1 | TRINITY_DN54322…
